# Supplementary material for: Aluminum foil negative electrodes with multiphase microstructure for all-solid-state Li-ion batteries
Source: Nat Commun. 2023 Jul 18;14:3975. doi: 10.1038/s41467-023-39685-x (PMC10354103; doi:10.1038/s41467-023-39685-x)
Supplement: Supplementary file 3 — Source Data [file 41467_2023_39685_MOESM3_ESM.zip]

Archive with 20 entries (20 files):
- Figure 1A Spec. Energy and Energy Density.xlsx
- __MACOSX/._Figure 1A Spec. Energy and Energy Density.xlsx
- Figure 2 EC Data_Final.xlsx
- __MACOSX/._Figure 2 EC Data_Final.xlsx
- Figure 3.xlsx
- __MACOSX/._Figure 3.xlsx
- Figure 4 and S1 XRD Data.xlsx
- __MACOSX/._Figure 4 and S1 XRD Data.xlsx
- S2 Indium Cell.xlsx
- __MACOSX/._S2 Indium Cell.xlsx
- S3 Cap Limited Voltage Curves.xlsx
- __MACOSX/._S3 Cap Limited Voltage Curves.xlsx
- S4 Liquid Cells.xlsx
- __MACOSX/._S4 Liquid Cells.xlsx
- S5 GITT.xlsx
- __MACOSX/._S5 GITT.xlsx
- S11 Varying In Content.xlsx
- __MACOSX/._S11 Varying In Content.xlsx
- S12 Pressure.xlsx
- __MACOSX/._S12 Pressure.xlsx
