# Supplementary material for: Aluminum foil negative electrodes with multiphase microstructure for all-solid-state Li-ion batteries
Source: Nat Commun. 2023 Jul 18;14:3975. doi: 10.1038/s41467-023-39685-x (PMC10354103; doi:10.1038/s41467-023-39685-x)
Supplement: Supplementary file 3 — Source Data [file 41467_2023_39685_MOESM3_ESM.zip › Figure 1A Spec. Energy and Energy Density.xlsx]

## Sheet: Sheet1
	Specific Energy	Energy Density
	Wh/kg	Wh/L
Graphite // NMC811 LIB	271	749.849
1x Excess Li-Metal // NMC811 SSB	422.501	1185.27
100% Si // NMC811 SSB	371.477	1191.52
100% Al // NMC811 SSB	346.521	1101.4
