# Supplementary material for: Aluminum foil negative electrodes with multiphase microstructure for all-solid-state Li-ion batteries
Source: Nat Commun. 2023 Jul 18;14:3975. doi: 10.1038/s41467-023-39685-x (PMC10354103; doi:10.1038/s41467-023-39685-x)
Supplement: Supplementary file 3 — Source Data [file 41467_2023_39685_MOESM3_ESM.zip › Figure 2 EC Data_Final.xlsx]

## Sheet: 2A Al
0.2 mA / cm2	Cycle 1	0.2 mA / cm2	Cycle 1		0.8 mA / cm2	Cycle 10	0.8 mA / cm2	Cycle 10		0.8 mA / cm2	Cycle 100	0.8 mA / cm2	Cycle 100
	Charge		Discharge			Charge		Discharge			Charge		Discharge
Areal Capacity	Voltage	Areal Capacity	Voltage		Areal Capacity	Voltage	Areal Capacity	Voltage		Areal Capacity	Voltage	Areal Capacity	Voltage
mAh / cm2	V	mAh / cm2	V		mAh / cm2	V	mAh / cm2	V		mAh / cm2	V	mAh / cm2	V
0	2.2467	0	3.9227		0	3.6204	0	3.8898		0	3.6849	0	3.8185
0.000280899	2.2768	0.000280899	3.9221		0.00112	3.6204	0.0014	3.8898		0.00112	3.6849	0.00112	3.8185
0.000561798	2.2966	0.000561798	3.9202		0.00239	3.5959	0.00253	3.8849		0.00239	3.6502	0.00239	3.8132
0.000842697	2.3543	0.000842697	3.9196		0.00351	3.5711	0.00365	3.8805		0.00351	3.6111	0.00351	3.8083
0.00112	2.3865	0.00112	3.9187		0.00463	3.5618	0.00492	3.8787		0.00463	3.6037	0.00463	3.8049
0.0014	2.4054	0.0014	3.9183		0.00576	3.5559	0.00604	3.8756		0.00576	3.5996	0.00576	3.8008
0.00169	2.4312	0.00169	3.9162		0.00702	3.5519	0.00716	3.8731		0.00702	3.5947	0.00702	3.7974
0.00197	2.4473	0.00197	3.9152		0.00815	3.5488	0.00829	3.8703		0.00815	3.5928	0.00815	3.794
0.00225	2.4622	0.00225	3.9149		0.00927	3.5466	0.00955	3.8694		0.00927	3.5913	0.00927	3.7909
0.00267	2.4817	0.00267	3.9146		0.01039	3.5445	0.01067	3.8663		0.01039	3.59	0.01039	3.7884
0.00295	2.4935	0.00295	3.9137		0.01166	3.5429	0.0118	3.8644		0.01166	3.5885	0.01166	3.7863
0.00323	2.5059	0.00323	3.9131		0.01278	3.5414	0.01292	3.8619		0.01278	3.5882	0.01278	3.7832
0.00351	2.5211	0.00351	3.9128		0.0139	3.5404	0.01419	3.8594		0.0139	3.5875	0.0139	3.7801
0.00379	2.5313	0.00379	3.9128		0.01503	3.5398	0.01531	3.8588		0.01503	3.5875	0.01503	3.7776
0.00407	2.5409	0.00407	3.9112		0.01629	3.5389	0.01643	3.856		0.01629	3.5869	0.01629	3.7739
0.00435	2.5527	0.00435	3.9106		0.01742	3.5379	0.0177	3.8542		0.01742	3.5863	0.01742	3.7723
0.00463	2.5617	0.00463	3.9097		0.01854	3.5373	0.01882	3.852		0.01854	3.5863	0.01854	3.7698
0.00492	2.5688	0.00492	3.909		0.01966	3.537	0.01994	3.8486		0.01966	3.586	0.01966	3.7692
0.0052	2.5803	0.0052	3.909		0.02093	3.5364	0.02107	3.8483		0.02093	3.5854	0.02093	3.7667
0.00548	2.5877	0.00548	3.91		0.02205	3.5355	0.02233	3.8461		0.02205	3.5854	0.02205	3.7643
0.00576	2.5946	0.00576	3.9087		0.02317	3.5352	0.02346	3.8446		0.02317	3.5851	0.02317	3.7618
0.00604	2.6045	0.00604	3.9084		0.0243	3.5348	0.02458	3.8433		0.0243	3.5844	0.0243	3.7605
0.00632	2.6104	0.00632	3.9075		0.02556	3.5345	0.0257	3.8421		0.02556	3.5848	0.02556	3.759
0.0066	2.6163	0.0066	3.9066		0.02669	3.5342	0.02697	3.8399		0.02669	3.5844	0.02669	3.7574
0.00688	2.6243	0.00688	3.9053		0.02781	3.5339	0.02809	3.8396		0.02781	3.5844	0.02781	3.7553
0.00716	2.6299	0.00716	3.905		0.02893	3.5339	0.02921	3.8387		0.02893	3.5844	0.02893	3.7537
0.00744	2.6342	0.00744	3.905		0.0302	3.5336	0.03034	3.8368		0.0302	3.5844	0.0302	3.7522
0.00787	2.6414	0.00787	3.9047		0.03132	3.5333	0.0316	3.8349		0.03132	3.5844	0.03132	3.7503
0.00815	2.6463	0.00815	3.9038		0.03244	3.5333	0.03272	3.8337		0.03244	3.5844	0.03244	3.7494
0.00843	2.6507	0.00843	3.9041		0.03357	3.5333	0.03385	3.8325		0.03357	3.5844	0.03357	3.7485
0.00871	2.6572	0.00871	3.9041		0.03483	3.5333	0.03497	3.8309		0.03483	3.5844	0.03483	3.7463
0.00899	2.6612	0.00899	3.9035		0.03596	3.533	0.03624	3.8297		0.03596	3.5844	0.03596	3.7447
0.00927	2.6656	0.00927	3.9035		0.03708	3.5327	0.03736	3.8294		0.03708	3.5844	0.03708	3.7438
0.00955	2.6711	0.00955	3.9028		0.0382	3.5324	0.03848	3.8281		0.0382	3.5844	0.0382	3.7426
0.00983	2.6755	0.00983	3.9028		0.03947	3.5324	0.03961	3.8275		0.03947	3.5848	0.03947	3.7407
0.01011	2.6789	0.01011	3.9025		0.04059	3.5324	0.04087	3.8253		0.04059	3.5844	0.04059	3.7395
0.01039	2.6823	0.01039	3.9013		0.04171	3.5324	0.04199	3.8238		0.04171	3.5848	0.04171	3.7382
0.01067	2.6876	0.01067	3.901		0.04284	3.5324	0.04312	3.8244		0.04284	3.5844	0.04284	3.736
0.01096	2.691	0.01096	3.9004		0.0441	3.5321	0.04424	3.8235		0.0441	3.5848	0.0441	3.7354
0.01124	2.6941	0.01124	3.8997		0.04522	3.5324	0.04551	3.8219		0.04522	3.5848	0.04522	3.7339
0.01152	2.7	0.01152	3.8994		0.04635	3.5324	0.04663	3.8194		0.04635	3.5851	0.04635	3.7329
0.0118	2.7031	0.0118	3.8991		0.04747	3.5324	0.04775	3.8194		0.04761	3.5854	0.04761	3.732
0.01208	2.7055	0.01208	3.8991		0.04874	3.5324	0.04902	3.8185		0.04874	3.5854	0.04874	3.7305
0.01236	2.7105	0.01236	3.8988		0.04986	3.5321	0.05014	3.8173		0.04986	3.5854	0.04986	3.7286
0.01264	2.7136	0.01264	3.8985		0.05098	3.5321	0.05126	3.8148		0.05098	3.5854	0.05098	3.728
0.01306	2.717	0.01306	3.8988		0.05211	3.5317	0.05239	3.8142		0.05225	3.5854	0.05225	3.7267
0.01334	2.721	0.01334	3.8979		0.05337	3.5321	0.05365	3.8139		0.05337	3.5857	0.05337	3.7261
0.01362	2.7238	0.01362	3.8979		0.05449	3.5321	0.05478	3.812		0.05449	3.5857	0.05449	3.724
0.0139	2.7272	0.0139	3.8979		0.05562	3.5321	0.0559	3.8111		0.05562	3.5857	0.05562	3.723
0.01419	2.731	0.01419	3.8976		0.05674	3.5317	0.05702	3.8098		0.05688	3.5863	0.05688	3.7224
0.01447	2.7334	0.01447	3.8966		0.05801	3.5317	0.05829	3.8089		0.05801	3.5863	0.05801	3.7212
0.01475	2.7362	0.01475	3.896		0.05913	3.5314	0.05941	3.8083		0.05913	3.5863	0.05913	3.7196
0.01503	2.7403	0.01503	3.8963		0.06025	3.5321	0.06053	3.8083		0.06025	3.5863	0.06025	3.7196
0.01531	2.7431	0.01531	3.8957		0.06138	3.5324	0.06166	3.808		0.06152	3.5866	0.06152	3.7187
0.01559	2.7465	0.01559	3.8957		0.06264	3.5321	0.06292	3.807		0.06264	3.5866	0.06264	3.7171
0.01587	2.7505	0.01587	3.8945		0.06376	3.5317	0.06404	3.8058		0.06376	3.5866	0.06376	3.7153
0.01615	2.7533	0.01615	3.8942		0.06489	3.5321	0.06517	3.8049		0.06489	3.5869	0.06489	3.7143
0.01643	2.7558	0.01643	3.8945		0.06601	3.5321	0.06629	3.8046		0.06615	3.5866	0.06615	3.7128
0.01671	2.7598	0.01671	3.8942		0.06728	3.5321	0.06756	3.8039		0.06728	3.5869	0.06728	3.7128
0.01699	2.7626	0.01699	3.8935		0.0684	3.5321	0.06868	3.803		0.0684	3.5869	0.0684	3.7125
0.01728	2.7648	0.01728	3.8938		0.06952	3.5324	0.0698	3.8024		0.06952	3.5872	0.06952	3.7106
0.01756	2.7685	0.01756	3.8935		0.07079	3.5324	0.07093	3.8012		0.07079	3.5866	0.07079	3.71
0.01784	2.7706	0.01784	3.8929		0.07191	3.5324	0.07219	3.7996		0.07191	3.5869	0.07191	3.7088
0.01826	2.7731	0.01826	3.8926		0.07303	3.5324	0.07331	3.7993		0.07303	3.5872	0.07303	3.7085
0.01854	2.7759	0.01854	3.8926		0.07416	3.5321	0.07444	3.799		0.07416	3.5872	0.07416	3.7072
0.01882	2.7796	0.01882	3.8926		0.07542	3.5321	0.07556	3.7987		0.07542	3.5872	0.07542	3.7057
0.0191	2.7818	0.0191	3.8914		0.07654	3.5324	0.07683	3.7968		0.07654	3.5875	0.07654	3.7047
0.01938	2.7846	0.01938	3.8907		0.07767	3.5324	0.07795	3.7959		0.07767	3.5875	0.07767	3.7032
0.01966	2.7883	0.01966	3.8901		0.07879	3.5324	0.07907	3.7956		0.07879	3.5879	0.07879	3.7032
0.01994	2.7908	0.01994	3.8901		0.08006	3.5324	0.08034	3.7953		0.08006	3.5879	0.08006	3.7019
0.02022	2.7936	0.02022	3.8895		0.08118	3.5324	0.08146	3.7943		0.08118	3.5879	0.08118	3.7013
0.02051	2.7973	0.02051	3.8886		0.0823	3.5324	0.08258	3.7937		0.0823	3.5879	0.0823	3.7001
0.02079	2.7992	0.02079	3.8883		0.08343	3.5324	0.08371	3.7922		0.08343	3.5875	0.08343	3.6995
0.02107	2.8013	0.02107	3.8886		0.08469	3.5324	0.08497	3.7915		0.08469	3.5879	0.08469	3.6995
0.02135	2.8047	0.02135	3.8886		0.08581	3.5324	0.0861	3.7906		0.08581	3.5882	0.08581	3.6988
0.02163	2.8072	0.02163	3.8883		0.08694	3.5324	0.08722	3.7903		0.08694	3.5882	0.08694	3.6967
0.02191	2.8094	0.02191	3.8883		0.08806	3.5324	0.08834	3.7894		0.08806	3.5882	0.08806	3.6961
0.02219	2.8128	0.02219	3.888		0.08933	3.5324	0.08961	3.7888		0.08933	3.5882	0.08933	3.6945
0.02247	2.815	0.02247	3.888		0.09045	3.533	0.09073	3.7888		0.09045	3.5882	0.09045	3.693
0.02275	2.8165	0.02275	3.8876		0.09157	3.533	0.09185	3.7875		0.09157	3.5882	0.09157	3.6923
0.02303	2.8196	0.02303	3.887		0.0927	3.5333	0.09298	3.7869		0.0927	3.5882	0.0927	3.6926
0.02346	2.8215	0.02346	3.887		0.09396	3.5333	0.09424	3.7863		0.09396	3.5882	0.09396	3.6917
0.02374	2.8243	0.02374	3.8864		0.09508	3.5333	0.09537	3.786		0.09508	3.5882	0.09508	3.6911
0.02402	2.8274	0.02402	3.8858		0.09621	3.5333	0.09649	3.7844		0.09621	3.5882	0.09621	3.6902
0.0243	2.8296	0.0243	3.8864		0.09733	3.5333	0.09761	3.7841		0.09747	3.5882	0.09747	3.6889
0.02458	2.8314	0.02458	3.8852		0.0986	3.5333	0.09888	3.7841		0.0986	3.5885	0.0986	3.6886
0.02486	2.8354	0.02486	3.8852		0.09972	3.5333	0.1	3.7819		0.09972	3.5891	0.09972	3.6877
0.02514	2.8376	0.02514	3.8849		0.10084	3.5333	0.10112	3.7816		0.10084	3.5891	0.10084	3.6874
0.02542	2.8392	0.02542	3.8849		0.10197	3.5333	0.10225	3.7813		0.10211	3.5891	0.10211	3.6855
0.0257	2.8423	0.0257	3.8842		0.10323	3.5333	0.10351	3.7801		0.10323	3.5894	0.10323	3.6846
0.02598	2.8438	0.02598	3.8839		0.10435	3.5333	0.10463	3.7801		0.10435	3.5897	0.10435	3.684
0.02626	2.8454	0.02626	3.8836		0.10548	3.5336	0.10576	3.7795		0.10548	3.5894	0.10548	3.683
0.02654	2.8494	0.02654	3.8839		0.1066	3.5336	0.10688	3.7791		0.10674	3.5903	0.10674	3.6827
0.02683	2.8506	0.02683	3.883		0.10787	3.5336	0.10815	3.7779		0.10787	3.5907	0.10787	3.6821
0.02711	2.8528	0.02711	3.8836		0.10899	3.5339	0.10927	3.7764		0.10899	3.59	0.10899	3.6821
0.02739	2.8559	0.02739	3.883		0.11011	3.5342	0.11039	3.776		0.11011	3.59	0.11011	3.6809
0.02767	2.8581	0.02767	3.883		0.11138	3.5339	0.11152	3.7764		0.11138	3.5903	0.11138	3.6796
0.02795	2.8602	0.02795	3.8824		0.1125	3.5339	0.11278	3.7745		0.1125	3.5903	0.1125	3.6787
0.02823	2.8624	0.02837	3.8824		0.11362	3.5339	0.1139	3.7739		0.11362	3.5903	0.11362	3.6781
0.02865	2.864	0.02865	3.8821		0.11475	3.5339	0.11503	3.7739		0.11475	3.5907	0.11475	3.6778
0.02893	2.8658	0.02893	3.8814		0.11601	3.5342	0.11629	3.7733		0.11601	3.591	0.11601	3.6771
0.02921	2.8683	0.02921	3.8808		0.11713	3.5336	0.11742	3.7729		0.11713	3.591	0.11713	3.6768
0.02949	2.8699	0.02949	3.8805		0.11826	3.5336	0.11854	3.7729		0.11826	3.591	0.11826	3.6747
0.02978	2.8726	0.02978	3.8805		0.11938	3.5339	0.11966	3.7714		0.11938	3.591	0.11938	3.674
0.03006	2.8751	0.03006	3.8802		0.12065	3.5345	0.12093	3.7708		0.12065	3.591	0.12065	3.674
0.03034	2.8761	0.03034	3.8799		0.12177	3.5339	0.12205	3.7695		0.12177	3.591	0.12177	3.6734
0.03062	2.8779	0.03062	3.879		0.12289	3.5345	0.12317	3.7692		0.12289	3.591	0.12289	3.6725
0.0309	2.8807	0.0309	3.8796		0.12402	3.5345	0.1243	3.7689		0.12402	3.591	0.12402	3.6722
0.03118	2.8826	0.03118	3.8787		0.12528	3.5342	0.12556	3.7692		0.12528	3.591	0.12528	3.6706
0.03146	2.8841	0.03146	3.8787		0.1264	3.5342	0.12669	3.7686		0.1264	3.591	0.1264	3.6703
0.03174	2.8869	0.03174	3.8787		0.12753	3.5345	0.12781	3.768		0.12753	3.5913	0.12753	3.6694
0.03202	2.8888	0.03202	3.879		0.12865	3.5345	0.12893	3.7671		0.12865	3.5913	0.12865	3.6691
0.0323	2.8903	0.0323	3.8793		0.12992	3.5348	0.1302	3.7661		0.12992	3.5919	0.12992	3.6685
0.03258	2.8925	0.03258	3.8787		0.13104	3.5352	0.13132	3.7655		0.13104	3.5919	0.13104	3.6685
0.03287	2.8947	0.03287	3.8787		0.13216	3.5348	0.13244	3.7652		0.13216	3.5919	0.13216	3.6675
0.03315	2.8965	0.03329	3.879		0.13329	3.5348	0.13357	3.764		0.13329	3.5919	0.13329	3.6666
0.03343	2.8981	0.03357	3.879		0.13455	3.5352	0.13483	3.7633		0.13455	3.5919	0.13455	3.6657
0.03385	2.9002	0.03385	3.8787		0.13567	3.5352	0.13596	3.7636		0.13567	3.5922	0.13567	3.6647
0.03413	2.9021	0.03413	3.878		0.1368	3.5361	0.13708	3.7636		0.1368	3.5922	0.1368	3.6647
0.03441	2.904	0.03441	3.8783		0.13792	3.5361	0.1382	3.7621		0.13792	3.5925	0.13792	3.6641
0.03469	2.9052	0.03469	3.8774		0.13919	3.5358	0.13947	3.7612		0.13919	3.5928	0.13919	3.6629
0.03497	2.9067	0.03497	3.8765		0.14031	3.5358	0.14059	3.7612		0.14031	3.5931	0.14031	3.662
0.03525	2.9092	0.03525	3.8762		0.14143	3.5361	0.14171	3.7605		0.14143	3.5931	0.14143	3.662
0.03553	2.9105	0.03553	3.8762		0.14256	3.5358	0.14284	3.7605		0.1427	3.5931	0.1427	3.6613
0.03581	2.9123	0.03581	3.8759		0.14382	3.5364	0.1441	3.7596		0.14382	3.5938	0.14382	3.6601
0.0361	2.9145	0.0361	3.8759		0.14494	3.5364	0.14522	3.7593		0.14494	3.5938	0.14494	3.6601
0.03638	2.916	0.03638	3.8752		0.14607	3.5361	0.14635	3.759		0.14607	3.5938	0.14607	3.6589
0.03666	2.9182	0.03666	3.8752		0.14719	3.5361	0.14747	3.7593		0.14733	3.5938	0.14733	3.6582
0.03694	2.9198	0.03694	3.8746		0.14846	3.5367	0.14874	3.7584		0.14846	3.5938	0.14846	3.6585
0.03722	2.921	0.03722	3.8746		0.14958	3.537	0.14986	3.7578		0.14958	3.5944	0.14958	3.6573
0.0375	2.9226	0.0375	3.8743		0.1507	3.5364	0.15098	3.7574		0.1507	3.5941	0.1507	3.657
0.03778	2.9247	0.03778	3.8743		0.15183	3.5364	0.15225	3.7559		0.15197	3.5941	0.15197	3.6564
0.03806	2.9269	0.03806	3.8746		0.15309	3.5367	0.15337	3.7559		0.15309	3.5938	0.15309	3.6554
0.03834	2.9288	0.03848	3.8743		0.15421	3.5364	0.15449	3.7556		0.15421	3.5941	0.15421	3.6542
0.03862	2.9297	0.03876	3.8743		0.15534	3.5364	0.15562	3.7547		0.15534	3.5938	0.15534	3.6539
0.03904	2.9322	0.03904	3.8737		0.1566	3.5361	0.15688	3.7543		0.1566	3.5944	0.1566	3.6533
0.03933	2.9334	0.03933	3.8737		0.15772	3.5364	0.15801	3.7534		0.15772	3.5944	0.15772	3.653
0.03961	2.9343	0.03961	3.8737		0.15885	3.5364	0.15913	3.7537		0.15885	3.5947	0.15885	3.6523
0.03989	2.9365	0.03989	3.8737		0.15997	3.5367	0.16025	3.7534		0.15997	3.5947	0.15997	3.6514
0.04017	2.9374	0.04017	3.8737		0.16124	3.5373	0.16152	3.7522		0.16124	3.5947	0.16124	3.6508
0.04045	2.9387	0.04045	3.8728		0.16236	3.5376	0.16264	3.7516		0.16236	3.5947	0.16236	3.6508
0.04073	2.9415	0.04073	3.8725		0.16348	3.5373	0.16376	3.7522		0.16348	3.5953	0.16348	3.6511
0.04101	2.943	0.04101	3.8725		0.16461	3.5379	0.16489	3.7506		0.16461	3.5953	0.16461	3.6499
0.04129	2.9443	0.04129	3.8728		0.16587	3.5376	0.16615	3.7506		0.16587	3.5956	0.16587	3.6496
0.04157	2.9461	0.04157	3.8728		0.16699	3.5376	0.16728	3.7497		0.16699	3.5956	0.16699	3.6486
0.04185	2.947	0.04185	3.8721		0.16812	3.5376	0.1684	3.7497		0.16812	3.5959	0.16812	3.6477
0.04213	2.948	0.04213	3.8718		0.16924	3.5379	0.16952	3.7491		0.16924	3.5965	0.16924	3.648
0.04242	2.9505	0.04242	3.8718		0.17051	3.5379	0.17079	3.7488		0.17051	3.5965	0.17051	3.6474
0.0427	2.9526	0.0427	3.8718		0.17163	3.5379	0.17191	3.7491		0.17163	3.5965	0.17163	3.6468
0.04298	2.9532	0.04298	3.8718		0.17275	3.5379	0.17303	3.7485		0.17275	3.5969	0.17275	3.6455
0.04326	2.9545	0.0434	3.8715		0.17388	3.5379	0.17416	3.7475		0.17388	3.5969	0.17388	3.6452
0.04354	2.9554	0.04368	3.8706		0.17514	3.5379	0.17542	3.7478		0.17514	3.5975	0.17514	3.6446
0.04382	2.9567	0.04396	3.8712		0.17626	3.5383	0.17654	3.7469		0.17626	3.5972	0.17626	3.644
0.04424	2.9598	0.04424	3.8703		0.17739	3.5379	0.17767	3.7463		0.17739	3.5975	0.17739	3.644
0.04452	2.9607	0.04452	3.8706		0.17851	3.5386	0.17879	3.7453		0.17851	3.5975	0.17851	3.6437
0.0448	2.9625	0.0448	3.8706		0.17978	3.5383	0.18006	3.7457		0.17978	3.5984	0.17978	3.643
0.04508	2.9641	0.04508	3.8697		0.1809	3.5389	0.18118	3.7441		0.1809	3.5984	0.1809	3.6424
0.04537	2.9647	0.04537	3.8694		0.18202	3.5395	0.1823	3.7441		0.18202	3.5981	0.18202	3.6418
0.04565	2.9663	0.04565	3.87		0.18315	3.5401	0.18343	3.7438		0.18315	3.5984	0.18329	3.6421
0.04593	2.9678	0.04593	3.8697		0.18441	3.5404	0.18469	3.7438		0.18441	3.5984	0.18441	3.6418
0.04621	2.9694	0.04621	3.8694		0.18553	3.5404	0.18581	3.7432		0.18553	3.5984	0.18553	3.6412
0.04649	2.9703	0.04649	3.869		0.18666	3.5401	0.18694	3.7435		0.18666	3.5987	0.18666	3.6409
0.04677	2.9715	0.04677	3.8687		0.18778	3.5404	0.18806	3.7429		0.18778	3.599	0.18792	3.6396
0.04705	2.974	0.04705	3.869		0.18904	3.5398	0.18933	3.7429		0.18904	3.5987	0.18904	3.6384
0.04733	2.9746	0.04733	3.8687		0.19017	3.5398	0.19045	3.7416		0.19017	3.599	0.19017	3.6384
0.04761	2.9771	0.04761	3.8675		0.19129	3.5404	0.19157	3.7413		0.19129	3.599	0.19129	3.6378
0.04789	2.9784	0.04789	3.8675		0.19256	3.5404	0.19284	3.741		0.19256	3.5996	0.19256	3.6365
0.04817	2.9793	0.04831	3.8681		0.19368	3.5401	0.19396	3.7404		0.19368	3.5993	0.19368	3.6365
0.04846	2.9796	0.0486	3.8678		0.1948	3.5398	0.19508	3.7398		0.1948	3.5993	0.1948	3.6359
0.04874	2.9812	0.04888	3.8672		0.19593	3.5404	0.19621	3.7398		0.19593	3.5996	0.19593	3.6359
0.04902	2.9821	0.04916	3.8672		0.19719	3.5404	0.19747	3.7398		0.19719	3.6	0.19719	3.6353
0.04944	2.9843	0.04944	3.8663		0.19831	3.5414	0.1986	3.7385		0.19831	3.6	0.19831	3.6347
0.04972	2.9858	0.04972	3.8666		0.19944	3.541	0.19972	3.7382		0.19944	3.6	0.19944	3.635
0.05	2.9874	0.05	3.8656		0.20056	3.541	0.20084	3.7382		0.20056	3.6003	0.20056	3.6344
0.05028	2.9886	0.05028	3.8656		0.20183	3.541	0.20211	3.7376		0.20183	3.6003	0.20183	3.6337
0.05056	2.9895	0.05056	3.8659		0.20295	3.541	0.20323	3.7373		0.20295	3.6003	0.20295	3.6334
0.05084	2.9911	0.05084	3.8656		0.20407	3.5417	0.20435	3.7357		0.20407	3.6003	0.20407	3.6325
0.05112	2.9926	0.05112	3.865		0.2052	3.5414	0.20548	3.7364		0.2052	3.6009	0.2052	3.6325
0.0514	2.9948	0.0514	3.8647		0.20646	3.5414	0.20674	3.7345		0.20646	3.6012	0.20646	3.6325
0.05169	2.9954	0.05169	3.865		0.20758	3.5407	0.20787	3.7351		0.20758	3.6012	0.20758	3.6316
0.05197	2.997	0.05197	3.8641		0.20871	3.5417	0.20899	3.7342		0.20871	3.6012	0.20871	3.6303
0.05225	2.9985	0.05225	3.8647		0.20983	3.5417	0.21011	3.7342		0.20983	3.6018	0.20983	3.63
0.05253	2.9998	0.05253	3.8644		0.2111	3.5417	0.21138	3.7342		0.2111	3.6018	0.2111	3.6288
0.05281	2.9998	0.05281	3.8644		0.21222	3.5417	0.2125	3.7339		0.21222	3.6021	0.21222	3.6294
0.05309	3.0022	0.05309	3.8644		0.21334	3.5417	0.21362	3.7339		0.21334	3.6021	0.21334	3.6282
0.05337	3.0041	0.05351	3.8644		0.21447	3.542	0.21475	3.7333		0.21447	3.6021	0.21447	3.6275
0.05365	3.005	0.05379	3.8638		0.21573	3.5423	0.21601	3.7329		0.21573	3.6021	0.21573	3.6272
0.05393	3.0053	0.05407	3.8638		0.21685	3.5426	0.21713	3.7329		0.21685	3.6021	0.21685	3.6272
0.05421	3.0066	0.05435	3.8635		0.21798	3.5426	0.21826	3.7329		0.21798	3.6021	0.21798	3.6269
0.05463	3.0072	0.05463	3.8632		0.2191	3.5423	0.21938	3.7323		0.2191	3.6021	0.2191	3.626
0.05492	3.0091	0.05492	3.8628		0.22037	3.5423	0.22065	3.7317		0.22037	3.6024	0.22037	3.6266
0.0552	3.0103	0.0552	3.8632		0.22149	3.5426	0.22177	3.7311		0.22149	3.6021	0.22149	3.6254
0.05548	3.0122	0.05548	3.8632		0.22261	3.5423	0.22289	3.7308		0.22261	3.6024	0.22261	3.6248
0.05576	3.0146	0.05576	3.8619		0.22388	3.5423	0.22416	3.7302		0.22374	3.6031	0.22388	3.6244
0.05604	3.0149	0.05604	3.8622		0.225	3.5423	0.22528	3.7298		0.225	3.6031	0.225	3.6241
0.05632	3.0156	0.05632	3.8613		0.22612	3.5426	0.2264	3.7295		0.22612	3.6031	0.22612	3.6238
0.0566	3.0171	0.0566	3.8622		0.22725	3.5429	0.22753	3.7292		0.22725	3.6034	0.22725	3.6241
0.05688	3.0187	0.05688	3.8607		0.22851	3.5432	0.22879	3.7289		0.22837	3.604	0.22851	3.6235
0.05716	3.0196	0.05716	3.8604		0.22963	3.5429	0.22992	3.7286		0.22963	3.6043	0.22963	3.6238
0.05744	3.0202	0.05744	3.8613		0.23076	3.5429	0.23104	3.7283		0.23076	3.604	0.23076	3.6235
0.05772	3.0218	0.05772	3.8607		0.23188	3.5432	0.23216	3.7277		0.23188	3.6043	0.23188	3.6229
0.05801	3.0233	0.05801	3.8597		0.23315	3.5432	0.23343	3.7277		0.23301	3.6049	0.23315	3.6213
0.05829	3.0249	0.05829	3.8597		0.23427	3.5435	0.23455	3.7274		0.23427	3.6049	0.23427	3.6213
0.05857	3.0261	0.05871	3.8597		0.23539	3.5438	0.23567	3.7267		0.23539	3.6049	0.23539	3.6201
0.05885	3.0267	0.05899	3.8594		0.23652	3.5441	0.2368	3.7264		0.23652	3.6055	0.23652	3.6192
0.05913	3.0283	0.05927	3.8591		0.23778	3.5445	0.23806	3.7255		0.23778	3.6058	0.23778	3.6192
0.05941	3.0298	0.05955	3.8588		0.2389	3.5445	0.23919	3.7252		0.2389	3.6055	0.2389	3.6182
0.05969	3.0301	0.05983	3.8588		0.24003	3.5445	0.24031	3.7255		0.24003	3.6058	0.24003	3.6179
0.06011	3.0314	0.06011	3.8585		0.24115	3.5445	0.24143	3.7249		0.24115	3.6058	0.24115	3.6179
0.06039	3.0326	0.06039	3.8585		0.24242	3.5451	0.2427	3.7243		0.24242	3.6065	0.24242	3.6176
0.06067	3.0345	0.06067	3.8582		0.24354	3.5451	0.24382	3.724		0.24354	3.6068	0.24354	3.617
0.06096	3.0357	0.06096	3.8582		0.24466	3.5457	0.24494	3.7236		0.24466	3.6068	0.24466	3.6173
0.06124	3.0373	0.06124	3.8585		0.24579	3.546	0.24607	3.723		0.24579	3.6068	0.24579	3.6164
0.06152	3.0382	0.06152	3.8579		0.24705	3.546	0.24733	3.7227		0.24705	3.6071	0.24705	3.6164
0.0618	3.0401	0.0618	3.8588		0.24817	3.546	0.24846	3.723		0.24817	3.6074	0.24817	3.6161
0.06208	3.0404	0.06208	3.8585		0.2493	3.5463	0.24958	3.7227		0.2493	3.6068	0.2493	3.6161
0.06236	3.0413	0.06236	3.8588		0.25042	3.5463	0.2507	3.7218		0.25042	3.6071	0.25042	3.6151
0.06264	3.0438	0.06264	3.8585		0.25169	3.5463	0.25197	3.7221		0.25169	3.6074	0.25169	3.6148
0.06292	3.0447	0.06292	3.8582		0.25281	3.5463	0.25309	3.7215		0.25281	3.6074	0.25281	3.6139
0.0632	3.0456	0.0632	3.8576		0.25393	3.5463	0.25421	3.7205		0.25393	3.6074	0.25393	3.6136
0.06348	3.0472	0.06362	3.8576		0.2552	3.5466	0.25534	3.7202		0.25506	3.6077	0.25506	3.6139
0.06376	3.0484	0.0639	3.8579		0.25632	3.5466	0.2566	3.7202		0.25632	3.6077	0.25632	3.613
0.06404	3.049	0.06419	3.8573		0.25744	3.5469	0.25772	3.7202		0.25744	3.6077	0.25744	3.6127
0.06433	3.0503	0.06447	3.8563		0.25857	3.5463	0.25885	3.7196		0.25857	3.608	0.25857	3.6127
0.06461	3.0518	0.06475	3.856		0.25983	3.5463	0.25997	3.719		0.25969	3.608	0.25969	3.6124
0.06489	3.0531	0.06503	3.8554		0.26096	3.5466	0.26124	3.7193		0.26096	3.6086	0.26096	3.612
0.06531	3.0537	0.06531	3.8548		0.26208	3.5472	0.26236	3.719		0.26208	3.6086	0.26208	3.6111
0.06559	3.0549	0.06559	3.8551		0.2632	3.5472	0.26348	3.719		0.2632	3.6086	0.2632	3.6111
0.06587	3.0556	0.06587	3.8548		0.26447	3.5472	0.26475	3.7184		0.26433	3.6086	0.26447	3.6102
0.06615	3.0568	0.06615	3.8545		0.26559	3.5472	0.26587	3.7184		0.26559	3.6089	0.26559	3.6102
0.06643	3.0583	0.06643	3.8542		0.26671	3.5476	0.26699	3.7178		0.26671	3.6096	0.26671	3.6096
0.06671	3.0593	0.06671	3.8539		0.26784	3.5479	0.26812	3.7171		0.26784	3.6096	0.26784	3.6096
0.06699	3.0599	0.06699	3.8542		0.2691	3.5479	0.26938	3.7168		0.26896	3.6096	0.2691	3.6089
0.06728	3.0618	0.06728	3.8539		0.27022	3.5472	0.27051	3.7168		0.27022	3.6096	0.27022	3.6083
0.06756	3.063	0.06756	3.8535		0.27135	3.5476	0.27163	3.7159		0.27135	3.6096	0.27135	3.6077
0.06784	3.0642	0.06784	3.8532		0.27247	3.5479	0.27275	3.7156		0.27247	3.6102	0.27247	3.6074
0.06812	3.0658	0.06812	3.8535		0.27374	3.5476	0.27402	3.7153		0.2736	3.6105	0.27374	3.6071
0.0684	3.0664	0.0684	3.8535		0.27486	3.5482	0.27514	3.715		0.27486	3.6111	0.27486	3.6074
0.06868	3.0673	0.06882	3.8535		0.27598	3.5485	0.27626	3.7143		0.27598	3.6114	0.27598	3.6071
0.06896	3.0698	0.0691	3.8532		0.27711	3.5482	0.27739	3.714		0.27711	3.6114	0.27711	3.6068
0.06924	3.0707	0.06938	3.8535		0.27837	3.5482	0.27865	3.7128		0.27823	3.6117	0.27837	3.6065
0.06952	3.0714	0.06966	3.8529		0.27949	3.5482	0.27978	3.7131		0.27949	3.612	0.27949	3.6058
0.0698	3.0735	0.06994	3.8529		0.28062	3.5482	0.2809	3.7131		0.28062	3.612	0.28062	3.6052
0.07022	3.0738	0.07022	3.8529		0.28174	3.5485	0.28202	3.7131		0.28174	3.6124	0.28174	3.6049
0.07051	3.0745	0.07051	3.8526		0.28301	3.5482	0.28329	3.7128		0.28301	3.6124	0.28301	3.6046
0.07079	3.076	0.07079	3.8526		0.28413	3.5485	0.28441	3.7125		0.28413	3.6127	0.28413	3.604
0.07107	3.0776	0.07107	3.852		0.28525	3.5491	0.28553	3.7125		0.28525	3.6133	0.28525	3.6034
0.07135	3.0788	0.07135	3.8523		0.28652	3.5491	0.28666	3.7122		0.28638	3.6133	0.28638	3.6031
0.07163	3.08	0.07163	3.852		0.28764	3.5491	0.28792	3.7119		0.28764	3.6133	0.28764	3.6031
0.07191	3.0807	0.07191	3.8523		0.28876	3.5491	0.28904	3.7109		0.28876	3.6133	0.28876	3.6024
0.07219	3.0816	0.07219	3.8517		0.28989	3.5497	0.29017	3.7109		0.28989	3.6133	0.28989	3.6024
0.07247	3.0835	0.07247	3.8517		0.29115	3.55	0.29129	3.71		0.29101	3.6133	0.29101	3.6024
0.07275	3.0847	0.07275	3.8504		0.29228	3.55	0.29256	3.7097		0.29228	3.6136	0.29228	3.6024
0.07303	3.0847	0.07303	3.8501		0.2934	3.5503	0.29368	3.7103		0.2934	3.6133	0.2934	3.6021
0.07331	3.0859	0.07331	3.8495		0.29452	3.5507	0.2948	3.7094		0.29452	3.6139	0.29452	3.6012
0.0736	3.0878	0.07374	3.8495		0.29579	3.5513	0.29593	3.7091		0.29565	3.6142	0.29565	3.6015
0.07388	3.0887	0.07402	3.8492		0.29691	3.5513	0.29719	3.7085		0.29691	3.6148	0.29691	3.6003
0.07416	3.0893	0.0743	3.8492		0.29803	3.5516	0.29831	3.7081		0.29803	3.6148	0.29803	3.6003
0.07444	3.0906	0.07458	3.8492		0.29916	3.5519	0.29944	3.7085		0.29916	3.6148	0.29916	3.6003
0.07472	3.0915	0.07486	3.8486		0.30042	3.5516	0.3007	3.7075		0.30028	3.6155	0.30028	3.5993
0.07514	3.0921	0.07514	3.8486		0.30154	3.5516	0.30183	3.7078		0.30154	3.6155	0.30154	3.5984
0.07542	3.0946	0.07542	3.8483		0.30267	3.5519	0.30295	3.7078		0.30267	3.6158	0.30267	3.5996
0.0757	3.0952	0.0757	3.8483		0.30379	3.5519	0.30407	3.7075		0.30379	3.6161	0.30379	3.5996
0.07598	3.0955	0.07598	3.8483		0.30506	3.5522	0.30534	3.7066		0.30492	3.6164	0.30492	3.5984
0.07626	3.0977	0.07626	3.8486		0.30618	3.5522	0.30646	3.7069		0.30618	3.6167	0.30618	3.5987
0.07654	3.0996	0.07654	3.8483		0.3073	3.5525	0.30758	3.7069		0.3073	3.6167	0.3073	3.5978
0.07683	3.1002	0.07683	3.8483		0.30843	3.5525	0.30871	3.706		0.30843	3.6164	0.30843	3.5975
0.07711	3.1011	0.07711	3.8489		0.30969	3.5525	0.30997	3.705		0.30955	3.6164	0.30969	3.5975
0.07739	3.1021	0.07739	3.8486		0.31081	3.5525	0.3111	3.7044		0.31081	3.6164	0.31081	3.5956
0.07767	3.1033	0.07767	3.8489		0.31194	3.5528	0.31222	3.7041		0.31194	3.617	0.31194	3.5962
0.07795	3.1048	0.07795	3.8489		0.31306	3.5525	0.31334	3.7038		0.31306	3.617	0.31306	3.595
0.07823	3.1055	0.07823	3.8486		0.31433	3.5528	0.31461	3.7035		0.31419	3.617	0.31433	3.595
0.07851	3.1064	0.07865	3.8483		0.31545	3.5528	0.31573	3.7032		0.31545	3.617	0.31545	3.5947
0.07879	3.1076	0.07893	3.848		0.31657	3.5525	0.31685	3.7029		0.31657	3.6173	0.31657	3.5947
0.07907	3.1092	0.07921	3.8473		0.31784	3.5528	0.31798	3.7032		0.3177	3.6173	0.3177	3.5947
0.07935	3.1101	0.07949	3.847		0.31896	3.5525	0.31924	3.7032		0.31882	3.6173	0.31896	3.5938
0.07963	3.111	0.07978	3.847		0.32008	3.5525	0.32037	3.7026		0.32008	3.6179	0.32008	3.5938
0.07992	3.1126	0.08006	3.8467		0.32121	3.5525	0.32149	3.7023		0.32121	3.6182	0.32121	3.5931
0.0802	3.1138	0.08034	3.8461		0.32247	3.5528	0.32261	3.7019		0.32233	3.6186	0.32233	3.5931
0.08062	3.1154	0.08062	3.8461		0.3236	3.5531	0.32388	3.7013		0.32346	3.6189	0.3236	3.5925
0.0809	3.1157	0.0809	3.8458		0.32472	3.5528	0.325	3.7016		0.32472	3.6189	0.32472	3.5922
0.08118	3.116	0.08118	3.8449		0.32584	3.5528	0.32612	3.7007		0.32584	3.6189	0.32584	3.5919
0.08146	3.1191	0.08146	3.8449		0.32711	3.5531	0.32725	3.7007		0.32697	3.6189	0.32697	3.5913
0.08174	3.12	0.08174	3.8449		0.32823	3.5538	0.32851	3.7007		0.32823	3.6195	0.32823	3.5916
0.08202	3.1207	0.08202	3.8449		0.32935	3.5541	0.32963	3.7004		0.32935	3.6201	0.32935	3.591
0.0823	3.1213	0.0823	3.8449		0.33048	3.5547	0.33076	3.7001		0.33048	3.6201	0.33048	3.591
0.08258	3.1228	0.08258	3.8446		0.33174	3.5547	0.33188	3.6998		0.3316	3.6207	0.3316	3.5907
0.08287	3.1241	0.08287	3.8449		0.33287	3.5547	0.33315	3.6992		0.33287	3.6207	0.33287	3.5907
0.08315	3.1247	0.08315	3.8446		0.33399	3.5547	0.33427	3.6995		0.33399	3.621	0.33399	3.5891
0.08343	3.1253	0.08343	3.8442		0.33511	3.555	0.33539	3.6988		0.33511	3.6213	0.33511	3.5891
0.08371	3.1272	0.08385	3.8442		0.33638	3.5556	0.33652	3.6988		0.33624	3.6217	0.33624	3.5885
0.08399	3.1287	0.08413	3.8439		0.3375	3.5556	0.33778	3.6982		0.3375	3.622	0.3375	3.5882
0.08427	3.1297	0.08441	3.8439		0.33862	3.5559	0.3389	3.6979		0.33862	3.6223	0.33862	3.5879
0.08455	3.13	0.08469	3.8436		0.33975	3.5559	0.34003	3.6973		0.33975	3.6235	0.33975	3.5882
0.08483	3.1309	0.08497	3.8439		0.34101	3.5562	0.34129	3.6967		0.34087	3.6232	0.34087	3.5882
0.08511	3.1324	0.08525	3.8433		0.34213	3.5572	0.34242	3.6964		0.34213	3.6226	0.34213	3.5875
0.08553	3.134	0.08553	3.8433		0.34326	3.5569	0.34354	3.697		0.34326	3.6235	0.34326	3.5869
0.08581	3.1349	0.08581	3.8433		0.34438	3.5565	0.34466	3.697		0.34438	3.6238	0.34438	3.5872
0.0861	3.1359	0.0861	3.8433		0.34565	3.5565	0.34593	3.6957		0.34551	3.6241	0.34551	3.5866
0.08638	3.1365	0.08638	3.843		0.34677	3.5572	0.34705	3.6948		0.34677	3.6238	0.34677	3.5857
0.08666	3.139	0.08666	3.8433		0.34789	3.5569	0.34817	3.6942		0.34789	3.6241	0.34789	3.5851
0.08694	3.1399	0.08694	3.8433		0.34916	3.5565	0.3493	3.6939		0.34902	3.6244	0.34902	3.5851
0.08722	3.1402	0.08722	3.843		0.35028	3.5569	0.35056	3.6936		0.35014	3.6244	0.35028	3.5844
0.0875	3.1408	0.0875	3.843		0.3514	3.5569	0.35169	3.6936		0.3514	3.6244	0.3514	3.5844
0.08778	3.1417	0.08778	3.843		0.35253	3.5575	0.35281	3.6926		0.35253	3.6244	0.35253	3.5835
0.08806	3.1439	0.08806	3.8427		0.35379	3.5572	0.35393	3.6926		0.35365	3.6251	0.35365	3.5835
0.08834	3.1458	0.08834	3.843		0.35492	3.5572	0.3552	3.693		0.35478	3.6248	0.35492	3.5829
0.08862	3.1461	0.08876	3.8424		0.35604	3.5569	0.35632	3.693		0.35604	3.6248	0.35604	3.5829
0.0889	3.1473	0.08904	3.8421		0.35716	3.5572	0.35744	3.6923		0.35716	3.6244	0.35716	3.5829
0.08919	3.1498	0.08933	3.8421		0.35843	3.5572	0.35857	3.692		0.35829	3.6251	0.35829	3.5823
0.08947	3.1507	0.08961	3.8415		0.35955	3.5575	0.35983	3.692		0.35941	3.6254	0.35955	3.5823
0.08975	3.151	0.08989	3.8418		0.36067	3.5572	0.36096	3.692		0.36067	3.626	0.36067	3.582
0.09003	3.151	0.09017	3.8411		0.3618	3.5572	0.36208	3.6911		0.3618	3.626	0.3618	3.581
0.09031	3.1538	0.09045	3.8411		0.36306	3.5575	0.3632	3.6911		0.36292	3.6257	0.36292	3.5817
0.09073	3.1551	0.09073	3.8411		0.36419	3.5575	0.36447	3.6908		0.36404	3.626	0.36419	3.5801
0.09101	3.1557	0.09101	3.8411		0.36531	3.5578	0.36559	3.6908		0.36531	3.6263	0.36531	3.5795
0.09129	3.156	0.09129	3.8408		0.36643	3.5581	0.36671	3.6902		0.36643	3.626	0.36643	3.5792
0.09157	3.1569	0.09157	3.8405		0.3677	3.5581	0.36784	3.6892		0.36756	3.6263	0.36756	3.5786
0.09185	3.1579	0.09185	3.8405		0.36882	3.5584	0.3691	3.6886		0.36868	3.6269	0.36882	3.5782
0.09213	3.1597	0.09213	3.8399		0.36994	3.5587	0.37022	3.6889		0.36994	3.6272	0.36994	3.5779
0.09242	3.1603	0.09242	3.8399		0.37107	3.559	0.37135	3.6886		0.37107	3.6272	0.37107	3.5776
0.0927	3.1603	0.0927	3.8396		0.37233	3.5596	0.37247	3.6889		0.37219	3.6272	0.37219	3.5776
0.09298	3.161	0.09298	3.8396		0.37346	3.5596	0.37374	3.6883		0.37346	3.6282	0.37346	3.5776
0.09326	3.1622	0.09326	3.8396		0.37458	3.5603	0.37486	3.688		0.37458	3.6288	0.37458	3.5773
0.09354	3.1638	0.09368	3.8396		0.3757	3.5606	0.37598	3.6883		0.3757	3.6285	0.3757	3.577
0.09382	3.1653	0.09396	3.8399		0.37697	3.5603	0.37711	3.6877		0.37683	3.6282	0.37683	3.5764
0.0941	3.1659	0.09424	3.8393		0.37809	3.5609	0.37837	3.6877		0.37809	3.6285	0.37809	3.5761
0.09438	3.1669	0.09452	3.8393		0.37921	3.5612	0.37949	3.6864		0.37921	3.6291	0.37921	3.5758
0.09466	3.1687	0.0948	3.8393		0.38048	3.5609	0.38062	3.6861		0.38034	3.6294	0.38034	3.5758
0.09494	3.1693	0.09508	3.8387		0.3816	3.5615	0.38188	3.6852		0.38146	3.6294	0.38146	3.5751
0.09522	3.1706	0.09537	3.839		0.38272	3.5618	0.38301	3.6858		0.38272	3.6294	0.38272	3.5745
0.09551	3.1718	0.09565	3.8387		0.38385	3.5615	0.38413	3.6852		0.38385	3.63	0.38385	3.5742
0.09593	3.1727	0.09593	3.839		0.38511	3.5621	0.38525	3.6846		0.38497	3.63	0.38497	3.5742
0.09621	3.1737	0.09621	3.8377		0.38624	3.5618	0.38652	3.6843		0.3861	3.63	0.3861	3.5733
0.09649	3.174	0.09649	3.838		0.38736	3.5621	0.38764	3.684		0.38736	3.6306	0.38736	3.5739
0.09677	3.1755	0.09677	3.838		0.38848	3.5621	0.38876	3.684		0.38848	3.6313	0.38848	3.5733
0.09705	3.1765	0.09705	3.838		0.38975	3.5621	0.38989	3.684		0.38961	3.6319	0.38961	3.573
0.09733	3.1786	0.09733	3.8377		0.39087	3.5624	0.39115	3.684		0.39073	3.6322	0.39073	3.5733
0.09761	3.1796	0.09761	3.8377		0.39199	3.5624	0.39228	3.6837		0.39199	3.6325	0.39199	3.573
0.09789	3.1799	0.09789	3.8384		0.39312	3.5624	0.3934	3.6837		0.39312	3.6328	0.39312	3.5724
0.09817	3.1805	0.09817	3.838		0.39438	3.5631	0.39452	3.6833		0.39424	3.6328	0.39424	3.5717
0.09846	3.1817	0.09846	3.838		0.39551	3.5631	0.39579	3.683		0.39537	3.6328	0.39551	3.5714
0.09874	3.183	0.09888	3.8377		0.39663	3.5631	0.39691	3.6824		0.39663	3.6328	0.39663	3.5708
0.09902	3.1839	0.09916	3.8374		0.39775	3.5634	0.39803	3.6824		0.39775	3.6334	0.39775	3.5705
0.0993	3.1845	0.09944	3.8371		0.39902	3.5637	0.39916	3.6818		0.39888	3.6337	0.39888	3.5699
0.09958	3.1851	0.09972	3.8371		0.40014	3.5634	0.40042	3.6821		0.4	3.6337	0.40014	3.5693
0.09986	3.1867	0.1	3.8368		0.40126	3.5637	0.40154	3.6812		0.40126	3.6341	0.40126	3.5693
0.10014	3.1886	0.10028	3.8368		0.40239	3.5634	0.40267	3.6806		0.40239	3.6341	0.40239	3.5686
0.10042	3.1892	0.10056	3.8365		0.40365	3.5637	0.40379	3.6802		0.40351	3.6344	0.40351	3.5686
0.1007	3.1898	0.10084	3.8359		0.40478	3.5643	0.40506	3.6796		0.40463	3.6347	0.40478	3.5683
0.10112	3.191	0.10112	3.8356		0.4059	3.5646	0.40618	3.6799		0.4059	3.6347	0.4059	3.568
0.1014	3.191	0.1014	3.8359		0.40702	3.5649	0.4073	3.6793		0.40702	3.6347	0.40702	3.568
0.10169	3.192	0.10169	3.8349		0.40829	3.5649	0.40843	3.679		0.40815	3.635	0.40815	3.5677
0.10197	3.1944	0.10197	3.8346		0.40941	3.5649	0.40969	3.6787		0.40927	3.6356	0.40941	3.5671
0.10225	3.1954	0.10225	3.8349		0.41053	3.5649	0.41081	3.6781		0.41053	3.6356	0.41053	3.5671
0.10253	3.1957	0.10253	3.8349		0.4118	3.5655	0.41194	3.6778		0.41166	3.6356	0.41166	3.5662
0.10281	3.1963	0.10281	3.834		0.41292	3.5658	0.41306	3.6778		0.41278	3.6356	0.41278	3.5662
0.10309	3.1975	0.10309	3.834		0.41404	3.5655	0.41433	3.6778		0.4139	3.6359	0.41404	3.5662
0.10337	3.1988	0.10337	3.8346		0.41517	3.5655	0.41545	3.6771		0.41517	3.6365	0.41517	3.5662
0.10365	3.1994	0.10379	3.8343		0.41643	3.5658	0.41657	3.6775		0.41629	3.6362	0.41629	3.5658
0.10393	3.2	0.10407	3.8343		0.41756	3.5658	0.41784	3.6775		0.41742	3.6365	0.41742	3.5652
0.10421	3.2019	0.10435	3.8343		0.41868	3.5658	0.41896	3.6771		0.41854	3.6365	0.41868	3.5652
0.10449	3.2022	0.10463	3.8343		0.4198	3.5658	0.42008	3.6771		0.4198	3.6368	0.4198	3.5649
0.10478	3.2031	0.10492	3.834		0.42107	3.5658	0.42121	3.6768		0.42093	3.6372	0.42093	3.5646
0.10506	3.2034	0.1052	3.8343		0.42219	3.5662	0.42247	3.6762		0.42205	3.6375	0.42205	3.5643
0.10534	3.205	0.10548	3.8337		0.42331	3.5665	0.4236	3.6747		0.42331	3.6381	0.42331	3.564
0.10562	3.2056	0.10576	3.8337		0.42444	3.5665	0.42472	3.6744		0.42444	3.6378	0.42444	3.5637
0.10604	3.2062	0.10604	3.8334		0.4257	3.5668	0.42584	3.6744		0.42556	3.6384	0.42556	3.5631
0.10632	3.2068	0.10632	3.8334		0.42683	3.5668	0.42711	3.6744		0.42669	3.6393	0.42669	3.5634
0.1066	3.2081	0.1066	3.8331		0.42795	3.5668	0.42823	3.674		0.42795	3.6396	0.42795	3.5634
0.10688	3.2096	0.10688	3.8328		0.42907	3.5668	0.42935	3.6731		0.42907	3.6403	0.42907	3.5621
0.10716	3.2106	0.10716	3.8325		0.43034	3.5671	0.43048	3.6731		0.4302	3.6403	0.4302	3.5615
0.10744	3.2109	0.10744	3.8322		0.43146	3.5677	0.43174	3.6725		0.43132	3.6403	0.43132	3.5612
0.10772	3.2115	0.10772	3.8325		0.43258	3.5674	0.43287	3.6722		0.43258	3.6406	0.43258	3.5609
0.10801	3.213	0.10801	3.8318		0.43371	3.5671	0.43399	3.6722		0.43371	3.6412	0.43371	3.5603
0.10829	3.214	0.10829	3.8322		0.43497	3.5677	0.43511	3.6725		0.43483	3.6412	0.43483	3.5603
0.10857	3.2146	0.10857	3.8318		0.4361	3.5677	0.43638	3.6719		0.43596	3.6412	0.43596	3.5596
0.10885	3.2161	0.10885	3.8315		0.43722	3.5677	0.4375	3.6716		0.43722	3.6412	0.43722	3.559
0.10913	3.2161	0.10927	3.8312		0.43834	3.5677	0.43862	3.6716		0.43834	3.6415	0.43834	3.559
0.10941	3.2168	0.10955	3.8309		0.43961	3.568	0.43975	3.6709		0.43947	3.6421	0.43947	3.5584
0.10969	3.2183	0.10983	3.8306		0.44073	3.5686	0.44101	3.6709		0.44059	3.6415	0.44059	3.5581
0.10997	3.2189	0.11011	3.8309		0.44185	3.5686	0.44213	3.6703		0.44185	3.6418	0.44185	3.5581
0.11025	3.2189	0.11039	3.8306		0.44298	3.5689	0.44326	3.6703		0.44298	3.6421	0.44298	3.5578
0.11053	3.2199	0.11067	3.8303		0.44424	3.5689	0.44438	3.6697		0.4441	3.6421	0.4441	3.5572
0.11081	3.2202	0.11096	3.8303		0.44537	3.5696	0.44565	3.6691		0.44522	3.6424	0.44537	3.5572
0.1111	3.2208	0.11124	3.83		0.44649	3.5696	0.44677	3.6694		0.44649	3.6424	0.44649	3.5578
0.11152	3.2223	0.11152	3.83		0.44775	3.5696	0.44789	3.6688		0.44761	3.643	0.44761	3.5565
0.1118	3.2227	0.1118	3.8306		0.44888	3.5705	0.44902	3.6688		0.44874	3.643	0.44874	3.5565
0.11208	3.2233	0.11208	3.83		0.45	3.5705	0.45028	3.6685		0.44986	3.6437	0.45	3.5578
0.11236	3.2236	0.11236	3.8297		0.45112	3.5705	0.4514	3.6685		0.45112	3.6443	0.45112	3.5565
0.11264	3.2248	0.11264	3.8297		0.45239	3.5705	0.45253	3.6685		0.45225	3.6449	0.45225	3.5559
0.11292	3.2258	0.11292	3.8297		0.45351	3.5708	0.45365	3.6675		0.45337	3.6443	0.45337	3.5553
0.1132	3.2261	0.1132	3.8294		0.45463	3.5714	0.45492	3.6675		0.45449	3.6446	0.45463	3.5541
0.11348	3.2276	0.11348	3.8294		0.45576	3.5714	0.45604	3.6669		0.45576	3.6446	0.45576	3.5534
0.11376	3.2282	0.11376	3.8291		0.45702	3.572	0.45716	3.6669		0.45688	3.6449	0.45688	3.5541
0.11404	3.2285	0.11404	3.8291		0.45815	3.5724	0.45843	3.6669		0.45801	3.6449	0.45801	3.5528
0.11433	3.2292	0.11447	3.8287		0.45927	3.5724	0.45955	3.6663		0.45913	3.6449	0.45927	3.5525
0.11461	3.2298	0.11475	3.8287		0.46039	3.5724	0.46067	3.666		0.46039	3.6449	0.46039	3.5528
0.11489	3.2301	0.11503	3.8284		0.46166	3.573	0.4618	3.6657		0.46152	3.6452	0.46152	3.5538
0.11517	3.2313	0.11531	3.8284		0.46278	3.573	0.46306	3.6654		0.46264	3.6455	0.46264	3.5528
0.11545	3.232	0.11559	3.8284		0.4639	3.5727	0.46419	3.6657		0.46376	3.6468	0.4639	3.5531
0.11573	3.232	0.11587	3.8287		0.46503	3.5727	0.46531	3.6651		0.46503	3.6468	0.46503	3.5531
0.11601	3.232	0.11615	3.8287		0.46629	3.5727	0.46643	3.6647		0.46615	3.6474	0.46615	3.5519
0.11629	3.2323	0.11643	3.8284		0.46742	3.573	0.4677	3.6641		0.46728	3.6477	0.46728	3.5516
0.11671	3.2329	0.11671	3.8284		0.46854	3.5733	0.46882	3.6635		0.46854	3.6477	0.46854	3.5516
0.11699	3.2344	0.11699	3.8284		0.46966	3.5733	0.46994	3.6635		0.46966	3.6477	0.46966	3.5507
0.11728	3.2351	0.11728	3.8291		0.47093	3.5733	0.47107	3.6632		0.47079	3.6477	0.47079	3.5507
0.11756	3.2357	0.11756	3.8287		0.47205	3.5733	0.47233	3.662		0.47191	3.6477	0.47191	3.55
0.11784	3.2363	0.11784	3.8281		0.47317	3.5733	0.47346	3.6623		0.47317	3.648	0.47317	3.5494
0.11812	3.2369	0.11812	3.8281		0.4743	3.5736	0.47458	3.662		0.4743	3.6486	0.4743	3.5488
0.1184	3.2375	0.1184	3.8281		0.47556	3.5739	0.4757	3.6616		0.47542	3.6486	0.47542	3.5488
0.11868	3.2378	0.11868	3.8281		0.47669	3.5742	0.47697	3.6616		0.47654	3.6492	0.47654	3.5491
0.11896	3.2382	0.11896	3.8281		0.47781	3.5745	0.47809	3.6616		0.47781	3.6496	0.47781	3.5485
0.11924	3.2388	0.11924	3.8278		0.47893	3.5748	0.47921	3.6616		0.47893	3.6496	0.47893	3.5485
0.11952	3.2394	0.11966	3.8281		0.4802	3.5745	0.48034	3.6604		0.48006	3.6499	0.48006	3.5479
0.1198	3.2397	0.11994	3.8278		0.48132	3.5751	0.4816	3.6601		0.48118	3.6502	0.48118	3.5472
0.12008	3.2406	0.12022	3.8278		0.48244	3.5751	0.48272	3.6601		0.48244	3.6505	0.48244	3.5476
0.12037	3.2413	0.12051	3.8281		0.48371	3.5758	0.48385	3.6598		0.48357	3.6505	0.48357	3.5476
0.12065	3.2413	0.12079	3.8281		0.48483	3.5761	0.48497	3.6598		0.48469	3.6505	0.48469	3.5469
0.12093	3.2419	0.12107	3.8281		0.48596	3.5758	0.48624	3.6595		0.48581	3.6505	0.48596	3.5463
0.12121	3.2428	0.12135	3.8278		0.48708	3.5764	0.48736	3.6595		0.48708	3.6505	0.48708	3.5466
0.12149	3.2428	0.12163	3.8272		0.48834	3.577	0.48848	3.6589		0.4882	3.6514	0.4882	3.5454
0.12191	3.2431	0.12191	3.8272		0.48947	3.577	0.48961	3.6585		0.48933	3.6514	0.48933	3.5451
0.12219	3.2431	0.12219	3.8266		0.49059	3.577	0.49087	3.6585		0.49045	3.6517	0.49059	3.5441
0.12247	3.2444	0.12247	3.8272		0.49171	3.5773	0.49199	3.6576		0.49171	3.652	0.49171	3.5448
0.12275	3.2447	0.12275	3.826		0.49298	3.5776	0.49312	3.6576		0.49284	3.6523	0.49284	3.5445
0.12303	3.2453	0.12303	3.8256		0.4941	3.577	0.49438	3.6573		0.49396	3.6523	0.49396	3.5438
0.12331	3.2456	0.12331	3.826		0.49522	3.577	0.49551	3.6576		0.49508	3.6527	0.49522	3.5429
0.1236	3.2459	0.1236	3.825		0.49635	3.577	0.49663	3.6567		0.49635	3.6523	0.49635	3.5429
0.12388	3.2462	0.12388	3.825		0.49761	3.577	0.49775	3.657		0.49747	3.6533	0.49747	3.5426
0.12416	3.2468	0.12416	3.8247		0.49874	3.577	0.49902	3.6564		0.4986	3.6533	0.4986	3.5429
0.12444	3.2471	0.12444	3.825		0.49986	3.577	0.50014	3.6561		0.49972	3.6536	0.49986	3.5423
0.12472	3.2478	0.12486	3.825		0.50098	3.577	0.50126	3.6558		0.50098	3.6542	0.50098	3.542
0.125	3.2471	0.12514	3.8247		0.50225	3.577	0.50239	3.6548		0.50211	3.6539	0.50211	3.5414
0.12528	3.2481	0.12542	3.8244		0.50337	3.577	0.50365	3.6545		0.50323	3.6542	0.50323	3.5417
0.12556	3.2484	0.1257	3.8247		0.50449	3.5773	0.50478	3.6539		0.50435	3.6548	0.50449	3.5407
0.12584	3.2496	0.12598	3.8244		0.50562	3.5773	0.5059	3.6542		0.50562	3.6551	0.50562	3.5404
0.12612	3.2499	0.12626	3.8247		0.50688	3.5776	0.50702	3.6536		0.50674	3.6554	0.50674	3.5417
0.1264	3.2506	0.12654	3.8244		0.50801	3.5786	0.50829	3.6536		0.50787	3.6561	0.50787	3.5404
0.12683	3.2512	0.12683	3.8241		0.50913	3.5789	0.50941	3.653		0.50899	3.6561	0.50913	3.5398
0.12711	3.2515	0.12711	3.8241		0.51025	3.5795	0.51053	3.653		0.51025	3.6561	0.51025	3.5392
0.12739	3.2515	0.12739	3.8238		0.51152	3.5801	0.51166	3.6527		0.51138	3.6567	0.51138	3.5389
0.12767	3.2515	0.12767	3.8238		0.51264	3.5807	0.51292	3.653		0.5125	3.657	0.5125	3.5386
0.12795	3.2518	0.12795	3.8238		0.51376	3.5807	0.51404	3.6527		0.51362	3.657	0.51376	3.5383
0.12823	3.2518	0.12823	3.8241		0.51489	3.5813	0.51517	3.6514		0.51489	3.6579	0.51489	3.5379
0.12851	3.2524	0.12851	3.8241		0.51615	3.5817	0.51629	3.6511		0.51601	3.6579	0.51601	3.5376
0.12879	3.253	0.12879	3.8238		0.51728	3.5817	0.51756	3.6508		0.51713	3.6579	0.51713	3.5383
0.12907	3.2537	0.12907	3.8238		0.5184	3.5817	0.51868	3.6511		0.51826	3.6582	0.5184	3.5376
0.12935	3.2543	0.12935	3.8241		0.51966	3.582	0.5198	3.6511		0.51952	3.6585	0.51952	3.5376
0.12963	3.2543	0.12963	3.8238		0.52079	3.582	0.52093	3.6511		0.52065	3.6582	0.52065	3.537
0.12992	3.2546	0.13006	3.8235		0.52191	3.5823	0.52219	3.6511		0.52177	3.6589	0.52177	3.5367
0.1302	3.2543	0.13034	3.8238		0.52303	3.5823	0.52331	3.6511		0.52303	3.6595	0.52303	3.5355
0.13048	3.2552	0.13062	3.8238		0.5243	3.5823	0.52444	3.6499		0.52416	3.6595	0.52416	3.5348
0.13076	3.2555	0.1309	3.8235		0.52542	3.5823	0.52556	3.6499		0.52528	3.6598	0.52528	3.5345
0.13104	3.2555	0.13118	3.8235		0.52654	3.5826	0.52683	3.6496		0.5264	3.6598	0.5264	3.5348
0.13132	3.2564	0.13146	3.8235		0.52767	3.5826	0.52795	3.6492		0.52767	3.6598	0.52767	3.5342
0.1316	3.2571	0.13174	3.8235		0.52893	3.5826	0.52907	3.6492		0.52879	3.6601	0.52879	3.5342
0.13188	3.2568	0.13202	3.8232		0.53006	3.5826	0.5302	3.6486		0.52992	3.6604	0.52992	3.5336
0.1323	3.2571	0.1323	3.8232		0.53118	3.5829	0.53146	3.6483		0.53104	3.6607	0.53104	3.5333
0.13258	3.2571	0.13258	3.8229		0.5323	3.5835	0.53258	3.648		0.5323	3.6616	0.5323	3.533
0.13287	3.2574	0.13287	3.8229		0.53357	3.5835	0.53371	3.6477		0.53343	3.6613	0.53343	3.5327
0.13315	3.258	0.13315	3.8222		0.53469	3.5838	0.53483	3.648		0.53455	3.6616	0.53455	3.5327
0.13343	3.2583	0.13343	3.8229		0.53581	3.5841	0.5361	3.6474		0.53567	3.6616	0.53581	3.5324
0.13371	3.2586	0.13371	3.8232		0.53694	3.5844	0.53722	3.6474		0.53694	3.662	0.53694	3.5321
0.13399	3.2589	0.13399	3.8229		0.5382	3.5844	0.53834	3.6471		0.53806	3.662	0.53806	3.5321
0.13427	3.2592	0.13427	3.8225		0.53933	3.5848	0.53961	3.6465		0.53919	3.6623	0.53919	3.5317
0.13455	3.2599	0.13455	3.8225		0.54045	3.5851	0.54073	3.6452		0.54031	3.6626	0.54045	3.5314
0.13483	3.2599	0.13483	3.8219		0.54157	3.5851	0.54185	3.6452		0.54157	3.6626	0.54157	3.5317
0.13511	3.2599	0.13525	3.8213		0.54284	3.5854	0.54298	3.6452		0.5427	3.6632	0.5427	3.5314
0.13539	3.2599	0.13553	3.821		0.54396	3.5857	0.54424	3.6446		0.54382	3.6635	0.54382	3.5308
0.13567	3.2599	0.13581	3.8213		0.54508	3.586	0.54537	3.6449		0.54494	3.6641	0.54508	3.5302
0.13596	3.2602	0.1361	3.8213		0.54621	3.5863	0.54649	3.6446		0.54621	3.6644	0.54621	3.5302
0.13624	3.2611	0.13638	3.821		0.54747	3.5863	0.54761	3.6449		0.54733	3.6647	0.54733	3.5296
0.13652	3.2608	0.13666	3.8201		0.5486	3.5866	0.54888	3.6443		0.54846	3.6654	0.54846	3.529
0.1368	3.2611	0.13694	3.821		0.54972	3.5872	0.55	3.6443		0.54958	3.6654	0.54972	3.529
0.13722	3.2614	0.13722	3.8198		0.55084	3.5872	0.55112	3.6434		0.55084	3.6654	0.55084	3.5286
0.1375	3.2614	0.1375	3.8204		0.55211	3.5872	0.55225	3.643		0.55197	3.6654	0.55197	3.5283
0.13778	3.262	0.13778	3.8207		0.55323	3.5872	0.55351	3.6424		0.55309	3.6654	0.55309	3.5277
0.13806	3.262	0.13806	3.8207		0.55435	3.5872	0.55463	3.6424		0.55421	3.666	0.55435	3.5274
0.13834	3.2623	0.13834	3.8198		0.55548	3.5872	0.55576	3.6427		0.55548	3.6666	0.55548	3.528
0.13862	3.2633	0.13862	3.8194		0.55674	3.5869	0.55688	3.6424		0.5566	3.6666	0.5566	3.5277
0.1389	3.2633	0.1389	3.8198		0.55787	3.5872	0.55815	3.6421		0.55772	3.6669	0.55772	3.5268
0.13919	3.2636	0.13919	3.8191		0.55899	3.5872	0.55927	3.6424		0.55885	3.6678	0.55899	3.5268
0.13947	3.2639	0.13947	3.8191		0.56025	3.5875	0.56039	3.6421		0.56011	3.6678	0.56011	3.5262
0.13975	3.2639	0.13975	3.8191		0.56138	3.5882	0.56152	3.6418		0.56124	3.6682	0.56124	3.5255
0.14003	3.2642	0.14003	3.8191		0.5625	3.5885	0.56278	3.6418		0.56236	3.6682	0.56236	3.5262
0.14031	3.2645	0.14045	3.8188		0.56362	3.5891	0.5639	3.6412		0.56362	3.6682	0.56362	3.5255
0.14059	3.2642	0.14073	3.8188		0.56489	3.5891	0.56503	3.6409		0.56475	3.6685	0.56475	3.5252
0.14087	3.2642	0.14101	3.8191		0.56601	3.5891	0.56615	3.6406		0.56587	3.6685	0.56587	3.5255
0.14115	3.2645	0.14129	3.8191		0.56713	3.5891	0.56742	3.6406		0.56699	3.6685	0.56699	3.5252
0.14143	3.2645	0.14157	3.8191		0.56826	3.5894	0.56854	3.6403		0.56826	3.6688	0.56826	3.5246
0.14171	3.2654	0.14185	3.8191		0.56952	3.5897	0.56966	3.6396		0.56938	3.6691	0.56938	3.524
0.14199	3.2657	0.14213	3.8191		0.57065	3.5903	0.57079	3.639		0.57051	3.6691	0.57051	3.5237
0.14242	3.2664	0.14242	3.8191		0.57177	3.591	0.57205	3.6384		0.57163	3.6697	0.57163	3.5234
0.1427	3.2664	0.1427	3.8185		0.57289	3.591	0.57317	3.6381		0.57289	3.67	0.57289	3.5228
0.14298	3.2664	0.14298	3.8191		0.57416	3.591	0.5743	3.6375		0.57402	3.67	0.57402	3.5224
0.14326	3.2667	0.14326	3.8188		0.57528	3.591	0.57542	3.6368		0.57514	3.6706	0.57514	3.5231
0.14354	3.2664	0.14354	3.8185		0.5764	3.591	0.57669	3.6365		0.57626	3.6706	0.5764	3.5224
0.14382	3.2667	0.14382	3.8188		0.57753	3.591	0.57781	3.6365		0.57753	3.6709	0.57753	3.5228
0.1441	3.2673	0.1441	3.8185		0.57879	3.5916	0.57893	3.6359		0.57865	3.6719	0.57865	3.5228
0.14438	3.2673	0.14438	3.8185		0.57992	3.5919	0.5802	3.6362		0.57978	3.6719	0.57978	3.5218
0.14466	3.2673	0.14466	3.8188		0.58104	3.5919	0.58132	3.6365		0.5809	3.6722	0.58104	3.5218
0.14494	3.2673	0.14494	3.8185		0.58216	3.5919	0.58244	3.6359		0.58216	3.6722	0.58216	3.5212
0.14522	3.2673	0.14522	3.8185		0.58343	3.5919	0.58357	3.6359		0.58329	3.6725	0.58329	3.5212
0.14551	3.2676	0.14565	3.8185		0.58455	3.5922	0.58483	3.6359		0.58441	3.6722	0.58441	3.52
0.14579	3.2676	0.14593	3.8182		0.58567	3.5925	0.58596	3.6356		0.58553	3.6728	0.58567	3.52
0.14607	3.2682	0.14621	3.8179		0.5868	3.5931	0.58708	3.635		0.5868	3.6728	0.5868	3.5203
0.14635	3.2682	0.14649	3.8173		0.58806	3.5928	0.5882	3.635		0.58792	3.6737	0.58792	3.5193
0.14663	3.2682	0.14677	3.8176		0.58919	3.5928	0.58947	3.6347		0.58904	3.6737	0.58904	3.519
0.14691	3.2685	0.14705	3.817		0.59031	3.5925	0.59059	3.6344		0.59017	3.6737	0.59031	3.5184
0.14719	3.2688	0.14733	3.8176		0.59157	3.5928	0.59171	3.6337		0.59143	3.6744	0.59143	3.5181
0.14761	3.2695	0.14761	3.8157		0.5927	3.5928	0.59284	3.6334		0.59256	3.674	0.59256	3.5181
0.14789	3.2695	0.14789	3.8163		0.59382	3.5928	0.5941	3.6337		0.59368	3.6747	0.59368	3.5181
0.14817	3.2698	0.14817	3.8163		0.59494	3.5928	0.59522	3.6328		0.5948	3.6756	0.59494	3.5178
0.14846	3.2698	0.14846	3.816		0.59621	3.5934	0.59635	3.6331		0.59607	3.6759	0.59607	3.5175
0.14874	3.2698	0.14874	3.8148		0.59733	3.5938	0.59747	3.6328		0.59719	3.6765	0.59719	3.5172
0.14902	3.2701	0.14902	3.8154		0.59846	3.5941	0.59874	3.6328		0.59831	3.6765	0.59831	3.5169
0.1493	3.2701	0.1493	3.8142		0.59958	3.5941	0.59986	3.6322		0.59944	3.6765	0.59958	3.5169
0.14958	3.2704	0.14958	3.8145		0.60084	3.5944	0.60098	3.6322		0.6007	3.6768	0.6007	3.5166
0.14986	3.271	0.14986	3.8145		0.60197	3.5947	0.60211	3.6322		0.60183	3.6768	0.60183	3.5166
0.15014	3.271	0.15014	3.8145		0.60309	3.595	0.60337	3.6313		0.60295	3.6771	0.60295	3.5156
0.15042	3.271	0.15042	3.8142		0.60421	3.5956	0.60449	3.6306		0.60421	3.6771	0.60421	3.515
0.1507	3.271	0.15084	3.8145		0.60548	3.5956	0.60562	3.6303		0.60534	3.6775	0.60534	3.5141
0.15098	3.271	0.15112	3.8145		0.6066	3.5962	0.60674	3.63		0.60646	3.6775	0.60646	3.5138
0.15126	3.2713	0.1514	3.8145		0.60772	3.5965	0.60801	3.6297		0.60758	3.6775	0.60758	3.5138
0.15154	3.2716	0.15169	3.8145		0.60885	3.5972	0.60913	3.6294		0.60885	3.6784	0.60885	3.5131
0.15183	3.2719	0.15197	3.8145		0.61011	3.5975	0.61025	3.6291		0.60997	3.6784	0.60997	3.5135
0.15211	3.2719	0.15225	3.8139		0.61124	3.5975	0.61138	3.6282		0.6111	3.6793	0.6111	3.5131
0.15239	3.2719	0.15253	3.8142		0.61236	3.5975	0.61264	3.6282		0.61222	3.6793	0.61222	3.5131
0.15281	3.2726	0.15281	3.8139		0.61348	3.5981	0.61376	3.6279		0.61348	3.6793	0.61348	3.5131
0.15309	3.2729	0.15309	3.8136		0.61475	3.5984	0.61489	3.6275		0.61461	3.6796	0.61461	3.5122
0.15337	3.2729	0.15337	3.8132		0.61587	3.5984	0.61615	3.6272		0.61573	3.6802	0.61573	3.5131
0.15365	3.2729	0.15365	3.8136		0.61699	3.5981	0.61728	3.6272		0.61685	3.6802	0.61699	3.5122
0.15393	3.2729	0.15393	3.8136		0.61812	3.5984	0.6184	3.6269		0.61812	3.6809	0.61812	3.5119
0.15421	3.2729	0.15421	3.8136		0.61938	3.5984	0.61952	3.6269		0.61924	3.6815	0.61924	3.5119
0.15449	3.2729	0.15449	3.8139		0.62051	3.5981	0.62079	3.6272		0.62037	3.6815	0.62037	3.5113
0.15478	3.2735	0.15478	3.8139		0.62163	3.5981	0.62191	3.6266		0.62149	3.6821	0.62163	3.511
0.15506	3.2732	0.15506	3.8136		0.62275	3.5984	0.62303	3.6254		0.62275	3.6821	0.62275	3.51
0.15534	3.2732	0.15534	3.8142		0.62402	3.5984	0.62416	3.6254		0.62388	3.6821	0.62388	3.5097
0.15562	3.2735	0.15562	3.8139		0.62514	3.599	0.62542	3.6263		0.625	3.6824	0.625	3.51
0.1559	3.2735	0.15604	3.8136		0.62626	3.599	0.62654	3.626		0.62612	3.6824	0.62626	3.5094
0.15618	3.2738	0.15632	3.8132		0.62753	3.5993	0.62767	3.6254		0.62739	3.6827	0.62739	3.5094
0.15646	3.2735	0.1566	3.8132		0.62865	3.5996	0.62879	3.626		0.62851	3.6833	0.62851	3.5091
0.15674	3.2738	0.15688	3.8129		0.62978	3.6	0.63006	3.6248		0.62963	3.683	0.62963	3.5088
0.15702	3.2738	0.15716	3.8136		0.6309	3.6006	0.63118	3.6248		0.63076	3.6833	0.6309	3.5082
0.1573	3.2744	0.15744	3.8129		0.63216	3.6009	0.6323	3.6244		0.63202	3.6837	0.63202	3.5085
0.15758	3.2747	0.15772	3.8123		0.63329	3.6012	0.63343	3.6244		0.63315	3.684	0.63315	3.5085
0.15801	3.2747	0.15801	3.8132		0.63441	3.6015	0.63469	3.6238		0.63427	3.684	0.63427	3.5082
0.15829	3.2754	0.15829	3.812		0.63553	3.6015	0.63581	3.6238		0.63539	3.684	0.63553	3.5076
0.15857	3.275	0.15857	3.8114		0.6368	3.6012	0.63694	3.6235		0.63666	3.684	0.63666	3.5076
0.15885	3.2747	0.15885	3.8111		0.63792	3.6018	0.63806	3.6238		0.63778	3.6846	0.63778	3.5066
0.15913	3.275	0.15913	3.8117		0.63904	3.6021	0.63933	3.6229		0.6389	3.6849	0.6389	3.5063
0.15941	3.275	0.15941	3.8117		0.64017	3.6021	0.64045	3.6229		0.64003	3.6855	0.64017	3.506
0.15969	3.2757	0.15969	3.8111		0.64143	3.6021	0.64157	3.6232		0.64129	3.6861	0.64129	3.506
0.15997	3.2763	0.15997	3.8114		0.64256	3.6024	0.6427	3.6226		0.64242	3.6868	0.64242	3.5057
0.16025	3.2763	0.16025	3.8108		0.64368	3.6031	0.64396	3.6223		0.64354	3.6871	0.64354	3.5051
0.16053	3.2763	0.16053	3.8108		0.6448	3.6027	0.64508	3.6213		0.64466	3.6871	0.6448	3.5051
0.16081	3.2763	0.16081	3.8111		0.64607	3.6027	0.64621	3.621		0.64593	3.6877	0.64593	3.5042
0.1611	3.2766	0.16124	3.8111		0.64719	3.6031	0.64733	3.6207		0.64705	3.6877	0.64705	3.5042
0.16138	3.2766	0.16152	3.8111		0.64831	3.6027	0.6486	3.6204		0.64817	3.6877	0.64817	3.5045
0.16166	3.2766	0.1618	3.8108		0.64944	3.6031	0.64972	3.6201		0.6493	3.6877	0.64944	3.5032
0.16194	3.2766	0.16208	3.8101		0.6507	3.6031	0.65084	3.6192		0.65056	3.688	0.65056	3.5026
0.16222	3.2766	0.16236	3.8105		0.65183	3.6034	0.65197	3.6189		0.65169	3.6886	0.65169	3.5035
0.1625	3.2766	0.16264	3.8101		0.65295	3.604	0.65323	3.6179		0.65281	3.6886	0.65281	3.5032
0.16278	3.2766	0.16292	3.8101		0.65407	3.604	0.65435	3.6182		0.65407	3.6889	0.65407	3.5026
0.1632	3.2766	0.1632	3.8098		0.65534	3.6043	0.65548	3.6179		0.6552	3.6889	0.6552	3.5029
0.16348	3.2766	0.16348	3.8098		0.65646	3.6043	0.6566	3.6176		0.65632	3.6895	0.65632	3.5026
0.16376	3.2766	0.16376	3.8098		0.65758	3.6043	0.65787	3.6179		0.65744	3.6899	0.65744	3.5023
0.16404	3.2769	0.16404	3.8098		0.65871	3.6046	0.65899	3.6179		0.65871	3.6905	0.65871	3.502
0.16433	3.2772	0.16433	3.8098		0.65997	3.6055	0.66011	3.6173		0.65983	3.6905	0.65983	3.5007
0.16461	3.2772	0.16461	3.8098		0.6611	3.6058	0.66138	3.6167		0.66096	3.6908	0.66096	3.5004
0.16489	3.2775	0.16489	3.8098		0.66222	3.6062	0.6625	3.617		0.66208	3.6911	0.66222	3.4995
0.16517	3.2775	0.16517	3.8098		0.66334	3.6068	0.66362	3.6164		0.66334	3.6914	0.66334	3.4995
0.16545	3.2775	0.16545	3.8098		0.66461	3.6068	0.66475	3.6167		0.66447	3.6914	0.66447	3.4995
0.16573	3.2775	0.16573	3.8095		0.66573	3.6068	0.66601	3.6167		0.66559	3.6914	0.66559	3.4983
0.16601	3.2775	0.16601	3.8098		0.66685	3.6071	0.66713	3.6161		0.66671	3.6914	0.66685	3.4983
0.16629	3.2778	0.16643	3.8095		0.66798	3.6077	0.66826	3.617		0.66798	3.6914	0.66798	3.4983
0.16657	3.2775	0.16671	3.8089		0.66924	3.6074	0.66938	3.6155		0.6691	3.692	0.6691	3.498
0.16685	3.2775	0.16699	3.8092		0.67037	3.6077	0.67065	3.6158		0.67022	3.6923	0.67022	3.4973
0.16713	3.2775	0.16728	3.8086		0.67149	3.6077	0.67177	3.6145		0.67135	3.6926	0.67149	3.4973
0.16742	3.2775	0.16756	3.8092		0.67275	3.6077	0.67289	3.6145		0.67261	3.6926	0.67261	3.4973
0.1677	3.2778	0.16784	3.8086		0.67388	3.6077	0.67402	3.6139		0.67374	3.6926	0.67374	3.4967
0.16798	3.2778	0.16812	3.8089		0.675	3.6077	0.67528	3.6139		0.67486	3.693	0.67486	3.4973
0.16826	3.2782	0.1684	3.8086		0.6764	3.6077	0.6764	3.6133		0.67598	3.6936	0.67612	3.4973
0.16868	3.2782	0.16868	3.8083		0.67753	3.6077	0.67753	3.6133		0.67725	3.6942	0.67725	3.497
0.16896	3.2785	0.16896	3.8086		0.67865	3.6077	0.67865	3.6133		0.67837	3.6945	0.67837	3.4967
0.16924	3.2785	0.16924	3.808		0.67992	3.6077	0.67992	3.6133		0.67949	3.6951	0.67949	3.4967
0.16952	3.2788	0.16952	3.8086		0.68132	3.6083	0.68104	3.6133		0.68062	3.6961	0.68076	3.4964
0.1698	3.2794	0.1698	3.808		0.68244	3.6086	0.68216	3.6124		0.68188	3.6961	0.68188	3.4955
0.17008	3.2791	0.17008	3.808		0.68357	3.6089	0.68329	3.6127		0.68301	3.6964	0.68301	3.4955
0.17037	3.2788	0.17037	3.8083		0.68469	3.6093	0.68455	3.6124		0.68413	3.697	0.68413	3.4952
0.17065	3.2794	0.17065	3.808		0.68596	3.6093	0.68567	3.6117		0.68525	3.697	0.68539	3.4955
0.17093	3.2791	0.17093	3.808		0.68708	3.6099	0.6868	3.6117		0.68652	3.6976	0.68652	3.4939
0.17121	3.2794	0.17121	3.808		0.6882	3.6114	0.68792	3.6108		0.68764	3.6979	0.68764	3.4942
0.17149	3.28	0.17163	3.808		0.68933	3.612	0.68919	3.6108		0.68876	3.6982	0.68876	3.4939
0.17177	3.28	0.17191	3.808		0.69059	3.6124	0.69031	3.6102		0.68989	3.6988	0.69003	3.493
0.17205	3.2803	0.17219	3.8083		0.69171	3.6124	0.69143	3.6096		0.69115	3.6988	0.69115	3.4927
0.17233	3.2803	0.17247	3.8083		0.69284	3.6124	0.69256	3.6099		0.69228	3.6988	0.69228	3.493
0.17261	3.28	0.17275	3.808		0.69396	3.6124	0.69382	3.6099		0.6934	3.6988	0.6934	3.493
0.17289	3.2797	0.17303	3.8077		0.69522	3.6124	0.69494	3.6096		0.69452	3.6992	0.69466	3.4927
0.17317	3.28	0.17331	3.8083		0.69635	3.6124	0.69607	3.6093		0.69579	3.6998	0.69579	3.4927
0.17346	3.28	0.1736	3.8077		0.69747	3.6127	0.69719	3.6089		0.69691	3.6995	0.69691	3.4921
0.17388	3.2797	0.17388	3.8083		0.6986	3.613	0.69846	3.6086		0.69803	3.6998	0.69803	3.4918
0.17416	3.2803	0.17416	3.808		0.69986	3.6127	0.69958	3.608		0.69916	3.6998	0.6993	3.4908
0.17444	3.2803	0.17444	3.8074		0.70098	3.6124	0.7007	3.6077		0.70042	3.7001	0.70042	3.4908
0.17472	3.2803	0.17472	3.8077		0.70211	3.613	0.70183	3.6077		0.70154	3.7004	0.70154	3.4902
0.175	3.2803	0.175	3.808		0.70323	3.6133	0.70309	3.6074		0.70267	3.7007	0.70281	3.4911
0.17528	3.2803	0.17528	3.8077		0.70449	3.6136	0.70421	3.6071		0.70393	3.7007	0.70393	3.4896
0.17556	3.2806	0.17556	3.8074		0.70562	3.6139	0.70534	3.6071		0.70506	3.7007	0.70506	3.4899
0.17584	3.2806	0.17584	3.807		0.70674	3.6142	0.70646	3.6068		0.70618	3.7013	0.70618	3.4896
0.17612	3.2809	0.17612	3.808		0.70787	3.6142	0.70772	3.6071		0.7073	3.7016	0.70744	3.4887
0.1764	3.2806	0.1764	3.8074		0.70913	3.6142	0.70885	3.6065		0.70857	3.7016	0.70857	3.489
0.17669	3.2806	0.17683	3.8077		0.71025	3.6142	0.70997	3.6065		0.70969	3.7026	0.70969	3.4887
0.17697	3.2803	0.17711	3.807		0.71138	3.6142	0.7111	3.6062		0.71081	3.7026	0.71081	3.488
0.17725	3.2813	0.17739	3.8074		0.71264	3.6148	0.71236	3.6055		0.71194	3.7026	0.71208	3.4877
0.17753	3.2809	0.17767	3.807		0.71376	3.6148	0.71348	3.6052		0.7132	3.7026	0.7132	3.4868
0.17781	3.2813	0.17795	3.807		0.71489	3.6155	0.71461	3.6043		0.71433	3.7029	0.71433	3.4868
0.17809	3.2809	0.17823	3.807		0.71601	3.6161	0.71573	3.6046		0.71545	3.7029	0.71545	3.4877
0.17837	3.2809	0.17851	3.8067		0.71728	3.6164	0.71699	3.6046		0.71657	3.7035	0.71671	3.488
0.17865	3.2813	0.17879	3.8064		0.7184	3.6164	0.71812	3.6043		0.71784	3.7035	0.71784	3.4877
0.17907	3.2816	0.17907	3.8064		0.71952	3.6164	0.71924	3.604		0.71896	3.7035	0.71896	3.4865
0.17935	3.2816	0.17935	3.8058		0.72093	3.617	0.72051	3.6037		0.72008	3.7038	0.72008	3.4865
0.17963	3.2813	0.17963	3.8064		0.72205	3.617	0.72163	3.6031		0.72121	3.7047	0.72135	3.4868
0.17992	3.2819	0.17992	3.8055		0.72346	3.6173	0.72275	3.6034		0.72247	3.7054	0.72247	3.4862
0.1802	3.2822	0.1802	3.8058		0.72458	3.6173	0.72388	3.6027		0.7236	3.7054	0.7236	3.4862
0.18048	3.2819	0.18048	3.8058		0.72584	3.617	0.72514	3.6027		0.72472	3.706	0.72472	3.4856
0.18076	3.2822	0.18076	3.8055		0.72697	3.617	0.72626	3.6024		0.72584	3.7066	0.72598	3.4846
0.18104	3.2822	0.18104	3.8049		0.72809	3.6176	0.72739	3.6021		0.72711	3.7072	0.72711	3.4843
0.18132	3.2819	0.18132	3.8055		0.72921	3.6179	0.72851	3.6021		0.72823	3.7072	0.72823	3.4837
0.1816	3.2822	0.1816	3.8055		0.73048	3.6182	0.72978	3.6018		0.72935	3.7072	0.72935	3.4837
0.18188	3.2822	0.18202	3.8052		0.7316	3.6186	0.7309	3.6009		0.73048	3.7075	0.73062	3.4834
0.18216	3.2822	0.1823	3.8052		0.73272	3.6186	0.73202	3.6009		0.73174	3.7081	0.73174	3.4828
0.18244	3.2822	0.18258	3.8049		0.73385	3.6186	0.73315	3.6006		0.73287	3.7081	0.73287	3.4828
0.18272	3.2822	0.18287	3.8049		0.73511	3.6189	0.73441	3.6009		0.73399	3.7081	0.73399	3.4821
0.18301	3.2825	0.18315	3.8049		0.73624	3.6189	0.73553	3.6003		0.73511	3.7085	0.73525	3.4828
0.18329	3.2825	0.18343	3.8049		0.73736	3.6189	0.73666	3.6006		0.73638	3.7091	0.73638	3.4825
0.18357	3.2828	0.18371	3.8049		0.73848	3.6192	0.73778	3.5993		0.7375	3.7091	0.7375	3.4821
0.18385	3.2831	0.18399	3.8043		0.73975	3.6198	0.73904	3.6		0.73862	3.7091	0.73862	3.4821
0.18427	3.2831	0.18427	3.8046		0.74087	3.6201	0.74017	3.6		0.73975	3.71	0.73989	3.4821
0.18455	3.2831	0.18455	3.8046		0.74199	3.6204	0.74129	3.6		0.74101	3.71	0.74101	3.4812
0.18483	3.2834	0.18483	3.8039		0.74326	3.6207	0.74242	3.5993		0.74213	3.71	0.74213	3.4809
0.18511	3.2831	0.18511	3.8039		0.74438	3.6213	0.74368	3.5993		0.74326	3.71	0.74326	3.4803
0.18539	3.2837	0.18539	3.8036		0.74551	3.622	0.7448	3.5981		0.74438	3.7106	0.74452	3.4797
0.18567	3.284	0.18567	3.8043		0.74663	3.6223	0.74593	3.5978		0.74565	3.7109	0.74565	3.4794
0.18596	3.2837	0.18596	3.8036		0.74789	3.6226	0.74705	3.5978		0.74677	3.7119	0.74677	3.479
0.18624	3.284	0.18624	3.8033		0.74902	3.6232	0.74831	3.5972		0.74789	3.7119	0.74803	3.4787
0.18652	3.284	0.18652	3.803		0.75014	3.6235	0.74944	3.5972		0.74916	3.7119	0.74916	3.4787
0.1868	3.284	0.18694	3.803		0.75126	3.6235	0.75056	3.5965		0.75028	3.7119	0.75028	3.4784
0.18708	3.284	0.18722	3.8036		0.75253	3.6235	0.75169	3.5972		0.7514	3.7122	0.7514	3.4778
0.18736	3.284	0.1875	3.8036		0.75365	3.6235	0.75295	3.5972		0.75253	3.7128	0.75267	3.4775
0.18764	3.284	0.18778	3.8033		0.75478	3.6235	0.75407	3.5969		0.75379	3.7128	0.75379	3.4775
0.18792	3.284	0.18806	3.8036		0.7559	3.6235	0.7552	3.5953		0.75492	3.7128	0.75492	3.4772
0.1882	3.284	0.18834	3.803		0.75716	3.6235	0.75632	3.5956		0.75604	3.7128	0.75604	3.4769
0.18848	3.284	0.18862	3.8033		0.75829	3.6235	0.75758	3.595		0.75716	3.7128	0.7573	3.4769
0.18876	3.284	0.1889	3.8036		0.75941	3.6235	0.75871	3.5944		0.75843	3.7128	0.75843	3.4769
0.18904	3.284	0.18919	3.8027		0.76053	3.6238	0.75983	3.5944		0.75955	3.7137	0.75955	3.4769
0.18947	3.284	0.18947	3.803		0.7618	3.6241	0.7611	3.5944		0.76067	3.714	0.76067	3.4763
0.18975	3.284	0.18975	3.8027		0.76292	3.6238	0.76222	3.5934		0.7618	3.7143	0.76194	3.4759
0.19003	3.284	0.19003	3.803		0.76404	3.6244	0.76334	3.5931		0.76306	3.7153	0.76306	3.4753
0.19031	3.284	0.19031	3.803		0.76517	3.6248	0.76447	3.5931		0.76419	3.7153	0.76419	3.4747
0.19059	3.2844	0.19059	3.8027		0.76643	3.6257	0.76573	3.5931		0.76531	3.7156	0.76531	3.475
0.19087	3.2844	0.19087	3.8027		0.76756	3.6263	0.76685	3.5931		0.76643	3.7159	0.76657	3.4747
0.19115	3.284	0.19115	3.8027		0.76868	3.6263	0.76798	3.5925		0.7677	3.7162	0.7677	3.4738
0.19143	3.2847	0.19143	3.803		0.7698	3.6257	0.7691	3.5928		0.76882	3.7165	0.76882	3.4735
0.19171	3.2844	0.19171	3.8021		0.77107	3.6263	0.77037	3.5922		0.76994	3.7168	0.76994	3.4735
0.19199	3.2844	0.19213	3.8027		0.77219	3.6263	0.77149	3.5919		0.77107	3.7174	0.77121	3.4728
0.19228	3.2847	0.19242	3.8024		0.77331	3.6266	0.77261	3.5919		0.77233	3.7178	0.77233	3.4728
0.19256	3.2847	0.1927	3.8024		0.77444	3.6272	0.77374	3.5922		0.77346	3.7184	0.77346	3.4728
0.19284	3.2847	0.19298	3.8024		0.7757	3.6272	0.775	3.5916		0.77458	3.7184	0.77458	3.4725
0.19312	3.285	0.19326	3.8024		0.77683	3.6272	0.77612	3.5916		0.7757	3.7184	0.77584	3.4725
0.1934	3.2847	0.19354	3.8015		0.77795	3.6272	0.77725	3.5913		0.77697	3.7187	0.77697	3.4725
0.19368	3.285	0.19382	3.8021		0.77921	3.6272	0.77837	3.5913		0.77809	3.7187	0.77809	3.4722
0.19396	3.285	0.1941	3.8018		0.78034	3.6272	0.77963	3.59		0.77921	3.7187	0.77921	3.4719
0.19424	3.285	0.19438	3.8021		0.78146	3.6275	0.78076	3.59		0.78034	3.7193	0.78048	3.471
0.19466	3.285	0.19466	3.8012		0.78258	3.6279	0.78188	3.5907		0.7816	3.7196	0.7816	3.471
0.19494	3.285	0.19494	3.8012		0.78385	3.6282	0.78301	3.59		0.78272	3.7199	0.78272	3.4707
0.19522	3.285	0.19522	3.8015		0.78497	3.6285	0.78427	3.5897		0.78385	3.7202	0.78385	3.4704
0.19551	3.285	0.19551	3.8015		0.7861	3.6282	0.78539	3.5891		0.78497	3.7202	0.78511	3.4694
0.19579	3.285	0.19579	3.8018		0.78722	3.6288	0.78652	3.5885		0.78624	3.7202	0.78624	3.4691
0.19607	3.285	0.19607	3.8012		0.78848	3.6291	0.78764	3.5885		0.78736	3.7209	0.78736	3.4691
0.19635	3.285	0.19635	3.8015		0.78961	3.6294	0.7889	3.5882		0.78848	3.7212	0.78848	3.4691
0.19663	3.285	0.19663	3.8008		0.79073	3.6297	0.79003	3.5879		0.78961	3.7218	0.78975	3.4688
0.19691	3.285	0.19691	3.8002		0.79185	3.63	0.79115	3.5875		0.79087	3.7218	0.79087	3.4685
0.19719	3.285	0.19733	3.8005		0.79312	3.63	0.79228	3.5882		0.79199	3.7221	0.79199	3.4688
0.19747	3.285	0.19761	3.8002		0.79424	3.6306	0.79354	3.5872		0.79312	3.7221	0.79326	3.4682
0.19775	3.285	0.19789	3.8012		0.79537	3.6313	0.79466	3.5872		0.79424	3.7221	0.79438	3.4679
0.19803	3.2853	0.19817	3.8005		0.79649	3.6319	0.79579	3.5879		0.79551	3.7224	0.79551	3.4679
0.19831	3.285	0.19846	3.8002		0.79775	3.6319	0.79705	3.5869		0.79663	3.723	0.79663	3.4676
0.1986	3.285	0.19874	3.7996		0.79888	3.6328	0.79817	3.586		0.79775	3.723	0.79789	3.467
0.19888	3.2853	0.19902	3.7999		0.8	3.6328	0.7993	3.5854		0.79902	3.723	0.79902	3.4663
0.19916	3.2853	0.1993	3.7999		0.80112	3.6334	0.80042	3.5854		0.80014	3.724	0.80014	3.4663
0.19944	3.2853	0.19958	3.7996		0.80239	3.6337	0.80169	3.5851		0.80126	3.7236	0.80126	3.4657
0.19986	3.2856	0.19986	3.7996		0.80351	3.6334	0.80281	3.5848		0.80239	3.724	0.80253	3.467
0.20014	3.2853	0.20014	3.7996		0.80463	3.6337	0.80393	3.5851		0.80365	3.724	0.80365	3.4657
0.20042	3.2859	0.20042	3.7993		0.80576	3.6337	0.80506	3.5848		0.80478	3.7246	0.80478	3.4654
0.2007	3.2862	0.2007	3.799		0.80702	3.6337	0.80632	3.5838		0.8059	3.7255	0.8059	3.4648
0.20098	3.2859	0.20098	3.7993		0.80815	3.6337	0.80744	3.5835		0.80702	3.7255	0.80716	3.4645
0.20126	3.2859	0.20126	3.7993		0.80927	3.6337	0.80857	3.5835		0.80829	3.7258	0.80829	3.4639
0.20154	3.2868	0.20154	3.7993		0.81039	3.6337	0.80969	3.5832		0.80941	3.7261	0.80941	3.4642
0.20183	3.2862	0.20183	3.799		0.81166	3.6344	0.81096	3.5829		0.81053	3.7264	0.81053	3.4642
0.20211	3.2862	0.20211	3.799		0.81278	3.6344	0.81208	3.5829		0.81166	3.7267	0.8118	3.4635
0.20239	3.2859	0.20253	3.7993		0.8139	3.6347	0.8132	3.5829		0.81292	3.7267	0.81292	3.4626
0.20267	3.2859	0.20281	3.799		0.81503	3.6347	0.81433	3.5829		0.81404	3.7277	0.81404	3.4629
0.20295	3.2859	0.20309	3.799		0.81629	3.6347	0.81559	3.5823		0.81517	3.7277	0.81517	3.462
0.20323	3.2868	0.20337	3.799		0.81742	3.6347	0.81671	3.5817		0.81629	3.7277	0.81643	3.4617
0.20351	3.2868	0.20365	3.799		0.81854	3.6353	0.81784	3.5813		0.81756	3.7283	0.81756	3.4617
0.20379	3.2868	0.20393	3.799		0.81966	3.6356	0.81896	3.5813		0.81868	3.7283	0.81868	3.4617
0.20407	3.2865	0.20421	3.7987		0.82093	3.6356	0.82022	3.5813		0.8198	3.7286	0.8198	3.4611
0.20435	3.2868	0.20449	3.7993		0.82205	3.6359	0.82135	3.5807		0.82093	3.7295	0.82107	3.4614
0.20463	3.2871	0.20478	3.799		0.82317	3.6365	0.82247	3.5801		0.82219	3.7292	0.82219	3.4614
0.20506	3.2875	0.20506	3.7987		0.8243	3.6365	0.8236	3.5795		0.82331	3.7295	0.82331	3.4608
0.20534	3.2875	0.20534	3.7984		0.82556	3.6372	0.82486	3.5795		0.82444	3.7295	0.82444	3.4604
0.20562	3.2871	0.20562	3.7984		0.82669	3.6372	0.82598	3.5792		0.82556	3.7298	0.8257	3.4601
0.2059	3.2875	0.2059	3.7984		0.82781	3.6375	0.82711	3.5789		0.82683	3.7305	0.82683	3.4592
0.20618	3.2878	0.20618	3.7987		0.82893	3.6378	0.82823	3.5786		0.82795	3.7305	0.82795	3.4592
0.20646	3.2878	0.20646	3.7987		0.8302	3.6375	0.82949	3.5782		0.82907	3.7308	0.82907	3.4589
0.20674	3.2878	0.20674	3.7987		0.83132	3.6375	0.83062	3.5786		0.8302	3.7311	0.83034	3.4589
0.20702	3.2878	0.20702	3.7987		0.83244	3.6381	0.83174	3.5779		0.83146	3.732	0.83146	3.4586
0.2073	3.2875	0.2073	3.7987		0.83371	3.6381	0.83287	3.5779		0.83258	3.7323	0.83258	3.4583
0.20758	3.2875	0.20772	3.7984		0.83483	3.6384	0.83413	3.5776		0.83371	3.7323	0.83371	3.4583
0.20787	3.2878	0.20801	3.7981		0.83596	3.6384	0.83525	3.5767		0.83483	3.7323	0.83497	3.458
0.20815	3.2878	0.20829	3.7984		0.83708	3.639	0.83638	3.577		0.8361	3.7323	0.8361	3.458
0.20843	3.2875	0.20857	3.7977		0.83834	3.6396	0.8375	3.5764		0.83722	3.7329	0.83722	3.458
0.20871	3.2878	0.20885	3.7974		0.83947	3.6399	0.83876	3.5764		0.83834	3.7333	0.83848	3.4573
0.20899	3.2878	0.20913	3.7977		0.84059	3.6403	0.83989	3.5761		0.83947	3.7333	0.83961	3.4567
0.20927	3.2878	0.20941	3.7981		0.84171	3.6409	0.84101	3.5764		0.84073	3.7333	0.84073	3.457
0.20955	3.2878	0.20969	3.7968		0.84298	3.6412	0.84213	3.5758		0.84185	3.7336	0.84185	3.4567
0.20983	3.2878	0.20997	3.7971		0.8441	3.6412	0.8434	3.5755		0.84298	3.7339	0.84312	3.4561
0.21025	3.2878	0.21025	3.7971		0.84522	3.6412	0.84452	3.5755		0.8441	3.7339	0.84424	3.4561
0.21053	3.2878	0.21053	3.7962		0.84635	3.6412	0.84565	3.5751		0.84537	3.7339	0.84537	3.4555
0.21081	3.2878	0.21081	3.7965		0.84761	3.6412	0.84691	3.5748		0.84649	3.7339	0.84649	3.4552
0.2111	3.2878	0.2111	3.7968		0.84874	3.6415	0.84803	3.5748		0.84761	3.7342	0.84775	3.4542
0.21138	3.2878	0.21138	3.7959		0.84986	3.6424	0.84916	3.5742		0.84888	3.7354	0.84888	3.4546
0.21166	3.2878	0.21166	3.7959		0.85098	3.6427	0.85028	3.5736		0.85	3.7357	0.85	3.4539
0.21194	3.2878	0.21194	3.7959		0.85225	3.643	0.85154	3.5733		0.85112	3.7354	0.85112	3.4536
0.21222	3.2875	0.21222	3.7959		0.85337	3.643	0.85267	3.5733		0.85225	3.7351	0.85239	3.4533
0.2125	3.2875	0.2125	3.7959		0.85449	3.643	0.85379	3.5733		0.85351	3.7364	0.85351	3.4533
0.21278	3.2878	0.21292	3.7956		0.85562	3.6434	0.85492	3.5733		0.85463	3.7364	0.85463	3.4527
0.21306	3.2875	0.2132	3.7959		0.85688	3.6434	0.85618	3.5739		0.85576	3.7367	0.85576	3.453
0.21334	3.2868	0.21348	3.7956		0.85801	3.6437	0.8573	3.5717		0.85688	3.737	0.85702	3.4527
0.21362	3.2875	0.21376	3.7956		0.85913	3.6434	0.85843	3.5727		0.85815	3.7376	0.85815	3.4527
0.2139	3.2875	0.21404	3.7956		0.86025	3.643	0.85955	3.5724		0.85927	3.7382	0.85927	3.4524
0.21419	3.2878	0.21433	3.7956		0.86152	3.6437	0.86081	3.5724		0.86039	3.7382	0.86039	3.4524
0.21447	3.2878	0.21461	3.7959		0.86264	3.644	0.86194	3.5717		0.86152	3.7388	0.86166	3.4527
0.21475	3.2878	0.21489	3.795		0.86376	3.644	0.86306	3.5711		0.86278	3.7391	0.86278	3.4515
0.21503	3.2875	0.21517	3.7953		0.86489	3.644	0.86419	3.5705		0.8639	3.7395	0.8639	3.4515
0.21545	3.2875	0.21545	3.7946		0.86615	3.644	0.86545	3.5702		0.86503	3.7391	0.86503	3.4515
0.21573	3.2878	0.21573	3.7946		0.86728	3.644	0.86657	3.5705		0.86615	3.7391	0.86629	3.4505
0.21601	3.2878	0.21601	3.7946		0.8684	3.6446	0.8677	3.5693		0.86742	3.7398	0.86742	3.4502
0.21629	3.2878	0.21629	3.7946		0.86952	3.6452	0.86882	3.5693		0.86854	3.7401	0.86854	3.4499
0.21657	3.2878	0.21657	3.7943		0.87079	3.6455	0.87008	3.5689		0.86966	3.7407	0.86966	3.4496
0.21685	3.2878	0.21685	3.795		0.87191	3.6461	0.87121	3.5689		0.87079	3.7407	0.87093	3.448
0.21713	3.2878	0.21713	3.7946		0.87303	3.6471	0.87233	3.5686		0.87205	3.741	0.87205	3.448
0.21742	3.2881	0.21742	3.7943		0.87416	3.6477	0.87346	3.5686		0.87317	3.7416	0.87317	3.448
0.2177	3.2881	0.21784	3.7943		0.87542	3.6477	0.87472	3.5683		0.8743	3.7426	0.8743	3.448
0.21798	3.2878	0.21812	3.7943		0.87654	3.6477	0.87584	3.5686		0.87542	3.7426	0.87556	3.4474
0.21826	3.2878	0.2184	3.7943		0.87767	3.6483	0.87697	3.5683		0.87669	3.7426	0.87669	3.4474
0.21854	3.2878	0.21868	3.7943		0.87879	3.6486	0.87809	3.5677		0.87781	3.7429	0.87781	3.4477
0.21882	3.2881	0.21896	3.7937		0.88006	3.6486	0.87935	3.5674		0.87893	3.7432	0.87893	3.4474
0.2191	3.2884	0.21924	3.794		0.88118	3.6486	0.88048	3.5674		0.88006	3.7432	0.8802	3.4471
0.21938	3.2887	0.21952	3.794		0.8823	3.648	0.8816	3.5668		0.88132	3.7435	0.88132	3.4465
0.21966	3.2887	0.2198	3.7934		0.88343	3.648	0.88272	3.5665		0.88244	3.7438	0.88244	3.4468
0.21994	3.2887	0.22008	3.794		0.88469	3.6486	0.88399	3.5665		0.88357	3.7441	0.88371	3.4465
0.22022	3.2887	0.22037	3.794		0.88581	3.6486	0.88511	3.5662		0.88469	3.7441	0.88483	3.4462
0.22065	3.2887	0.22065	3.7937		0.88694	3.6486	0.88624	3.5665		0.88596	3.7441	0.88596	3.4459
0.22093	3.2887	0.22093	3.7934		0.88806	3.6489	0.8875	3.5662		0.88708	3.7444	0.88708	3.4462
0.22121	3.2887	0.22121	3.7931		0.88933	3.6496	0.88862	3.5662		0.8882	3.7444	0.88834	3.4449
0.22149	3.2887	0.22149	3.7931		0.89045	3.6505	0.88975	3.5658		0.88947	3.7447	0.88947	3.4453
0.22177	3.2887	0.22177	3.7934		0.89157	3.6505	0.89087	3.5655		0.89059	3.7457	0.89059	3.444
0.22205	3.2887	0.22205	3.7934		0.8927	3.6505	0.89213	3.5652		0.89171	3.7457	0.89171	3.4443
0.22233	3.2896	0.22233	3.7934		0.89396	3.6505	0.89326	3.5655		0.89284	3.746	0.89298	3.444
0.22261	3.289	0.22261	3.7934		0.89508	3.6502	0.89438	3.5652		0.8941	3.7463	0.8941	3.4434
0.22289	3.2887	0.22303	3.7931		0.89621	3.6505	0.89551	3.5643		0.89522	3.7469	0.89522	3.4431
0.22317	3.289	0.22331	3.7925		0.89747	3.6508	0.89677	3.5643		0.89635	3.7472	0.89635	3.4434
0.22346	3.2887	0.2236	3.7931		0.8986	3.6514	0.89789	3.564		0.89747	3.7472	0.89761	3.4428
0.22374	3.289	0.22388	3.7925		0.89972	3.6517	0.89902	3.5631		0.89874	3.7475	0.89874	3.4425
0.22402	3.2887	0.22416	3.7919		0.90084	3.6523	0.90014	3.5634		0.89986	3.7481	0.89986	3.4418
0.2243	3.2887	0.22444	3.7922		0.90211	3.6523	0.9014	3.5631		0.90098	3.7481	0.90098	3.4415
0.22458	3.2893	0.22472	3.7919		0.90323	3.6523	0.90253	3.5624		0.90211	3.7481	0.90225	3.4412
0.22486	3.2887	0.225	3.7919		0.90435	3.6523	0.90365	3.5624		0.90337	3.7481	0.90337	3.4412
0.22514	3.289	0.22528	3.7922		0.90548	3.653	0.90478	3.5621		0.90449	3.7485	0.90449	3.4409
0.22542	3.2893	0.22556	3.7922		0.90674	3.653	0.90604	3.5615		0.90562	3.7491	0.90562	3.4406
0.22584	3.2893	0.22584	3.7915		0.90787	3.653	0.90716	3.5615		0.90674	3.7491	0.90688	3.4409
0.22612	3.2896	0.22612	3.7919		0.90899	3.6533	0.90829	3.5609		0.90801	3.7497	0.90801	3.4406
0.2264	3.2896	0.2264	3.7919		0.91011	3.6533	0.90941	3.5606		0.90913	3.7494	0.90913	3.4409
0.22669	3.2896	0.22669	3.7912		0.91138	3.6533	0.91067	3.5603		0.91025	3.7497	0.91025	3.4403
0.22697	3.2896	0.22697	3.7915		0.9125	3.6542	0.9118	3.5603		0.91138	3.75	0.91152	3.4403
0.22725	3.2896	0.22725	3.7909		0.91362	3.6542	0.91292	3.5603		0.91264	3.75	0.91264	3.4391
0.22753	3.2896	0.22753	3.7912		0.91475	3.6542	0.91404	3.5593		0.91376	3.7506	0.91376	3.4397
0.22781	3.2896	0.22781	3.7909		0.91601	3.6542	0.91531	3.5587		0.91489	3.7512	0.91489	3.4384
0.22809	3.2896	0.22823	3.7909		0.91713	3.6548	0.91643	3.559		0.91601	3.7512	0.91615	3.4384
0.22837	3.2896	0.22851	3.7912		0.91826	3.6554	0.91756	3.559		0.91728	3.7522	0.91728	3.4387
0.22865	3.2896	0.22879	3.7912		0.91938	3.6561	0.91868	3.559		0.9184	3.7519	0.9184	3.4375
0.22893	3.2896	0.22907	3.7906		0.92065	3.6561	0.91994	3.5581		0.91952	3.7522	0.91952	3.4381
0.22921	3.2899	0.22935	3.7909		0.92177	3.6564	0.92107	3.5584		0.92065	3.7528	0.92079	3.4378
0.22949	3.2896	0.22963	3.7903		0.92289	3.657	0.92219	3.5581		0.92191	3.7531	0.92191	3.4372
0.22978	3.2902	0.22992	3.7906		0.92402	3.6573	0.92331	3.5578		0.92303	3.7537	0.92303	3.4363
0.23006	3.2902	0.2302	3.7906		0.92528	3.6573	0.92458	3.5578		0.92416	3.7531	0.92416	3.4356
0.23034	3.2906	0.23048	3.7906		0.9264	3.6579	0.9257	3.5575		0.92528	3.7531	0.92542	3.4356
0.23076	3.2902	0.23076	3.7903		0.92753	3.6579	0.92683	3.5575		0.92654	3.7534	0.92654	3.4356
0.23104	3.2902	0.23104	3.79		0.92865	3.6579	0.92795	3.5565		0.92767	3.7537	0.92767	3.436
0.23132	3.2896	0.23132	3.7903		0.92992	3.6579	0.92921	3.5569		0.92879	3.7543	0.92893	3.436
0.2316	3.2902	0.2316	3.7903		0.93104	3.6579	0.93034	3.5569		0.92992	3.7543	0.93006	3.4353
0.23188	3.2902	0.23188	3.79		0.93216	3.6579	0.93146	3.5562		0.93118	3.7547	0.93118	3.4347
0.23216	3.2906	0.23216	3.7903		0.93329	3.6582	0.93258	3.5553		0.9323	3.755	0.9323	3.4335
0.23244	3.2906	0.23244	3.79		0.93455	3.6585	0.93385	3.5559		0.93343	3.7553	0.93357	3.4341
0.23272	3.2902	0.23272	3.7897		0.93567	3.6582	0.93497	3.5547		0.93455	3.7556	0.93469	3.4335
0.23301	3.2899	0.23301	3.79		0.9368	3.6585	0.9361	3.5553		0.93581	3.7559	0.93581	3.4328
0.23329	3.2902	0.23343	3.7897		0.93792	3.6592	0.93722	3.555		0.93694	3.7565	0.93694	3.4328
0.23357	3.2906	0.23371	3.7894		0.93919	3.6595	0.93848	3.5547		0.93806	3.7568	0.9382	3.4328
0.23385	3.2902	0.23399	3.7888		0.94031	3.6598	0.93961	3.5547		0.93933	3.7574	0.93933	3.4328
0.23413	3.2906	0.23427	3.7891		0.94143	3.6601	0.94073	3.5544		0.94045	3.7574	0.94045	3.4319
0.23441	3.2902	0.23455	3.7897		0.94256	3.6604	0.94185	3.5534		0.94157	3.7578	0.94157	3.4316
0.23469	3.2899	0.23483	3.7888		0.94382	3.6607	0.94312	3.5541		0.9427	3.7587	0.94284	3.4316
0.23497	3.2899	0.23511	3.7888		0.94494	3.661	0.94424	3.5541		0.94396	3.7584	0.94396	3.4316
0.23525	3.2906	0.23539	3.7884		0.94607	3.6616	0.94537	3.5534		0.94508	3.7584	0.94508	3.4316
0.23553	3.2906	0.23567	3.7888		0.94733	3.6616	0.94649	3.5534		0.94621	3.7584	0.94621	3.4316
0.23596	3.2902	0.23596	3.7891		0.94846	3.6616	0.94775	3.5531		0.94733	3.7587	0.94747	3.4316
0.23624	3.2906	0.23624	3.7884		0.94958	3.6623	0.94888	3.5534		0.9486	3.7593	0.9486	3.4307
0.23652	3.2902	0.23652	3.7884		0.9507	3.6626	0.95	3.5516		0.94972	3.7593	0.94972	3.4297
0.2368	3.2902	0.2368	3.7884		0.95197	3.6626	0.95126	3.5519		0.95084	3.7593	0.95084	3.4291
0.23708	3.2902	0.23708	3.7884		0.95309	3.6635	0.95239	3.5516		0.95197	3.7593	0.95211	3.4291
0.23736	3.2906	0.23736	3.7884		0.95421	3.6632	0.95351	3.5516		0.95323	3.7596	0.95323	3.4282
0.23764	3.2906	0.23764	3.7884		0.95534	3.6635	0.95463	3.551		0.95435	3.7602	0.95435	3.4282
0.23792	3.2906	0.23792	3.7878		0.9566	3.6635	0.9559	3.5513		0.95548	3.7605	0.95548	3.4282
0.2382	3.2906	0.2382	3.7878		0.95772	3.6635	0.95702	3.551		0.9566	3.7605	0.95674	3.4279
0.23848	3.2906	0.23862	3.7878		0.95885	3.6635	0.95815	3.5507		0.95787	3.7609	0.95787	3.4279
0.23876	3.2906	0.2389	3.7878		0.95997	3.6638	0.95927	3.5503		0.95899	3.7612	0.95899	3.4282
0.23904	3.2906	0.23919	3.7878		0.96124	3.6638	0.96053	3.5497		0.96011	3.7612	0.96011	3.4279
0.23933	3.2906	0.23947	3.7878		0.96236	3.6644	0.96166	3.5497		0.96124	3.7612	0.96138	3.4276
0.23961	3.2906	0.23975	3.7878		0.96348	3.6644	0.96278	3.5494		0.9625	3.7621	0.9625	3.427
0.23989	3.2906	0.24003	3.7875		0.96461	3.6644	0.9639	3.5491		0.96362	3.7624	0.96362	3.4273
0.24017	3.2906	0.24031	3.7872		0.96587	3.6644	0.96517	3.5494		0.96475	3.7624	0.96475	3.427
0.24045	3.2906	0.24059	3.7872		0.96699	3.6651	0.96629	3.5485		0.96587	3.763	0.96601	3.4263
0.24073	3.2906	0.24087	3.7872		0.96812	3.6657	0.96742	3.5482		0.96713	3.763	0.96713	3.4266
0.24115	3.2909	0.24115	3.7872		0.96924	3.6663	0.96854	3.5476		0.96826	3.763	0.96826	3.4263
0.24143	3.2909	0.24143	3.7875		0.97051	3.6669	0.9698	3.5476		0.96938	3.7636	0.96938	3.426
0.24171	3.2909	0.24171	3.7872		0.97163	3.6672	0.97093	3.5472		0.97051	3.764	0.97065	3.4257
0.24199	3.2906	0.24199	3.7872		0.97275	3.6675	0.97205	3.5472		0.97177	3.764	0.97177	3.4257
0.24228	3.2906	0.24228	3.7869		0.97388	3.6682	0.97317	3.5476		0.97289	3.7649	0.97289	3.4254
0.24256	3.2906	0.24256	3.7869		0.97514	3.6682	0.97444	3.5472		0.97402	3.7652	0.97416	3.4242
0.24284	3.2906	0.24284	3.7866		0.97626	3.6682	0.97556	3.5469		0.97514	3.7652	0.97528	3.4242
0.24312	3.2906	0.24312	3.7869		0.97739	3.6682	0.97669	3.5469		0.9764	3.7655	0.9764	3.4232
0.2434	3.2906	0.2434	3.7869		0.97851	3.6682	0.97781	3.5466		0.97753	3.7661	0.97753	3.4239
0.24368	3.2906	0.24382	3.7869		0.97978	3.6682	0.97907	3.546		0.97865	3.7664	0.97879	3.4226
0.24396	3.2906	0.2441	3.7869		0.9809	3.6685	0.9802	3.5448		0.97978	3.7667	0.97992	3.4226
0.24424	3.2906	0.24438	3.7872		0.98202	3.6691	0.98132	3.5454		0.98104	3.7671	0.98104	3.4226
0.24452	3.2906	0.24466	3.7869		0.98315	3.6691	0.98244	3.5445		0.98216	3.7677	0.98216	3.4217
0.2448	3.2906	0.24494	3.7872		0.98441	3.6691	0.98371	3.5445		0.98329	3.7677	0.98343	3.4217
0.24508	3.2906	0.24522	3.7866		0.98553	3.6691	0.98483	3.5441		0.98455	3.7683	0.98455	3.4217
0.24537	3.2906	0.24551	3.7869		0.98666	3.6691	0.98596	3.5448		0.98567	3.7686	0.98567	3.4214
0.24565	3.2906	0.24579	3.7866		0.98778	3.6691	0.98708	3.5441		0.9868	3.7686	0.9868	3.4211
0.24593	3.2906	0.24607	3.7866		0.98904	3.6691	0.98834	3.5445		0.98792	3.7686	0.98806	3.4208
0.24635	3.2909	0.24635	3.7863		0.99017	3.6697	0.98947	3.5441		0.98919	3.7686	0.98919	3.4208
0.24663	3.2906	0.24663	3.7872		0.99129	3.67	0.99059	3.5432		0.99031	3.7686	0.99031	3.4198
0.24691	3.2906	0.24691	3.7866		0.99256	3.6703	0.99171	3.5429		0.99143	3.7686	0.99143	3.4195
0.24719	3.2906	0.24719	3.7866		0.99368	3.6709	0.99298	3.5423		0.99256	3.7689	0.9927	3.4186
0.24747	3.2906	0.24747	3.7863		0.9948	3.6713	0.9941	3.5423		0.99382	3.7695	0.99382	3.4183
0.24775	3.2906	0.24775	3.786		0.99593	3.6722	0.99522	3.5417		0.99494	3.7695	0.99494	3.4177
0.24803	3.2909	0.24803	3.7863		0.99719	3.6725	0.99635	3.5417		0.99607	3.7698	0.99607	3.4177
0.24831	3.2909	0.24831	3.7863		0.99831	3.6725	0.99761	3.5414		0.99719	3.7702	0.99733	3.4177
0.2486	3.2906	0.2486	3.7857		0.99944	3.6728	0.99874	3.5407		0.99846	3.7702	0.99846	3.4173
0.24888	3.2906	0.24902	3.7863		1.00056	3.6734	0.99986	3.5414		0.99958	3.7711	0.99958	3.4173
0.24916	3.2906	0.2493	3.7857		1.00183	3.6734	1.00098	3.5414		1.0007	3.7717	1.0007	3.4173
0.24944	3.2912	0.24958	3.7857		1.00295	3.6731	1.00225	3.5404		1.00183	3.7723	1.00197	3.4173
0.24972	3.2909	0.24986	3.7857		1.00407	3.6731	1.00337	3.5401		1.00309	3.7723	1.00309	3.4173
0.25	3.2912	0.25014	3.7853		1.0052	3.6737	1.00449	3.5401		1.00421	3.7726	1.00421	3.4173
0.25028	3.2909	0.25042	3.7853		1.00646	3.6737	1.00562	3.5398		1.00534	3.7729	1.00534	3.4167
0.25056	3.2906	0.2507	3.786		1.00758	3.6737	1.00688	3.5395		1.00646	3.7723	1.0066	3.4164
0.25084	3.2906	0.25098	3.7847		1.00871	3.6737	1.00801	3.5401		1.00772	3.7723	1.00772	3.4161
0.25126	3.2906	0.25126	3.7847		1.00983	3.6737	1.00913	3.5386		1.00885	3.7726	1.00885	3.4158
0.25154	3.2909	0.25154	3.7844		1.0111	3.674	1.01025	3.5386		1.00997	3.7729	1.00997	3.4158
0.25183	3.2915	0.25183	3.7847		1.01222	3.6747	1.01152	3.5386		1.0111	3.7729	1.01124	3.4158
0.25211	3.2912	0.25211	3.7844		1.01334	3.6747	1.01264	3.5383		1.01236	3.7736	1.01236	3.4146
0.25239	3.2915	0.25239	3.7853		1.01447	3.6756	1.01376	3.5373		1.01348	3.7736	1.01348	3.4142
0.25267	3.2915	0.25267	3.7841		1.01573	3.6762	1.01489	3.5376		1.01461	3.7742	1.01461	3.4136
0.25295	3.2912	0.25295	3.7841		1.01685	3.6765	1.01615	3.5373		1.01573	3.7742	1.01587	3.4136
0.25323	3.2915	0.25323	3.7838		1.01798	3.6765	1.01728	3.537		1.01699	3.7748	1.01699	3.4133
0.25351	3.2915	0.25351	3.7838		1.0191	3.6771	1.0184	3.5364		1.01812	3.7748	1.01812	3.4133
0.25379	3.2915	0.25379	3.7841		1.02037	3.6775	1.01966	3.5364		1.01924	3.7754	1.01938	3.4124
0.25407	3.2918	0.25421	3.7838		1.02149	3.6768	1.02079	3.5361		1.02037	3.7757	1.02051	3.4121
0.25435	3.2915	0.25449	3.7838		1.02261	3.6768	1.02191	3.5358		1.02163	3.776	1.02163	3.4121
0.25463	3.2918	0.25478	3.7841		1.02374	3.6778	1.02303	3.5348		1.02275	3.7767	1.02275	3.4121
0.25492	3.2918	0.25506	3.7838		1.025	3.6784	1.0243	3.5345		1.02388	3.777	1.02402	3.4118
0.2552	3.2915	0.25534	3.7835		1.02612	3.6784	1.02542	3.5348		1.025	3.7773	1.02514	3.4121
0.25548	3.2915	0.25562	3.7838		1.02725	3.6784	1.02654	3.5342		1.02626	3.7779	1.02626	3.4115
0.25576	3.2918	0.2559	3.7835		1.02837	3.6784	1.02767	3.5345		1.02739	3.7779	1.02739	3.4118
0.25618	3.2915	0.25618	3.7838		1.02963	3.679	1.02893	3.5345		1.02851	3.7785	1.02865	3.4108
0.25646	3.2921	0.25646	3.7832		1.03076	3.6787	1.03006	3.5339		1.02963	3.7788	1.02978	3.4105
0.25674	3.2921	0.25674	3.7835		1.03188	3.6784	1.03118	3.5336		1.0309	3.7788	1.0309	3.4099
0.25702	3.2921	0.25702	3.7832		1.03301	3.679	1.0323	3.533		1.03202	3.7791	1.03202	3.4096
0.2573	3.2915	0.2573	3.7832		1.03427	3.6793	1.03357	3.5333		1.03315	3.7791	1.03329	3.4096
0.25758	3.2918	0.25758	3.7829		1.03539	3.6796	1.03469	3.5327		1.03441	3.7795	1.03441	3.4093
0.25787	3.2921	0.25787	3.7822		1.03652	3.6802	1.03581	3.533		1.03553	3.7798	1.03553	3.4087
0.25815	3.2918	0.25815	3.7822		1.03764	3.6802	1.03694	3.5317		1.03666	3.7798	1.03666	3.4084
0.25843	3.2921	0.25843	3.7826		1.0389	3.6806	1.0382	3.5324		1.03778	3.7798	1.03792	3.408
0.25871	3.2921	0.25871	3.7829		1.04003	3.6806	1.03933	3.5321		1.03904	3.7798	1.03904	3.4074
0.25899	3.2915	0.25913	3.7822		1.04115	3.6809	1.04045	3.5321		1.04017	3.781	1.04017	3.4068
0.25927	3.2915	0.25941	3.7822		1.04228	3.6818	1.04157	3.5321		1.04129	3.7813	1.04129	3.4068
0.25955	3.2915	0.25969	3.7819		1.04354	3.6818	1.04284	3.5317		1.04242	3.781	1.04256	3.4068
0.25983	3.2921	0.25997	3.7819		1.04466	3.6827	1.04396	3.5317		1.04368	3.7813	1.04368	3.4065
0.26011	3.2918	0.26025	3.7816		1.04579	3.683	1.04508	3.5317		1.0448	3.7819	1.0448	3.4068
0.26039	3.2918	0.26053	3.7819		1.04691	3.6827	1.04621	3.5314		1.04593	3.7822	1.04593	3.4062
0.26067	3.2924	0.26081	3.7816		1.04817	3.6827	1.04747	3.5308		1.04705	3.7826	1.04719	3.4059
0.2611	3.2921	0.2611	3.7816		1.0493	3.683	1.0486	3.5308		1.04831	3.7829	1.04831	3.4056
0.26138	3.2915	0.26138	3.7813		1.05042	3.683	1.04972	3.5308		1.04944	3.7835	1.04944	3.4056
0.26166	3.2921	0.26166	3.7816		1.05169	3.6833	1.05084	3.5305		1.05056	3.7838	1.05056	3.4056
0.26194	3.2924	0.26194	3.7813		1.05281	3.6837	1.05211	3.5302		1.05169	3.7844	1.05183	3.4049
0.26222	3.2921	0.26222	3.7813		1.05393	3.6837	1.05323	3.529		1.05295	3.7844	1.05295	3.4046
0.2625	3.2924	0.2625	3.7813		1.05506	3.6837	1.05435	3.529		1.05407	3.7847	1.05407	3.404
0.26278	3.2921	0.26278	3.781		1.05632	3.6837	1.05548	3.529		1.0552	3.7853	1.0552	3.4037
0.26306	3.2918	0.26306	3.781		1.05744	3.684	1.05674	3.5286		1.05632	3.7853	1.05646	3.4037
0.26334	3.2924	0.26334	3.781		1.05857	3.684	1.05787	3.5286		1.05758	3.785	1.05758	3.4037
0.26362	3.2918	0.26362	3.7807		1.05969	3.6843	1.05899	3.5277		1.05871	3.786	1.05871	3.4028
0.2639	3.2921	0.2639	3.7804		1.06096	3.6852	1.06011	3.5277		1.05983	3.7863	1.05983	3.4031
0.26419	3.2921	0.26433	3.7801		1.06208	3.6858	1.06138	3.5286		1.06096	3.7863	1.0611	3.4028
0.26447	3.2921	0.26461	3.7804		1.0632	3.6858	1.0625	3.528		1.06222	3.7866	1.06222	3.4031
0.26475	3.2924	0.26489	3.7801		1.06433	3.6864	1.06362	3.5271		1.06334	3.7869	1.06334	3.4022
0.26503	3.2924	0.26517	3.7801		1.06559	3.6868	1.06475	3.5268		1.06447	3.7872	1.06447	3.4025
0.26531	3.2921	0.26545	3.7801		1.06671	3.6874	1.06601	3.5265		1.06559	3.7872	1.06573	3.4025
0.26559	3.2921	0.26573	3.7798		1.06784	3.6877	1.06713	3.5262		1.06685	3.7872	1.06685	3.4022
0.26587	3.2918	0.26601	3.7801		1.06896	3.6877	1.06826	3.5259		1.06798	3.7878	1.06798	3.4009
0.26629	3.2921	0.26629	3.7798		1.07022	3.6883	1.06938	3.5259		1.0691	3.7881	1.06924	3.4012
0.26657	3.2924	0.26657	3.7798		1.07135	3.6883	1.07065	3.5262		1.07022	3.7884	1.07037	3.4009
0.26685	3.2918	0.26685	3.7798		1.07247	3.6883	1.07177	3.5255		1.07149	3.7881	1.07149	3.4003
0.26713	3.2918	0.26713	3.7804		1.0736	3.6886	1.07289	3.5252		1.07261	3.7881	1.07261	3.4
0.26742	3.2921	0.26742	3.7798		1.07486	3.6886	1.07416	3.5252		1.07374	3.7891	1.07388	3.4
0.2677	3.2924	0.2677	3.7798		1.07598	3.6886	1.07528	3.5252		1.07486	3.7888	1.075	3.3994
0.26798	3.2924	0.26798	3.7798		1.07711	3.6886	1.0764	3.5249		1.07612	3.7894	1.07612	3.3991
0.26826	3.2918	0.26826	3.7801		1.07823	3.6886	1.07753	3.524		1.07725	3.7897	1.07725	3.3978
0.26854	3.2924	0.26854	3.7798		1.07949	3.6886	1.07879	3.5237		1.07837	3.7897	1.07851	3.3984
0.26882	3.2924	0.26882	3.7795		1.08062	3.6889	1.07992	3.5237		1.07949	3.79	1.07963	3.3975
0.2691	3.2924	0.2691	3.7791		1.08174	3.6895	1.08104	3.5237		1.08076	3.79	1.08076	3.3969
0.26938	3.2924	0.26952	3.7798		1.08287	3.6895	1.08216	3.5231		1.08188	3.7906	1.08188	3.3978
0.26966	3.2924	0.2698	3.7788		1.08413	3.6899	1.08343	3.5228		1.08301	3.7912	1.08315	3.3975
0.26994	3.2921	0.27008	3.7795		1.08525	3.6905	1.08455	3.5228		1.08427	3.7909	1.08427	3.3972
0.27022	3.2924	0.27037	3.7795		1.08638	3.6905	1.08567	3.5228		1.08539	3.7912	1.08539	3.3969
0.27051	3.2924	0.27065	3.7788		1.08764	3.6911	1.0868	3.5221		1.08652	3.7915	1.08652	3.3969
0.27079	3.2924	0.27093	3.7791		1.08876	3.6914	1.08806	3.5221		1.08764	3.7922	1.08778	3.3963
0.27107	3.2924	0.27121	3.7791		1.08989	3.6917	1.08919	3.5221		1.0889	3.7925	1.0889	3.396
0.27149	3.2924	0.27149	3.7785		1.09101	3.692	1.09031	3.5218		1.09003	3.7928	1.09003	3.3963
0.27177	3.2924	0.27177	3.7788		1.09228	3.6923	1.09143	3.5215		1.09115	3.7928	1.09115	3.3956
0.27205	3.2927	0.27205	3.7785		1.0934	3.6923	1.0927	3.5218		1.09228	3.7931	1.09242	3.3947
0.27233	3.2927	0.27233	3.7785		1.09452	3.6926	1.09382	3.5209		1.09354	3.7934	1.09354	3.3944
0.27261	3.2924	0.27261	3.7788		1.09565	3.693	1.09494	3.5206		1.09466	3.7937	1.09466	3.3938
0.27289	3.2924	0.27289	3.7782		1.09691	3.693	1.09607	3.5206		1.09579	3.7937	1.09579	3.3938
0.27317	3.2924	0.27317	3.7785		1.09803	3.6933	1.09733	3.5209		1.09691	3.7946	1.09705	3.3935
0.27346	3.2924	0.27346	3.7782		1.09916	3.6933	1.09846	3.52		1.09817	3.7946	1.09817	3.3932
0.27374	3.2924	0.27374	3.7779		1.10028	3.6936	1.09958	3.5193		1.0993	3.7946	1.0993	3.3932
0.27402	3.2927	0.27402	3.7776		1.10154	3.6939	1.1007	3.519		1.10042	3.795	1.10042	3.3929
0.2743	3.293	0.2743	3.7779		1.10267	3.6936	1.10197	3.519		1.10154	3.7956	1.10169	3.3929
0.27458	3.293	0.27472	3.7776		1.10379	3.6942	1.10309	3.5187		1.10281	3.7956	1.10281	3.3919
0.27486	3.2933	0.275	3.7779		1.10492	3.6942	1.10421	3.519		1.10393	3.7956	1.10393	3.3916
0.27514	3.293	0.27528	3.777		1.10618	3.6948	1.10534	3.5181		1.10506	3.7962	1.10506	3.3913
0.27542	3.2933	0.27556	3.777		1.1073	3.6951	1.1066	3.5184		1.10618	3.7965	1.10632	3.3913
0.2757	3.2933	0.27584	3.777		1.10843	3.6957	1.10772	3.5178		1.10744	3.7971	1.10744	3.391
0.27598	3.293	0.27612	3.777		1.10955	3.6957	1.10885	3.5175		1.10857	3.7974	1.10857	3.3907
0.27626	3.2933	0.2764	3.777		1.11081	3.6964	1.10997	3.5172		1.10969	3.7974	1.10969	3.3907
0.27669	3.2933	0.27669	3.7767		1.11194	3.6964	1.11124	3.5175		1.11081	3.7981	1.11096	3.3904
0.27697	3.293	0.27697	3.777		1.11306	3.6973	1.11236	3.5169		1.11208	3.7981	1.11208	3.3904
0.27725	3.2933	0.27725	3.776		1.11419	3.6976	1.11348	3.5166		1.1132	3.7987	1.1132	3.3901
0.27753	3.2937	0.27753	3.7767		1.11545	3.6979	1.11461	3.5166		1.11433	3.7984	1.11433	3.3894
0.27781	3.2933	0.27781	3.7767		1.11657	3.6982	1.11587	3.5159		1.11545	3.7987	1.11559	3.3885
0.27809	3.2937	0.27809	3.777		1.1177	3.6982	1.11699	3.5156		1.11671	3.799	1.11671	3.3882
0.27837	3.2937	0.27837	3.7757		1.11882	3.6988	1.11812	3.5153		1.11784	3.7993	1.11784	3.3885
0.27865	3.2933	0.27865	3.7757		1.12008	3.6988	1.11924	3.5147		1.11896	3.7993	1.1191	3.3882
0.27893	3.2937	0.27893	3.7764		1.12121	3.6988	1.12051	3.5138		1.12008	3.7993	1.12022	3.3879
0.27921	3.2937	0.27921	3.7754		1.12233	3.6992	1.12163	3.5138		1.12135	3.7999	1.12135	3.3876
0.27949	3.2933	0.27949	3.7767		1.12346	3.6992	1.12275	3.5138		1.12247	3.8002	1.12247	3.3873
0.27978	3.294	0.27992	3.7767		1.12472	3.6995	1.12388	3.5138		1.1236	3.8002	1.12374	3.3876
0.28006	3.2937	0.2802	3.7757		1.12584	3.6998	1.12514	3.5131		1.12472	3.8002	1.12486	3.3873
0.28034	3.2933	0.28048	3.7764		1.12697	3.6998	1.12626	3.5131		1.12598	3.8008	1.12598	3.387
0.28062	3.2937	0.28076	3.7757		1.12809	3.6998	1.12739	3.5135		1.12711	3.8012	1.12711	3.3873
0.2809	3.2943	0.28104	3.7757		1.12935	3.7004	1.12851	3.5135		1.12823	3.8015	1.12837	3.386
0.28118	3.294	0.28132	3.7751		1.13048	3.7007	1.12978	3.5131		1.12949	3.8018	1.12949	3.3851
0.28146	3.2937	0.2816	3.7754		1.1316	3.7007	1.1309	3.5135		1.13062	3.8024	1.13062	3.3851
0.28188	3.2933	0.28188	3.7757		1.13272	3.7007	1.13202	3.5128		1.13174	3.8027	1.13174	3.3851
0.28216	3.2943	0.28216	3.7757		1.13399	3.7007	1.13329	3.5128		1.13287	3.8033	1.13301	3.3848
0.28244	3.2943	0.28244	3.7754		1.13511	3.7013	1.13441	3.5122		1.13413	3.8039	1.13413	3.3845
0.28272	3.2943	0.28272	3.7748		1.13624	3.7023	1.13553	3.5116		1.13525	3.8039	1.13525	3.3845
0.28301	3.294	0.28301	3.7751		1.13736	3.7026	1.13666	3.5113		1.13638	3.8039	1.13638	3.3839
0.28329	3.2946	0.28329	3.7745		1.13862	3.7026	1.13792	3.511		1.1375	3.8039	1.13764	3.3839
0.28357	3.2943	0.28357	3.7745		1.13975	3.7026	1.13904	3.5107		1.13876	3.8039	1.13876	3.3839
0.28385	3.2946	0.28385	3.7745		1.14087	3.7029	1.14017	3.5104		1.13989	3.8036	1.13989	3.3839
0.28413	3.2946	0.28413	3.7742		1.14199	3.7029	1.14129	3.51		1.14101	3.8046	1.14101	3.3832
0.28441	3.2949	0.28441	3.7745		1.14326	3.7029	1.14256	3.5097		1.14213	3.8049	1.14228	3.3832
0.28469	3.2946	0.28469	3.7742		1.14438	3.7035	1.14368	3.5097		1.1434	3.8049	1.1434	3.3826
0.28497	3.2943	0.28511	3.7739		1.14551	3.7035	1.1448	3.5094		1.14452	3.8049	1.14452	3.3823
0.28525	3.2949	0.28539	3.7736		1.14663	3.7044	1.14593	3.5091		1.14565	3.8052	1.14565	3.3814
0.28553	3.2946	0.28567	3.7739		1.14789	3.7038	1.14719	3.5094		1.14677	3.8058	1.14691	3.3814
0.28581	3.2949	0.28596	3.7736		1.14902	3.7038	1.14831	3.5091		1.14803	3.8064	1.14803	3.3814
0.2861	3.2952	0.28624	3.7736		1.15014	3.7041	1.14944	3.5091		1.14916	3.8067	1.14916	3.3814
0.28638	3.2949	0.28652	3.7739		1.1514	3.7041	1.15056	3.5076		1.15028	3.8067	1.15028	3.3805
0.2868	3.2952	0.2868	3.7736		1.15253	3.7047	1.15183	3.5085		1.1514	3.807	1.15154	3.3805
0.28708	3.2952	0.28708	3.7736		1.15365	3.705	1.15295	3.5085		1.15267	3.8074	1.15267	3.3801
0.28736	3.2952	0.28736	3.7739		1.15478	3.705	1.15407	3.5085		1.15379	3.8077	1.15379	3.3798
0.28764	3.2952	0.28764	3.7733		1.15604	3.7054	1.1552	3.5076		1.15492	3.808	1.15492	3.3783
0.28792	3.2949	0.28792	3.7739		1.15716	3.706	1.15646	3.5066		1.15604	3.8077	1.15618	3.378
0.2882	3.2952	0.2882	3.7736		1.15829	3.7063	1.15758	3.5069		1.1573	3.808	1.1573	3.378
0.28848	3.2952	0.28848	3.7736		1.15941	3.7072	1.15871	3.506		1.15843	3.8083	1.15843	3.378
0.28876	3.2952	0.28876	3.7736		1.16067	3.7075	1.15983	3.5063		1.15955	3.8077	1.15955	3.3774
0.28904	3.2952	0.28904	3.7736		1.1618	3.7075	1.1611	3.5063		1.16067	3.8083	1.16081	3.3767
0.28933	3.2952	0.28933	3.7736		1.16292	3.7081	1.16222	3.506		1.16194	3.8086	1.16194	3.377
0.28961	3.2952	0.28961	3.7733		1.16404	3.7081	1.16334	3.5063		1.16306	3.8086	1.16306	3.377
0.28989	3.2952	0.29003	3.7733		1.16531	3.7085	1.16447	3.506		1.16419	3.8086	1.16433	3.377
0.29017	3.2952	0.29031	3.7726		1.16643	3.7091	1.16573	3.5054		1.16531	3.8086	1.16545	3.3767
0.29045	3.2952	0.29059	3.7729		1.16756	3.7088	1.16685	3.5054		1.16657	3.8086	1.16657	3.3767
0.29073	3.2952	0.29087	3.7729		1.16868	3.7091	1.16798	3.5054		1.1677	3.8092	1.1677	3.3761
0.29101	3.2952	0.29115	3.7729		1.16994	3.7091	1.1691	3.5048		1.16882	3.8095	1.16896	3.3761
0.29129	3.2952	0.29143	3.7736		1.17107	3.7091	1.17037	3.5045		1.16994	3.8098	1.17008	3.3761
0.29157	3.2952	0.29171	3.7726		1.17219	3.7091	1.17149	3.5035		1.17121	3.8098	1.17121	3.3752
0.29185	3.2952	0.29199	3.7733		1.17331	3.7091	1.17261	3.5026		1.17233	3.8111	1.17233	3.3743
0.29228	3.2952	0.29228	3.7726		1.17458	3.7094	1.17374	3.5032		1.17346	3.8108	1.1736	3.3746
0.29256	3.2952	0.29256	3.7733		1.1757	3.7097	1.175	3.5026		1.17458	3.812	1.17472	3.3733
0.29284	3.2952	0.29284	3.7729		1.17683	3.71	1.17612	3.5029		1.17584	3.8117	1.17584	3.373
0.29312	3.2952	0.29312	3.7729		1.17795	3.71	1.17725	3.5029		1.17697	3.8117	1.17697	3.373
0.2934	3.2952	0.2934	3.7723		1.17921	3.7103	1.17851	3.5026		1.17809	3.8126	1.17823	3.3724
0.29368	3.2952	0.29368	3.7726		1.18034	3.7109	1.17963	3.502		1.17935	3.8126	1.17935	3.3721
0.29396	3.2952	0.29396	3.7723		1.18146	3.7112	1.18076	3.502		1.18048	3.8126	1.18048	3.3721
0.29424	3.2952	0.29424	3.7723		1.18258	3.7119	1.18188	3.5014		1.1816	3.8132	1.1816	3.3715
0.29452	3.2952	0.29452	3.7726		1.18385	3.7119	1.18315	3.5004		1.18272	3.8136	1.18287	3.3715
0.2948	3.2952	0.2948	3.7723		1.18497	3.7122	1.18427	3.5001		1.18399	3.8139	1.18399	3.3715
0.29508	3.2955	0.29522	3.7723		1.1861	3.7131	1.18539	3.4998		1.18511	3.8142	1.18511	3.3712
0.29537	3.2952	0.29551	3.7717		1.18722	3.7131	1.18652	3.5001		1.18624	3.8142	1.18624	3.3708
0.29565	3.2952	0.29579	3.7726		1.18848	3.7131	1.18778	3.5004		1.18736	3.8142	1.1875	3.3705
0.29593	3.2952	0.29607	3.7717		1.18961	3.7128	1.1889	3.4995		1.18862	3.8142	1.18862	3.3696
0.29621	3.2952	0.29635	3.7723		1.19073	3.7134	1.19003	3.4992		1.18975	3.8142	1.18975	3.3693
0.29649	3.2952	0.29663	3.7717		1.19185	3.714	1.19115	3.4989		1.19087	3.8145	1.19087	3.3696
0.29677	3.2952	0.29691	3.7717		1.19312	3.714	1.19242	3.4986		1.19199	3.8148	1.19213	3.3684
0.29705	3.2952	0.29719	3.7714		1.19424	3.714	1.19354	3.4983		1.19326	3.8163	1.19326	3.3681
0.29747	3.2955	0.29747	3.7714		1.19537	3.7147	1.19466	3.4983		1.19438	3.8167	1.19438	3.3677
0.29775	3.2952	0.29775	3.7717		1.19649	3.714	1.19579	3.4983		1.19551	3.8173	1.19551	3.3674
0.29803	3.2952	0.29803	3.7717		1.19775	3.714	1.19705	3.498		1.19663	3.8179	1.19677	3.3674
0.29831	3.2952	0.29831	3.7708		1.19888	3.7153	1.19817	3.4973		1.19789	3.8182	1.19789	3.3671
0.2986	3.2952	0.2986	3.7717		1.2	3.715	1.1993	3.497		1.19902	3.8179	1.19902	3.3668
0.29888	3.2952	0.29888	3.7708		1.20112	3.7156	1.20042	3.4967		1.20014	3.8185	1.20028	3.3665
0.29916	3.2952	0.29916	3.7711		1.20239	3.7162	1.20169	3.497		1.20126	3.8188	1.2014	3.3665
0.29944	3.2952	0.29944	3.7714		1.20351	3.7168	1.20281	3.4964		1.20253	3.8188	1.20253	3.3656
0.29972	3.2952	0.29972	3.7702		1.20463	3.7171	1.20393	3.4967		1.20365	3.8188	1.20365	3.3653
0.3	3.2958	0.3	3.7708		1.2059	3.7171	1.20506	3.4967		1.20478	3.8191	1.20492	3.3659
0.30028	3.2952	0.30042	3.7702		1.20702	3.7174	1.20632	3.4964		1.2059	3.8191	1.20604	3.3653
0.30056	3.2955	0.3007	3.7702		1.20815	3.7181	1.20744	3.4964		1.20716	3.8188	1.20716	3.3653
0.30084	3.2952	0.30098	3.7705		1.20927	3.7184	1.20857	3.4961		1.20829	3.8194	1.20829	3.3653
0.30112	3.2955	0.30126	3.7702		1.21053	3.7184	1.20969	3.4958		1.20941	3.8198	1.20955	3.3653
0.3014	3.2952	0.30154	3.7698		1.21166	3.7184	1.21096	3.4958		1.21053	3.8198	1.21067	3.364
0.30169	3.2952	0.30183	3.7705		1.21278	3.7187	1.21208	3.4949		1.2118	3.8204	1.2118	3.3637
0.30197	3.2955	0.30211	3.7702		1.2139	3.7187	1.2132	3.4958		1.21292	3.8213	1.21292	3.3631
0.30239	3.2955	0.30239	3.7698		1.21517	3.719	1.21433	3.4942		1.21404	3.8216	1.21419	3.3625
0.30267	3.2961	0.30267	3.7695		1.21629	3.719	1.21559	3.4942		1.21517	3.8222	1.21531	3.3625
0.30295	3.2958	0.30295	3.7695		1.21742	3.7193	1.21671	3.4949		1.21643	3.8229	1.21643	3.3625
0.30323	3.2955	0.30323	3.7698		1.21854	3.7193	1.21784	3.4939		1.21756	3.8232	1.21756	3.3622
0.30351	3.2958	0.30351	3.7692		1.2198	3.7199	1.2191	3.4936		1.21868	3.8235	1.21882	3.3619
0.30379	3.2958	0.30379	3.7698		1.22093	3.7202	1.22022	3.4927		1.2198	3.8235	1.21994	3.3615
0.30407	3.2961	0.30407	3.7689		1.22205	3.7202	1.22135	3.4933		1.22107	3.8235	1.22107	3.3615
0.30435	3.2961	0.30435	3.7692		1.22317	3.7202	1.22247	3.4927		1.22219	3.8238	1.22219	3.3612
0.30463	3.2961	0.30463	3.7695		1.22444	3.7205	1.22374	3.493		1.22331	3.8238	1.22346	3.3622
0.30492	3.2958	0.30492	3.7689		1.22556	3.7212	1.22486	3.4927		1.22458	3.8238	1.22458	3.3612
0.3052	3.2961	0.3052	3.7689		1.22669	3.7212	1.22598	3.4921		1.2257	3.8235	1.2257	3.3606
0.30548	3.2958	0.30562	3.7686		1.22781	3.7218	1.22711	3.4914		1.22683	3.8235	1.22683	3.36
0.30576	3.2961	0.3059	3.7689		1.22907	3.7221	1.22837	3.4908		1.22795	3.8238	1.22809	3.3597
0.30604	3.2961	0.30618	3.7689		1.2302	3.7221	1.22949	3.4911		1.22921	3.8241	1.22921	3.3594
0.30632	3.2961	0.30646	3.7683		1.23132	3.7224	1.23062	3.4908		1.23034	3.8244	1.23034	3.3584
0.3066	3.2961	0.30674	3.7686		1.23244	3.7227	1.23174	3.4905		1.23146	3.8253	1.23146	3.3584
0.30688	3.2961	0.30702	3.7689		1.23371	3.723	1.23301	3.4908		1.23258	3.8253	1.23272	3.3578
0.30716	3.2961	0.3073	3.7683		1.23483	3.723	1.23413	3.4905		1.23385	3.8256	1.23385	3.3575
0.30758	3.2964	0.30758	3.7686		1.23596	3.723	1.23525	3.4902		1.23497	3.8263	1.23497	3.3572
0.30787	3.2961	0.30787	3.7689		1.23708	3.723	1.23638	3.4896		1.2361	3.8272	1.2361	3.3566
0.30815	3.2961	0.30815	3.7686		1.23834	3.7233	1.23764	3.4899		1.23722	3.8275	1.23736	3.3569
0.30843	3.2958	0.30843	3.7683		1.23947	3.7236	1.23876	3.4883		1.23848	3.8281	1.23848	3.356
0.30871	3.2961	0.30871	3.7686		1.24059	3.724	1.23989	3.488		1.23961	3.8281	1.23961	3.356
0.30899	3.2961	0.30899	3.7686		1.24171	3.7243	1.24101	3.488		1.24073	3.8281	1.24073	3.355
0.30927	3.2961	0.30927	3.7683		1.24298	3.7249	1.24228	3.4883		1.24185	3.8281	1.24199	3.3553
0.30955	3.2968	0.30955	3.7683		1.2441	3.7249	1.2434	3.488		1.24312	3.8281	1.24312	3.3553
0.30983	3.2961	0.30983	3.7683		1.24522	3.7249	1.24452	3.488		1.24424	3.8287	1.24424	3.3541
0.31011	3.2961	0.31011	3.7683		1.24635	3.7252	1.24565	3.4877		1.24537	3.8287	1.24537	3.3538
0.31039	3.2968	0.31053	3.768		1.24761	3.7252	1.24691	3.4877		1.24649	3.8291	1.24663	3.3535
0.31067	3.2961	0.31081	3.7683		1.24874	3.7255	1.24803	3.4862		1.24775	3.8291	1.24775	3.3529
0.31096	3.2961	0.3111	3.7677		1.24986	3.7267	1.24916	3.4874		1.24888	3.8284	1.24888	3.3526
0.31124	3.2964	0.31138	3.7683		1.25098	3.7274	1.25028	3.4862		1.25	3.8284	1.25014	3.3529
0.31152	3.2964	0.31166	3.768		1.25225	3.7277	1.25154	3.4865		1.25112	3.8291	1.25126	3.3529
0.3118	3.2961	0.31194	3.768		1.25337	3.7286	1.25267	3.4871		1.25239	3.8291	1.25239	3.351
0.31208	3.2961	0.31222	3.7677		1.25449	3.7283	1.25379	3.4868		1.25351	3.8297	1.25351	3.351
0.31236	3.2961	0.3125	3.768		1.25562	3.7286	1.25506	3.4868		1.25463	3.8303	1.25478	3.3507
0.31278	3.2961	0.31278	3.7674		1.25688	3.7286	1.25618	3.4862		1.25576	3.8309	1.2559	3.3504
0.31306	3.2961	0.31306	3.7674		1.25801	3.7286	1.2573	3.4852		1.25702	3.8303	1.25702	3.3504
0.31334	3.2964	0.31334	3.7677		1.25913	3.7289	1.25843	3.4859		1.25815	3.8312	1.25815	3.3501
0.31362	3.2964	0.31362	3.7674		1.26025	3.7292	1.25969	3.4843		1.25927	3.8315	1.25941	3.3501
0.3139	3.2961	0.3139	3.7677		1.26152	3.7295	1.26081	3.4837		1.26053	3.8315	1.26053	3.3501
0.31419	3.2961	0.31419	3.7674		1.26264	3.7289	1.26194	3.4834		1.26166	3.8322	1.26166	3.3504
0.31447	3.2968	0.31447	3.7677		1.26376	3.7289	1.26306	3.4837		1.26278	3.8328	1.26278	3.3488
0.31475	3.2968	0.31475	3.7671		1.26489	3.7292	1.26433	3.4831		1.2639	3.8331	1.26404	3.3482
0.31503	3.2964	0.31503	3.7664		1.26615	3.7298	1.26545	3.4831		1.26517	3.8337	1.26517	3.3482
0.31531	3.2964	0.31531	3.7671		1.26728	3.7298	1.26657	3.4828		1.26629	3.8337	1.26629	3.3476
0.31559	3.2961	0.31573	3.7667		1.2684	3.7305	1.2677	3.4834		1.26742	3.834	1.26742	3.347
0.31587	3.2961	0.31601	3.7667		1.26966	3.7308	1.26896	3.4825		1.26854	3.8343	1.26868	3.3467
0.31615	3.2968	0.31629	3.7661		1.27079	3.7311	1.27008	3.4825		1.2698	3.8346	1.2698	3.3467
0.31643	3.2961	0.31657	3.7671		1.27191	3.7317	1.27121	3.4821		1.27093	3.8346	1.27093	3.346
0.31671	3.2964	0.31685	3.7661		1.27303	3.7323	1.27233	3.4825		1.27205	3.8346	1.27205	3.3457
0.31699	3.2971	0.31713	3.7658		1.2743	3.7323	1.2736	3.4821		1.27317	3.8349	1.27331	3.3454
0.31728	3.2968	0.31742	3.7664		1.27542	3.7323	1.27472	3.4818		1.27444	3.8356	1.27444	3.3454
0.31756	3.2964	0.3177	3.7664		1.27654	3.7329	1.27584	3.4812		1.27556	3.8356	1.27556	3.3448
0.31784	3.2968	0.31798	3.7655		1.27767	3.7329	1.27697	3.4815		1.27669	3.8359	1.27669	3.3442
0.31826	3.2964	0.31826	3.7664		1.27893	3.7333	1.27823	3.4806		1.27781	3.8368	1.27795	3.3439
0.31854	3.2964	0.31854	3.7655		1.28006	3.7333	1.27935	3.48		1.27907	3.8374	1.27907	3.3429
0.31882	3.2964	0.31882	3.7655		1.28118	3.7333	1.28048	3.4803		1.2802	3.8374	1.2802	3.3429
0.3191	3.2964	0.3191	3.7655		1.2823	3.7333	1.2816	3.48		1.28132	3.8377	1.28132	3.3426
0.31938	3.2964	0.31938	3.7655		1.28357	3.7333	1.28287	3.4797		1.28244	3.8384	1.28258	3.3426
0.31966	3.2968	0.31966	3.7661		1.28469	3.7336	1.28399	3.479		1.28371	3.8384	1.28371	3.3417
0.31994	3.2961	0.31994	3.7661		1.28581	3.7342	1.28511	3.479		1.28483	3.839	1.28483	3.3417
0.32022	3.2968	0.32022	3.7655		1.28694	3.7342	1.28624	3.479		1.28596	3.839	1.28596	3.3417
0.32051	3.2971	0.32065	3.7655		1.2882	3.7345	1.2875	3.4781		1.28708	3.8387	1.28722	3.3417
0.32079	3.2968	0.32093	3.7652		1.28933	3.7348	1.28862	3.4775		1.28834	3.8384	1.28834	3.3405
0.32107	3.2971	0.32121	3.7655		1.29045	3.7357	1.28975	3.4772		1.28947	3.8384	1.28947	3.3405
0.32135	3.2971	0.32149	3.7649		1.29157	3.7354	1.29087	3.4775		1.29059	3.8393	1.29059	3.3405
0.32163	3.2971	0.32177	3.7655		1.29284	3.7357	1.29213	3.4775		1.29171	3.8399	1.29185	3.3395
0.32191	3.2971	0.32205	3.7652		1.29396	3.7357	1.29326	3.4769		1.29298	3.8402	1.29298	3.3395
0.32219	3.2971	0.32233	3.7652		1.29508	3.7357	1.29438	3.4769		1.2941	3.8402	1.2941	3.3392
0.32247	3.2968	0.32261	3.7646		1.29621	3.736	1.29565	3.4766		1.29522	3.8402	1.29537	3.3386
0.32275	3.2971	0.32289	3.7646		1.29747	3.7364	1.29677	3.4769		1.29635	3.8408	1.29649	3.3386
0.32303	3.2971	0.32317	3.764		1.2986	3.7373	1.29789	3.4766		1.29761	3.8411	1.29761	3.338
0.32346	3.2971	0.32346	3.764		1.29972	3.7376	1.29902	3.4769		1.29874	3.8415	1.29874	3.338
0.32374	3.2971	0.32374	3.7643		1.30084	3.7382	1.30028	3.4753		1.29986	3.8418	1.3	3.3371
0.32402	3.2974	0.32402	3.764		1.30211	3.7385	1.3014	3.4756		1.30098	3.8424	1.30112	3.3367
0.3243	3.2971	0.3243	3.7643		1.30323	3.7395	1.30253	3.475		1.30225	3.8424	1.30225	3.3364
0.32458	3.2971	0.32458	3.7636		1.30435	3.7398	1.30365	3.4747		1.30337	3.8427	1.30337	3.3358
0.32486	3.2971	0.32486	3.764		1.30548	3.7391	1.30492	3.475		1.30449	3.843	1.30463	3.3358
0.32514	3.2971	0.32514	3.7636		1.30674	3.7388	1.30604	3.4744		1.30576	3.8433	1.30576	3.3358
0.32542	3.2971	0.32542	3.764		1.30787	3.7388	1.30716	3.4744		1.30688	3.8433	1.30688	3.3349
0.3257	3.2977	0.32584	3.7636		1.30899	3.7388	1.30829	3.4732		1.30801	3.843	1.30801	3.3349
0.32598	3.2974	0.32612	3.7636		1.31011	3.7395	1.30955	3.4732		1.30913	3.8433	1.30927	3.3343
0.32626	3.2977	0.3264	3.7633		1.31138	3.7398	1.31067	3.4732		1.31039	3.8433	1.31039	3.334
0.32654	3.2977	0.32669	3.7633		1.3125	3.7404	1.3118	3.4725		1.31152	3.843	1.31152	3.3333
0.32683	3.298	0.32697	3.763		1.31362	3.7407	1.31292	3.4725		1.31264	3.8433	1.31264	3.333
0.32711	3.2977	0.32725	3.7633		1.31475	3.741	1.31419	3.4725		1.31376	3.8446	1.3139	3.333
0.32739	3.2977	0.32753	3.7633		1.31601	3.7416	1.31531	3.4725		1.31503	3.8449	1.31503	3.3327
0.32767	3.2977	0.32781	3.7636		1.31713	3.7416	1.31643	3.4722		1.31615	3.8452	1.31615	3.3327
0.32795	3.2977	0.32809	3.7633		1.31826	3.7419	1.31756	3.4719		1.31728	3.8458	1.31728	3.333
0.32823	3.2977	0.32837	3.7633		1.31938	3.7426	1.31882	3.4713		1.3184	3.8458	1.31854	3.3324
0.32865	3.298	0.32865	3.763		1.32065	3.7426	1.31994	3.4716		1.31966	3.8458	1.31966	3.3321
0.32893	3.298	0.32893	3.7636		1.32177	3.7429	1.32107	3.4707		1.32079	3.8458	1.32079	3.3318
0.32921	3.298	0.32921	3.7633		1.32289	3.7432	1.32219	3.471		1.32191	3.8461	1.32191	3.3315
0.32949	3.298	0.32949	3.7633		1.32416	3.7435	1.32346	3.4713		1.32303	3.8458	1.32317	3.3312
0.32978	3.298	0.32978	3.7627		1.32528	3.7438	1.32458	3.4704		1.3243	3.8467	1.3243	3.3312
0.33006	3.298	0.33006	3.763		1.3264	3.7438	1.3257	3.4701		1.32542	3.848	1.32542	3.3312
0.33034	3.2977	0.33034	3.7627		1.32753	3.7444	1.32683	3.4707		1.32654	3.8477	1.32654	3.3299
0.33062	3.298	0.33062	3.7627		1.32879	3.7447	1.32809	3.4701		1.32767	3.8486	1.32781	3.329
0.3309	3.298	0.33104	3.7621		1.32992	3.745	1.32921	3.4688		1.32893	3.8486	1.32893	3.329
0.33118	3.298	0.33132	3.7627		1.33104	3.7447	1.33034	3.4688		1.33006	3.8486	1.33006	3.3284
0.33146	3.298	0.3316	3.7621		1.33216	3.7444	1.3316	3.4691		1.33118	3.8486	1.33118	3.3274
0.33174	3.298	0.33188	3.7615		1.33343	3.7447	1.33272	3.4685		1.3323	3.8486	1.33244	3.3274
0.33202	3.298	0.33216	3.7618		1.33455	3.7447	1.33385	3.4685		1.33357	3.8486	1.33357	3.3265
0.3323	3.298	0.33244	3.7618		1.33567	3.7453	1.33497	3.4685		1.33469	3.8489	1.33469	3.3265
0.33258	3.298	0.33272	3.7618		1.3368	3.7453	1.33624	3.4682		1.33581	3.8495	1.33581	3.3259
0.33287	3.298	0.33301	3.7612		1.33806	3.7453	1.33736	3.4673		1.33694	3.8498	1.33708	3.3256
0.33315	3.2983	0.33329	3.7605		1.33919	3.7453	1.33848	3.4666		1.3382	3.8504	1.3382	3.3253
0.33343	3.298	0.33357	3.7605		1.34031	3.7453	1.33961	3.4673		1.33933	3.8508	1.33933	3.325
0.33385	3.2983	0.33385	3.7612		1.34143	3.746	1.34087	3.4673		1.34045	3.8511	1.34045	3.3247
0.33413	3.2983	0.33413	3.7605		1.3427	3.7469	1.34199	3.466		1.34157	3.8517	1.34171	3.325
0.33441	3.2983	0.33441	3.7605		1.34382	3.7475	1.34312	3.466		1.34284	3.8517	1.34284	3.324
0.33469	3.298	0.33469	3.7609		1.34494	3.7478	1.34424	3.466		1.34396	3.8526	1.34396	3.3237
0.33497	3.2983	0.33497	3.7605		1.34607	3.7485	1.34551	3.466		1.34508	3.8529	1.34522	3.3228
0.33525	3.2989	0.33525	3.7609		1.34733	3.7491	1.34663	3.4657		1.34635	3.8532	1.34635	3.3222
0.33553	3.2986	0.33553	3.7609		1.34846	3.7488	1.34775	3.466		1.34747	3.8532	1.34747	3.3225
0.33581	3.298	0.33581	3.7605		1.34958	3.7497	1.34888	3.4651		1.3486	3.8532	1.3486	3.3222
0.3361	3.2989	0.33624	3.7609		1.3507	3.75	1.35014	3.4645		1.34972	3.8535	1.34986	3.3219
0.33638	3.2989	0.33652	3.7609		1.35197	3.75	1.35126	3.4645		1.35098	3.8539	1.35098	3.3216
0.33666	3.2989	0.3368	3.7605		1.35309	3.75	1.35239	3.4639		1.35211	3.8539	1.35211	3.3209
0.33694	3.2989	0.33708	3.7605		1.35421	3.75	1.35351	3.4642		1.35323	3.8539	1.35323	3.3203
0.33722	3.2986	0.33736	3.7609		1.35534	3.7497	1.35478	3.4639		1.35435	3.8535	1.35449	3.3197
0.3375	3.2983	0.33764	3.7609		1.3566	3.75	1.3559	3.4639		1.35562	3.8542	1.35562	3.3197
0.33778	3.2989	0.33792	3.7605		1.35772	3.75	1.35702	3.4632		1.35674	3.8545	1.35674	3.3185
0.33806	3.2989	0.3382	3.7605		1.35885	3.75	1.35815	3.4629		1.35787	3.8545	1.35787	3.3181
0.33834	3.2983	0.33848	3.7605		1.35997	3.7509	1.35941	3.4626		1.35899	3.8551	1.35913	3.3178
0.33862	3.2989	0.33876	3.7605		1.36124	3.7516	1.36053	3.4626		1.36025	3.856	1.36025	3.3181
0.33904	3.2989	0.33904	3.7605		1.36236	3.7512	1.36166	3.462		1.36138	3.8566	1.36138	3.3178
0.33933	3.2986	0.33933	3.7602		1.36348	3.7516	1.36292	3.4617		1.3625	3.857	1.3625	3.3172
0.33961	3.2989	0.33961	3.7596		1.36461	3.7522	1.36404	3.4617		1.36362	3.8579	1.36376	3.3175
0.33989	3.2989	0.33989	3.7599		1.36587	3.7528	1.36517	3.4617		1.36489	3.8579	1.36489	3.316
0.34017	3.2989	0.34017	3.7596		1.36699	3.7534	1.36629	3.4617		1.36601	3.8579	1.36601	3.3157
0.34045	3.2992	0.34045	3.7599		1.36812	3.7537	1.36756	3.462		1.36713	3.8585	1.36713	3.3154
0.34073	3.2986	0.34073	3.7599		1.36924	3.7537	1.36868	3.4611		1.36826	3.8585	1.3684	3.3147
0.34101	3.2986	0.34101	3.7593		1.37051	3.7537	1.3698	3.4611		1.36952	3.8588	1.36952	3.3138
0.34129	3.2989	0.34143	3.7596		1.37163	3.7537	1.37093	3.4604		1.37065	3.8588	1.37065	3.3141
0.34157	3.2989	0.34171	3.7596		1.37275	3.754	1.37219	3.4604		1.37177	3.8588	1.37177	3.3129
0.34185	3.2989	0.34199	3.7593		1.37402	3.7547	1.37331	3.4601		1.37289	3.8588	1.37303	3.3132
0.34213	3.2989	0.34228	3.7593		1.37514	3.7547	1.37444	3.4592		1.37416	3.8588	1.37416	3.3129
0.34242	3.2992	0.34256	3.759		1.37626	3.7543	1.37556	3.4592		1.37528	3.8594	1.37528	3.3123
0.3427	3.2992	0.34284	3.759		1.37739	3.7547	1.37683	3.4589		1.3764	3.8601	1.3764	3.3119
0.34298	3.2989	0.34312	3.759		1.37865	3.7547	1.37795	3.4592		1.37753	3.8601	1.37767	3.311
0.34326	3.2989	0.3434	3.759		1.37978	3.7547	1.37907	3.4589		1.37879	3.8601	1.37879	3.3113
0.34354	3.2989	0.34368	3.7593		1.3809	3.755	1.3802	3.4586		1.37992	3.8607	1.37992	3.311
0.34382	3.2989	0.34396	3.759		1.38202	3.7553	1.38146	3.4583		1.38104	3.8613	1.38104	3.3095
0.34424	3.2989	0.34424	3.759		1.38329	3.7553	1.38258	3.4577		1.38216	3.8616	1.3823	3.3085
0.34452	3.2989	0.34452	3.759		1.38441	3.7559	1.38371	3.4577		1.38343	3.8616	1.38343	3.3088
0.3448	3.2992	0.3448	3.759		1.38553	3.7568	1.38483	3.4573		1.38455	3.8622	1.38455	3.3082
0.34508	3.2989	0.34508	3.759		1.38666	3.7578	1.3861	3.457		1.38567	3.8632	1.38581	3.3082
0.34537	3.2989	0.34537	3.7587		1.38792	3.7584	1.38722	3.457		1.3868	3.8635	1.38694	3.3079
0.34565	3.2989	0.34565	3.759		1.38904	3.7584	1.38834	3.457		1.38806	3.8641	1.38806	3.3067
0.34593	3.2989	0.34593	3.759		1.39017	3.7587	1.38947	3.4564		1.38919	3.8641	1.38919	3.3067
0.34621	3.2989	0.34621	3.7587		1.39129	3.759	1.39073	3.4561		1.39031	3.8638	1.39045	3.3061
0.34649	3.2989	0.34663	3.759		1.39256	3.759	1.39185	3.4561		1.39157	3.8641	1.39157	3.3061
0.34677	3.2989	0.34691	3.759		1.39368	3.7587	1.39298	3.4561		1.3927	3.8644	1.3927	3.3048
0.34705	3.2989	0.34719	3.7587		1.3948	3.759	1.39424	3.4558		1.39382	3.8647	1.39382	3.3042
0.34733	3.2995	0.34747	3.759		1.39593	3.7593	1.39537	3.4558		1.39494	3.8647	1.39508	3.3036
0.34761	3.2992	0.34775	3.7587		1.39719	3.7593	1.39649	3.4555		1.39621	3.865	1.39621	3.3033
0.34789	3.2989	0.34803	3.759		1.39831	3.7593	1.39761	3.4542		1.39733	3.8653	1.39733	3.303
0.34817	3.2992	0.34831	3.7587		1.39944	3.7596	1.39888	3.4539		1.39846	3.8653	1.39846	3.303
0.34846	3.2995	0.3486	3.7587		1.40056	3.7596	1.4	3.4536		1.39958	3.8653	1.39972	3.303
0.34874	3.2992	0.34888	3.7587		1.40183	3.7596	1.40112	3.4533		1.40084	3.8659	1.40084	3.3011
0.34916	3.2992	0.34916	3.7584		1.40295	3.7602	1.40225	3.453		1.40197	3.8666	1.40197	3.3011
0.34944	3.2992	0.34944	3.7584		1.40407	3.7602	1.40351	3.4533		1.40309	3.8675	1.40309	3.3005
0.34972	3.2995	0.34972	3.7581		1.4052	3.7605	1.40463	3.4533		1.40421	3.8681	1.40435	3.3005
0.35	3.2995	0.35	3.7578		1.40646	3.7605	1.40576	3.4524		1.40548	3.8681	1.40548	3.2999
0.35028	3.2992	0.35028	3.7581		1.40758	3.7609	1.40688	3.4524		1.4066	3.8684	1.4066	3.2992
0.35056	3.2992	0.35056	3.7574		1.40871	3.7612	1.40815	3.4524		1.40772	3.8687	1.40772	3.2989
0.35084	3.2999	0.35084	3.7571		1.40983	3.7612	1.40927	3.4521		1.40885	3.869	1.40899	3.2977
0.35112	3.2995	0.35112	3.7581		1.4111	3.7615	1.41039	3.4518		1.41011	3.8694	1.41011	3.2971
0.3514	3.2995	0.3514	3.7568		1.41222	3.7621	1.41152	3.4521		1.41124	3.8694	1.41124	3.2964
0.35169	3.2992	0.35183	3.7581		1.41334	3.7633	1.41278	3.4521		1.41236	3.8694	1.41236	3.2964
0.35197	3.2999	0.35211	3.7574		1.41447	3.764	1.4139	3.4521		1.41348	3.87	1.41362	3.2961
0.35225	3.2995	0.35239	3.7578		1.41573	3.7643	1.41503	3.4515		1.41475	3.87	1.41475	3.2952
0.35253	3.2992	0.35267	3.7571		1.41685	3.7646	1.41615	3.4508		1.41587	3.87	1.41587	3.2943
0.35281	3.2992	0.35295	3.7578		1.41798	3.7649	1.41742	3.4508		1.41699	3.87	1.41699	3.2937
0.35309	3.2992	0.35323	3.7571		1.4191	3.7649	1.41854	3.4502		1.41812	3.8703	1.41826	3.2937
0.35337	3.2999	0.35351	3.7568		1.42037	3.7643	1.41966	3.4502		1.41938	3.8706	1.41938	3.2933
0.35365	3.2995	0.35379	3.7562		1.42149	3.7646	1.42079	3.449		1.42051	3.8709	1.42051	3.2921
0.35393	3.2992	0.35407	3.7568		1.42261	3.7646	1.42205	3.4487		1.42163	3.8709	1.42163	3.2915
0.35421	3.2999	0.35435	3.7565		1.42374	3.7649	1.42317	3.4477		1.42275	3.8718	1.42289	3.2915
0.35463	3.2999	0.35463	3.7562		1.425	3.7652	1.4243	3.4477		1.42402	3.8718	1.42402	3.2918
0.35492	3.2999	0.35492	3.7562		1.42612	3.7655	1.42556	3.448		1.42514	3.8721	1.42514	3.2906
0.3552	3.2999	0.3552	3.7559		1.42725	3.7658	1.42669	3.4477		1.42626	3.8728	1.42626	3.2902
0.35548	3.3002	0.35548	3.7562		1.42851	3.7658	1.42781	3.4474		1.42739	3.8728	1.42753	3.2896
0.35576	3.3002	0.35576	3.7559		1.42963	3.7667	1.42893	3.4474		1.42865	3.8734	1.42865	3.2887
0.35604	3.2999	0.35604	3.7556		1.43076	3.7677	1.4302	3.4474		1.42978	3.8737	1.42978	3.2881
0.35632	3.2999	0.35632	3.7556		1.43188	3.7677	1.43132	3.4471		1.4309	3.8737	1.43104	3.2884
0.3566	3.3002	0.35674	3.7559		1.43315	3.768	1.43244	3.4468		1.43216	3.874	1.43216	3.2887
0.35688	3.3005	0.35702	3.7559		1.43427	3.7683	1.43357	3.4468		1.43329	3.8737	1.43329	3.2878
0.35716	3.2999	0.3573	3.7556		1.43539	3.7686	1.43483	3.4462		1.43441	3.874	1.43441	3.2862
0.35744	3.3002	0.35758	3.7553		1.43652	3.7686	1.43596	3.4465		1.43553	3.8746	1.43567	3.2856
0.35772	3.2999	0.35787	3.7553		1.43778	3.7689	1.43708	3.4462		1.4368	3.8746	1.4368	3.2853
0.35801	3.2999	0.35815	3.7553		1.4389	3.7689	1.4382	3.4459		1.43792	3.8746	1.43792	3.2853
0.35829	3.2999	0.35843	3.755		1.44003	3.7689	1.43947	3.4459		1.43904	3.8746	1.43904	3.2853
0.35857	3.2999	0.35871	3.7547		1.44115	3.7689	1.44059	3.4456		1.44017	3.8746	1.44031	3.2844
0.35885	3.3005	0.35899	3.755		1.44242	3.7695	1.44171	3.4453		1.44143	3.8746	1.44143	3.2834
0.35913	3.3002	0.35927	3.7543		1.44354	3.7695	1.44284	3.4456		1.44256	3.8746	1.44256	3.2834
0.35941	3.3008	0.35955	3.7547		1.44466	3.7695	1.4441	3.4449		1.44368	3.8752	1.44368	3.2819
0.35983	3.3005	0.35983	3.7547		1.44579	3.7695	1.44522	3.4449		1.4448	3.8762	1.44494	3.2816
0.36011	3.3005	0.36011	3.7543		1.44705	3.7698	1.44635	3.444		1.44607	3.8765	1.44607	3.2809
0.36039	3.3002	0.36039	3.7543		1.44817	3.7705	1.44747	3.4437		1.44719	3.8765	1.44719	3.2813
0.36067	3.2999	0.36067	3.7547		1.4493	3.7705	1.44874	3.444		1.44831	3.8768	1.44831	3.2797
0.36096	3.3002	0.36096	3.7547		1.45042	3.7711	1.44986	3.4437		1.44944	3.8774	1.44958	3.2788
0.36124	3.2999	0.36124	3.7543		1.45169	3.7714	1.45098	3.4431		1.4507	3.8783	1.4507	3.2785
0.36152	3.3002	0.36166	3.7537		1.45281	3.7717	1.45211	3.4425		1.45183	3.8787	1.45183	3.2778
0.3618	3.3008	0.36194	3.7543		1.45393	3.7723	1.45337	3.4422		1.45295	3.879	1.45295	3.2778
0.36208	3.3002	0.36222	3.754		1.45506	3.7723	1.45449	3.4418		1.45407	3.8793	1.45421	3.2775
0.36236	3.3002	0.3625	3.754		1.45632	3.7729	1.45562	3.4409		1.45534	3.8793	1.45534	3.2766
0.36264	3.3002	0.36278	3.754		1.45744	3.7733	1.45688	3.4412		1.45646	3.8793	1.45646	3.275
0.36292	3.3002	0.36306	3.754		1.45857	3.7733	1.45801	3.4412		1.45758	3.8793	1.45758	3.2741
0.3632	3.3008	0.36334	3.754		1.45969	3.7739	1.45913	3.4409		1.45871	3.8793	1.45885	3.2738
0.36348	3.3002	0.36362	3.7534		1.46096	3.7742	1.46025	3.4406		1.45997	3.8793	1.45997	3.2735
0.36376	3.3005	0.3639	3.7534		1.46208	3.7742	1.46152	3.4406		1.4611	3.8796	1.4611	3.2726
0.36404	3.2999	0.36419	3.7534		1.4632	3.7748	1.46264	3.4406		1.46222	3.8796	1.46222	3.2723
0.36433	3.2999	0.36447	3.7531		1.46433	3.7745	1.46376	3.4406		1.46334	3.8799	1.46348	3.2713
0.36461	3.3005	0.36475	3.7531		1.46559	3.7745	1.46489	3.4406		1.46461	3.8796	1.46461	3.2698
0.36503	3.3008	0.36503	3.7534		1.46671	3.7748	1.46615	3.44		1.46573	3.8802	1.46573	3.2688
0.36531	3.3002	0.36531	3.7534		1.46784	3.7745	1.46728	3.4403		1.46685	3.8811	1.46685	3.2688
0.36559	3.3005	0.36559	3.7534		1.46896	3.7751	1.4684	3.44		1.46798	3.8811	1.46812	3.2676
0.36587	3.3008	0.36587	3.7531		1.47022	3.7754	1.46952	3.4394		1.46924	3.8818	1.46924	3.2676
0.36615	3.3005	0.36615	3.7528		1.47135	3.776	1.47079	3.4387		1.47037	3.8821	1.47037	3.2664
0.36643	3.3002	0.36643	3.7531		1.47247	3.776	1.47191	3.4381		1.47149	3.8827	1.47149	3.2661
0.36671	3.3005	0.36685	3.7528		1.4736	3.7764	1.47303	3.4381		1.47261	3.883	1.47275	3.2651
0.36699	3.3008	0.36713	3.7528		1.47486	3.7773	1.47416	3.4378		1.47388	3.8833	1.47388	3.2642
0.36728	3.3005	0.36742	3.7531		1.47598	3.7779	1.47542	3.4381		1.475	3.8839	1.475	3.2633
0.36756	3.3005	0.3677	3.7525		1.47711	3.7785	1.47654	3.4375		1.47612	3.8839	1.47612	3.2623
0.36784	3.3008	0.36798	3.7528		1.47823	3.7788	1.47767	3.4378		1.47739	3.8839	1.47739	3.2626
0.36812	3.3005	0.36826	3.7525		1.47949	3.7791	1.47879	3.4375		1.47851	3.8845	1.47851	3.2617
0.3684	3.3008	0.36854	3.7531		1.48062	3.7791	1.48006	3.4369		1.47963	3.8836	1.47963	3.2608
0.36868	3.3008	0.36882	3.7525		1.48174	3.7795	1.48118	3.436		1.48076	3.8839	1.4809	3.2595
0.36896	3.3005	0.3691	3.7528		1.48287	3.7795	1.4823	3.4363		1.48202	3.8842	1.48202	3.2595
0.36924	3.3008	0.36938	3.7528		1.48413	3.7798	1.48343	3.4363		1.48315	3.8849	1.48315	3.2583
0.36952	3.3008	0.36966	3.7531		1.48525	3.7804	1.48469	3.4356		1.48427	3.8852	1.48427	3.2571
0.3698	3.3008	0.36994	3.7525		1.48638	3.7801	1.48581	3.4356		1.48539	3.8858	1.48553	3.2571
0.37022	3.3008	0.37022	3.7525		1.4875	3.7798	1.48694	3.4356		1.48666	3.8858	1.48666	3.2555
0.37051	3.3008	0.37051	3.7531		1.48876	3.7804	1.4882	3.435		1.48778	3.8867	1.48778	3.2549
0.37079	3.3008	0.37079	3.7522		1.48989	3.7804	1.48933	3.4347		1.4889	3.887	1.4889	3.2543
0.37107	3.3008	0.37107	3.7528		1.49101	3.7807	1.49045	3.435		1.49003	3.8876	1.49017	3.253
0.37135	3.3008	0.37135	3.7522		1.49228	3.7807	1.49157	3.4341		1.49129	3.8876	1.49129	3.2524
0.37163	3.3008	0.37177	3.7516		1.4934	3.7813	1.49284	3.4338		1.49242	3.8876	1.49242	3.2518
0.37191	3.3008	0.37205	3.7512		1.49452	3.781	1.49396	3.4338		1.49354	3.8876	1.49354	3.2509
0.37219	3.3008	0.37233	3.7516		1.49565	3.7813	1.49508	3.4328		1.49494	3.8883	1.4948	3.2499
0.37247	3.3008	0.37261	3.7519		1.49691	3.7822	1.49621	3.4322		1.49607	3.8886	1.49593	3.2493
0.37275	3.3008	0.37289	3.7522		1.49803	3.7829	1.49747	3.4322		1.49733	3.8886	1.49705	3.2487
0.37303	3.3008	0.37317	3.7519		1.49916	3.7835	1.4986	3.4322		1.49846	3.8886	1.49817	3.2475
0.37331	3.3008	0.37346	3.7512		1.50028	3.7844	1.49972	3.4322		1.49958	3.8892	1.49944	3.2468
0.3736	3.3008	0.37374	3.7512		1.50154	3.7847	1.50084	3.4316		1.5007	3.8892	1.50056	3.245
0.37388	3.3008	0.37402	3.7509		1.50267	3.785	1.50211	3.4313		1.50197	3.8898	1.50169	3.244
0.37416	3.3008	0.3743	3.7509		1.50379	3.7853	1.50323	3.4316		1.50309	3.8898	1.50281	3.244
0.37444	3.3008	0.37458	3.7512		1.50492	3.7853	1.50435	3.4313		1.50421	3.8904	1.50407	3.2437
0.37472	3.3008	0.37486	3.7509		1.50618	3.7853	1.50548	3.4313		1.50534	3.8904	1.5052	3.2422
0.375	3.3008	0.37514	3.7506		1.5073	3.7857	1.50674	3.431		1.5066	3.8911	1.50632	3.2416
0.37542	3.3008	0.37542	3.7509		1.50843	3.7853	1.50787	3.4313		1.50772	3.8911	1.50744	3.2397
0.3757	3.3008	0.3757	3.7512		1.50955	3.7853	1.50899	3.431		1.50885	3.892	1.50871	3.2397
0.37598	3.3008	0.37598	3.7503		1.51081	3.786	1.51011	3.4297		1.50997	3.8923	1.50983	3.2391
0.37626	3.3008	0.37626	3.7512		1.51194	3.7863	1.51138	3.4297		1.51124	3.8926	1.51096	3.2375
0.37654	3.3008	0.37669	3.7503		1.51306	3.7863	1.5125	3.4291		1.51236	3.8932	1.51208	3.2366
0.37683	3.3008	0.37697	3.7506		1.51419	3.7863	1.51362	3.4291		1.51348	3.8932	1.51334	3.2357
0.37711	3.3008	0.37725	3.7506		1.51545	3.7866	1.51475	3.4288		1.51461	3.8935	1.51447	3.2338
0.37739	3.3008	0.37753	3.75		1.51657	3.7872	1.51601	3.4282		1.51587	3.8942	1.51559	3.2335
0.37767	3.3008	0.37781	3.7497		1.5177	3.7872	1.51713	3.4282		1.51699	3.8942	1.51671	3.2326
0.37795	3.3008	0.37809	3.7494		1.51882	3.7884	1.51826	3.4282		1.51812	3.8942	1.51798	3.2323
0.37823	3.3008	0.37837	3.75		1.52008	3.7888	1.51952	3.4282		1.51924	3.8942	1.5191	3.2307
0.37851	3.3008	0.37865	3.75		1.52121	3.7891	1.52065	3.4276		1.52051	3.8948	1.52022	3.2298
0.37879	3.3008	0.37893	3.7494		1.52233	3.7891	1.52177	3.4279		1.52163	3.8954	1.52149	3.2298
0.37907	3.3008	0.37921	3.75		1.52346	3.7891	1.52289	3.4273		1.52275	3.896	1.52261	3.2276
0.37935	3.3008	0.37949	3.7497		1.52472	3.7897	1.52416	3.4273		1.52388	3.896	1.52374	3.2258
0.37963	3.3008	0.37978	3.7494		1.52584	3.7897	1.52528	3.4273		1.52514	3.896	1.52486	3.2267
0.37992	3.3008	0.38006	3.75		1.52697	3.7897	1.5264	3.427		1.52626	3.8963	1.52612	3.2245
0.3802	3.3008	0.38034	3.7494		1.52809	3.79	1.52753	3.427		1.52739	3.8969	1.52725	3.2236
0.38062	3.3008	0.38062	3.7491		1.52935	3.79	1.52879	3.4266		1.52851	3.8969	1.52837	3.2223
0.3809	3.3011	0.3809	3.7488		1.53048	3.7903	1.52992	3.4266		1.52978	3.8969	1.52949	3.2208
0.38118	3.3011	0.38118	3.7494		1.5316	3.7906	1.53104	3.426		1.5309	3.8976	1.53076	3.2205
0.38146	3.3008	0.38146	3.7491		1.53272	3.7906	1.53216	3.4257		1.5323	3.8982	1.53188	3.2189
0.38174	3.3008	0.38188	3.7488		1.53399	3.7909	1.53343	3.4251		1.53343	3.8982	1.53301	3.2186
0.38202	3.3011	0.38216	3.7491		1.53511	3.7909	1.53455	3.4257		1.53455	3.8988	1.53413	3.2165
0.3823	3.3008	0.38244	3.7494		1.53624	3.7912	1.53567	3.4251		1.53596	3.8988	1.53539	3.2158
0.38258	3.3008	0.38272	3.7488		1.53736	3.7915	1.5368	3.4245		1.53722	3.8988	1.53652	3.2146
0.38287	3.3008	0.38301	3.7488		1.53862	3.7919	1.53806	3.4248		1.53834	3.8991	1.53764	3.2134
0.38315	3.3014	0.38329	3.7488		1.53975	3.7925	1.53919	3.4245		1.53947	3.8994	1.53876	3.2112
0.38343	3.3011	0.38357	3.7485		1.54087	3.7934	1.54031	3.4232		1.54059	3.8997	1.54003	3.2106
0.38371	3.3008	0.38385	3.7485		1.54213	3.7937	1.54143	3.4232		1.54185	3.8997	1.54115	3.2093
0.38399	3.3008	0.38413	3.7485		1.54326	3.7943	1.5427	3.4242		1.54298	3.8997	1.54228	3.2068
0.38427	3.3014	0.38441	3.7488		1.54438	3.7946	1.54382	3.4226		1.5441	3.8997	1.5434	3.2065
0.38455	3.3011	0.38469	3.7481		1.54551	3.7946	1.54494	3.4223		1.54522	3.9004	1.54466	3.2059
0.38483	3.3011	0.38497	3.7485		1.54677	3.7953	1.54607	3.422		1.54649	3.9007	1.54579	3.2037
0.38511	3.3011	0.38525	3.7485		1.54789	3.7953	1.54733	3.4217		1.54761	3.9013	1.54691	3.2028
0.38539	3.3014	0.38553	3.7481		1.54902	3.7953	1.54846	3.422		1.54874	3.9016	1.54803	3.2016
0.38581	3.3008	0.38581	3.7481		1.55014	3.7953	1.54958	3.4217		1.54986	3.9019	1.5493	3.2003
0.3861	3.3011	0.3861	3.7481		1.5514	3.795	1.55084	3.4214		1.55112	3.9025	1.55042	3.1994
0.38638	3.3014	0.38638	3.7481		1.55253	3.7953	1.55197	3.4214		1.55225	3.9035	1.55154	3.1985
0.38666	3.3011	0.38666	3.7481		1.55365	3.7956	1.55309	3.4204		1.55337	3.9035	1.55267	3.196
0.38694	3.3008	0.38708	3.7485		1.55478	3.7956	1.55421	3.4204		1.55449	3.9038	1.55393	3.1957
0.38722	3.3008	0.38736	3.7481		1.55604	3.7962	1.55548	3.4195		1.55576	3.9041	1.55506	3.1926
0.3875	3.3011	0.38764	3.7478		1.55716	3.7965	1.5566	3.4195		1.55688	3.9041	1.55618	3.1923
0.38778	3.3008	0.38792	3.7481		1.55829	3.7971	1.55772	3.4186		1.55801	3.9041	1.5573	3.191
0.38806	3.3008	0.3882	3.7481		1.55941	3.7981	1.55885	3.4183		1.55913	3.9041	1.55857	3.1898
0.38834	3.3014	0.38848	3.7478		1.56067	3.7984	1.56011	3.4183		1.56039	3.9044	1.55969	3.1889
0.38862	3.3014	0.38876	3.7481		1.5618	3.7987	1.56124	3.418		1.56152	3.9044	1.56081	3.1858
0.3889	3.3014	0.38904	3.7485		1.56292	3.799	1.56236	3.4183		1.56264	3.9041	1.56194	3.1851
0.38919	3.3014	0.38933	3.7478		1.56404	3.7993	1.56348	3.418		1.56376	3.905	1.5632	3.1839
0.38947	3.3017	0.38961	3.7481		1.56531	3.7993	1.56475	3.4177		1.56503	3.905	1.56433	3.1827
0.38975	3.3017	0.38989	3.7475		1.56643	3.7993	1.56587	3.4173		1.56615	3.905	1.56545	3.1799
0.39003	3.3017	0.39017	3.7472		1.56756	3.7993	1.56699	3.417		1.56728	3.9053	1.56671	3.1796
0.39031	3.3017	0.39045	3.7472		1.56868	3.7993	1.56812	3.4167		1.56854	3.9053	1.56784	3.1771
0.39059	3.3017	0.39073	3.7469		1.56994	3.7993	1.56938	3.4167		1.56966	3.9063	1.56896	3.1752
0.39101	3.3011	0.39101	3.7472		1.57107	3.7993	1.57051	3.4167		1.57079	3.9069	1.57008	3.174
0.39129	3.3011	0.39129	3.7472		1.57219	3.7996	1.57163	3.4161		1.57191	3.9072	1.57135	3.1731
0.39157	3.3014	0.39157	3.7469		1.57331	3.8002	1.57275	3.4161		1.57317	3.9075	1.57247	3.1712
0.39185	3.3017	0.39199	3.7469		1.57458	3.8002	1.57402	3.4155		1.5743	3.9081	1.5736	3.1693
0.39213	3.3017	0.39228	3.7469		1.5757	3.8008	1.57514	3.4158		1.57542	3.9084	1.57472	3.1681
0.39242	3.3017	0.39256	3.7469		1.57683	3.8012	1.57626	3.4158		1.57654	3.909	1.57598	3.1662
0.3927	3.3017	0.39284	3.7469		1.57795	3.8012	1.57753	3.4155		1.57781	3.909	1.57711	3.1641
0.39298	3.3017	0.39312	3.7469		1.57921	3.8018	1.57865	3.4152		1.57893	3.9097	1.57823	3.1619
0.39326	3.3017	0.3934	3.7469		1.58034	3.8021	1.57978	3.4149		1.58006	3.91	1.57935	3.1607
0.39354	3.3017	0.39368	3.7463		1.58146	3.8027	1.5809	3.4139		1.58118	3.91	1.58062	3.16
0.39382	3.3017	0.39396	3.7466		1.58272	3.803	1.58216	3.4136		1.58244	3.91	1.58174	3.1576
0.3941	3.3017	0.39424	3.7463		1.58385	3.803	1.58329	3.4136		1.58357	3.91	1.58287	3.1563
0.39438	3.3017	0.39452	3.7466		1.58497	3.8033	1.58441	3.4136		1.58469	3.91	1.58399	3.1551
0.39466	3.3017	0.3948	3.7457		1.5861	3.8039	1.58553	3.4127		1.58581	3.91	1.58525	3.1523
0.39494	3.3017	0.39508	3.7457		1.58736	3.8043	1.5868	3.4127		1.58708	3.9106	1.58638	3.1517
0.39522	3.3017	0.39537	3.7453		1.58848	3.8046	1.58792	3.4127		1.5882	3.9103	1.5875	3.1486
0.39551	3.3017	0.39565	3.745		1.58961	3.8043	1.58904	3.4121		1.58933	3.9109	1.58862	3.1473
0.39579	3.3017	0.39593	3.7457		1.59073	3.8049	1.59017	3.4121		1.59045	3.9115	1.58989	3.1461
0.39621	3.3017	0.39621	3.7457		1.59199	3.8049	1.59143	3.4118		1.59171	3.9118	1.59101	3.1427
0.39649	3.3017	0.39649	3.745		1.59312	3.8052	1.59256	3.4118		1.59284	3.9121	1.59213	3.1411
0.39677	3.3017	0.39691	3.745		1.59424	3.8052	1.59368	3.4108		1.59396	3.9128	1.59326	3.1402
0.39705	3.3017	0.39719	3.745		1.59537	3.8058	1.5948	3.4111		1.59508	3.9128	1.59452	3.138
0.39733	3.3017	0.39747	3.7447		1.59663	3.8055	1.59607	3.4115		1.59635	3.9137	1.59565	3.1355
0.39761	3.3017	0.39775	3.7444		1.59775	3.8055	1.59719	3.4108		1.59747	3.9143	1.59677	3.1331
0.39789	3.3017	0.39803	3.7447		1.59888	3.8061	1.59831	3.4105		1.5986	3.9143	1.59789	3.1318
0.39817	3.3017	0.39831	3.7444		1.6	3.8061	1.59944	3.4108		1.59972	3.914	1.59916	3.13
0.39846	3.3017	0.3986	3.7444		1.60126	3.8067	1.6007	3.4105		1.60098	3.9143	1.60028	3.1275
0.39874	3.3017	0.39888	3.7441		1.60239	3.8067	1.60183	3.4096		1.60211	3.9143	1.6014	3.1259
0.39902	3.3017	0.39916	3.7447		1.60351	3.807	1.60295	3.4099		1.60323	3.9146	1.60253	3.1235
0.3993	3.3017	0.39944	3.7441		1.60463	3.807	1.60407	3.4093		1.60435	3.9146	1.60379	3.121
0.39958	3.3017	0.39972	3.7441		1.6059	3.8077	1.60534	3.4087		1.60562	3.9146	1.60492	3.1203
0.39986	3.3017	0.4	3.7438		1.60702	3.8077	1.60646	3.4087		1.60674	3.9146	1.60604	3.1166
0.40014	3.3017	0.40028	3.7438		1.60815	3.808	1.60758	3.4077		1.60787	3.9152	1.60716	3.1166
0.40042	3.3017	0.40056	3.7438		1.60927	3.8083	1.60885	3.4077		1.60913	3.9156	1.60843	3.1129
0.4007	3.3017	0.40084	3.7441		1.61053	3.8086	1.60997	3.4074		1.61025	3.9159	1.60955	3.1092
0.40098	3.3017	0.40112	3.7438		1.61166	3.8086	1.6111	3.4068		1.61138	3.9165	1.61067	3.1086
0.40126	3.3017	0.4014	3.7435		1.61278	3.8089	1.61222	3.4068		1.6125	3.9171	1.61194	3.1058
0.40169	3.302	0.40169	3.7438		1.6139	3.8089	1.61348	3.4068		1.61376	3.918	1.61306	3.1024
0.40197	3.3023	0.40211	3.7438		1.61517	3.8092	1.61461	3.4068		1.61489	3.9187	1.61419	3.1021
0.40225	3.3017	0.40239	3.7441		1.61629	3.8095	1.61573	3.4068		1.61601	3.9193	1.61531	3.0999
0.40253	3.3017	0.40267	3.7441		1.61742	3.8095	1.61685	3.4065		1.61713	3.919	1.61657	3.0959
0.40281	3.3017	0.40295	3.7435		1.61854	3.8098	1.61812	3.4062		1.6184	3.9193	1.6177	3.0946
0.40309	3.302	0.40323	3.7435		1.6198	3.8098	1.61924	3.4059		1.61952	3.9193	1.61882	3.0912
0.40337	3.302	0.40351	3.7435		1.62093	3.8098	1.62037	3.4053		1.62065	3.9199	1.61994	3.0893
0.40365	3.3023	0.40379	3.7435		1.62205	3.8101	1.62149	3.4062		1.62177	3.9196	1.62121	3.0875
0.40393	3.3017	0.40407	3.7435		1.62317	3.8108	1.62275	3.4053		1.62303	3.9202	1.62233	3.085
0.40421	3.302	0.40435	3.7435		1.62444	3.8111	1.62388	3.4053		1.62416	3.9202	1.62346	3.0822
0.40449	3.3017	0.40463	3.7435		1.62556	3.8114	1.625	3.4046		1.62528	3.9202	1.62458	3.08
0.40478	3.3023	0.40492	3.7435		1.62669	3.8117	1.62612	3.4043		1.6264	3.9202	1.62584	3.0773
0.40506	3.3023	0.4052	3.7429		1.62781	3.812	1.62739	3.4037		1.62767	3.9205	1.62697	3.0751
0.40534	3.302	0.40548	3.7432		1.62907	3.812	1.62851	3.4037		1.62879	3.9208	1.62809	3.0726
0.40562	3.3017	0.40576	3.7432		1.6302	3.8129	1.62963	3.4034		1.62992	3.9214	1.62921	3.0704
0.4059	3.302	0.40604	3.7429		1.63132	3.8139	1.63076	3.4034		1.63104	3.9218	1.63048	3.0664
0.40618	3.3023	0.40632	3.7432		1.63244	3.8142	1.63202	3.4031		1.6323	3.9227	1.6316	3.0655
0.4066	3.302	0.4066	3.7432		1.63371	3.8142	1.63315	3.4031		1.63343	3.9224	1.63272	3.0618
0.40688	3.3026	0.40702	3.7432		1.63483	3.8142	1.63427	3.4022		1.63455	3.9224	1.63385	3.0605
0.40716	3.3026	0.4073	3.7432		1.63596	3.8142	1.63539	3.4022		1.63567	3.9236	1.63511	3.0565
0.40744	3.302	0.40758	3.7429		1.63722	3.8142	1.63666	3.4015		1.63694	3.9239	1.63624	3.0552
0.40772	3.3026	0.40787	3.7432		1.63834	3.8142	1.63778	3.4018		1.63806	3.9239	1.63736	3.0518
0.40801	3.3026	0.40815	3.7429		1.63947	3.8142	1.6389	3.4015		1.63919	3.9239	1.63848	3.0497
0.40829	3.3026	0.40843	3.7429		1.64059	3.8151	1.64003	3.4018		1.64031	3.9236	1.63975	3.0472
0.40857	3.3026	0.40871	3.7429		1.64185	3.8157	1.64129	3.4015		1.64157	3.9239	1.64087	3.045
0.40885	3.3026	0.40899	3.7432		1.64298	3.817	1.64242	3.4006		1.6427	3.9239	1.64199	3.0413
0.40913	3.3026	0.40927	3.7429		1.6441	3.817	1.64354	3.4006		1.64382	3.9245	1.64312	3.0397
0.40941	3.3026	0.40955	3.7429		1.64522	3.8179	1.6448	3.4006		1.64494	3.9245	1.64438	3.036
0.40969	3.3023	0.40983	3.7426		1.64649	3.8182	1.64593	3.4006		1.64621	3.9255	1.64551	3.0329
0.40997	3.3023	0.41011	3.7426		1.64761	3.8185	1.64705	3.4003		1.64733	3.9258	1.64663	3.0311
0.41025	3.3026	0.41039	3.7422		1.64874	3.8188	1.64817	3.4		1.64846	3.9255	1.64775	3.028
0.41053	3.3026	0.41067	3.7422		1.64986	3.8188	1.64944	3.4		1.64958	3.9267	1.64902	3.0249
0.41081	3.3026	0.41096	3.7419		1.65112	3.8188	1.65056	3.3997		1.65084	3.9267	1.65014	3.0218
0.4111	3.3026	0.41124	3.7416		1.65225	3.8188	1.65169	3.3991		1.65197	3.927	1.65126	3.0199
0.41138	3.3026	0.41152	3.7422		1.65337	3.8188	1.65281	3.3981		1.65309	3.928	1.65253	3.0165
0.41166	3.3026	0.41194	3.7419		1.65449	3.8191	1.65407	3.3981		1.65421	3.9283	1.65365	3.0149
0.41208	3.3026	0.41222	3.7413		1.65576	3.8198	1.6552	3.3978		1.65548	3.9283	1.65478	3.0109
0.41236	3.3026	0.4125	3.7416		1.65688	3.8201	1.65632	3.3972		1.6566	3.9286	1.6559	3.0075
0.41264	3.3026	0.41278	3.7416		1.65801	3.8207	1.65744	3.3969		1.65772	3.9292	1.65716	3.0053
0.41292	3.3026	0.41306	3.7416		1.65913	3.8207	1.65871	3.3969		1.65899	3.9295	1.65829	3.0019
0.4132	3.3026	0.41334	3.7416		1.66039	3.8213	1.65983	3.3966		1.66011	3.9298	1.65941	3.0007
0.41348	3.3026	0.41362	3.7413		1.6618	3.8213	1.66096	3.3969		1.66124	3.9301	1.66053	2.997
0.41376	3.3026	0.4139	3.7413		1.66292	3.8216	1.66208	3.3966		1.66236	3.9298	1.6618	2.9945
0.41404	3.3026	0.41419	3.7413		1.66404	3.8213	1.66334	3.3966		1.66362	3.9301	1.66292	2.9914
0.41433	3.3026	0.41447	3.7413		1.66517	3.8216	1.66447	3.3966		1.66475	3.9304	1.66404	2.988
0.41461	3.303	0.41475	3.741		1.66643	3.8222	1.66559	3.396		1.66587	3.9298	1.66517	2.9852
0.41489	3.3026	0.41503	3.741		1.66756	3.8225	1.66671	3.3966		1.66699	3.9301	1.66643	2.9815
0.41517	3.3026	0.41531	3.741		1.66868	3.8232	1.66798	3.395		1.66826	3.9304	1.66756	2.979
0.41545	3.3026	0.41559	3.741		1.6698	3.8235	1.6691	3.3944		1.66938	3.9314	1.66868	2.9759
0.41573	3.3026	0.41587	3.741		1.67107	3.8238	1.67022	3.3947		1.67051	3.932	1.6698	2.9725
0.41601	3.3026	0.41615	3.741		1.67219	3.8244	1.67135	3.3944		1.67163	3.9317	1.67107	2.9703
0.41629	3.3026	0.41643	3.7401		1.67331	3.8244	1.67261	3.3941		1.67289	3.932	1.67219	2.9672
0.41657	3.3026	0.41671	3.741		1.67444	3.8244	1.67374	3.3938		1.67402	3.9323	1.67331	2.9644
0.41685	3.3026	0.41713	3.7404		1.6757	3.8241	1.67486	3.3932		1.67514	3.9323	1.67444	2.9607
0.41728	3.3026	0.41742	3.7401		1.67683	3.8244	1.67598	3.3935		1.67626	3.9329	1.6757	2.9573
0.41756	3.3026	0.4177	3.7407		1.67795	3.825	1.67725	3.3929		1.67753	3.9332	1.67683	2.9548
0.41784	3.3026	0.41798	3.7398		1.67907	3.8253	1.67837	3.3929		1.67865	3.9338	1.67795	2.952
0.41812	3.3026	0.41826	3.7398		1.68034	3.8256	1.67949	3.3929		1.67978	3.9345	1.67907	2.9489
0.4184	3.3026	0.41854	3.7398		1.68146	3.8263	1.68076	3.3929		1.6809	3.9345	1.68034	2.9458
0.41868	3.3026	0.41882	3.7398		1.68258	3.8263	1.68188	3.3922		1.68216	3.9354	1.68146	2.9421
0.41896	3.3026	0.4191	3.7398		1.68371	3.8263	1.68301	3.3919		1.68329	3.9354	1.68258	2.9393
0.41924	3.303	0.41938	3.7398		1.68497	3.8269	1.68413	3.3916		1.68441	3.9357	1.68371	2.9362
0.41952	3.303	0.41966	3.7398		1.6861	3.8269	1.68539	3.3916		1.68553	3.9357	1.68497	2.9334
0.4198	3.303	0.41994	3.7391		1.68722	3.8272	1.68652	3.3907		1.6868	3.936	1.6861	2.9297
0.42008	3.3026	0.42022	3.7395		1.68834	3.8278	1.68764	3.3907		1.68792	3.936	1.68722	2.9275
0.42037	3.3026	0.42051	3.7398		1.68961	3.8281	1.68876	3.391		1.68904	3.936	1.68834	2.9232
0.42065	3.3026	0.42079	3.7388		1.69073	3.8281	1.69003	3.3907		1.69017	3.936	1.68961	2.9207
0.42093	3.3026	0.42107	3.7391		1.69185	3.8287	1.69115	3.3907		1.69143	3.936	1.69073	2.9173
0.42121	3.303	0.42135	3.7388		1.69298	3.8291	1.69228	3.3904		1.69256	3.9363	1.69185	2.9142
0.42149	3.3026	0.42163	3.7388		1.69424	3.8291	1.6934	3.3901		1.69368	3.9373	1.69312	2.9111
0.42177	3.3026	0.42205	3.7391		1.69537	3.8287	1.69466	3.3901		1.6948	3.9379	1.69424	2.908
0.42205	3.3026	0.42233	3.7385		1.69649	3.8287	1.69579	3.3898		1.69607	3.9379	1.69537	2.9049
0.42247	3.3026	0.42261	3.7391		1.69761	3.8287	1.69691	3.3888		1.69719	3.9379	1.69649	2.9018
0.42275	3.3026	0.42289	3.7395		1.69888	3.8291	1.69803	3.3888		1.69831	3.9379	1.69775	2.8984
0.42303	3.3026	0.42317	3.7382		1.7	3.8294	1.6993	3.3876		1.69944	3.9385	1.69888	2.895
0.42331	3.303	0.42346	3.7388		1.7014	3.8297	1.70042	3.3882		1.7007	3.9391	1.7	2.8912
0.4236	3.3026	0.42374	3.7382		1.70253	3.8303	1.70154	3.3879		1.70183	3.94	1.70112	2.8888
0.42388	3.3026	0.42402	3.7385		1.70365	3.8309	1.70267	3.3876		1.70295	3.94	1.70239	2.8844
0.42416	3.3026	0.4243	3.7382		1.70492	3.8312	1.70393	3.3876		1.70407	3.9407	1.70351	2.8816
0.42444	3.303	0.42458	3.7385		1.70604	3.8309	1.70506	3.3876		1.70534	3.9404	1.70463	2.8764
0.42472	3.303	0.42486	3.7382		1.70716	3.8322	1.70618	3.3873		1.70646	3.9407	1.70576	2.8751
0.425	3.3026	0.42514	3.7382		1.70829	3.8328	1.7073	3.387		1.70758	3.9407	1.70702	2.8699
0.42528	3.3033	0.42542	3.7385		1.70955	3.8328	1.70857	3.3873		1.70885	3.9407	1.70815	2.8692
0.42556	3.3033	0.4257	3.7382		1.71067	3.8334	1.70969	3.3854		1.70997	3.941	1.70927	2.864
0.42584	3.3026	0.42598	3.7382		1.7118	3.8337	1.71081	3.3857		1.7111	3.9416	1.71039	2.8606
0.42612	3.303	0.42626	3.7382		1.71292	3.834	1.71194	3.386		1.71222	3.9419	1.71166	2.8571
0.4264	3.3026	0.42654	3.7382		1.71419	3.8337	1.7132	3.3848		1.71348	3.9422	1.71278	2.8553
0.42669	3.3033	0.42683	3.7382		1.71531	3.8343	1.71433	3.3848		1.71461	3.9428	1.7139	2.8509
0.42697	3.3033	0.42725	3.7382		1.71643	3.8346	1.71545	3.3842		1.71573	3.9431	1.71503	2.8478
0.42725	3.3036	0.42753	3.7376		1.71756	3.8353	1.71671	3.3839		1.71685	3.9441	1.71629	2.8441
0.42767	3.3036	0.42781	3.7376		1.71882	3.8356	1.71784	3.3842		1.71812	3.9444	1.71742	2.8401
0.42795	3.3033	0.42809	3.7376		1.71994	3.8356	1.71896	3.3832		1.71924	3.9444	1.71854	2.8379
0.42823	3.3033	0.42837	3.7376		1.72107	3.8356	1.72008	3.3839		1.72037	3.9444	1.71966	2.8351
0.42851	3.3033	0.42865	3.7373		1.72219	3.8359	1.72135	3.3839		1.72149	3.9444	1.72093	2.8308
0.42879	3.3033	0.42893	3.737		1.72346	3.8356	1.72247	3.3829		1.72275	3.9444	1.72205	2.8283
0.42907	3.3033	0.42921	3.7376		1.72458	3.8362	1.7236	3.3829		1.72388	3.9444	1.72317	2.824
0.42935	3.303	0.42949	3.7373		1.7257	3.8368	1.72472	3.3829		1.725	3.9444	1.7243	2.8209
0.42963	3.303	0.42978	3.7367		1.72683	3.8371	1.72598	3.3826		1.72612	3.945	1.72556	2.8181
0.42992	3.303	0.43006	3.7373		1.72809	3.8374	1.72711	3.3826		1.72739	3.9453	1.72669	2.8137
0.4302	3.303	0.43034	3.737		1.72921	3.8387	1.72823	3.3817		1.72851	3.945	1.72781	2.8103
0.43048	3.3036	0.43062	3.7373		1.73034	3.8387	1.72935	3.3814		1.72963	3.9459	1.72893	2.8078
0.43076	3.303	0.4309	3.7367		1.73146	3.8384	1.73062	3.3811		1.73076	3.9459	1.7302	2.8044
0.43104	3.303	0.43118	3.7364		1.73272	3.8384	1.73174	3.3808		1.73202	3.9462	1.73132	2.8004
0.43132	3.3036	0.43146	3.7364		1.73385	3.8384	1.73287	3.3808		1.73315	3.9469	1.73244	2.7979
0.4316	3.303	0.43188	3.7367		1.73497	3.839	1.73399	3.3805		1.73427	3.9472	1.73357	2.7942
0.43188	3.3026	0.43216	3.7351		1.7361	3.839	1.73525	3.3808		1.73539	3.9472	1.73483	2.7908
0.43216	3.3026	0.43244	3.7351		1.73736	3.8393	1.73638	3.3801		1.73666	3.9475	1.73596	2.7883
0.43244	3.3033	0.43272	3.7351		1.73848	3.839	1.7375	3.3798		1.73778	3.9481	1.73708	2.7843
0.43287	3.3033	0.43301	3.7348		1.73961	3.8396	1.73862	3.3789		1.7389	3.9487	1.7382	2.7803
0.43315	3.3033	0.43329	3.7351		1.74073	3.8408	1.73989	3.3786		1.74003	3.949	1.73947	2.7775
0.43343	3.3033	0.43357	3.7354		1.74199	3.8415	1.74101	3.3783		1.74129	3.9493	1.74059	2.7741
0.43371	3.3036	0.43385	3.7351		1.74312	3.8415	1.74213	3.3783		1.74242	3.9497	1.74171	2.771
0.43399	3.3036	0.43413	3.7354		1.74424	3.8411	1.74326	3.378		1.74354	3.9497	1.74298	2.7679
0.43427	3.3026	0.43441	3.7345		1.74551	3.8418	1.74452	3.3777		1.74466	3.95	1.7441	2.7648
0.43455	3.303	0.43469	3.7345		1.74663	3.8424	1.74565	3.3774		1.74593	3.95	1.74522	2.761
0.43483	3.3036	0.43497	3.7351		1.74775	3.8427	1.74677	3.3767		1.74705	3.95	1.74635	2.7582
0.43511	3.3036	0.43525	3.7342		1.74888	3.8424	1.74789	3.377		1.74817	3.95	1.74761	2.7545
0.43539	3.3033	0.43553	3.7351		1.75014	3.8427	1.74916	3.3764		1.7493	3.9503	1.74874	2.7511
0.43567	3.303	0.43581	3.7351		1.75126	3.843	1.75028	3.3761		1.75056	3.9509	1.74986	2.7486
0.43596	3.3036	0.4361	3.7345		1.75239	3.843	1.7514	3.3764		1.75169	3.9509	1.75098	2.744
0.43624	3.3036	0.43638	3.7345		1.75351	3.843	1.75253	3.3758		1.75281	3.9518	1.75225	2.7418
0.43652	3.3036	0.43666	3.7348		1.75478	3.8439	1.75379	3.3755		1.75407	3.9521	1.75337	2.7378
0.4368	3.3036	0.43708	3.7348		1.7559	3.8439	1.75492	3.3755		1.7552	3.9528	1.75449	2.7344
0.43708	3.3033	0.43736	3.7351		1.75702	3.8442	1.75604	3.3752		1.75632	3.9528	1.75562	2.7307
0.43736	3.3033	0.43764	3.7342		1.75815	3.8442	1.7573	3.3749		1.75744	3.9528	1.75688	2.7288
0.43764	3.303	0.43792	3.7342		1.75941	3.8449	1.75843	3.3749		1.75871	3.9531	1.75801	2.7248
0.43806	3.3033	0.4382	3.7342		1.76053	3.8452	1.75955	3.3746		1.75983	3.9537	1.75913	2.7214
0.43834	3.3036	0.43848	3.7348		1.76166	3.8455	1.76067	3.3746		1.76096	3.954	1.76025	2.7186
0.43862	3.3039	0.43876	3.7348		1.76278	3.8458	1.76194	3.3739		1.76208	3.9543	1.76152	2.7142
0.4389	3.3039	0.43904	3.7339		1.76404	3.8458	1.76306	3.3733		1.76334	3.9543	1.76264	2.7105
0.43919	3.3036	0.43933	3.7339		1.76517	3.8458	1.76419	3.3724		1.76447	3.9543	1.76376	2.708
0.43947	3.3036	0.43961	3.7336		1.76629	3.8464	1.76531	3.3724		1.76559	3.9546	1.76489	2.704
0.43975	3.3036	0.43989	3.7336		1.76742	3.8467	1.76657	3.3724		1.76671	3.9546	1.76615	2.7015
0.44003	3.3036	0.44017	3.7342		1.76868	3.847	1.7677	3.3721		1.76798	3.9546	1.76728	2.6981
0.44031	3.3036	0.44045	3.7342		1.7698	3.8473	1.76882	3.3721		1.7691	3.9549	1.7684	2.6938
0.44059	3.3036	0.44073	3.7336		1.77093	3.8477	1.76994	3.3715		1.77022	3.9555	1.76952	2.6916
0.44087	3.3036	0.44101	3.7336		1.77205	3.8477	1.77121	3.3718		1.77135	3.9555	1.77079	2.6876
0.44115	3.3036	0.44129	3.7339		1.77331	3.8477	1.77233	3.3715		1.77261	3.9565	1.77191	2.6842
0.44143	3.3039	0.44157	3.7336		1.77444	3.8483	1.77346	3.3705		1.77374	3.9565	1.77303	2.6817
0.44171	3.3036	0.44199	3.7336		1.77556	3.8486	1.77458	3.3702		1.77486	3.9565	1.77416	2.6789
0.44199	3.3036	0.44228	3.7333		1.77669	3.8492	1.77584	3.3696		1.77598	3.9574	1.77542	2.6739
0.44228	3.3036	0.44256	3.7339		1.77795	3.8495	1.77697	3.3696		1.77725	3.958	1.77654	2.6711
0.44256	3.3036	0.44284	3.7333		1.77907	3.8495	1.77809	3.3693		1.77837	3.9583	1.77767	2.6674
0.44284	3.3036	0.44312	3.7336		1.7802	3.8495	1.77921	3.369		1.77949	3.959	1.77879	2.664
0.44326	3.3039	0.4434	3.7333		1.78132	3.8501	1.78048	3.3681		1.78062	3.9586	1.78006	2.6603
0.44354	3.3036	0.44368	3.7333		1.78258	3.8508	1.7816	3.3687		1.78188	3.959	1.78118	2.6575
0.44382	3.3036	0.44396	3.7333		1.78371	3.8514	1.78272	3.3687		1.78301	3.9599	1.7823	2.6541
0.4441	3.3042	0.44424	3.7333		1.78483	3.8517	1.78385	3.3671		1.78413	3.9599	1.78357	2.6504
0.44438	3.3039	0.44452	3.7329		1.78596	3.852	1.78511	3.3671		1.78525	3.9599	1.78469	2.6476
0.44466	3.3036	0.4448	3.7329		1.78722	3.852	1.78624	3.3665		1.78652	3.9602	1.78581	2.6448
0.44494	3.3042	0.44508	3.7326		1.78834	3.8523	1.78736	3.3671		1.78764	3.9602	1.78694	2.6407
0.44522	3.3042	0.44537	3.7326		1.78947	3.8529	1.78848	3.3668		1.78876	3.9602	1.7882	2.6373
0.44551	3.3039	0.44565	3.7326		1.79059	3.8529	1.78975	3.3659		1.78989	3.9602	1.78933	2.6342
0.44579	3.3042	0.44593	3.7333		1.79185	3.8529	1.79087	3.3662		1.79115	3.9602	1.79045	2.6314
0.44607	3.3042	0.44621	3.7326		1.79298	3.8532	1.79199	3.3662		1.79228	3.9602	1.79157	2.6277
0.44635	3.3048	0.44649	3.7326		1.7941	3.8532	1.79312	3.3656		1.7934	3.9611	1.79284	2.6243
0.44663	3.3045	0.44677	3.7329		1.79522	3.8532	1.79438	3.3656		1.79452	3.9617	1.79396	2.6215
0.44691	3.3045	0.44719	3.7326		1.79649	3.8535	1.79551	3.3656		1.79579	3.9627	1.79508	2.6178
0.44719	3.3051	0.44747	3.7323		1.79761	3.8545	1.79663	3.3653		1.79691	3.963	1.79621	2.6147
0.44747	3.3045	0.44775	3.7329		1.79874	3.8554	1.79775	3.365		1.79803	3.9633	1.79747	2.6107
0.44775	3.3042	0.44803	3.7323		1.79986	3.8557	1.79902	3.365		1.79916	3.9639	1.7986	2.6085
0.44803	3.3042	0.44831	3.7329		1.80112	3.856	1.80014	3.3643		1.80042	3.9639	1.79972	2.6039
0.44846	3.3039	0.4486	3.7326		1.80225	3.8566	1.80126	3.3637		1.80154	3.9642	1.80084	2.602
0.44874	3.3051	0.44888	3.7323		1.80337	3.857	1.80239	3.3631		1.80267	3.9645	1.80211	2.5977
0.44902	3.3045	0.44916	3.7323		1.80449	3.857	1.80365	3.3631		1.80393	3.9648	1.80323	2.5936
0.4493	3.3048	0.44944	3.732		1.80576	3.857	1.80478	3.3625		1.80506	3.9648	1.80435	2.5908
0.44958	3.3045	0.44972	3.7323		1.80688	3.8576	1.8059	3.3625		1.80618	3.9652	1.80548	2.5877
0.44986	3.3051	0.45	3.7314		1.80801	3.8579	1.80716	3.3622		1.8073	3.9658	1.80674	2.5837
0.45014	3.3051	0.45028	3.7314		1.80913	3.8579	1.80829	3.3622		1.80857	3.9658	1.80787	2.5815
0.45042	3.3045	0.45056	3.7317		1.81039	3.8585	1.80941	3.3619		1.80969	3.967	1.80899	2.5781
0.4507	3.3048	0.45084	3.7323		1.81152	3.8582	1.81053	3.3615		1.81081	3.967	1.81011	2.5741
0.45098	3.3045	0.45112	3.7314		1.81264	3.8582	1.8118	3.3615		1.81194	3.9673	1.81138	2.5716
0.45126	3.3036	0.4514	3.7317		1.8139	3.8582	1.81292	3.3612		1.8132	3.967	1.8125	2.5679
0.45154	3.3045	0.45169	3.7317		1.81503	3.8588	1.81404	3.3609		1.81433	3.9667	1.81362	2.5639
0.45183	3.3051	0.45211	3.7314		1.81615	3.8588	1.81517	3.3606		1.81545	3.9676	1.81475	2.562
0.45211	3.3051	0.45239	3.7314		1.81728	3.8588	1.81643	3.3603		1.81657	3.9679	1.81601	2.5583
0.45239	3.3048	0.45267	3.7311		1.81854	3.8594	1.81756	3.3603		1.81784	3.9689	1.81713	2.5536
0.45267	3.3051	0.45295	3.7311		1.81966	3.8597	1.81868	3.3597		1.81896	3.9695	1.81826	2.5508
0.45295	3.3054	0.45323	3.7314		1.82079	3.8604	1.8198	3.3591		1.82008	3.9701	1.81938	2.5484
0.45323	3.3048	0.45351	3.7314		1.82191	3.861	1.82107	3.3591		1.82121	3.9701	1.82065	2.5446
0.45365	3.3051	0.45379	3.7311		1.82317	3.8613	1.82219	3.3588		1.82247	3.9701	1.82177	2.5415
0.45393	3.3054	0.45407	3.7311		1.8243	3.8619	1.82331	3.3584		1.8236	3.9704	1.82289	2.5381
0.45421	3.3051	0.45435	3.7311		1.82542	3.8619	1.82444	3.3578		1.82472	3.9704	1.82402	2.5326
0.45449	3.3054	0.45463	3.7311		1.82654	3.8625	1.8257	3.3575		1.82584	3.9704	1.82528	2.5313
0.45478	3.3051	0.45492	3.7308		1.82781	3.8628	1.82683	3.3569		1.82711	3.9704	1.8264	2.5276
0.45506	3.3051	0.4552	3.7305		1.82893	3.8628	1.82795	3.3572		1.82823	3.9704	1.82753	2.5242
0.45534	3.3051	0.45548	3.7302		1.83006	3.8625	1.82907	3.356		1.82935	3.9707	1.82879	2.5214
0.45562	3.3051	0.45576	3.7298		1.83118	3.8628	1.83034	3.3553		1.83048	3.9714	1.82992	2.5158
0.4559	3.3051	0.45604	3.7298		1.83244	3.8641	1.83146	3.356		1.83174	3.9714	1.83104	2.5133
0.45618	3.3048	0.45632	3.7302		1.83357	3.8644	1.83258	3.3557		1.83287	3.9717	1.83216	2.5115
0.45646	3.3051	0.4566	3.7298		1.83469	3.8644	1.83371	3.3544		1.83399	3.9729	1.83343	2.5078
0.45674	3.3054	0.45688	3.7298		1.83581	3.8647	1.83497	3.355		1.83511	3.9729	1.83455	2.5031
0.45702	3.3054	0.4573	3.7298		1.83708	3.8653	1.8361	3.3541		1.83638	3.9729	1.83567	2.5003
0.4573	3.3054	0.45758	3.7295		1.8382	3.8663	1.83722	3.3535		1.8375	3.9738	1.8368	2.496
0.45758	3.3054	0.45787	3.7298		1.83933	3.8663	1.83834	3.3529		1.83862	3.9741	1.83806	2.4926
0.45787	3.3054	0.45815	3.7292		1.84045	3.8663	1.83961	3.3529		1.83975	3.9745	1.83919	2.4885
0.45815	3.3054	0.45843	3.7298		1.84171	3.8669	1.84073	3.3526		1.84101	3.9745	1.84031	2.4876
0.45843	3.3051	0.45871	3.7292		1.84284	3.8672	1.84185	3.3519		1.84213	3.9745	1.84143	2.4817
0.45885	3.3054	0.45899	3.7298		1.84396	3.8672	1.84312	3.3516		1.84326	3.9745	1.8427	2.4805
0.45913	3.3051	0.45927	3.7298		1.84508	3.8672	1.84424	3.3516		1.84438	3.9745	1.84382	2.4755
0.45941	3.3054	0.45955	3.7302		1.84635	3.8672	1.84537	3.3513		1.84565	3.9745	1.84494	2.4709
0.45969	3.3054	0.45983	3.7292		1.84747	3.8678	1.84649	3.3504		1.84677	3.9751	1.84607	2.4702
0.45997	3.3054	0.46011	3.7298		1.8486	3.8681	1.84775	3.3504		1.84789	3.976	1.84733	2.4647
0.46025	3.3054	0.46039	3.7292		1.84972	3.8684	1.84888	3.3504		1.84916	3.9769	1.84846	2.4622
0.46053	3.3054	0.46067	3.7289		1.85098	3.8684	1.85	3.3504		1.85028	3.9772	1.84958	2.4581
0.46081	3.3054	0.46096	3.7292		1.85211	3.8687	1.85112	3.3495		1.8514	3.9776	1.8507	2.4544
0.4611	3.3054	0.46124	3.7295		1.85323	3.869	1.85239	3.3491		1.85253	3.9782	1.85197	2.4513
0.46138	3.3054	0.46152	3.7292		1.85435	3.8694	1.85351	3.3488		1.85379	3.9788	1.85309	2.4479
0.46166	3.3054	0.4618	3.7289		1.85562	3.87	1.85463	3.3482		1.85492	3.9791	1.85421	2.4445
0.46194	3.3054	0.46208	3.7286		1.85674	3.8706	1.85576	3.3473		1.85604	3.9794	1.85534	2.4408
0.46222	3.3054	0.4625	3.7289		1.85787	3.8709	1.85702	3.347		1.85716	3.9797	1.8566	2.4371
0.4625	3.3057	0.46278	3.7289		1.85899	3.8709	1.85815	3.3473		1.85843	3.9807	1.85772	2.4333
0.46278	3.3054	0.46306	3.7283		1.86025	3.8715	1.85927	3.347		1.85955	3.98	1.85885	2.4287
0.46306	3.3057	0.46334	3.7283		1.86138	3.8712	1.86039	3.3473		1.86067	3.9803	1.85997	2.4265
0.46334	3.3057	0.46362	3.7283		1.8625	3.8715	1.86166	3.347		1.8618	3.9803	1.86124	2.4225
0.46362	3.3054	0.4639	3.7286		1.86362	3.8718	1.86278	3.3467		1.86306	3.98	1.86236	2.4185
0.46404	3.3054	0.46419	3.7289		1.86489	3.8721	1.8639	3.3464		1.86419	3.9797	1.86348	2.4163
0.46433	3.3054	0.46447	3.728		1.86601	3.8725	1.86503	3.3454		1.86531	3.9797	1.86475	2.4123
0.46461	3.3054	0.46475	3.7283		1.86713	3.8725	1.86629	3.3457		1.86643	3.9803	1.86587	2.4085
0.46489	3.3057	0.46503	3.7277		1.86826	3.8728	1.86742	3.3448		1.8677	3.9807	1.86699	2.4061
0.46517	3.3054	0.46531	3.728		1.86952	3.8728	1.86854	3.3451		1.86882	3.9807	1.86812	2.4008
0.46545	3.3057	0.46559	3.7274		1.87065	3.8731	1.86966	3.3436		1.86994	3.9807	1.86938	2.398
0.46573	3.3057	0.46587	3.7274		1.87177	3.8737	1.87093	3.3436		1.87107	3.9816	1.87051	2.3937
0.46601	3.3054	0.46615	3.7274		1.87303	3.8737	1.87205	3.3429		1.87233	3.9825	1.87163	2.3912
0.46629	3.3061	0.46643	3.7271		1.87416	3.8737	1.87317	3.3426		1.87346	3.9831	1.87275	2.3872
0.46657	3.3057	0.46671	3.7271		1.87528	3.8743	1.8743	3.3429		1.87458	3.9831	1.87402	2.3837
0.46685	3.3057	0.46699	3.7271		1.8764	3.8749	1.87556	3.3423		1.8757	3.9831	1.87514	2.3797
0.46713	3.3054	0.46728	3.7267		1.87767	3.8756	1.87669	3.3417		1.87697	3.9831	1.87626	2.3766
0.46742	3.3054	0.4677	3.7267		1.87879	3.8756	1.87781	3.3408		1.87809	3.9834	1.87739	2.3723
0.4677	3.3057	0.46798	3.7274		1.87992	3.8756	1.87893	3.3408		1.87921	3.9841	1.87865	2.3698
0.46798	3.3054	0.46826	3.7267		1.88104	3.8756	1.8802	3.3408		1.88034	3.9841	1.87978	2.3664
0.46826	3.3057	0.46854	3.7271		1.8823	3.8759	1.88132	3.3398		1.8816	3.9838	1.8809	2.362
0.46854	3.3054	0.46882	3.7267		1.88343	3.8759	1.88244	3.3398		1.88272	3.9844	1.88202	2.3586
0.46882	3.3054	0.4691	3.7267		1.88455	3.8759	1.88357	3.3395		1.88385	3.985	1.88329	2.3549
0.46924	3.3054	0.46938	3.7271		1.88567	3.8765	1.88483	3.3392		1.88497	3.9853	1.88441	2.3515
0.46952	3.3057	0.46966	3.7264		1.88694	3.8771	1.88596	3.3392		1.88624	3.9859	1.88553	2.3469
0.4698	3.3061	0.46994	3.7267		1.88806	3.8774	1.88708	3.3389		1.88736	3.9862	1.88666	2.3438
0.47008	3.3064	0.47022	3.7267		1.88919	3.8774	1.8882	3.3383		1.88848	3.9869	1.88792	2.3394
0.47037	3.3064	0.47051	3.7267		1.89031	3.8783	1.88947	3.3377		1.88975	3.9872	1.88904	2.3366
0.47065	3.3057	0.47079	3.7267		1.89157	3.8787	1.89059	3.3367		1.89087	3.9872	1.89017	2.3326
0.47093	3.3054	0.47107	3.7267		1.8927	3.8787	1.89171	3.3367		1.89199	3.9872	1.89129	2.3295
0.47121	3.3057	0.47135	3.7264		1.89382	3.8793	1.89284	3.3367		1.89312	3.9872	1.89256	2.3258
0.47149	3.3054	0.47163	3.7267		1.89494	3.8793	1.8941	3.3358		1.89438	3.9872	1.89368	2.3211
0.47177	3.3061	0.47191	3.7264		1.89621	3.8799	1.89522	3.3361		1.89551	3.9872	1.8948	2.3168
0.47205	3.3057	0.47219	3.7267		1.89733	3.8793	1.89635	3.3355		1.89663	3.9878	1.89593	2.3134
0.47233	3.3057	0.47247	3.7264		1.89846	3.8793	1.89747	3.3352		1.89775	3.9884	1.89719	2.3093
0.47261	3.3054	0.47289	3.7261		1.89958	3.8793	1.89874	3.3349		1.89902	3.989	1.89831	2.305
0.47289	3.3064	0.47317	3.7258		1.90084	3.8799	1.89986	3.3346		1.90014	3.989	1.89944	2.3025
0.47317	3.3061	0.47346	3.7258		1.90197	3.8802	1.90098	3.3346		1.90126	3.9896	1.90056	2.2976
0.47346	3.3061	0.47374	3.7258		1.90309	3.8802	1.90225	3.3336		1.90239	3.9896	1.90183	2.2938
0.47374	3.3064	0.47402	3.7258		1.90421	3.8805	1.90337	3.3336		1.90365	3.9896	1.90295	2.2904
0.47402	3.3064	0.4743	3.7258		1.90548	3.8811	1.90449	3.3333		1.90478	3.9903	1.90407	2.2867
0.47444	3.3064	0.47458	3.7258		1.9066	3.8818	1.90562	3.3327		1.9059	3.9909	1.9052	2.2817
0.47472	3.3061	0.47486	3.7261		1.90772	3.8827	1.90688	3.3324		1.90702	3.9915	1.90646	2.278
0.475	3.3061	0.47514	3.7252		1.90885	3.883	1.90801	3.3324		1.90829	3.9918	1.90758	2.2746
0.47528	3.3064	0.47542	3.7255		1.91011	3.883	1.90913	3.3324		1.90941	3.9918	1.90871	2.2706
0.47556	3.3064	0.4757	3.7252		1.91124	3.883	1.91025	3.3321		1.91053	3.9921	1.90997	2.2656
0.47584	3.3061	0.47598	3.7252		1.91236	3.8833	1.91152	3.3318		1.91166	3.9924	1.9111	2.2622
0.47612	3.3061	0.47626	3.7246		1.91348	3.8839	1.91264	3.3315		1.91292	3.9927	1.91222	2.2582
0.4764	3.3064	0.47654	3.7249		1.91475	3.8839	1.91376	3.3318		1.91404	3.9934	1.91334	2.2538
0.47669	3.3064	0.47683	3.7246		1.91587	3.8839	1.91489	3.3309		1.91517	3.9931	1.91461	2.2495
0.47697	3.3064	0.47711	3.7252		1.91699	3.8845	1.91615	3.3293		1.91629	3.9937	1.91573	2.2433
0.47725	3.3064	0.47739	3.7243		1.91812	3.8852	1.91728	3.3278		1.91756	3.9937	1.91685	2.2421
0.47753	3.3064	0.47781	3.7246		1.91938	3.8852	1.9184	3.3274		1.91868	3.9937	1.91798	2.2371
0.47781	3.3064	0.47809	3.7243		1.92051	3.8858	1.91952	3.3274		1.9198	3.994	1.91924	2.2312
0.47809	3.3064	0.47837	3.724		1.92163	3.8858	1.92079	3.3274		1.92093	3.9949	1.92037	2.2266
0.47837	3.3064	0.47865	3.7243		1.92275	3.8864	1.92191	3.3274		1.92219	3.9955	1.92149	2.2219
0.47865	3.3064	0.47893	3.724		1.92402	3.8867	1.92303	3.3265		1.92331	3.9955	1.92261	2.217
0.47893	3.3061	0.47921	3.724		1.92514	3.8867	1.92416	3.3262		1.92444	3.9955	1.92388	2.2132
0.47935	3.3061	0.47949	3.7236		1.92626	3.8867	1.92542	3.3256		1.92556	3.9955	1.92514	2.208
0.47963	3.3064	0.47978	3.7236		1.92739	3.887	1.92654	3.3253		1.92683	3.9955	1.9264	2.2042
0.47992	3.3064	0.48006	3.724		1.92865	3.8876	1.92767	3.325		1.92795	3.9958	1.92711	2.1999
0.4802	3.3064	0.48034	3.7233		1.92978	3.8876	1.92879	3.3243		1.92907	3.9958
0.48048	3.3064	0.48062	3.7233		1.9309	3.888	1.93006	3.324		1.9302	3.9965
0.48076	3.3064	0.4809	3.723		1.93202	3.8889	1.93118	3.3234		1.93146	3.9971
0.48104	3.3064	0.48118	3.7233		1.93329	3.8895	1.9323	3.3231		1.93258	3.9974
0.48132	3.3064	0.48146	3.7233		1.93441	3.8895	1.93343	3.3228		1.93371	3.9977
0.4816	3.3064	0.48174	3.723		1.93553	3.8895	1.93469	3.3228		1.93483	3.998
0.48188	3.3064	0.48202	3.723		1.93666	3.8895	1.93581	3.3219		1.9361	3.9989
0.48216	3.3064	0.4823	3.723		1.93792	3.8901	1.93694	3.3216		1.93722	3.9993
0.48244	3.3064	0.48258	3.723		1.93904	3.8901	1.93806	3.3212		1.93834	3.9993
0.48272	3.3064	0.48301	3.723		1.94017	3.8904	1.93933	3.3212		1.93961	3.9996
0.48301	3.3064	0.48329	3.723		1.94129	3.8914	1.94045	3.3203		1.93975	3.9999
0.48329	3.3064	0.48357	3.7227		1.94256	3.8914	1.94157	3.3185
0.48357	3.3064	0.48385	3.7227		1.94368	3.892	1.9427	3.3188
0.48385	3.3064	0.48413	3.723		1.9448	3.8926	1.94396	3.3185
0.48413	3.3067	0.48441	3.723		1.94607	3.8929	1.94508	3.3181
0.48455	3.3064	0.48469	3.723		1.94719	3.8932	1.94621	3.3175
0.48483	3.3064	0.48497	3.7227		1.94831	3.8932	1.94733	3.3175
0.48511	3.3064	0.48525	3.7227		1.94944	3.8938	1.9486	3.3169
0.48539	3.3064	0.48553	3.7224		1.9507	3.8942	1.94972	3.3169
0.48567	3.3067	0.48581	3.7224		1.95183	3.8942	1.95084	3.315
0.48596	3.3064	0.4861	3.7224		1.95295	3.8942	1.95197	3.3144
0.48624	3.3067	0.48638	3.7224		1.95407	3.8945	1.95323	3.3132
0.48652	3.3064	0.48666	3.7224		1.95534	3.8948	1.95435	3.3132
0.4868	3.3064	0.48694	3.7224		1.95646	3.8951	1.95548	3.3135
0.48708	3.3067	0.48722	3.7221		1.95758	3.8954	1.9566	3.3135
0.48736	3.3067	0.4875	3.7218		1.95871	3.8957	1.95787	3.3129
0.48764	3.3064	0.48778	3.7221		1.95997	3.896	1.95899	3.3119
0.48792	3.3067	0.4882	3.7227		1.9611	3.8963	1.96011	3.311
0.4882	3.3067	0.48848	3.7218		1.96222	3.8966	1.96138	3.3104
0.48848	3.307	0.48876	3.7218		1.96334	3.8969	1.9625	3.3104
0.48876	3.307	0.48904	3.7218		1.96461	3.8969	1.96362	3.3085
0.48904	3.3064	0.48933	3.7218		1.96573	3.8973	1.96475	3.3088
0.48933	3.3073	0.48961	3.7218		1.96685	3.8979	1.96601	3.3082
0.48975	3.3067	0.48989	3.7215		1.96798	3.8985	1.96713	3.3073
0.49003	3.3067	0.49017	3.7215		1.96924	3.8988	1.96826	3.307
0.49031	3.3067	0.49045	3.7215		1.97037	3.8991	1.96938	3.3067
0.49059	3.3064	0.49073	3.7218		1.97149	3.8994	1.97065	3.3057
0.49087	3.3067	0.49101	3.7212		1.97261	3.8997	1.97191	3.3042
0.49115	3.3073	0.49129	3.7215		1.97388	3.8997	1.97317	3.3036
0.49143	3.307	0.49157	3.7212		1.975	3.9	1.9743	3.3033
0.49171	3.3067	0.49185	3.7215		1.97612	3.9007	1.97542	3.3033
0.49199	3.3073	0.49213	3.7209		1.97725	3.9007	1.97654	3.3023
0.49228	3.3073	0.49242	3.7205		1.97851	3.9007	1.97781	3.302
0.49256	3.3073	0.4927	3.7209		1.97963	3.9013	1.97893	3.3014
0.49284	3.307	0.49298	3.7212		1.98076	3.9016	1.98006	3.3011
0.49312	3.307	0.4934	3.7205		1.98188	3.9022	1.98132	3.3002
0.4934	3.3073	0.49368	3.7202		1.98315	3.9025	1.98244	3.2986
0.49368	3.307	0.49396	3.7205		1.98427	3.9025	1.98357	3.2986
0.49396	3.3067	0.49424	3.7202		1.98539	3.9025	1.98469	3.298
0.49424	3.3067	0.49452	3.7205		1.98652	3.9032	1.98596	3.2974
0.49452	3.3073	0.4948	3.7202		1.98778	3.9035	1.98708	3.2971
0.49494	3.307	0.49508	3.7205		1.9889	3.9035	1.9882	3.2958
0.49522	3.3073	0.49537	3.7199		1.99003	3.9044	1.98933	3.2949
0.49551	3.3073	0.49565	3.7199		1.99115	3.9041	1.99059	3.2933
0.49579	3.3073	0.49593	3.7202		1.99242	3.9041	1.99171	3.293
0.49607	3.3073	0.49621	3.7199		1.99354	3.9044	1.99284	3.2921
0.49635	3.3073	0.49649	3.7199		1.99466	3.9044	1.99396	3.2921
0.49663	3.307	0.49677	3.7193		1.99579	3.905	1.99522	3.2915
0.49691	3.3073	0.49705	3.7196		1.99705	3.9059	1.99635	3.2909
0.49719	3.3073	0.49733	3.7196		1.99817	3.9059	1.99747	3.2902
0.49747	3.3073	0.49761	3.7193		1.9993	3.9059	1.9986	3.2896
0.49775	3.307	0.49789	3.7193		2.00042	3.9063	1.99986	3.2887
0.49803	3.3073	0.49817	3.7196		2.00169	3.9063	2.00098	3.2884
0.49831	3.3073	0.4986	3.719		2.00281	3.9069	2.00211	3.2884
0.4986	3.3073	0.49888	3.719		2.00393	3.9075	2.00323	3.2878
0.49888	3.3073	0.49916	3.7196		2.0052	3.9078	2.00449	3.2875
0.49916	3.3073	0.49944	3.719		2.00632	3.9081	2.00562	3.2859
0.49944	3.3073	0.49972	3.7184		2.00744	3.9084	2.00674	3.2847
0.49972	3.3073	0.5	3.7187		2.00857	3.9087	2.00787	3.2844
0.50014	3.3073	0.50028	3.7187		2.00983	3.909	2.00913	3.284
0.50042	3.3073	0.50056	3.7187		2.01096	3.909	2.01025	3.2834
0.5007	3.307	0.50084	3.7187		2.01208	3.9097	2.01138	3.2828
0.50098	3.307	0.50112	3.7187		2.0132	3.91	2.0125	3.2816
0.50126	3.3073	0.5014	3.7187		2.01447	3.9106	2.01376	3.2803
0.50154	3.3073	0.50169	3.7184		2.01559	3.9109	2.01489	3.2797
0.50183	3.3073	0.50197	3.7187		2.01671	3.9109	2.01601	3.2785
0.50211	3.3073	0.50225	3.7184		2.01784	3.9109	2.01728	3.2782
0.50239	3.3073	0.50253	3.7184		2.0191	3.9109	2.0184	3.2772
0.50267	3.3073	0.50281	3.7184		2.02022	3.9112	2.01952	3.2772
0.50295	3.3073	0.50309	3.7181		2.02135	3.9118	2.02065	3.275
0.50323	3.3073	0.50337	3.7187		2.02247	3.9121	2.02191	3.2741
0.50351	3.3073	0.50379	3.7184		2.02374	3.9128	2.02303	3.2738
0.50379	3.3073	0.50407	3.7184		2.02486	3.9137	2.02416	3.2726
0.50407	3.3073	0.50435	3.7184		2.02598	3.9134	2.02528	3.2723
0.50435	3.3073	0.50463	3.7181		2.02711	3.9137	2.02654	3.2713
0.50463	3.3073	0.50492	3.7187		2.02837	3.9137	2.02767	3.2698
0.50492	3.3073	0.5052	3.7181		2.02949	3.914	2.02879	3.2688
0.50534	3.3073	0.50548	3.7187		2.03062	3.9137	2.02992	3.2676
0.50562	3.3073	0.50576	3.7184		2.03174	3.914	2.03118	3.2679
0.5059	3.3073	0.50604	3.7181		2.03301	3.9143	2.0323	3.2664
0.50618	3.3073	0.50632	3.7187		2.03413	3.9149	2.03343	3.2651
0.50646	3.3073	0.5066	3.7184		2.03525	3.9156	2.03455	3.2639
0.50674	3.3073	0.50688	3.7184		2.03638	3.9159	2.03581	3.263
0.50702	3.3073	0.50716	3.7181		2.03764	3.9162	2.03694	3.2623
0.5073	3.3073	0.50744	3.7181		2.03876	3.9165	2.03806	3.262
0.50758	3.3073	0.50772	3.7181		2.03989	3.9168	2.03919	3.2608
0.50787	3.3073	0.50801	3.7171		2.04101	3.918	2.04045	3.2602
0.50815	3.3073	0.50829	3.7178		2.04228	3.9183	2.04157	3.2586
0.50843	3.3073	0.50857	3.7171		2.0434	3.9183	2.0427	3.2577
0.50871	3.3073	0.50885	3.7168		2.04452	3.9183	2.04382	3.2564
0.50899	3.3073	0.50927	3.7168		2.04565	3.9187	2.04508	3.2555
0.50927	3.3073	0.50955	3.7165		2.04691	3.9193	2.04621	3.254
0.50955	3.3073	0.50983	3.7165		2.04803	3.9193	2.04733	3.2527
0.50983	3.3073	0.51011	3.7168		2.04916	3.9196	2.04846	3.2521
0.51011	3.3073	0.51039	3.7162		2.05028	3.9196	2.04972	3.2524
0.51053	3.3073	0.51067	3.7165		2.05154	3.9196	2.05084	3.2502
0.51081	3.3076	0.51096	3.7162		2.05267	3.9202	2.05197	3.2496
0.5111	3.3079	0.51124	3.7165		2.05379	3.9211	2.05309	3.2475
0.51138	3.3073	0.51152	3.7165		2.05492	3.9211	2.05435	3.2478
0.51166	3.3073	0.5118	3.7162		2.05618	3.9214	2.05548	3.2468
0.51194	3.3073	0.51208	3.7156		2.0573	3.9218	2.0566	3.2444
0.51222	3.3076	0.51236	3.7162		2.05843	3.9214	2.05772	3.2437
0.5125	3.3073	0.51264	3.7162		2.05955	3.9224	2.05899	3.2428
0.51278	3.3076	0.51292	3.7159		2.06081	3.923	2.06011	3.2416
0.51306	3.3076	0.5132	3.7156		2.06194	3.9233	2.06124	3.2406
0.51334	3.3076	0.51348	3.7153		2.06306	3.9236	2.0625	3.2385
0.51362	3.3076	0.51376	3.7156		2.06419	3.9239	2.06362	3.2378
0.5139	3.3079	0.51404	3.7156		2.06545	3.9239	2.06475	3.2382
0.51419	3.3082	0.51447	3.7156		2.06657	3.9242	2.06587	3.2354
0.51447	3.3076	0.51475	3.715		2.0677	3.9239	2.06713	3.2338
0.51475	3.3073	0.51503	3.7153		2.06896	3.9242	2.06826	3.2326
0.51503	3.3076	0.51531	3.715		2.07008	3.9245	2.06938	3.2326
0.51545	3.3076	0.51559	3.7147		2.07121	3.9249	2.07051	3.232
0.51573	3.3082	0.51587	3.715		2.07233	3.9252	2.07177	3.2298
0.51601	3.3076	0.51615	3.7147		2.0736	3.9258	2.07289	3.2285
0.51629	3.3079	0.51643	3.7147		2.07472	3.9258	2.07402	3.2279
0.51657	3.3076	0.51671	3.7137		2.07584	3.9261	2.07514	3.2258
0.51685	3.3076	0.51699	3.7143		2.07697	3.9267	2.0764	3.2245
0.51713	3.3082	0.51728	3.7143		2.07823	3.9267	2.07753	3.2239
0.51742	3.3082	0.51756	3.7143		2.07935	3.9273	2.07865	3.2227
0.5177	3.3082	0.51784	3.714		2.08048	3.9283	2.07978	3.2217
0.51798	3.3082	0.51812	3.7131		2.0816	3.9283	2.08104	3.2202
0.51826	3.3079	0.5184	3.7137		2.08287	3.9286	2.08216	3.2186
0.51854	3.3082	0.51868	3.7131		2.08399	3.9289	2.08329	3.2171
0.51882	3.3076	0.51896	3.7137		2.08511	3.9295	2.08441	3.2168
0.5191	3.3076	0.51924	3.7131		2.08624	3.9295	2.08567	3.2149
0.51938	3.3082	0.51966	3.7131		2.0875	3.9289	2.0868	3.2127
0.51966	3.3076	0.51994	3.7134		2.08862	3.9292	2.08792	3.2112
0.51994	3.3082	0.52022	3.7137		2.08975	3.9295	2.08904	3.2109
0.52022	3.3079	0.52051	3.7134		2.09087	3.9301	2.09031	3.2096
0.52051	3.3082	0.52079	3.7131		2.09213	3.9301	2.09143	3.2068
0.52093	3.3082	0.52107	3.7125		2.09326	3.9304	2.09256	3.2059
0.52121	3.3079	0.52135	3.7131		2.09438	3.9304	2.09368	3.2037
0.52149	3.3082	0.52163	3.7125		2.09551	3.9307	2.09494	3.2034
0.52177	3.3079	0.52191	3.7128		2.09677	3.9317	2.09607	3.2022
0.52205	3.3079	0.52219	3.7125		2.09789	3.9326	2.09719	3.2
0.52233	3.3082	0.52247	3.7125		2.09902	3.9326	2.09831	3.1994
0.52261	3.3082	0.52275	3.7128		2.10014	3.9332	2.09958	3.1972
0.52289	3.3085	0.52303	3.7128		2.1014	3.9335	2.1007	3.196
0.52317	3.3082	0.52331	3.7128		2.10253	3.9338	2.10183	3.1948
0.52346	3.3082	0.5236	3.7125		2.10365	3.9338	2.10295	3.1929
0.52374	3.3082	0.52388	3.7128		2.10478	3.9335	2.10421	3.192
0.52402	3.3082	0.52416	3.7125		2.10604	3.9342	2.10534	3.1913
0.5243	3.3082	0.52444	3.7128		2.10716	3.9348	2.10646	3.1892
0.52458	3.3082	0.52486	3.7131		2.10829	3.9351	2.10758	3.1864
0.52486	3.3082	0.52514	3.7125		2.10941	3.9354	2.10885	3.1855
0.52514	3.3082	0.52542	3.7125		2.11067	3.936	2.10997	3.1839
0.52542	3.3085	0.5257	3.7128		2.1118	3.936	2.1111	3.1817
0.5257	3.3079	0.52598	3.7125		2.11292	3.9366	2.11222	3.1808
0.52612	3.3082	0.52626	3.7122		2.11404	3.9373	2.11348	3.1805
0.5264	3.3082	0.52654	3.7128		2.11531	3.9369	2.11461	3.1768
0.52669	3.3082	0.52683	3.7125		2.11643	3.9373	2.11573	3.1762
0.52697	3.3079	0.52711	3.7125		2.11756	3.9376	2.11699	3.174
0.52725	3.3085	0.52739	3.7122		2.11868	3.9379	2.11812	3.1727
0.52753	3.3085	0.52767	3.7125		2.11994	3.9382	2.11924	3.1718
0.52781	3.3085	0.52795	3.7122		2.12107	3.9382	2.12037	3.1709
0.52809	3.3085	0.52823	3.7122		2.12219	3.9388	2.12163	3.1678
0.52837	3.3085	0.52851	3.7119		2.12331	3.9388	2.12275	3.1656
0.52865	3.3088	0.52879	3.7125		2.12458	3.9388	2.12388	3.165
0.52893	3.3079	0.52907	3.7119		2.1257	3.9391	2.125	3.1616
0.52921	3.3085	0.52935	3.7119		2.12683	3.9388	2.12626	3.1603
0.52949	3.3085	0.52978	3.7119		2.12795	3.9394	2.12739	3.1603
0.52978	3.3085	0.53006	3.7122		2.12921	3.9404	2.12851	3.1579
0.53006	3.3088	0.53034	3.7125		2.13034	3.94	2.12963	3.1566
0.53034	3.3085	0.53062	3.7125		2.13146	3.9404	2.1309	3.156
0.53062	3.3085	0.5309	3.7119		2.13272	3.941	2.13202	3.1535
0.5309	3.3085	0.53118	3.7119		2.13385	3.9419	2.13315	3.1517
0.53132	3.3082	0.53146	3.7116		2.13497	3.9422	2.13427	3.1507
0.5316	3.3082	0.53174	3.7116		2.1361	3.9428	2.13553	3.147
0.53188	3.3082	0.53202	3.7116		2.13736	3.9431	2.13666	3.1464
0.53216	3.3079	0.5323	3.7119		2.13848	3.9435	2.13778	3.1439
0.53244	3.3082	0.53258	3.7112		2.13961	3.9435	2.1389	3.1411
0.53272	3.3088	0.53287	3.7109		2.14073	3.9435	2.14017	3.1405
0.53301	3.3088	0.53315	3.7106		2.14199	3.9435	2.14129	3.1396
0.53329	3.3088	0.53343	3.7109		2.14312	3.9441	2.14242	3.1368
0.53357	3.3085	0.53371	3.7109		2.14424	3.9444	2.14354	3.1359
0.53385	3.3085	0.53399	3.7109		2.14537	3.9444	2.1448	3.1343
0.53413	3.3082	0.53427	3.7106		2.14663	3.945	2.14593	3.1315
0.53441	3.3085	0.53455	3.7103		2.14775	3.9453	2.14705	3.129
0.53469	3.3082	0.53483	3.7106		2.14888	3.9453	2.14817	3.1266
0.53497	3.3088	0.53525	3.7106		2.15	3.9456	2.14944	3.1253
0.53525	3.3092	0.53553	3.7103		2.15126	3.9462	2.15056	3.1244
0.53553	3.3092	0.53581	3.7103		2.15239	3.9462	2.15169	3.1213
0.53581	3.3088	0.5361	3.7106		2.15351	3.9466	2.15281	3.121
0.5361	3.3092	0.53638	3.7106		2.15463	3.9472	2.15407	3.1176
0.53652	3.3092	0.53666	3.71		2.1559	3.9472	2.1552	3.1166
0.5368	3.3085	0.53694	3.7094		2.15702	3.9478	2.15632	3.1145
0.53708	3.3092	0.53722	3.7097		2.15815	3.9481	2.15744	3.1117
0.53736	3.3092	0.5375	3.71		2.15927	3.9487	2.15871	3.1101
0.53764	3.3085	0.53778	3.71		2.16053	3.9487	2.15983	3.1067
0.53792	3.3098	0.53806	3.7091		2.16166	3.949	2.16096	3.1058
0.5382	3.3092	0.53834	3.7088		2.16278	3.949	2.16208	3.1042
0.53848	3.3088	0.53862	3.7094		2.1639	3.9493	2.16334	3.1017
0.53876	3.3098	0.5389	3.7085		2.16517	3.95	2.16447	3.0999
0.53904	3.3095	0.53919	3.7085		2.16629	3.95	2.16559	3.0971
0.53933	3.3092	0.53947	3.7091		2.16742	3.95	2.16685	3.0952
0.53961	3.3092	0.53975	3.7088		2.16854	3.95	2.16798	3.0928
0.53989	3.3088	0.54017	3.7088		2.1698	3.9506	2.1691	3.0906
0.54017	3.3092	0.54045	3.7085		2.17093	3.9509	2.17022	3.0897
0.54045	3.3092	0.54073	3.7085		2.17205	3.9509	2.17149	3.0875
0.54073	3.3085	0.54101	3.7085		2.17317	3.9515	2.17261	3.0856
0.54101	3.3088	0.54129	3.7085		2.17444	3.9518	2.17374	3.0841
0.54129	3.3088	0.54157	3.7085		2.17556	3.9521	2.17486	3.081
0.54171	3.3098	0.54185	3.7081		2.17669	3.9524	2.17612	3.0782
0.54199	3.3088	0.54213	3.7081		2.17795	3.9531	2.17725	3.0757
0.54228	3.3088	0.54242	3.7081		2.17907	3.9534	2.17837	3.0748
0.54256	3.3101	0.5427	3.7081		2.1802	3.9534	2.17949	3.0714
0.54284	3.3098	0.54298	3.7075		2.18132	3.954	2.18076	3.0707
0.54312	3.3095	0.54326	3.7081		2.18258	3.9546	2.18188	3.067
0.5434	3.3098	0.54354	3.7081		2.18371	3.9546	2.18301	3.0652
0.54368	3.3095	0.54382	3.7078		2.18483	3.9546	2.18413	3.0639
0.54396	3.3092	0.5441	3.7075		2.18596	3.9546	2.18539	3.0599
0.54424	3.3085	0.54438	3.7075		2.18722	3.9546	2.18652	3.0577
0.54452	3.3095	0.54466	3.7075		2.18834	3.9546	2.18764	3.0552
0.5448	3.3095	0.54494	3.7072		2.18947	3.9555	2.18876	3.0525
0.54508	3.3098	0.54537	3.7075		2.19059	3.9559	2.19003	3.0506
0.54537	3.3101	0.54565	3.7072		2.19185	3.9562	2.19115	3.049
0.54565	3.3098	0.54593	3.7072		2.19298	3.9568	2.19228	3.0459
0.54593	3.3095	0.54621	3.7072		2.1941	3.9574	2.1934	3.0447
0.54621	3.3098	0.54649	3.7072		2.19522	3.9577	2.19466	3.0407
0.54649	3.3098	0.54677	3.7075		2.19649	3.958	2.19579	3.0397
0.54691	3.3098	0.54705	3.7075		2.19761	3.9583	2.19691	3.0366
0.54719	3.3095	0.54733	3.7072		2.19874	3.9586	2.19803	3.0348
0.54747	3.3095	0.54761	3.7072		2.19986	3.959	2.1993	3.0308
0.54775	3.3098	0.54789	3.7072		2.20112	3.9593	2.20042	3.0301
0.54803	3.3095	0.54817	3.7072		2.20225	3.9593	2.20154	3.0264
0.54831	3.3092	0.54846	3.7072		2.20337	3.9593	2.20267	3.0227
0.5486	3.3098	0.54874	3.7072		2.20449	3.9593	2.20393	3.0202
0.54888	3.3101	0.54902	3.7069		2.20576	3.9596	2.20506	3.0184
0.54916	3.3098	0.5493	3.7069		2.20688	3.9602	2.20618	3.0159
0.54944	3.3101	0.54958	3.7069		2.20801	3.9602	2.2073	3.0149
0.54972	3.3095	0.54986	3.7066		2.20913	3.9602	2.20857	3.0103
0.55	3.3098	0.55028	3.7069		2.21039	3.9608	2.20969	3.0075
0.55028	3.3098	0.55056	3.7072		2.21152	3.9611	2.21081	3.0056
0.55056	3.3095	0.55084	3.7066		2.21264	3.9621	2.21194	3.0041
0.55084	3.3098	0.55112	3.7066		2.2139	3.9627	2.2132	3.0004
0.55112	3.3101	0.5514	3.7063		2.21503	3.963	2.21433	2.9988
0.5514	3.3098	0.55169	3.7063		2.21615	3.9633	2.21545	2.9951
0.55169	3.3098	0.55197	3.7063		2.21728	3.9639	2.21657	2.9914
0.55211	3.3095	0.55225	3.706		2.21854	3.9639	2.21784	2.9886
0.55239	3.3092	0.55253	3.7066		2.21966	3.9639	2.21896	2.9858
0.55267	3.3098	0.55281	3.706		2.22079	3.9645	2.22008	2.983
0.55295	3.3095	0.55309	3.7063		2.22191	3.9652	2.22135	2.9802
0.55323	3.3095	0.55337	3.706		2.22317	3.9655	2.22247	2.9787
0.55351	3.3095	0.55365	3.705		2.2243	3.9658	2.2236	2.9746
0.55379	3.3098	0.55393	3.7057		2.22542	3.9658	2.22472	2.9725
0.55407	3.3098	0.55421	3.7057		2.22654	3.9658	2.22598	2.97
0.55435	3.3101	0.55449	3.7054		2.22781	3.9664	2.22711	2.9675
0.55463	3.3101	0.55478	3.7054		2.22893	3.9664	2.22823	2.9647
0.55492	3.3098	0.55506	3.7054		2.23006	3.9664	2.22935	2.9604
0.5552	3.3101	0.55548	3.7047		2.23118	3.9667	2.23062	2.9567
0.55548	3.3098	0.55576	3.7047		2.23244	3.9673	2.23174	2.9539
0.55576	3.3095	0.55604	3.7044		2.23357	3.9679	2.23287	2.9505
0.55604	3.3092	0.55632	3.7047		2.23469	3.9683	2.23399	2.9483
0.55632	3.3092	0.5566	3.7041		2.23581	3.9689	2.23525	2.9458
0.5566	3.3095	0.55688	3.7047		2.23708	3.9692	2.23638	2.9418
0.55702	3.3095	0.55716	3.7044		2.2382	3.9695	2.2375	2.9384
0.5573	3.3098	0.55744	3.7038		2.23933	3.9698	2.23862	2.9362
0.55758	3.3098	0.55772	3.7041		2.24045	3.9704	2.23989	2.9337
0.55787	3.3095	0.55801	3.7038		2.24171	3.9704	2.24101	2.9303
0.55815	3.3095	0.55829	3.7038		2.24284	3.9704	2.24213	2.9281
0.55843	3.3095	0.55857	3.7041		2.24396	3.9704	2.24326	2.9222
0.55871	3.3098	0.55885	3.7032		2.24522	3.9704	2.24452	2.9191
0.55899	3.3095	0.55913	3.7038		2.24635	3.9707	2.24565	2.916
0.55927	3.3098	0.55941	3.7041		2.24747	3.9707	2.24677	2.9133
0.55955	3.3095	0.55969	3.7038		2.2486	3.9714	2.24789	2.9095
0.55983	3.3098	0.55997	3.7038		2.24986	3.972	2.24916	2.9058
0.56011	3.3098	0.56025	3.7035		2.25098	3.9723	2.25028	2.903
0.56039	3.3095	0.56067	3.7032		2.25211	3.9729	2.2514	2.9002
0.56067	3.3095	0.56096	3.7029		2.25323	3.9732	2.25253	2.8968
0.56096	3.3095	0.56124	3.7032		2.25449	3.9738	2.25379	2.8934
0.56124	3.3092	0.56152	3.7032		2.25562	3.9741	2.25492	2.8894
0.56152	3.3092	0.5618	3.7029		2.25674	3.9741	2.25604	2.8866
0.5618	3.3095	0.56208	3.7032		2.25787	3.9748	2.25716	2.881
0.56222	3.3098	0.56236	3.7029		2.25913	3.9745	2.25843	2.8776
0.5625	3.3101	0.56264	3.7029		2.26025	3.9741	2.25955	2.8751
0.56278	3.3098	0.56292	3.7029		2.26138	3.9748	2.26067	2.8708
0.56306	3.3095	0.5632	3.7029		2.2625	3.9757	2.2618	2.868
0.56334	3.3098	0.56348	3.7029		2.26376	3.9763	2.26306	2.8637
0.56362	3.3095	0.56376	3.7032		2.26489	3.9769	2.26419	2.8606
0.5639	3.3095	0.56404	3.7029		2.26601	3.9772	2.26531	2.8568
0.56419	3.3101	0.56433	3.7026		2.26713	3.9776	2.26643	2.854
0.56447	3.3101	0.56461	3.7029		2.2684	3.9779	2.2677	2.8503
0.56475	3.3098	0.56489	3.7032		2.26952	3.9785	2.26882	2.8457
0.56503	3.3101	0.56517	3.7026		2.27065	3.9788	2.26994	2.842
0.56531	3.3101	0.56545	3.7023		2.27177	3.9791	2.27107	2.8376
0.56559	3.3101	0.56587	3.7023		2.27303	3.98	2.27233	2.8339
0.56587	3.3101	0.56615	3.7029		2.27416	3.98	2.27346	2.8296
0.56615	3.3101	0.56643	3.7026		2.27528	3.98	2.27458	2.8249
0.56643	3.3101	0.56671	3.7023		2.27654	3.9803	2.2757	2.8209
0.56671	3.3098	0.56699	3.7029		2.27767	3.98	2.27697	2.8175
0.56699	3.3101	0.56728	3.7023		2.27879	3.98	2.27809	2.8144
0.56742	3.3101	0.56756	3.7029		2.27992	3.9807	2.27921	2.81
0.5677	3.3098	0.56784	3.7023		2.28118	3.9807	2.28034	2.8066
0.56798	3.3101	0.56812	3.7023		2.2823	3.9807	2.2816	2.8032
0.56826	3.3101	0.5684	3.7023		2.28343	3.981	2.28272	2.7989
0.56854	3.3101	0.56868	3.7023		2.28455	3.9816	2.28385	2.7954
0.56882	3.3101	0.56896	3.7019		2.28581	3.9816	2.28511	2.7902
0.5691	3.3104	0.56924	3.7023		2.28694	3.9822	2.28624	2.7849
0.56938	3.3101	0.56952	3.7016		2.28806	3.9825	2.28736	2.7799
0.56966	3.3104	0.5698	3.7013		2.28919	3.9834	2.28848	2.7756
0.56994	3.3104	0.57008	3.7019		2.29045	3.9834	2.28975	2.7706
0.57022	3.3098	0.57037	3.7023		2.29157	3.9834	2.29087	2.7682
0.57051	3.3098	0.57079	3.7016		2.2927	3.9834	2.29199	2.7644
0.57079	3.3101	0.57107	3.7013		2.29382	3.9834	2.29312	2.7592
0.57107	3.3101	0.57135	3.7013		2.29508	3.9838	2.29438	2.7555
0.57135	3.3098	0.57163	3.7013		2.29621	3.9841	2.29551	2.7499
0.57163	3.3101	0.57191	3.7013		2.29733	3.9844	2.29663	2.7468
0.57191	3.3101	0.57219	3.7013		2.29846	3.9844	2.29775	2.7415
0.57219	3.3101	0.57247	3.7013		2.29972	3.985	2.29902	2.7344
0.57261	3.3101	0.57275	3.701		2.30084	3.985	2.30014	2.7303
0.57289	3.3104	0.57303	3.701		2.30197	3.9859	2.30126	2.726
0.57317	3.3104	0.57331	3.701		2.30309	3.9869	2.30239	2.7217
0.57346	3.3104	0.5736	3.701		2.30435	3.9869	2.30365	2.7186
0.57374	3.3101	0.57388	3.701		2.30548	3.9872	2.30478	2.7136
0.57402	3.3101	0.57416	3.7007		2.3066	3.9872	2.3059	2.7086
0.5743	3.3101	0.57444	3.7007		2.30787	3.9872	2.30702	2.7034
0.57458	3.3101	0.57472	3.7007		2.30899	3.9872	2.30829	2.699
0.57486	3.3104	0.575	3.7007		2.31011	3.9872	2.30941	2.6938
0.57514	3.3104	0.57528	3.7004		2.31124	3.9878	2.31053	2.6894
0.57542	3.3101	0.57556	3.7004		2.3125	3.9884	2.31166	2.6838
0.5757	3.3101	0.57598	3.7007		2.31362	3.989	2.31292	2.6801
0.57598	3.3101	0.57626	3.7004		2.31475	3.989	2.31404	2.6733
[truncated: 17,992 more rows]

## Sheet: 2B AlIn
0.2 mA / cm2	Cycle 1	0.2 mA / cm2	Cycle 1		0.8 mA / cm2	Cycle 10	0.8 mA / cm2	Cycle 10		0.8 mA / cm2	Cycle 100	0.8 mA / cm2	Cycle 100
	Charge		Discharge			Charge		Discharge			Charge		Discharge
Areal Capacity	Voltage	Areal Capacity	Voltage		Areal Capacity	Voltage	Areal Capacity	Voltage		Areal Capacity	Voltage	Areal Capacity	Voltage
mAh / cm2	V	mAh / cm2	V		mAh / cm2	V	mAh / cm2	V		mAh / cm2	V	mAh / cm2	V
0.000280899	1.1902	0.000280899	3.9803		0.00112	3.0552	0.0014	3.9106		0.00112	3.4617	0.00112	3.755
0.000561798	1.303	0.000702247	3.9803		0.00225	3.0763	0.00253	3.9053		0.00225	3.4921	0.00225	3.7469
0.000842697	1.4016	0.000983146	3.9788		0.00351	3.1225	0.00365	3.9019		0.00351	3.5073	0.00351	3.7404
0.00112	1.5566	0.00126	3.9772		0.00463	3.1659	0.00492	3.8969		0.00463	3.5147	0.00463	3.737
0.0014	1.6874	0.00154	3.9766		0.00576	3.1948	0.00604	3.8951		0.00576	3.5162	0.00576	3.7333
0.00169	1.8046	0.00183	3.976		0.00688	3.2152	0.00716	3.8923		0.00688	3.5172	0.00702	3.7292
0.00197	1.9147	0.00211	3.9751		0.00815	3.2307	0.00829	3.8904		0.00815	3.519	0.00815	3.7267
0.00225	1.968	0.00239	3.9748		0.00927	3.2444	0.00955	3.8876		0.00927	3.5206	0.00927	3.724
0.00267	2.0626	0.00267	3.9729		0.01039	3.2564	0.01067	3.8858		0.01039	3.5221	0.01039	3.7218
0.00295	2.1205	0.00295	3.9717		0.01166	3.2682	0.0118	3.8824		0.01152	3.5224	0.01166	3.7174
0.00323	2.1478	0.00323	3.9717		0.01278	3.2803	0.01292	3.8814		0.01278	3.5237	0.01278	3.7162
0.00351	2.168	0.00351	3.9714		0.0139	3.2915	0.01419	3.8799		0.0139	3.5246	0.0139	3.7125
0.00379	2.177	0.00379	3.9717		0.01503	3.3082	0.01531	3.8771		0.01503	3.5249	0.01503	3.7122
0.00407	2.1931	0.00407	3.971		0.01629	3.3194	0.01643	3.8759		0.01615	3.5249	0.01629	3.7085
0.00435	2.2083	0.00435	3.9707		0.01742	3.3296	0.01756	3.8756		0.01742	3.5249	0.01742	3.7069
0.00463	2.2225	0.00463	3.9707		0.01854	3.3411	0.01882	3.8725		0.01854	3.5249	0.01854	3.7041
0.00492	2.2349	0.00492	3.9689		0.01966	3.3519	0.01994	3.8703		0.01966	3.524	0.01966	3.7019
0.0052	2.2405	0.0052	3.9679		0.02093	3.3628	0.02107	3.8697		0.02079	3.5231	0.02093	3.701
0.00548	2.2526	0.00548	3.9673		0.02205	3.3733	0.02219	3.8669		0.02205	3.5224	0.02205	3.6988
0.00576	2.2644	0.00576	3.967		0.02317	3.3854	0.02346	3.8659		0.02317	3.5221	0.02317	3.6967
0.00604	2.274	0.00618	3.967		0.0243	3.3963	0.02458	3.8653		0.0243	3.5221	0.0243	3.6957
0.00632	2.279	0.00646	3.9664		0.02556	3.4053	0.0257	3.8622		0.02542	3.5206	0.02556	3.6939
0.0066	2.2886	0.00674	3.9664		0.02669	3.408	0.02683	3.8619		0.02669	3.5193	0.02669	3.6911
0.00688	2.2976	0.00702	3.9661		0.02781	3.4077	0.02809	3.8613		0.02781	3.519	0.02781	3.6902
0.00716	2.3056	0.0073	3.9655		0.02893	3.4077	0.02921	3.861		0.02893	3.5181	0.02893	3.6889
0.00744	2.314	0.00758	3.9652		0.0302	3.408	0.03034	3.8591		0.03006	3.5169	0.0302	3.6864
0.00787	2.3217	0.00787	3.9642		0.03132	3.408	0.03146	3.857		0.03132	3.5166	0.03132	3.6864
0.00815	2.3255	0.00815	3.9633		0.03244	3.408	0.03272	3.856		0.03244	3.5156	0.03244	3.6837
0.00843	2.3323	0.00843	3.9633		0.03357	3.4084	0.03385	3.8551		0.03357	3.5156	0.03357	3.6821
0.00871	2.3388	0.00871	3.9627		0.03483	3.4084	0.03497	3.8535		0.03469	3.5147	0.03483	3.6818
0.00899	2.3453	0.00899	3.9624		0.03596	3.4093	0.0361	3.8529		0.03596	3.5131	0.03596	3.6799
0.00927	2.3515	0.00927	3.9617		0.03708	3.409	0.03722	3.8514		0.03708	3.5128	0.03708	3.6784
0.00955	2.3546	0.00955	3.9617		0.0382	3.4084	0.03848	3.8511		0.0382	3.5119	0.0382	3.6768
0.00983	2.3608	0.00983	3.9617		0.03947	3.408	0.03961	3.8501		0.03933	3.5119	0.03947	3.6768
0.01011	2.3664	0.01011	3.9611		0.04059	3.4084	0.04073	3.8492		0.04059	3.5119	0.04059	3.6744
0.01039	2.3707	0.01039	3.9608		0.04171	3.4084	0.04185	3.847		0.04171	3.5113	0.04171	3.6728
0.01067	2.3732	0.01067	3.9605		0.04284	3.4084	0.04312	3.8461		0.04284	3.5104	0.04284	3.6713
0.01096	2.3794	0.01096	3.9605		0.0441	3.408	0.04424	3.8455		0.04396	3.5094	0.0441	3.6713
0.01124	2.385	0.01138	3.9599		0.04522	3.408	0.04537	3.8452		0.04522	3.5085	0.04522	3.6685
0.01152	2.3896	0.01166	3.9596		0.04635	3.4077	0.04649	3.8439		0.04635	3.5076	0.04635	3.6666
0.0118	2.3943	0.01194	3.958		0.04747	3.4074	0.04775	3.8424		0.04747	3.5076	0.04747	3.6663
0.01208	2.3986	0.01222	3.9574		0.04874	3.4077	0.04888	3.8408		0.0486	3.5073	0.04874	3.666
0.01236	2.4008	0.0125	3.9577		0.04986	3.4077	0.05	3.8399		0.04986	3.5069	0.04986	3.6647
0.01278	2.4048	0.01278	3.9574		0.05098	3.4074	0.05112	3.8408		0.05098	3.5069	0.05098	3.6623
0.01306	2.4095	0.01306	3.9574		0.05211	3.4068	0.05239	3.8387		0.05211	3.5066	0.05211	3.662
0.01334	2.4141	0.01334	3.9571		0.05337	3.4071	0.05351	3.8371		0.05323	3.506	0.05323	3.661
0.01362	2.4191	0.01362	3.9571		0.05449	3.4077	0.05463	3.8365		0.05449	3.5054	0.05449	3.6595
0.0139	2.4213	0.0139	3.9562		0.05562	3.4071	0.05576	3.8362		0.05562	3.5054	0.05562	3.6576
0.01419	2.425	0.01419	3.9568		0.05674	3.4068	0.05702	3.8365		0.05674	3.5054	0.05674	3.6564
0.01447	2.4287	0.01447	3.9562		0.05801	3.4065	0.05815	3.8359		0.05787	3.5051	0.05787	3.6558
0.01475	2.4327	0.01475	3.9555		0.05913	3.4062	0.05927	3.8349		0.05913	3.5045	0.05913	3.6548
0.01503	2.4371	0.01503	3.9546		0.06025	3.4062	0.06039	3.8331		0.06025	3.5042	0.06025	3.6545
0.01531	2.4389	0.01531	3.9543		0.06138	3.4059	0.06166	3.8325		0.06138	3.5035	0.06138	3.6533
0.01559	2.4426	0.01559	3.9534		0.06264	3.4053	0.06278	3.8312		0.0625	3.5032	0.0625	3.6517
0.01587	2.4461	0.01587	3.9534		0.06376	3.4053	0.0639	3.8312		0.06376	3.5029	0.06376	3.6511
0.01615	2.4498	0.01615	3.9531		0.06489	3.4049	0.06503	3.8303		0.06489	3.5026	0.06489	3.6508
0.01643	2.4535	0.01657	3.9528		0.06601	3.404	0.06629	3.8294		0.06601	3.5029	0.06601	3.6489
0.01671	2.456	0.01685	3.9524		0.06728	3.404	0.06742	3.8287		0.06713	3.5026	0.06713	3.6477
0.01699	2.46	0.01713	3.9515		0.0684	3.404	0.06854	3.8269		0.0684	3.5023	0.0684	3.6474
0.01728	2.464	0.01742	3.9509		0.06952	3.4037	0.06966	3.8263		0.06952	3.5023	0.06952	3.6468
0.01756	2.4668	0.0177	3.9515		0.07065	3.4031	0.07093	3.8266		0.07065	3.5023	0.07065	3.6458
0.01798	2.4705	0.01798	3.9515		0.07191	3.4031	0.07205	3.8266		0.07177	3.5017	0.07177	3.6449
0.01826	2.4718	0.01826	3.9509		0.07303	3.4031	0.07317	3.8256		0.07303	3.5017	0.07303	3.6434
0.01854	2.4755	0.01854	3.9509		0.07416	3.4028	0.0743	3.825		0.07416	3.5017	0.07416	3.6424
0.01882	2.4795	0.01882	3.9509		0.07528	3.4028	0.07556	3.8238		0.07528	3.5017	0.07528	3.6415
0.0191	2.4829	0.0191	3.9503		0.07654	3.4025	0.07669	3.8229		0.0764	3.5017	0.0764	3.6409
0.01938	2.4867	0.01938	3.9503		0.07767	3.4022	0.07781	3.8219		0.07767	3.5017	0.07767	3.6403
0.01966	2.4882	0.01966	3.9493		0.07879	3.4025	0.07893	3.821		0.07879	3.5017	0.07879	3.639
0.01994	2.4919	0.01994	3.949		0.07992	3.4028	0.0802	3.8201		0.07992	3.5017	0.07992	3.6378
0.02022	2.495	0.02022	3.949		0.08118	3.4031	0.08132	3.8201		0.08104	3.5017	0.08104	3.6368
0.02051	2.4981	0.02051	3.9478		0.0823	3.4031	0.08244	3.8198		0.0823	3.5017	0.0823	3.6365
0.02079	2.5019	0.02079	3.9478		0.08343	3.4028	0.08357	3.8198		0.08343	3.5017	0.08343	3.6353
0.02107	2.5037	0.02107	3.9469		0.08455	3.4028	0.08483	3.8188		0.08455	3.5017	0.08455	3.635
0.02135	2.5068	0.02135	3.9472		0.08581	3.4028	0.08596	3.8176		0.08567	3.5017	0.08567	3.6331
0.02163	2.5099	0.02177	3.9475		0.08694	3.4031	0.08708	3.817		0.08694	3.5017	0.08694	3.6319
0.02191	2.513	0.02205	3.9469		0.08806	3.4031	0.0882	3.8163		0.08806	3.5017	0.08806	3.631
0.02219	2.5164	0.02233	3.9469		0.08919	3.4025	0.08947	3.816		0.08919	3.5017	0.08919	3.6306
0.02247	2.5192	0.02261	3.9469		0.09045	3.4025	0.09059	3.8157		0.09031	3.5017	0.09031	3.63
0.02289	2.5205	0.02289	3.9462		0.09157	3.4022	0.09171	3.8151		0.09157	3.5017	0.09157	3.6291
0.02317	2.5242	0.02317	3.9462		0.0927	3.4022	0.09284	3.8148		0.0927	3.5014	0.0927	3.6279
0.02346	2.5273	0.02346	3.9459		0.09382	3.4022	0.09396	3.8132		0.09382	3.5017	0.09382	3.6272
0.02374	2.5304	0.02374	3.9456		0.09508	3.4022	0.09522	3.8114		0.09494	3.5017	0.09494	3.6263
0.02402	2.5316	0.02402	3.9456		0.09621	3.4022	0.09635	3.8108		0.09621	3.5014	0.09621	3.6263
0.0243	2.5341	0.0243	3.945		0.09733	3.4022	0.09747	3.8108		0.09733	3.5014	0.09733	3.6257
0.02458	2.5369	0.02458	3.9435		0.09846	3.4022	0.0986	3.8105		0.09846	3.5017	0.09846	3.6241
0.02486	2.5403	0.02486	3.9441		0.09972	3.4018	0.09986	3.8105		0.09958	3.5014	0.09958	3.6226
0.02514	2.5434	0.02514	3.9425		0.10084	3.4022	0.10098	3.8105		0.10084	3.5014	0.10084	3.6226
0.02542	2.5462	0.02542	3.9438		0.10197	3.4022	0.10211	3.8105		0.10197	3.5014	0.10197	3.6217
0.0257	2.5474	0.0257	3.9431		0.10309	3.4022	0.10323	3.8089		0.10309	3.5017	0.10309	3.6207
0.02598	2.5502	0.02598	3.9431		0.10435	3.4018	0.10449	3.808		0.10421	3.5014	0.10421	3.6207
0.02626	2.5533	0.02626	3.9422		0.10548	3.4018	0.10562	3.8064		0.10548	3.5017	0.10548	3.6198
0.02654	2.5558	0.02654	3.9419		0.1066	3.4015	0.10674	3.8058		0.1066	3.5014	0.1066	3.6195
0.02683	2.558	0.02683	3.9422		0.10772	3.4015	0.10787	3.8064		0.10772	3.5017	0.10772	3.6189
0.02711	2.5595	0.02725	3.9416		0.10899	3.4018	0.10913	3.8058		0.10885	3.5017	0.10885	3.617
0.02739	2.5626	0.02753	3.9413		0.11011	3.4012	0.11025	3.8052		0.11011	3.5014	0.11011	3.6164
0.02767	2.5654	0.02781	3.941		0.11124	3.4012	0.11138	3.8043		0.11124	3.5014	0.11124	3.6161
0.02809	2.5676	0.02809	3.9407		0.11236	3.4012	0.1125	3.8036		0.11236	3.5017	0.11236	3.6155
0.02837	2.5688	0.02837	3.9407		0.11362	3.4009	0.11376	3.8027		0.11348	3.5017	0.11348	3.6139
0.02865	2.5713	0.02865	3.9397		0.11475	3.4009	0.11489	3.8021		0.11475	3.5017	0.11475	3.6139
0.02893	2.5741	0.02893	3.9394		0.11587	3.4009	0.11601	3.8015		0.11587	3.5017	0.11587	3.6127
0.02921	2.5769	0.02921	3.9391		0.11699	3.4009	0.11713	3.8005		0.11699	3.5017	0.11699	3.6114
0.02949	2.5794	0.02949	3.9391		0.11826	3.4009	0.1184	3.8005		0.11812	3.5017	0.11812	3.6111
0.02978	2.5803	0.02978	3.9379		0.11938	3.4012	0.11952	3.8002		0.11938	3.5017	0.11938	3.6108
0.03006	2.5828	0.03006	3.9382		0.12051	3.4009	0.12065	3.8005		0.12051	3.5017	0.12051	3.6105
0.03034	2.5853	0.03034	3.9379		0.12163	3.4012	0.12177	3.8002		0.12163	3.5017	0.12163	3.6099
0.03062	2.5877	0.03062	3.9376		0.12289	3.4009	0.12303	3.799		0.12275	3.5017	0.12275	3.6086
0.0309	2.5908	0.0309	3.9376		0.12402	3.4012	0.12416	3.7987		0.12402	3.5017	0.12402	3.608
0.03118	2.5927	0.03118	3.9373		0.12514	3.4012	0.12528	3.7971		0.12514	3.5017	0.12514	3.6077
0.03146	2.5939	0.03146	3.9369		0.12626	3.4009	0.1264	3.7968		0.12626	3.5017	0.12626	3.6062
0.03174	2.5964	0.03174	3.9369		0.12753	3.4006	0.12767	3.7959		0.12739	3.5017	0.12739	3.6058
0.03202	2.5989	0.03202	3.9366		0.12865	3.4009	0.12879	3.7959		0.12865	3.5017	0.12865	3.6055
0.0323	2.6014	0.03244	3.9366		0.12978	3.4009	0.12992	3.7959		0.12978	3.5017	0.12978	3.6046
0.03258	2.6023	0.03272	3.9366		0.1309	3.4006	0.13104	3.7959		0.1309	3.5017	0.1309	3.604
0.03301	2.6045	0.03301	3.9369		0.13216	3.4012	0.1323	3.7956		0.13202	3.5017	0.13202	3.6031
0.03329	2.6057	0.03329	3.9366		0.13329	3.4012	0.13343	3.7956		0.13329	3.5017	0.13329	3.6027
0.03357	2.6085	0.03357	3.9363		0.13441	3.4006	0.13455	3.7946		0.13441	3.5017	0.13441	3.6021
0.03385	2.6101	0.03385	3.9363		0.13567	3.4006	0.13567	3.7943		0.13553	3.5017	0.13553	3.6012
0.03413	2.611	0.03413	3.9357		0.1368	3.4009	0.13694	3.7928		0.13666	3.5017	0.13666	3.6009
0.03441	2.6135	0.03441	3.9357		0.13792	3.4012	0.13806	3.7925		0.13792	3.5017	0.13792	3.6003
0.03469	2.6153	0.03469	3.9354		0.13904	3.4012	0.13919	3.7922		0.13904	3.5017	0.13904	3.599
0.03497	2.6178	0.03497	3.9348		0.14031	3.4009	0.14031	3.7915		0.14017	3.5017	0.14017	3.5984
0.03525	2.62	0.03525	3.9345		0.14143	3.4006	0.14157	3.7909		0.14129	3.5017	0.14129	3.5984
0.03553	2.6212	0.03553	3.9342		0.14256	3.4003	0.1427	3.7906		0.14256	3.5017	0.14256	3.5981
0.03581	2.6243	0.03581	3.9338		0.14368	3.4009	0.14382	3.79		0.14368	3.5017	0.14368	3.5969
0.0361	2.6259	0.0361	3.9335		0.14494	3.4009	0.14494	3.7888		0.1448	3.5017	0.1448	3.5959
0.03638	2.6277	0.03638	3.9335		0.14607	3.4009	0.14621	3.7891		0.14593	3.5017	0.14593	3.5959
0.03666	2.6299	0.03666	3.9332		0.14719	3.4012	0.14733	3.7878		0.14719	3.5017	0.14719	3.5956
0.03694	2.6308	0.03694	3.9326		0.14831	3.4012	0.14846	3.7875		0.14831	3.5017	0.14831	3.5956
0.03722	2.6333	0.03722	3.9326		0.14958	3.4009	0.14958	3.7863		0.14944	3.5017	0.14944	3.5928
0.0375	2.6352	0.03764	3.9317		0.1507	3.4012	0.15084	3.786		0.15056	3.5017	0.15056	3.5916
0.03778	2.637	0.03792	3.9317		0.15183	3.4012	0.15197	3.785		0.15183	3.5017	0.15183	3.5916
0.0382	2.6389	0.0382	3.932		0.15295	3.4012	0.15309	3.7853		0.15295	3.502	0.15295	3.5913
0.03848	2.6395	0.03848	3.932		0.15421	3.4012	0.15421	3.7853		0.15407	3.5017	0.15407	3.5913
0.03876	2.642	0.03876	3.932		0.15534	3.4012	0.15534	3.785		0.1552	3.5017	0.1552	3.5907
0.03904	2.6442	0.03904	3.9323		0.15646	3.4012	0.1566	3.785		0.15646	3.5017	0.15646	3.5907
0.03933	2.6454	0.03933	3.9314		0.15758	3.4012	0.15772	3.7841		0.15758	3.5017	0.15758	3.59
0.03961	2.6476	0.03961	3.9311		0.15885	3.4012	0.15885	3.7841		0.15871	3.5017	0.15871	3.5894
0.03989	2.6482	0.03989	3.9307		0.15997	3.4012	0.15997	3.7832		0.15983	3.5017	0.15983	3.5885
0.04017	2.65	0.04017	3.9301		0.1611	3.4012	0.16124	3.7813		0.1611	3.5017	0.1611	3.5882
0.04045	2.6525	0.04045	3.9304		0.16222	3.4012	0.16236	3.7807		0.16222	3.502	0.16222	3.5879
0.04073	2.6538	0.04073	3.9301		0.16348	3.4012	0.16348	3.7801		0.16334	3.502	0.16334	3.5863
0.04101	2.6553	0.04101	3.9298		0.16461	3.4012	0.16461	3.7807		0.16447	3.502	0.16447	3.5869
0.04129	2.6559	0.04129	3.9292		0.16573	3.4015	0.16587	3.7804		0.16573	3.5023	0.16573	3.5863
0.04157	2.6581	0.04157	3.9292		0.16685	3.4015	0.16699	3.7804		0.16685	3.5026	0.16685	3.5857
0.04185	2.6603	0.04185	3.9286		0.16812	3.4015	0.16812	3.7788		0.16798	3.502	0.16798	3.5844
0.04213	2.6625	0.04213	3.9289		0.16924	3.4018	0.16924	3.7791		0.1691	3.5023	0.1691	3.5832
0.04242	2.6643	0.04242	3.9283		0.17037	3.4015	0.17051	3.7779		0.17037	3.5026	0.17037	3.5826
0.0427	2.6652	0.0427	3.928		0.17149	3.4015	0.17163	3.7773		0.17149	3.5026	0.17149	3.5823
0.04312	2.6674	0.04312	3.9283		0.17275	3.4018	0.17275	3.777		0.17261	3.5023	0.17261	3.5817
0.0434	2.669	0.0434	3.9283		0.17388	3.4022	0.17388	3.7757		0.17374	3.5026	0.17374	3.581
0.04368	2.6702	0.04368	3.9276		0.175	3.4022	0.17514	3.7757		0.175	3.5026	0.175	3.5804
0.04396	2.6724	0.04396	3.927		0.17612	3.4022	0.17626	3.7757		0.17612	3.5035	0.17612	3.5798
0.04424	2.673	0.04424	3.927		0.17739	3.4018	0.17739	3.7754		0.17725	3.5026	0.17725	3.5792
0.04452	2.6749	0.04452	3.927		0.17851	3.4022	0.17851	3.7754		0.17837	3.5032	0.17837	3.5776
0.0448	2.6767	0.0448	3.9264		0.17963	3.4022	0.17978	3.7751		0.17963	3.5035	0.17963	3.5776
0.04508	2.6783	0.04508	3.9264		0.18076	3.4018	0.1809	3.7751		0.18076	3.5032	0.18076	3.577
0.04537	2.6795	0.04537	3.9261		0.18202	3.4018	0.18202	3.7745		0.18188	3.5032	0.18188	3.577
0.04565	2.6811	0.04565	3.9261		0.18315	3.4015	0.18315	3.7745		0.18301	3.5035	0.18301	3.5767
0.04593	2.6826	0.04593	3.9258		0.18427	3.4018	0.18441	3.7723		0.18427	3.5038	0.18427	3.5767
0.04621	2.6848	0.04621	3.9261		0.18553	3.4022	0.18553	3.7726		0.18539	3.5035	0.18539	3.5767
0.04649	2.6854	0.04649	3.9258		0.18666	3.4018	0.18666	3.7714		0.18652	3.5042	0.18652	3.5751
0.04677	2.686	0.04677	3.9255		0.18778	3.4022	0.18778	3.7708		0.18764	3.5038	0.18764	3.5739
0.04705	2.6882	0.04705	3.9252		0.1889	3.4022	0.18904	3.7705		0.1889	3.5035	0.1889	3.5736
0.04733	2.6897	0.04733	3.9249		0.19017	3.4022	0.19017	3.7705		0.19003	3.5045	0.19003	3.573
0.04761	2.6919	0.04761	3.9245		0.19129	3.4022	0.19129	3.7702		0.19115	3.5045	0.19115	3.5727
0.04789	2.6935	0.04789	3.9242		0.19242	3.4022	0.19242	3.7705		0.19228	3.5045	0.19228	3.5724
0.04831	2.695	0.04831	3.9239		0.19354	3.4022	0.19368	3.7698		0.19354	3.5045	0.19354	3.5717
0.0486	2.6953	0.0486	3.9236		0.1948	3.4022	0.1948	3.7692		0.19466	3.5045	0.19466	3.5711
0.04888	2.6959	0.04888	3.9233		0.19593	3.4022	0.19593	3.7683		0.19579	3.5045	0.19579	3.5708
0.04916	2.6984	0.04916	3.923		0.19705	3.4025	0.19705	3.768		0.19691	3.5045	0.19691	3.5705
0.04944	2.7003	0.04944	3.9227		0.19817	3.4022	0.19831	3.7671		0.19817	3.5045	0.19817	3.5705
0.04972	2.7012	0.04972	3.923		0.19944	3.4028	0.19944	3.7664		0.1993	3.5048	0.1993	3.5696
0.05	2.7031	0.05	3.9233		0.20056	3.4025	0.20056	3.7652		0.20042	3.5048	0.20042	3.5693
0.05028	2.7049	0.05028	3.923		0.20169	3.4022	0.20169	3.7655		0.20154	3.5048	0.20154	3.5683
0.05056	2.7065	0.05056	3.9227		0.20281	3.4028	0.20295	3.7655		0.20281	3.5051	0.20281	3.568
0.05084	2.7077	0.05084	3.9227		0.20407	3.4028	0.20407	3.7655		0.20393	3.5054	0.20393	3.5677
0.05112	2.7086	0.05112	3.9227		0.2052	3.4031	0.2052	3.7652		0.20506	3.5054	0.20506	3.5674
0.0514	2.7102	0.0514	3.923		0.20632	3.4031	0.20632	3.7655		0.20618	3.5054	0.20618	3.5668
0.05169	2.7114	0.05169	3.9221		0.20744	3.4028	0.20758	3.7643		0.20744	3.5054	0.20744	3.5668
0.05197	2.7133	0.05197	3.9224		0.20871	3.4028	0.20871	3.7636		0.20857	3.506	0.20857	3.5665
0.05225	2.7148	0.05225	3.9221		0.20983	3.4031	0.20983	3.763		0.20969	3.5057	0.20969	3.5649
0.05253	2.7155	0.05253	3.9221		0.21096	3.4031	0.21096	3.7627		0.21081	3.5057	0.21081	3.5646
0.05281	2.7173	0.05281	3.9214		0.21208	3.4031	0.21208	3.7618		0.21208	3.5063	0.21208	3.5637
0.05323	2.7189	0.05309	3.9218		0.21334	3.4028	0.21334	3.7621		0.2132	3.5063	0.2132	3.5634
0.05351	2.7198	0.05337	3.9218		0.21447	3.4031	0.21447	3.7612		0.21433	3.5066	0.21433	3.5624
0.05379	2.721	0.05379	3.9218		0.21559	3.4031	0.21559	3.7609		0.21545	3.5063	0.21545	3.5624
0.05407	2.722	0.05407	3.9218		0.21671	3.4031	0.21671	3.7609		0.21671	3.5063	0.21671	3.5618
0.05435	2.7235	0.05435	3.9214		0.21798	3.4031	0.21798	3.7596		0.21784	3.5066	0.21784	3.5615
0.05463	2.7251	0.05463	3.9205		0.2191	3.4031	0.2191	3.7605		0.21896	3.5063	0.21896	3.5615
0.05492	2.7269	0.05492	3.9211		0.22022	3.4031	0.22022	3.7602		0.22008	3.5066	0.22008	3.5615
0.0552	2.7279	0.0552	3.9196		0.22135	3.4031	0.22135	3.7599		0.22135	3.5066	0.22135	3.5606
0.05548	2.7288	0.05548	3.9196		0.22261	3.4031	0.22261	3.7593		0.22247	3.5063	0.22247	3.56
0.05576	2.7303	0.05576	3.9193		0.22374	3.4031	0.22374	3.7584		0.2236	3.5069	0.2236	3.5593
0.05604	2.7319	0.05604	3.918		0.22486	3.4031	0.22486	3.7581		0.22472	3.5069	0.22472	3.5581
0.05632	2.7334	0.05632	3.9183		0.22598	3.4031	0.22598	3.7568		0.22598	3.5069	0.22598	3.5578
0.0566	2.7347	0.0566	3.918		0.22725	3.4031	0.22725	3.7562		0.22711	3.5066	0.22711	3.5565
0.05688	2.735	0.05688	3.918		0.22837	3.4031	0.22837	3.7562		0.22823	3.5069	0.22823	3.5569
0.05716	2.7372	0.05716	3.9177		0.22949	3.4031	0.22949	3.7556		0.22935	3.5066	0.22935	3.5565
0.05744	2.7387	0.05744	3.918		0.23062	3.4034	0.23062	3.7553		0.23062	3.5069	0.23062	3.5562
0.05772	2.7396	0.05772	3.9177		0.23188	3.4034	0.23188	3.755		0.23174	3.5069	0.23174	3.5559
0.05801	2.7406	0.05801	3.918		0.23301	3.4034	0.23301	3.7547		0.23287	3.5073	0.23287	3.5562
0.05843	2.7421	0.05829	3.9177		0.23413	3.4034	0.23413	3.7543		0.23399	3.5073	0.23399	3.5553
0.05871	2.744	0.05857	3.9171		0.23525	3.4034	0.23525	3.754		0.23525	3.5073	0.23525	3.5544
0.05899	2.7458	0.05899	3.9174		0.23652	3.4034	0.23652	3.7531		0.23638	3.5073	0.23638	3.5534
0.05927	2.7471	0.05927	3.9174		0.23764	3.4037	0.23764	3.7537		0.2375	3.5073	0.2375	3.5525
0.05955	2.7477	0.05955	3.9174		0.23876	3.4034	0.23876	3.7522		0.23862	3.5073	0.23862	3.5531
0.05983	2.7489	0.05983	3.9171		0.24003	3.4034	0.23989	3.7516		0.23989	3.5073	0.23989	3.5522
0.06011	2.7502	0.06011	3.9168		0.24115	3.4037	0.24115	3.7509		0.24101	3.5073	0.24101	3.5519
0.06039	2.7517	0.06039	3.9168		0.24228	3.4043	0.24228	3.7506		0.24213	3.5073	0.24213	3.5522
0.06067	2.7539	0.06067	3.9168		0.2434	3.4037	0.2434	3.7497		0.24326	3.5079	0.24326	3.5519
0.06096	2.7545	0.06096	3.9165		0.24466	3.4034	0.24452	3.7503		0.24452	3.5079	0.24452	3.5513
0.06124	2.7555	0.06124	3.9162		0.24579	3.4043	0.24579	3.7503		0.24565	3.5076	0.24565	3.5507
0.06152	2.7576	0.06152	3.9159		0.24691	3.4037	0.24691	3.7503		0.24677	3.5079	0.24677	3.55
0.0618	2.7589	0.0618	3.9159		0.24803	3.4043	0.24803	3.7503		0.24789	3.5076	0.24789	3.5494
0.06208	2.7598	0.06208	3.9159		0.2493	3.4046	0.24916	3.7497		0.24916	3.5079	0.24916	3.5488
0.06236	2.7604	0.06236	3.9156		0.25042	3.4049	0.25042	3.7491		0.25028	3.5076	0.25028	3.5476
0.06264	2.762	0.06264	3.9149		0.25154	3.4056	0.25154	3.7485		0.2514	3.5079	0.2514	3.5469
0.06292	2.7635	0.06292	3.9143		0.25267	3.4056	0.25267	3.7475		0.25253	3.5082	0.25253	3.5466
0.06334	2.7651	0.0632	3.9143		0.25393	3.4053	0.25379	3.7469		0.25379	3.5082	0.25379	3.5466
0.06362	2.7666	0.06348	3.9143		0.25506	3.4053	0.25506	3.7463		0.25492	3.5085	0.25492	3.5463
0.0639	2.7675	0.06376	3.914		0.25618	3.4049	0.25618	3.7453		0.25604	3.5088	0.25604	3.546
0.06419	2.7691	0.06419	3.9137		0.2573	3.4059	0.2573	3.7453		0.25716	3.5088	0.25716	3.5457
0.06447	2.77	0.06447	3.9134		0.25857	3.4059	0.25843	3.745		0.25843	3.5091	0.25843	3.5454
0.06475	2.771	0.06475	3.9128		0.25969	3.4059	0.25955	3.745		0.25955	3.5088	0.25955	3.5451
0.06503	2.7716	0.06503	3.9128		0.26081	3.4059	0.26081	3.7447		0.26067	3.5091	0.26067	3.5445
0.06531	2.7731	0.06531	3.9128		0.26194	3.4059	0.26194	3.7447		0.2618	3.5094	0.2618	3.5435
0.06559	2.775	0.06559	3.9125		0.2632	3.4059	0.26306	3.7447		0.26306	3.5097	0.26306	3.5432
0.06587	2.7762	0.06587	3.9125		0.26433	3.4059	0.26419	3.745		0.26419	3.51	0.26419	3.5426
0.06615	2.7775	0.06615	3.9121		0.26545	3.4059	0.26545	3.7435		0.26531	3.51	0.26531	3.5429
0.06643	2.7781	0.06643	3.9125		0.26657	3.4059	0.26657	3.7432		0.26643	3.5104	0.26643	3.5423
0.06671	2.7793	0.06671	3.9121		0.26784	3.4062	0.2677	3.7419		0.2677	3.5104	0.2677	3.5423
0.06699	2.7812	0.06699	3.9121		0.26896	3.4062	0.26882	3.7422		0.26882	3.511	0.26882	3.5417
0.06728	2.783	0.06728	3.9125		0.27008	3.4062	0.27008	3.7416		0.26994	3.511	0.26994	3.5414
0.06756	2.784	0.06756	3.9121		0.27121	3.4059	0.27121	3.7413		0.27107	3.511	0.27107	3.5401
0.06784	2.7843	0.06784	3.9118		0.27247	3.4065	0.27233	3.741		0.27233	3.511	0.27233	3.5404
0.06812	2.7852	0.06812	3.9118		0.2736	3.4068	0.27346	3.741		0.27346	3.511	0.27346	3.5389
0.06854	2.7868	0.0684	3.9121		0.27472	3.4068	0.27486	3.7404		0.27458	3.5113	0.27458	3.5395
0.06882	2.7889	0.06868	3.9115		0.27584	3.4068	0.27612	3.7401		0.2757	3.5119	0.2757	3.5383
0.0691	2.7899	0.06896	3.9112		0.27711	3.4068	0.27725	3.7404		0.27697	3.5116	0.27697	3.5386
0.06938	2.7902	0.06924	3.9115		0.27823	3.4071	0.27837	3.7395		0.27809	3.5119	0.27809	3.5373
0.06966	2.792	0.06966	3.9112		0.27935	3.4077	0.27949	3.7398		0.27921	3.5119	0.27921	3.537
0.06994	2.7942	0.06994	3.9112		0.28062	3.408	0.28076	3.7391		0.28034	3.5116	0.28034	3.537
0.07022	2.7945	0.07022	3.91		0.28174	3.408	0.28188	3.7382		0.2816	3.5116	0.2816	3.537
0.07051	2.7958	0.07051	3.9103		0.28287	3.4077	0.28301	3.7385		0.28272	3.5119	0.28272	3.5367
0.07079	2.7964	0.07079	3.9103		0.28399	3.4077	0.28413	3.7367		0.28385	3.5116	0.28385	3.537
0.07107	2.7982	0.07107	3.9097		0.28525	3.4077	0.28539	3.736		0.28497	3.5119	0.28497	3.5361
0.07135	2.8001	0.07135	3.9103		0.28638	3.4077	0.28652	3.7364		0.28624	3.5119	0.28624	3.5361
0.07163	2.8007	0.07163	3.909		0.2875	3.4077	0.28764	3.7364		0.28736	3.5119	0.28736	3.5352
0.07191	2.801	0.07191	3.909		0.28862	3.408	0.28876	3.7357		0.28848	3.5119	0.28848	3.5345
0.07219	2.8026	0.07219	3.909		0.28989	3.4084	0.28989	3.7351		0.28961	3.5119	0.28961	3.5339
0.07247	2.8047	0.07247	3.91		0.29101	3.408	0.29115	3.7351		0.29087	3.5119	0.29087	3.5333
0.07275	2.806	0.07275	3.9084		0.29213	3.4077	0.29228	3.7351		0.29199	3.5119	0.29199	3.533
0.07303	2.8069	0.07303	3.9094		0.29326	3.4077	0.2934	3.7345		0.29312	3.5119	0.29312	3.5327
0.07346	2.8085	0.07331	3.9087		0.29452	3.4077	0.29452	3.7345		0.29424	3.5119	0.29424	3.5324
0.07374	2.8094	0.0736	3.9078		0.29565	3.4077	0.29579	3.7342		0.29551	3.5119	0.29551	3.5324
0.07402	2.81	0.07388	3.9081		0.29677	3.4077	0.29691	3.7336		0.29663	3.5122	0.29663	3.5324
0.0743	2.8106	0.07416	3.9084		0.29789	3.4077	0.29803	3.7326		0.29775	3.5122	0.29775	3.5321
0.07458	2.8131	0.07444	3.9078		0.29916	3.4077	0.29916	3.7326		0.29888	3.5122	0.29888	3.5308
0.07486	2.815	0.07486	3.9081		0.30028	3.4077	0.30042	3.732		0.30014	3.5125	0.30014	3.5305
0.07514	2.8156	0.07514	3.9081		0.3014	3.408	0.30154	3.7314		0.30126	3.5122	0.30126	3.5302
0.07542	2.8162	0.07542	3.9075		0.30253	3.4084	0.30267	3.7314		0.30239	3.5125	0.30239	3.5299
0.0757	2.8181	0.0757	3.9078		0.30379	3.408	0.30379	3.7314		0.30351	3.5128	0.30351	3.5299
0.07598	2.8193	0.07598	3.9078		0.30492	3.4077	0.30506	3.7308		0.30478	3.5128	0.30478	3.529
0.07626	2.8196	0.07626	3.9078		0.30604	3.4084	0.30618	3.7305		0.3059	3.5128	0.3059	3.5286
0.07654	2.8209	0.07654	3.9075		0.30716	3.4084	0.3073	3.7302		0.30702	3.5128	0.30702	3.5283
0.07683	2.8224	0.07683	3.9075		0.30843	3.408	0.30843	3.7305		0.30815	3.5128	0.30815	3.5277
0.07711	2.824	0.07711	3.9066		0.30955	3.4084	0.30969	3.7302		0.30941	3.5128	0.30941	3.5274
0.07739	2.8252	0.07739	3.9072		0.31067	3.409	0.31081	3.7302		0.31053	3.5128	0.31053	3.5271
0.07767	2.8255	0.07767	3.9066		0.3118	3.4096	0.31194	3.7295		0.31166	3.5128	0.31166	3.5268
0.07795	2.8268	0.07795	3.9069		0.31306	3.4093	0.31306	3.7292		0.31278	3.5131	0.31278	3.5268
0.07823	2.8289	0.07823	3.9063		0.31419	3.409	0.31433	3.7292		0.31404	3.5128	0.31404	3.5259
0.07865	2.8299	0.07851	3.9059		0.31531	3.4096	0.31545	3.7286		0.31517	3.5128	0.31517	3.5249
0.07893	2.8305	0.07879	3.9066		0.31643	3.4093	0.31657	3.728		0.31629	3.5131	0.31629	3.5246
0.07921	2.8317	0.07907	3.9059		0.3177	3.4096	0.3177	3.728		0.31742	3.5138	0.31742	3.524
0.07949	2.8339	0.07935	3.9053		0.31882	3.4093	0.31896	3.7277		0.31868	3.5138	0.31868	3.5246
0.07978	2.8348	0.07963	3.9059		0.31994	3.4096	0.32008	3.7267		0.3198	3.5138	0.3198	3.5231
0.08006	2.8351	0.07992	3.9053		0.32107	3.4096	0.32121	3.7267		0.32093	3.5138	0.32093	3.5231
0.08034	2.8358	0.08034	3.9053		0.32233	3.4096	0.32233	3.7258		0.32205	3.5138	0.32205	3.5221
0.08062	2.8379	0.08062	3.9047		0.32346	3.4096	0.3236	3.7249		0.32331	3.5144	0.32331	3.5224
0.0809	2.8401	0.0809	3.9041		0.32458	3.4099	0.32472	3.7249		0.32444	3.5147	0.32444	3.5224
0.08118	2.8401	0.08118	3.9041		0.3257	3.4099	0.32584	3.7243		0.32556	3.5144	0.32556	3.5221
0.08146	2.8416	0.08146	3.9035		0.32697	3.4096	0.32697	3.7246		0.32669	3.515	0.32669	3.5221
0.08174	2.8429	0.08174	3.9035		0.32809	3.4099	0.32823	3.724		0.32795	3.515	0.32795	3.5215
0.08202	2.8444	0.08202	3.9035		0.32921	3.4102	0.32935	3.7236		0.32907	3.515	0.32907	3.5218
0.0823	2.8457	0.0823	3.9032		0.33048	3.4105	0.33048	3.724		0.3302	3.5153	0.3302	3.5212
0.08258	2.8466	0.08258	3.9035		0.3316	3.4105	0.3316	3.7236		0.33132	3.5153	0.33132	3.5209
0.08287	2.8485	0.08287	3.9032		0.33272	3.4105	0.33272	3.723		0.33258	3.5156	0.33258	3.5197
0.08315	2.8497	0.08315	3.9028		0.33385	3.4105	0.33399	3.7227		0.33371	3.5153	0.33371	3.52
0.08357	2.8513	0.08343	3.9032		0.33511	3.4105	0.33511	3.7215		0.33483	3.5153	0.33483	3.519
0.08385	2.8516	0.08371	3.9032		0.33624	3.4105	0.33624	3.7212		0.33596	3.5156	0.33596	3.5187
0.08413	2.8522	0.08399	3.9025		0.33736	3.4108	0.33736	3.7212		0.33722	3.5156	0.33722	3.5181
0.08441	2.8531	0.08427	3.9032		0.33848	3.4115	0.33862	3.7212		0.33834	3.5156	0.33834	3.5178
0.08469	2.8547	0.08455	3.9025		0.33975	3.4115	0.33975	3.7205		0.33947	3.5156	0.33947	3.5169
0.08497	2.8556	0.08483	3.9028		0.34087	3.4115	0.34087	3.7215		0.34059	3.5156	0.34059	3.5172
0.08525	2.8568	0.08511	3.9022		0.34199	3.4115	0.34199	3.7205		0.34185	3.5156	0.34185	3.5166
0.08553	2.859	0.08539	3.9019		0.34312	3.4115	0.34326	3.7193		0.34298	3.5156	0.34298	3.5162
0.08581	2.8596	0.08581	3.9019		0.34438	3.4115	0.34438	3.719		0.3441	3.5162	0.3441	3.5162
0.0861	2.8599	0.0861	3.9016		0.34551	3.4118	0.34551	3.7178		0.34522	3.5156	0.34522	3.5159
0.08638	2.8609	0.08638	3.9019		0.34663	3.4124	0.34663	3.7178		0.34649	3.5162	0.34649	3.5159
0.08666	2.863	0.08666	3.9019		0.34775	3.4121	0.34789	3.7178		0.34761	3.5159	0.34761	3.5156
0.08694	2.8652	0.08694	3.9022		0.34902	3.4124	0.34902	3.7174		0.34874	3.5159	0.34874	3.5156
0.08722	2.8655	0.08722	3.9016		0.35014	3.4124	0.35014	3.7171		0.34986	3.5159	0.34986	3.5144
0.0875	2.8661	0.0875	3.9022		0.35126	3.4121	0.35126	3.7168		0.35112	3.5166	0.35112	3.5138
0.08778	2.8677	0.08778	3.9016		0.35239	3.4121	0.35253	3.7165		0.35225	3.5166	0.35225	3.5135
0.08806	2.8699	0.08806	3.9013		0.35365	3.4124	0.35365	3.7165		0.35337	3.5156	0.35337	3.5128
0.08834	2.8708	0.08834	3.9013		0.35478	3.4121	0.35478	3.7159		0.35449	3.5159	0.35449	3.5128
0.08876	2.8714	0.08862	3.9019		0.3559	3.4118	0.3559	3.7159		0.35576	3.5162	0.35576	3.5125
0.08904	2.8723	0.0889	3.9007		0.35702	3.4115	0.35716	3.7153		0.35688	3.5166	0.35688	3.5122
0.08933	2.8739	0.08919	3.9007		0.35829	3.4118	0.35829	3.7147		0.35801	3.5166	0.35801	3.5122
0.08961	2.8754	0.08947	3.9004		0.35941	3.4121	0.35941	3.715		0.35913	3.5166	0.35913	3.5119
0.08989	2.8761	0.08975	3.9004		0.36053	3.4124	0.36053	3.7143		0.36039	3.5162	0.36039	3.5119
0.09017	2.8764	0.09003	3.8997		0.36166	3.4124	0.3618	3.7147		0.36152	3.5166	0.36152	3.5119
0.09045	2.8782	0.09031	3.9		0.36292	3.4124	0.36292	3.7131		0.36264	3.5166	0.36264	3.511
0.09073	2.8801	0.09059	3.9		0.36404	3.4124	0.36404	3.7128		0.36376	3.5166	0.36376	3.51
0.09101	2.8807	0.09101	3.8997		0.36517	3.4124	0.36517	3.7125		0.36503	3.5166	0.36503	3.5097
0.09129	2.881	0.09129	3.8997		0.36629	3.4121	0.36643	3.7122		0.36615	3.5169	0.36615	3.5085
0.09157	2.8819	0.09157	3.8997		0.36756	3.4121	0.36756	3.7122		0.36728	3.5169	0.36728	3.5085
0.09185	2.8838	0.09185	3.8997		0.36868	3.4118	0.36868	3.7119		0.3684	3.5166	0.3684	3.5079
0.09213	2.8857	0.09213	3.8994		0.3698	3.4115	0.3698	3.7122		0.36966	3.5169	0.36966	3.5076
0.09242	2.8857	0.09242	3.8994		0.37107	3.4115	0.37107	3.7119		0.37079	3.5172	0.37079	3.5076
0.0927	2.8863	0.0927	3.8991		0.37219	3.4118	0.37219	3.7109		0.37191	3.5172	0.37191	3.5073
0.09298	2.8875	0.09298	3.8991		0.37331	3.4118	0.37331	3.71		0.37303	3.5172	0.37303	3.5073
0.09326	2.8897	0.09326	3.8991		0.37444	3.4115	0.37444	3.7103		0.3743	3.5175	0.3743	3.5069
0.09368	2.8909	0.09354	3.8988		0.3757	3.4115	0.3757	3.7081		0.37542	3.5172	0.37542	3.5066
0.09396	2.8909	0.09382	3.8985		0.37683	3.4115	0.37683	3.7081		0.37654	3.5175	0.37654	3.506
0.09424	2.8909	0.0941	3.8985		0.37795	3.4118	0.37795	3.7081		0.37767	3.5175	0.37767	3.5057
0.09452	2.8928	0.09438	3.8982		0.37907	3.4124	0.37907	3.7078		0.37893	3.5178	0.37893	3.5054
0.0948	2.895	0.09466	3.8985		0.38034	3.4121	0.38034	3.7078		0.38006	3.5175	0.38006	3.5042
0.09508	2.8959	0.09494	3.8985		0.38146	3.4124	0.38146	3.7072		0.38118	3.5181	0.38118	3.5051
0.09537	2.8959	0.09522	3.8982		0.38258	3.4127	0.38258	3.7072		0.3823	3.5178	0.3823	3.5042
0.09565	2.8971	0.09551	3.8976		0.38371	3.4133	0.38371	3.7072		0.38357	3.5184	0.38357	3.5035
0.09593	2.899	0.09579	3.8976		0.38497	3.413	0.38497	3.7069		0.38469	3.5184	0.38469	3.5029
0.09621	2.9002	0.09621	3.8979		0.3861	3.4133	0.3861	3.7066		0.38581	3.5184	0.38581	3.5026
0.09649	2.9012	0.09649	3.8969		0.38722	3.4124	0.38722	3.7054		0.38694	3.5184	0.38694	3.502
0.09677	2.9018	0.09677	3.8969		0.38834	3.413	0.38834	3.705		0.3882	3.5184	0.3882	3.5017
0.09705	2.903	0.09705	3.8969		0.38961	3.4136	0.38961	3.7057		0.38933	3.5184	0.38933	3.502
0.09733	2.9046	0.09733	3.8966		0.39073	3.4142	0.39073	3.705		0.39045	3.5184	0.39045	3.502
0.09761	2.9058	0.09761	3.8966		0.39185	3.4139	0.39185	3.7041		0.39157	3.519	0.39157	3.5017
0.09789	2.9064	0.09789	3.8963		0.39298	3.4136	0.39298	3.7047		0.39284	3.5184	0.39284	3.502
0.09817	2.9067	0.09817	3.8966		0.39424	3.4136	0.39424	3.7032		0.39396	3.519	0.39396	3.5007
0.09846	2.9077	0.09846	3.8966		0.39537	3.4142	0.39537	3.7026		0.39508	3.5193	0.39508	3.5004
0.09888	2.9092	0.09874	3.896		0.39649	3.4142	0.39649	3.7023		0.39621	3.5193	0.39621	3.5001
0.09916	2.9108	0.09902	3.8963		0.39761	3.4142	0.39761	3.7023		0.39747	3.519	0.39747	3.4998
0.09944	2.9111	0.0993	3.8963		0.39888	3.4142	0.39888	3.7023		0.3986	3.5193	0.3986	3.4995
0.09972	2.9111	0.09958	3.896		0.4	3.4142	0.4	3.7019		0.39972	3.5197	0.39972	3.4989
0.1	2.912	0.09986	3.896		0.40112	3.4142	0.40112	3.7013		0.40084	3.52	0.40084	3.4989
0.10028	2.9145	0.10014	3.896		0.40225	3.4142	0.40225	3.7016		0.40211	3.5203	0.40211	3.4992
0.10056	2.916	0.10042	3.8957		0.40351	3.4142	0.40337	3.7016		0.40323	3.5197	0.40323	3.498
0.10084	2.9167	0.1007	3.8948		0.40463	3.4149	0.40463	3.701		0.40435	3.5203	0.40435	3.4976
0.10112	2.917	0.10098	3.8951		0.40576	3.4149	0.40576	3.701		0.40548	3.5203	0.40548	3.4967
0.1014	2.9179	0.10126	3.8954		0.40688	3.4149	0.40688	3.7013		0.40674	3.5203	0.40674	3.497
0.10169	2.9195	0.10169	3.8938		0.40815	3.4149	0.40801	3.7004		0.40787	3.5206	0.40787	3.4964
0.10197	2.9204	0.10197	3.8938		0.40927	3.4152	0.40927	3.7001		0.40899	3.5212	0.40899	3.4967
0.10225	2.9204	0.10225	3.8935		0.41039	3.4152	0.41039	3.6995		0.41011	3.5209	0.41011	3.4958
0.10253	2.921	0.10253	3.8935		0.41166	3.4152	0.41152	3.6982		0.41138	3.5209	0.41138	3.4958
0.10281	2.9222	0.10281	3.8948		0.41278	3.4155	0.41264	3.6982		0.4125	3.5212	0.4125	3.4955
0.10309	2.9235	0.10309	3.8945		0.4139	3.4158	0.4139	3.6973		0.41362	3.5212	0.41362	3.4952
0.10337	2.9247	0.10337	3.8932		0.41503	3.4155	0.41503	3.6979		0.41475	3.5212	0.41475	3.4949
0.10365	2.9253	0.10365	3.8932		0.41629	3.4161	0.41615	3.6973		0.41601	3.5212	0.41601	3.493
0.10407	2.9266	0.10393	3.8938		0.41742	3.4158	0.41728	3.697		0.41713	3.5215	0.41713	3.4927
0.10435	2.9272	0.10421	3.8932		0.41854	3.4158	0.41854	3.6964		0.41826	3.5218	0.41826	3.4924
0.10463	2.9281	0.10449	3.8929		0.41966	3.4161	0.41966	3.6967		0.41938	3.5218	0.41938	3.4924
0.10492	2.9291	0.10478	3.8929		0.42093	3.4161	0.42079	3.6964		0.42065	3.5218	0.42065	3.4921
0.1052	2.93	0.10506	3.8932		0.42205	3.4158	0.42191	3.6954		0.42177	3.5215	0.42177	3.4921
0.10548	2.9306	0.10534	3.8929		0.42317	3.4158	0.42317	3.6954		0.42289	3.5215	0.42289	3.4918
0.10576	2.9312	0.10562	3.8932		0.4243	3.4164	0.4243	3.6957		0.42402	3.5215	0.42402	3.4921
0.10604	2.9319	0.1059	3.8929		0.42556	3.4167	0.42542	3.6948		0.42528	3.5215	0.42528	3.4914
0.10632	2.9322	0.10618	3.8926		0.42669	3.4164	0.42654	3.6939		0.4264	3.5218	0.4264	3.4911
0.1066	2.9331	0.10646	3.8926		0.42781	3.4164	0.42781	3.6945		0.42753	3.5221	0.42753	3.4911
0.10688	2.9343	0.10688	3.8923		0.42893	3.4167	0.42893	3.6933		0.42865	3.5218	0.42865	3.4908
0.10716	2.9359	0.10716	3.8923		0.4302	3.4164	0.43006	3.6933		0.42992	3.5215	0.42992	3.4899
0.10744	2.9362	0.10744	3.892		0.43132	3.4167	0.43118	3.6933		0.43104	3.5221	0.43104	3.4899
0.10772	2.9365	0.10772	3.892		0.43244	3.417	0.43244	3.693		0.43216	3.5221	0.43216	3.4899
0.10801	2.9371	0.10801	3.8917		0.43357	3.4167	0.43357	3.6926		0.43329	3.5221	0.43329	3.489
0.10829	2.9377	0.10829	3.892		0.43483	3.417	0.43469	3.6926		0.43455	3.5221	0.43455	3.488
0.10857	2.9387	0.10857	3.892		0.43596	3.4164	0.43581	3.6917		0.43567	3.5221	0.43567	3.488
0.10885	2.9405	0.10885	3.8914		0.43708	3.4164	0.43708	3.6917		0.4368	3.5221	0.4368	3.488
0.10927	2.9408	0.10913	3.8914		0.4382	3.4167	0.4382	3.6914		0.43792	3.5221	0.43792	3.4871
0.10955	2.9408	0.10941	3.8914		0.43947	3.417	0.43933	3.6908		0.43919	3.5221	0.43919	3.4868
0.10983	2.9415	0.10969	3.8914		0.44059	3.417	0.44045	3.6908		0.44031	3.5221	0.44031	3.4868
0.11011	2.9421	0.10997	3.8917		0.44171	3.417	0.44171	3.6905		0.44143	3.5221	0.44143	3.4871
0.11039	2.9436	0.11025	3.892		0.44284	3.417	0.44284	3.6905		0.44256	3.5221	0.44256	3.4865
0.11067	2.9446	0.11053	3.8917		0.4441	3.4167	0.44396	3.6895		0.44382	3.5221	0.44382	3.4862
0.11096	2.9458	0.11081	3.8917		0.44522	3.4167	0.44508	3.6899		0.44494	3.5221	0.44494	3.4859
0.11124	2.9464	0.1111	3.8904		0.44635	3.417	0.44635	3.6892		0.44607	3.5221	0.44607	3.4852
0.11152	2.9467	0.11138	3.8904		0.44747	3.417	0.44747	3.6883		0.44719	3.5221	0.44719	3.4856
0.1118	2.947	0.11166	3.8901		0.44874	3.417	0.4486	3.688		0.44846	3.5224	0.44846	3.4852
0.11208	2.9474	0.11194	3.8907		0.44986	3.417	0.44972	3.6874		0.44958	3.5231	0.44958	3.4843
0.11236	2.9483	0.11236	3.8911		0.45098	3.417	0.45098	3.6877		0.4507	3.5231	0.4507	3.4843
0.11264	2.9495	0.11264	3.8907		0.45225	3.417	0.45211	3.6877		0.45183	3.5231	0.45183	3.4834
0.11292	2.9498	0.11292	3.8904		0.45337	3.417	0.45323	3.6874		0.45309	3.5228	0.45309	3.4831
0.1132	2.9501	0.1132	3.8904		0.45449	3.417	0.45435	3.6874		0.45421	3.5231	0.45421	3.4828
0.11348	2.9508	0.11348	3.8895		0.45562	3.4173	0.45562	3.6868		0.45534	3.5234	0.45534	3.4831
0.11376	2.9517	0.11376	3.8895		0.45688	3.4173	0.45674	3.6861		0.45646	3.5237	0.45646	3.4828
0.11419	2.952	0.11404	3.8895		0.45801	3.417	0.45787	3.6864		0.45772	3.5237	0.45772	3.4825
0.11447	2.9523	0.11433	3.8892		0.45913	3.4177	0.45899	3.6861		0.45885	3.524	0.45885	3.4828
0.11475	2.9526	0.11461	3.8889		0.46025	3.4173	0.46025	3.6852		0.45997	3.524	0.45997	3.4818
0.11503	2.9532	0.11489	3.8886		0.46152	3.4177	0.46138	3.6843		0.4611	3.524	0.4611	3.4818
0.11531	2.9542	0.11517	3.8883		0.46264	3.4183	0.4625	3.6837		0.46236	3.524	0.46236	3.4809
0.11559	2.9545	0.11545	3.8886		0.46376	3.4177	0.46362	3.6833		0.46348	3.524	0.46348	3.4809
0.11587	2.9551	0.11573	3.8889		0.46489	3.4173	0.46489	3.6833		0.46461	3.524	0.46461	3.4812
0.11615	2.9554	0.11601	3.888		0.46615	3.4183	0.46601	3.683		0.46573	3.5246	0.46573	3.4812
0.11643	2.9557	0.11629	3.888		0.46728	3.4186	0.46713	3.683		0.46699	3.524	0.46699	3.48
0.11671	2.9563	0.11657	3.8876		0.4684	3.4186	0.46826	3.6824		0.46812	3.5246	0.46812	3.4797
0.11699	2.957	0.11685	3.8876		0.46952	3.4186	0.46952	3.6824		0.46924	3.5246	0.46924	3.479
0.11728	2.9576	0.11728	3.8883		0.47079	3.4189	0.47065	3.6821		0.47037	3.5246	0.47037	3.479
0.11756	2.9576	0.11756	3.8873		0.47191	3.4189	0.47177	3.6821		0.47163	3.5246	0.47163	3.4778
0.11784	2.9585	0.11784	3.888		0.47303	3.4189	0.47289	3.6824		0.47275	3.5249	0.47275	3.4778
0.11812	2.9598	0.11812	3.888		0.47416	3.4189	0.47416	3.6818		0.47388	3.5249	0.47388	3.4772
0.1184	2.9601	0.1184	3.8873		0.47542	3.4189	0.47528	3.6812		0.475	3.5249	0.475	3.4772
0.11868	2.9604	0.11868	3.888		0.47654	3.4189	0.4764	3.6812		0.47626	3.5249	0.47626	3.4772
0.11896	2.9607	0.11896	3.888		0.47767	3.4192	0.47753	3.6809		0.47739	3.5249	0.47739	3.4772
0.11938	2.961	0.11924	3.887		0.47879	3.4198	0.47879	3.6809		0.47851	3.5249	0.47851	3.4769
0.11966	2.9616	0.11952	3.887		0.48006	3.4192	0.47992	3.6802		0.47963	3.5252	0.47963	3.4756
0.11994	2.9619	0.1198	3.8873		0.48118	3.4195	0.48104	3.6799		0.4809	3.5252	0.4809	3.4759
0.12022	2.9619	0.12008	3.8873		0.4823	3.4192	0.48216	3.6796		0.48202	3.5259	0.48202	3.475
0.12051	2.9619	0.12037	3.8873		0.48343	3.4192	0.48343	3.6793		0.48315	3.5262	0.48315	3.4744
0.12079	2.9625	0.12065	3.8873		0.48469	3.4189	0.48455	3.679		0.48427	3.5265	0.48427	3.4741
0.12107	2.9629	0.12093	3.8873		0.48581	3.4192	0.48567	3.6787		0.48553	3.5262	0.48553	3.4735
0.12135	2.9638	0.12121	3.8873		0.48694	3.4195	0.4868	3.6784		0.48666	3.5262	0.48666	3.4735
0.12163	2.9641	0.12149	3.8873		0.48806	3.4198	0.48806	3.6765		0.48778	3.5268	0.48778	3.4732
0.12191	2.9653	0.12177	3.8873		0.48933	3.4198	0.48919	3.6765		0.4889	3.5268	0.4889	3.4732
0.12219	2.9653	0.12205	3.8873		0.49045	3.4198	0.49031	3.6771		0.49017	3.5268	0.49017	3.4732
0.12247	2.9657	0.12247	3.8867		0.49157	3.4198	0.49143	3.6768		0.49129	3.5268	0.49129	3.4732
0.12275	2.9663	0.12275	3.8867		0.49284	3.4201	0.4927	3.6765		0.49242	3.5268	0.49242	3.4725
0.12303	2.9666	0.12303	3.8861		0.49396	3.4208	0.49382	3.6765		0.49354	3.5268	0.49354	3.4725
0.12331	2.9666	0.12331	3.8852		0.49508	3.4208	0.49494	3.6765		0.4948	3.5271	0.4948	3.4722
0.1236	2.9675	0.1236	3.8864		0.49621	3.4208	0.49607	3.6759		0.49593	3.5271	0.49593	3.4722
0.12388	2.9678	0.12388	3.8858		0.49747	3.4208	0.49733	3.6753		0.49705	3.5268	0.49705	3.4716
0.1243	2.9678	0.12416	3.8845		0.4986	3.4208	0.49846	3.6744		0.49817	3.5271	0.49817	3.471
0.12458	2.9681	0.12444	3.8845		0.49972	3.4208	0.49958	3.6744		0.49944	3.5268	0.49944	3.471
0.12486	2.9691	0.12472	3.8849		0.50084	3.4208	0.5007	3.6737		0.50056	3.5271	0.50056	3.4707
0.12514	2.9697	0.125	3.8845		0.50211	3.4208	0.50197	3.6734		0.50169	3.5271	0.50169	3.4704
0.12542	2.9703	0.12528	3.8845		0.50323	3.4208	0.50309	3.6731		0.50281	3.5271	0.50281	3.4704
0.1257	2.9709	0.12556	3.8839		0.50435	3.4214	0.50421	3.6728		0.50407	3.5268	0.50407	3.4701
0.12598	2.9712	0.12584	3.8842		0.50548	3.4211	0.50534	3.6731		0.5052	3.5277	0.5052	3.4701
0.12626	2.9715	0.12612	3.8836		0.50674	3.4217	0.5066	3.6722		0.50632	3.5277	0.50632	3.4691
0.12654	2.9715	0.1264	3.8839		0.50787	3.4214	0.50772	3.6722		0.50744	3.5274	0.50744	3.4682
0.12683	2.9715	0.12669	3.8839		0.50899	3.4217	0.50885	3.6716		0.50871	3.5277	0.50871	3.4673
0.12711	2.9715	0.12697	3.8833		0.51011	3.4217	0.50997	3.6719		0.50983	3.528	0.50983	3.4666
0.12739	2.9715	0.12725	3.883		0.51138	3.4217	0.51124	3.6709		0.51096	3.5283	0.51096	3.467
0.12767	2.9719	0.12767	3.8836		0.5125	3.4217	0.51236	3.6713		0.51208	3.5286	0.51208	3.467
0.12795	2.9725	0.12795	3.883		0.51362	3.4217	0.51348	3.6709		0.51334	3.528	0.51334	3.4666
0.12823	2.9725	0.12823	3.8827		0.51475	3.4217	0.51461	3.6709		0.51447	3.5286	0.51447	3.4666
0.12851	2.9734	0.12851	3.883		0.51601	3.4217	0.51587	3.6691		0.51559	3.5286	0.51559	3.4663
0.12879	2.974	0.12879	3.8827		0.51713	3.4217	0.51699	3.6691		0.51671	3.5286	0.51671	3.4657
0.12907	2.974	0.12907	3.8827		0.51826	3.4217	0.51812	3.6688		0.51798	3.5286	0.51798	3.466
0.12949	2.9746	0.12935	3.8827		0.51938	3.4217	0.51924	3.6682		0.5191	3.5296	0.5191	3.4651
0.12978	2.975	0.12963	3.8824		0.52065	3.4217	0.52051	3.6682		0.52022	3.529	0.52022	3.4651
0.13006	2.9753	0.12992	3.8827		0.52177	3.4217	0.52163	3.6672		0.52135	3.529	0.52135	3.4648
0.13034	2.9756	0.1302	3.8824		0.52289	3.4217	0.52275	3.6666		0.52261	3.5293	0.52261	3.4648
0.13062	2.9759	0.13048	3.8824		0.52402	3.422	0.52388	3.6666		0.52374	3.5293	0.52374	3.4648
0.1309	2.9765	0.13076	3.8821		0.52528	3.4223	0.52514	3.666		0.52486	3.5296	0.52486	3.4645
0.13118	2.9765	0.13104	3.8821		0.5264	3.4223	0.52626	3.666		0.52598	3.5296	0.52598	3.4645
0.13146	2.9768	0.13132	3.8821		0.52753	3.422	0.52739	3.6663		0.52725	3.5296	0.52725	3.4635
0.13174	2.9771	0.1316	3.8818		0.52865	3.422	0.52851	3.6666		0.52837	3.5296	0.52837	3.4623
0.13202	2.9771	0.13188	3.8814		0.52992	3.4223	0.52978	3.666		0.52949	3.5296	0.52949	3.4623
0.1323	2.9774	0.13216	3.8818		0.53104	3.4217	0.5309	3.6657		0.53062	3.5296	0.53062	3.4617
0.13258	2.9777	0.13244	3.8814		0.53216	3.422	0.53202	3.6651		0.53188	3.5296	0.53188	3.462
0.13287	2.9784	0.13287	3.8814		0.53329	3.422	0.53315	3.6644		0.53301	3.5296	0.53301	3.462
0.13315	2.9787	0.13315	3.8814		0.53455	3.4223	0.53441	3.6651		0.53413	3.5299	0.53413	3.462
0.13343	2.9787	0.13343	3.8814		0.53567	3.4223	0.53553	3.6638		0.53525	3.5299	0.53525	3.4611
0.13371	2.979	0.13371	3.8814		0.5368	3.422	0.53666	3.6644		0.53652	3.5299	0.53652	3.4608
0.13399	2.979	0.13399	3.8814		0.53792	3.422	0.53778	3.6635		0.53764	3.5302	0.53764	3.4604
0.13427	2.979	0.13427	3.8808		0.53919	3.422	0.53904	3.6632		0.53876	3.5305	0.53876	3.4601
0.13469	2.979	0.13455	3.8811		0.54031	3.422	0.54017	3.6629		0.53989	3.5305	0.53989	3.4598
0.13497	2.9793	0.13483	3.8808		0.54143	3.4217	0.54129	3.6623		0.54115	3.5305	0.54115	3.4589
0.13525	2.9796	0.13511	3.8811		0.54256	3.422	0.54242	3.6623		0.54228	3.5305	0.54228	3.4592
0.13553	2.9799	0.13539	3.8805		0.54382	3.422	0.54368	3.6623		0.5434	3.5305	0.5434	3.4583
0.13581	2.9805	0.13567	3.8802		0.54494	3.4217	0.5448	3.6616		0.54452	3.5305	0.54452	3.458
0.1361	2.9808	0.13596	3.8808		0.54607	3.4223	0.54593	3.6616		0.54579	3.5305	0.54579	3.4577
0.13638	2.9812	0.13624	3.8808		0.54719	3.4223	0.54705	3.6616		0.54691	3.5311	0.54691	3.4567
0.13666	2.9808	0.13652	3.8808		0.54846	3.4223	0.54831	3.6613		0.54803	3.5311	0.54803	3.4567
0.13694	2.9812	0.1368	3.8796		0.54958	3.422	0.54944	3.6613		0.54916	3.5311	0.54916	3.4567
0.13722	2.9818	0.13708	3.8805		0.5507	3.4223	0.55056	3.661		0.55042	3.5314	0.55042	3.4564
0.1375	2.9818	0.13736	3.8793		0.55183	3.4223	0.55169	3.6607		0.55154	3.5314	0.55154	3.4564
0.13778	2.9818	0.13764	3.8802		0.55309	3.4226	0.55295	3.6595		0.55267	3.5314	0.55267	3.4558
0.13806	2.9821	0.13806	3.8793		0.55421	3.4226	0.55407	3.6601		0.55379	3.5314	0.55379	3.4558
0.13834	2.9824	0.13834	3.8796		0.55534	3.4226	0.5552	3.6598		0.55506	3.5314	0.55506	3.4555
0.13862	2.9824	0.13862	3.879		0.5566	3.4229	0.55632	3.6579		0.55618	3.5314	0.55618	3.4549
0.1389	2.9827	0.1389	3.8796		0.55772	3.4226	0.55758	3.6585		0.5573	3.5314	0.5573	3.4549
0.13919	2.983	0.13919	3.8796		0.55885	3.4235	0.55871	3.6576		0.55843	3.5314	0.55843	3.4555
0.13947	2.9833	0.13947	3.879		0.55997	3.4235	0.55983	3.6573		0.55969	3.5321	0.55969	3.4549
0.13989	2.9843	0.13975	3.879		0.56124	3.4235	0.56096	3.657		0.56081	3.5324	0.56081	3.4539
0.14017	2.9843	0.14003	3.8793		0.56236	3.4235	0.56222	3.6567		0.56194	3.5317	0.56194	3.4533
0.14045	2.9839	0.14031	3.8783		0.56348	3.4235	0.56334	3.6561		0.56306	3.5321	0.56306	3.4533
0.14073	2.9843	0.14059	3.8783		0.56461	3.4239	0.56447	3.6558		0.56433	3.5321	0.56419	3.453
0.14101	2.9852	0.14087	3.8783		0.56587	3.4245	0.56559	3.6564		0.56545	3.5321	0.56545	3.453
0.14129	2.9855	0.14115	3.8777		0.56699	3.4245	0.56685	3.6561		0.56657	3.5324	0.56657	3.4524
0.14157	2.9855	0.14143	3.8783		0.56812	3.4242	0.56798	3.6558		0.5677	3.5321	0.5677	3.4521
0.14185	2.9855	0.14171	3.878		0.56924	3.4245	0.5691	3.6554		0.56896	3.5324	0.56882	3.4515
0.14213	2.9855	0.14199	3.8777		0.57051	3.4245	0.57022	3.6548		0.57008	3.5324	0.57008	3.4518
0.14242	2.9861	0.14228	3.878		0.57163	3.4245	0.57149	3.6551		0.57121	3.5324	0.57121	3.4515
0.1427	2.9864	0.14256	3.8771		0.57275	3.4248	0.57261	3.6545		0.57233	3.5324	0.57233	3.4511
0.14298	2.9864	0.14298	3.8774		0.57388	3.4248	0.57374	3.6545		0.5736	3.5324	0.57346	3.4511
0.14326	2.9864	0.14326	3.8774		0.57514	3.4251	0.57486	3.6542		0.57472	3.5327	0.57472	3.4511
0.14354	2.987	0.14354	3.8771		0.57626	3.4254	0.57612	3.6533		0.57584	3.533	0.57584	3.4508
0.14382	2.9874	0.14382	3.8774		0.57739	3.4254	0.57725	3.6527		0.57697	3.5324	0.57697	3.4502
0.1441	2.9874	0.1441	3.8768		0.57851	3.426	0.57837	3.6533		0.57823	3.5327	0.57809	3.4499
0.14438	2.9874	0.14438	3.8771		0.57978	3.426	0.57949	3.652		0.57935	3.5324	0.57935	3.4496
0.1448	2.9877	0.14466	3.8768		0.5809	3.4257	0.58076	3.6527		0.58048	3.5327	0.58048	3.4499
0.14508	2.9883	0.14494	3.8768		0.58202	3.4254	0.58188	3.652		0.5816	3.5333	0.5816	3.4493
0.14537	2.9883	0.14522	3.8768		0.58315	3.426	0.58301	3.6514		0.58287	3.5333	0.58272	3.4487
0.14565	2.9886	0.14551	3.8768		0.58441	3.4263	0.58413	3.6511		0.58399	3.5333	0.58399	3.4487
0.14593	2.9886	0.14579	3.8771		0.58553	3.4263	0.58539	3.6511		0.58511	3.5333	0.58511	3.4487
0.14621	2.9886	0.14607	3.8768		0.58666	3.4263	0.58652	3.6508		0.58624	3.5336	0.58624	3.4474
0.14649	2.9883	0.14635	3.8771		0.58778	3.4263	0.58764	3.6505		0.5875	3.5339	0.58736	3.4474
0.14677	2.9883	0.14663	3.8771		0.58904	3.4263	0.58876	3.6505		0.58862	3.5339	0.58862	3.4468
0.14705	2.9886	0.14691	3.8771		0.59017	3.4266	0.59003	3.6505		0.58975	3.5342	0.58975	3.4468
0.14733	2.9886	0.14719	3.8768		0.59129	3.4266	0.59115	3.6502		0.59087	3.5345	0.59087	3.4465
0.14761	2.9892	0.14747	3.8765		0.59242	3.4266	0.59228	3.6499		0.59213	3.5352	0.59199	3.4462
0.14789	2.9892	0.14775	3.8759		0.59368	3.4273	0.5934	3.6496		0.59326	3.5352	0.59326	3.4465
0.14817	2.9892	0.14817	3.8762		0.5948	3.427	0.59466	3.6492		0.59438	3.5352	0.59438	3.4453
0.14846	2.9892	0.14846	3.8762		0.59593	3.427	0.59579	3.648		0.59551	3.5352	0.59551	3.4459
0.14874	2.9895	0.14874	3.8759		0.59705	3.427	0.59691	3.6483		0.59677	3.5358	0.59663	3.4459
0.14902	2.9901	0.14902	3.8756		0.59831	3.4266	0.59803	3.6477		0.59789	3.5358	0.59789	3.4446
0.1493	2.9905	0.1493	3.8749		0.59944	3.427	0.5993	3.6474		0.59902	3.5358	0.59902	3.4446
0.14958	2.9908	0.14958	3.8752		0.60056	3.4273	0.60042	3.6474		0.60014	3.5361	0.60014	3.4434
0.15	2.9911	0.14986	3.8762		0.60169	3.4273	0.60154	3.6468		0.6014	3.5361	0.60126	3.4431
0.15028	2.9911	0.15014	3.8762		0.60295	3.4273	0.60267	3.6468		0.60253	3.5361	0.60253	3.4434
0.15056	2.9911	0.15042	3.8759		0.60407	3.4273	0.60393	3.6471		0.60365	3.5361	0.60365	3.4428
0.15084	2.9914	0.1507	3.8762		0.6052	3.4273	0.60506	3.6468		0.60478	3.5361	0.60478	3.4418
0.15112	2.9917	0.15098	3.8746		0.60646	3.4273	0.60618	3.6465		0.60604	3.5364	0.6059	3.4425
0.1514	2.992	0.15126	3.8759		0.60758	3.4273	0.60744	3.6465		0.60716	3.5364	0.60716	3.4418
0.15169	2.992	0.15154	3.8743		0.60871	3.4273	0.60857	3.6461		0.60829	3.5367	0.60829	3.4415
0.15197	2.992	0.15183	3.874		0.60983	3.4273	0.60969	3.6452		0.60941	3.5364	0.60941	3.4418
0.15225	2.992	0.15211	3.8756		0.6111	3.4276	0.61081	3.6449		0.61067	3.5364	0.61053	3.4412
0.15253	2.992	0.15239	3.8752		0.61222	3.4279	0.61208	3.6443		0.6118	3.5367	0.6118	3.4412
0.15281	2.9923	0.15267	3.8752		0.61334	3.4273	0.6132	3.6443		0.61292	3.5367	0.61292	3.4412
0.15309	2.9929	0.15295	3.8752		0.61447	3.4276	0.61433	3.644		0.61404	3.537	0.61404	3.4409
0.15337	2.9923	0.15337	3.874		0.61573	3.4282	0.61545	3.644		0.61531	3.5361	0.61517	3.4403
0.15365	2.9923	0.15365	3.8746		0.61685	3.4279	0.61671	3.6437		0.61643	3.5361	0.61643	3.4387
0.15393	2.9929	0.15393	3.8743		0.61798	3.4282	0.61784	3.643		0.61756	3.5364	0.61756	3.4387
0.15421	2.9932	0.15421	3.8737		0.6191	3.4282	0.61896	3.6424		0.61868	3.5364	0.61868	3.4387
0.15449	2.9932	0.15449	3.8743		0.62037	3.4279	0.62008	3.6418		0.6198	3.537	0.6198	3.4384
0.15478	2.9936	0.15478	3.8728		0.62149	3.4282	0.62135	3.6421		0.62107	3.5367	0.62107	3.4381
0.1552	2.9936	0.15506	3.8728		0.62261	3.4285	0.62247	3.6418		0.62219	3.5367	0.62219	3.4378
0.15548	2.9942	0.15534	3.8734		0.62374	3.4282	0.6236	3.6418		0.62331	3.537	0.62331	3.4375
0.15576	2.9948	0.15562	3.8728		0.625	3.4282	0.62472	3.6412		0.62444	3.537	0.62444	3.4372
0.15604	2.9945	0.1559	3.8734		0.62612	3.4285	0.62598	3.6412		0.6257	3.537	0.6257	3.4372
0.15632	2.9945	0.15618	3.8728		0.62725	3.4291	0.62711	3.6412		0.62683	3.5367	0.62683	3.4378
0.1566	2.9945	0.15646	3.8731		0.62837	3.4291	0.62823	3.6412		0.62795	3.5367	0.62795	3.4375
0.15688	2.9948	0.15674	3.8731		0.62963	3.4291	0.62935	3.6403		0.62907	3.537	0.62907	3.4366
0.15716	2.9948	0.15702	3.8731		0.63076	3.4291	0.63062	3.6399		0.63034	3.537	0.63034	3.4366
0.15744	2.9948	0.1573	3.8728		0.63188	3.4291	0.63174	3.6399		0.63146	3.537	0.63146	3.436
0.15772	2.9948	0.15758	3.8728		0.63301	3.4291	0.63287	3.6396		0.63258	3.5376	0.63258	3.436
0.15801	2.9951	0.15787	3.8725		0.63427	3.4291	0.63399	3.6387		0.63371	3.5376	0.63371	3.436
0.15829	2.9957	0.15815	3.8725		0.63539	3.4297	0.63525	3.639		0.63497	3.5376	0.63497	3.436
0.15857	2.9957	0.15857	3.8721		0.63652	3.4297	0.63638	3.6384		0.6361	3.537	0.6361	3.4353
0.15885	2.9957	0.15885	3.8725		0.63764	3.4297	0.6375	3.6384		0.63722	3.5379	0.63722	3.4338
0.15913	2.9957	0.15913	3.8721		0.6389	3.4301	0.63862	3.6384		0.63834	3.5379	0.63834	3.4338
0.15941	2.9957	0.15941	3.8721		0.64003	3.4301	0.63989	3.6378		0.63961	3.5379	0.63961	3.4332
0.15969	2.9963	0.15969	3.8721		0.64115	3.4301	0.64101	3.6372		0.64073	3.5379	0.64073	3.4328
0.16011	2.996	0.15997	3.8718		0.64228	3.4301	0.64213	3.6365		0.64185	3.5386	0.64185	3.4332
0.16039	2.9963	0.16025	3.8718		0.64354	3.4301	0.64326	3.6365		0.64298	3.5383	0.64298	3.4322
0.16067	2.9967	0.16053	3.8718		0.64466	3.4301	0.64452	3.6359		0.64424	3.5383	0.64424	3.4328
0.16096	2.9967	0.16081	3.8712		0.64579	3.4301	0.64565	3.6362		0.64537	3.5386	0.64537	3.4325
0.16124	2.9967	0.1611	3.8715		0.64691	3.4304	0.64677	3.6365		0.64649	3.5389	0.64649	3.4319
0.16152	2.9967	0.16138	3.8712		0.64817	3.4304	0.64789	3.6365		0.64761	3.5389	0.64761	3.4319
0.1618	2.9967	0.16166	3.8718		0.6493	3.4301	0.64916	3.6353		0.64888	3.5392	0.64888	3.4316
0.16208	2.997	0.16194	3.8715		0.65042	3.4301	0.65028	3.6353		0.65	3.5395	0.65	3.4313
0.16236	2.9976	0.16222	3.8712		0.65154	3.4301	0.6514	3.6353		0.65112	3.5392	0.65112	3.4316
0.16264	2.9973	0.1625	3.8709		0.65281	3.4307	0.65253	3.6341		0.65225	3.5392	0.65225	3.431
0.16292	2.997	0.16278	3.87		0.65393	3.4307	0.65379	3.6341		0.65351	3.5398	0.65351	3.4304
0.1632	2.9967	0.16306	3.8703		0.65506	3.4304	0.65492	3.6334		0.65463	3.5398	0.65463	3.4304
0.16348	2.9967	0.16334	3.8703		0.65618	3.4307	0.65604	3.6331		0.65576	3.5398	0.65576	3.4294
0.16376	2.9967	0.16376	3.87		0.65744	3.4313	0.65716	3.6328		0.65688	3.5398	0.65688	3.4291
0.16404	2.9967	0.16404	3.87		0.65857	3.431	0.65843	3.6319		0.65815	3.5398	0.65815	3.4288
0.16433	2.9973	0.16433	3.8697		0.65969	3.4313	0.65955	3.6319		0.65927	3.5398	0.65927	3.4285
0.16461	2.9976	0.16461	3.8694		0.66096	3.4319	0.66067	3.631		0.66039	3.5398	0.66039	3.4282
0.16489	2.9976	0.16489	3.8694		0.66208	3.4319	0.6618	3.6306		0.66152	3.5398	0.66152	3.4279
0.16531	2.9976	0.16517	3.8694		0.6632	3.4316	0.66306	3.631		0.66278	3.5398	0.66278	3.427
0.16559	2.9979	0.16545	3.8694		0.66433	3.4313	0.66419	3.6306		0.6639	3.5398	0.6639	3.4263
0.16587	2.9985	0.16573	3.8684		0.66559	3.4319	0.66531	3.6306		0.66503	3.5398	0.66503	3.4263
0.16615	2.9985	0.16601	3.8681		0.66671	3.4319	0.66643	3.6303		0.66615	3.5401	0.66615	3.4266
0.16643	2.9985	0.16629	3.8684		0.66784	3.4325	0.6677	3.6306		0.66742	3.5407	0.66742	3.4254
0.16671	2.9985	0.16657	3.8678		0.66896	3.4325	0.66882	3.6306		0.66854	3.5404	0.66854	3.426
0.16699	2.9988	0.16685	3.8678		0.67022	3.4319	0.66994	3.6303		0.66966	3.5407	0.66966	3.4254
0.16728	2.9988	0.16713	3.8678		0.67135	3.4319	0.67107	3.63		0.67079	3.541	0.67079	3.4251
0.16756	2.9988	0.16742	3.8675		0.67247	3.4319	0.67233	3.6291		0.67205	3.5414	0.67205	3.4248
0.16784	2.9994	0.1677	3.8678		0.6736	3.4319	0.67346	3.6297		0.67317	3.5417	0.67317	3.4239
0.16812	2.9994	0.16798	3.8675		0.67486	3.4319	0.67458	3.63		0.6743	3.5417	0.6743	3.4245
0.1684	2.9994	0.16826	3.8675		0.67598	3.4322	0.6757	3.6279		0.67542	3.5417	0.67542	3.4245
0.16868	2.9994	0.16854	3.8675		0.67711	3.4319	0.67697	3.6285		0.67669	3.5417	0.67669	3.4242
0.16896	2.9994	0.16896	3.8675		0.67823	3.4319	0.67809	3.6275		0.67781	3.5417	0.67781	3.4235
0.16924	3.0001	0.16924	3.8672		0.67949	3.4319	0.67921	3.6269		0.67893	3.5417	0.67893	3.4226
0.16952	3.0004	0.16952	3.8672		0.68062	3.4319	0.68034	3.6263		0.68006	3.542	0.68006	3.4226
0.1698	3.0004	0.1698	3.8672		0.68174	3.4319	0.6816	3.626		0.68132	3.542	0.68132	3.4223
0.17008	3.0007	0.17008	3.8672		0.68287	3.4322	0.68272	3.6266		0.68244	3.5417	0.68244	3.422
0.17051	3.0004	0.17037	3.8675		0.68413	3.4322	0.68385	3.626		0.68357	3.5417	0.68357	3.4217
0.17079	3.0004	0.17065	3.8675		0.68525	3.4322	0.68497	3.626		0.68469	3.5423	0.68469	3.422
0.17107	3.001	0.17093	3.8675		0.68638	3.4319	0.68624	3.6263		0.68596	3.5423	0.68596	3.4211
0.17135	3.0013	0.17121	3.8669		0.6875	3.4325	0.68736	3.626		0.68708	3.5426	0.68708	3.4211
0.17163	3.0013	0.17149	3.8669		0.68876	3.4322	0.68848	3.6254		0.6882	3.5426	0.6882	3.4211
0.17191	3.0013	0.17177	3.8672		0.68989	3.4319	0.68961	3.6251		0.68933	3.5426	0.68933	3.4204
0.17219	3.0007	0.17205	3.8669		0.69101	3.4319	0.69087	3.6241		0.69059	3.5426	0.69059	3.4204
0.17247	3.0007	0.17233	3.8666		0.69213	3.4322	0.69199	3.6238		0.69171	3.5429	0.69171	3.4204
0.17275	3.0013	0.17261	3.8669		0.6934	3.4319	0.69312	3.6238		0.69284	3.5426	0.69284	3.4204
0.17303	3.0013	0.17289	3.8669		0.69452	3.4325	0.69424	3.6235		0.69396	3.5426	0.69396	3.4201
0.17331	3.0013	0.17317	3.8666		0.69565	3.4328	0.69551	3.6235		0.69522	3.5426	0.69522	3.4192
0.1736	3.0013	0.17346	3.8666		0.69677	3.4325	0.69663	3.6232		0.69635	3.5426	0.69635	3.4192
0.17388	3.0013	0.17374	3.8666		0.69803	3.4328	0.69775	3.6232		0.69747	3.5426	0.69747	3.4189
0.17416	3.0013	0.17402	3.8666		0.69916	3.4325	0.69888	3.622		0.6986	3.5435	0.6986	3.4189
0.17444	3.0016	0.17444	3.8663		0.70028	3.4328	0.70014	3.622		0.69986	3.5435	0.69986	3.4183
0.17472	3.0019	0.17472	3.8663		0.7014	3.4335	0.70126	3.6217		0.70098	3.5435	0.70098	3.418
0.175	3.0022	0.175	3.8663		0.70267	3.4332	0.70239	3.621		0.70211	3.5435	0.70211	3.4173
0.17542	3.0022	0.17528	3.8659		0.70379	3.4328	0.70351	3.6217		0.70323	3.5445	0.70323	3.4164
0.1757	3.0022	0.17556	3.8659		0.70492	3.4332	0.70478	3.6207		0.70449	3.5441	0.70449	3.4167
0.17598	3.0022	0.17584	3.8659		0.70604	3.4332	0.7059	3.621		0.70562	3.5441	0.70562	3.4167
0.17626	3.0022	0.17612	3.8659		0.7073	3.4332	0.70702	3.6204		0.70674	3.5445	0.70674	3.4161
0.17654	3.0022	0.1764	3.8659		0.70843	3.4335	0.70815	3.6204		0.70787	3.5451	0.70787	3.4158
0.17683	3.0025	0.17669	3.8653		0.70955	3.4335	0.70941	3.6204		0.70913	3.5454	0.70913	3.4161
0.17711	3.0025	0.17697	3.865		0.71067	3.4338	0.71053	3.6204		0.71025	3.5448	0.71025	3.4161
0.17739	3.0025	0.17725	3.8653		0.71194	3.4338	0.71166	3.6198		0.71138	3.5445	0.71138	3.4158
0.17767	3.0029	0.17753	3.8653		0.71306	3.4338	0.71292	3.6201		0.7125	3.5451	0.7125	3.4152
0.17795	3.0032	0.17781	3.8653		0.71419	3.4338	0.71404	3.6195		0.71376	3.5448	0.71376	3.4155
0.17823	3.0032	0.17809	3.8653		0.71531	3.4338	0.71517	3.6192		0.71489	3.5454	0.71489	3.4142
0.17851	3.0032	0.17837	3.8647		0.71657	3.4344	0.71629	3.6195		0.71601	3.5454	0.71601	3.4142
0.17879	3.0032	0.17865	3.8647		0.7177	3.4344	0.71756	3.6179		0.71713	3.5451	0.71713	3.4142
0.17907	3.0032	0.17893	3.8644		0.71882	3.4344	0.71868	3.6179		0.7184	3.5454	0.7184	3.4139
0.17935	3.0035	0.17935	3.8644		0.71994	3.4353	0.7198	3.6173		0.71952	3.5454	0.71952	3.4139
0.17963	3.0035	0.17963	3.8644		0.72121	3.435	0.72093	3.6173		0.72065	3.5454	0.72065	3.413
0.17992	3.0035	0.17992	3.8644		0.72233	3.4347	0.72219	3.6164		0.72177	3.5454	0.72177	3.4133
0.1802	3.0041	0.1802	3.8641		0.72346	3.4356	0.72331	3.6164		0.72303	3.5454	0.72303	3.4121
0.18062	3.0038	0.18048	3.8641		0.72472	3.4356	0.72444	3.6161		0.72416	3.5454	0.72416	3.4121
0.1809	3.0041	0.18076	3.8641		0.72584	3.4356	0.72556	3.6161		0.72528	3.546	0.72528	3.4118
0.18118	3.0041	0.18104	3.8644		0.72697	3.4356	0.72683	3.6164		0.7264	3.5457	0.7264	3.4118
0.18146	3.0041	0.18132	3.8635		0.72809	3.436	0.72795	3.6158		0.72767	3.5454	0.72767	3.4115
0.18174	3.0047	0.1816	3.8644		0.72935	3.4363	0.72907	3.6151		0.72879	3.546	0.72879	3.4111
0.18202	3.0044	0.18188	3.8641		0.73048	3.4366	0.7302	3.6145		0.72992	3.5463	0.72992	3.4115
0.1823	3.0041	0.18216	3.8644		0.7316	3.4363	0.73146	3.6148		0.73104	3.5463	0.73104	3.4111
0.18258	3.0044	0.18244	3.8641		0.73272	3.4363	0.73258	3.6145		0.7323	3.5463	0.7323	3.4111
0.18287	3.005	0.18272	3.8632		0.73399	3.4363	0.73371	3.6142		0.73343	3.5463	0.73343	3.4105
0.18315	3.0047	0.18301	3.8635		0.73511	3.4366	0.73483	3.6139		0.73455	3.5463	0.73455	3.4108
0.18343	3.0047	0.18329	3.8635		0.73624	3.4366	0.7361	3.6139		0.73567	3.5463	0.73567	3.4093
0.18371	3.005	0.18357	3.8632		0.73736	3.4369	0.73722	3.6136		0.73694	3.5463	0.73694	3.4093
0.18399	3.005	0.18385	3.8628		0.73862	3.4372	0.73834	3.6124		0.73806	3.5463	0.73806	3.409
0.18427	3.005	0.18413	3.8622		0.73975	3.4366	0.73947	3.6124		0.73919	3.5463	0.73919	3.4087
0.18455	3.005	0.18455	3.8616		0.74087	3.4369	0.74073	3.6117		0.74031	3.5463	0.74031	3.4084
0.18483	3.0053	0.18483	3.8619		0.74199	3.4369	0.74185	3.6117		0.74157	3.5463	0.74157	3.4087
0.18511	3.006	0.18511	3.8616		0.74326	3.4372	0.74298	3.6114		0.7427	3.5469	0.7427	3.408
0.18539	3.006	0.18539	3.8616		0.74438	3.4375	0.7441	3.6114		0.74382	3.5466	0.74382	3.4077
0.18581	3.006	0.18567	3.861		0.74551	3.4372	0.74537	3.6111		0.74494	3.5466	0.74494	3.408
0.1861	3.006	0.18596	3.8616		0.74663	3.4375	0.74649	3.6114		0.74621	3.5469	0.74621	3.4077
0.18638	3.006	0.18624	3.8619		0.74789	3.4372	0.74761	3.6108		0.74733	3.5472	0.74733	3.4074
0.18666	3.006	0.18652	3.8619		0.74902	3.4375	0.74874	3.6105		0.74846	3.5472	0.74846	3.4071
0.18694	3.0063	0.1868	3.8619		0.75014	3.4375	0.75	3.6105		0.74958	3.5472	0.74958	3.4074
0.18722	3.0063	0.18708	3.8619		0.75126	3.4375	0.75112	3.6108		0.75084	3.5472	0.75084	3.4077
0.1875	3.0063	0.18736	3.8619		0.75253	3.4375	0.75225	3.6102		0.75197	3.5472	0.75197	3.4077
0.18778	3.0066	0.18764	3.8619		0.75365	3.4375	0.75337	3.6099		0.75309	3.5479	0.75309	3.4068
0.18806	3.0069	0.18792	3.8619		0.75478	3.4375	0.75463	3.6096		0.75421	3.5482	0.75421	3.4065
0.18834	3.0069	0.1882	3.8616		0.7559	3.4375	0.75576	3.6099		0.75548	3.5485	0.75548	3.4059
0.18862	3.0069	0.18848	3.8616		0.75716	3.4375	0.75688	3.6086		0.7566	3.5491	0.7566	3.4043
0.1889	3.0069	0.18876	3.8616		0.75829	3.4375	0.75801	3.6086		0.75772	3.5491	0.75772	3.4049
0.18919	3.0069	0.18904	3.8616		0.75941	3.4375	0.75927	3.608		0.75885	3.5494	0.75885	3.4046
0.18947	3.0069	0.18933	3.8613		0.76053	3.4375	0.76039	3.6074		0.76011	3.5494	0.76011	3.4034
0.18975	3.0069	0.18975	3.8616		0.7618	3.4375	0.76152	3.6077		0.76124	3.5497	0.76124	3.4034
0.19003	3.0069	0.19003	3.8613		0.76292	3.4375	0.76264	3.6071		0.76236	3.5497	0.76236	3.4028
0.19031	3.0069	0.19031	3.8613		0.76404	3.4375	0.7639	3.6074		0.76348	3.55	0.76348	3.4028
0.19059	3.0069	0.19059	3.8613		0.76517	3.4375	0.76503	3.6068		0.76475	3.55	0.76475	3.4034
0.19101	3.0069	0.19087	3.861		0.76643	3.4375	0.76615	3.6065		0.76587	3.55	0.76587	3.4028
0.19129	3.0069	0.19115	3.861		0.76756	3.4375	0.76728	3.6058		0.76699	3.5507	0.76699	3.4028
0.19157	3.0069	0.19143	3.861		0.76868	3.4375	0.76854	3.6058		0.76812	3.551	0.76812	3.4028
0.19185	3.0069	0.19171	3.861		0.7698	3.4375	0.76966	3.6055		0.76938	3.551	0.76938	3.4031
0.19213	3.0069	0.19199	3.861		0.77107	3.4375	0.77079	3.6055		0.77051	3.551	0.77051	3.4028
0.19242	3.0069	0.19228	3.861		0.77219	3.4375	0.77191	3.6049		0.77163	3.551	0.77163	3.4022
0.1927	3.0072	0.19256	3.8607		0.77331	3.4375	0.77317	3.6046		0.77275	3.551	0.77275	3.4015
0.19298	3.0069	0.19284	3.861		0.77458	3.4378	0.7743	3.604		0.77402	3.5507	0.77402	3.4003
0.19326	3.0072	0.19312	3.8607		0.7757	3.4381	0.77542	3.604		0.77514	3.551	0.77514	3.4003
0.19354	3.0075	0.1934	3.8607		0.77683	3.4381	0.77654	3.604		0.77626	3.551	0.77626	3.3997
0.19382	3.0072	0.19368	3.8607		0.77795	3.4384	0.77781	3.6034		0.77739	3.551	0.77739	3.4003
0.1941	3.0075	0.19396	3.861		0.77921	3.4387	0.77893	3.6027		0.77865	3.551	0.77865	3.3994
0.19438	3.0075	0.19424	3.8597		0.78034	3.4391	0.78006	3.6031		0.77978	3.551	0.77978	3.4
0.19466	3.0081	0.19452	3.8594		0.78146	3.4387	0.78118	3.6027		0.7809	3.5516	0.7809	3.3991
0.19494	3.0081	0.19494	3.8594		0.78258	3.4387	0.78244	3.6027		0.78202	3.5519	0.78202	3.3991
0.19522	3.0081	0.19522	3.8597		0.78385	3.4394	0.78357	3.6024		0.78329	3.551	0.78329	3.3991
0.19551	3.0087	0.19551	3.8601		0.78497	3.4394	0.78469	3.6018		0.78441	3.5519	0.78441	3.3991
0.19593	3.0087	0.19579	3.8591		0.7861	3.4394	0.78596	3.6012		0.78553	3.5516	0.78553	3.3984
0.19621	3.0087	0.19607	3.8594		0.78722	3.4391	0.78708	3.6009		0.78666	3.5519	0.78666	3.3984
0.19649	3.0087	0.19635	3.8585		0.78848	3.4394	0.7882	3.6012		0.78792	3.5519	0.78792	3.3987
0.19677	3.0091	0.19663	3.8591		0.78961	3.4394	0.78933	3.6009		0.78904	3.5519	0.78904	3.3984
0.19705	3.0094	0.19691	3.8582		0.79073	3.4394	0.79059	3.6009		0.79017	3.5519	0.79017	3.3969
0.19733	3.0091	0.19719	3.8585		0.79185	3.4394	0.79171	3.6009		0.79129	3.5519	0.79129	3.3969
0.19761	3.0094	0.19747	3.8579		0.79312	3.4394	0.79284	3.6009		0.79256	3.5519	0.79256	3.3969
0.19789	3.0094	0.19775	3.8579		0.79424	3.4394	0.79396	3.6003		0.79368	3.5519	0.79368	3.3963
0.19817	3.0091	0.19803	3.8579		0.79537	3.4394	0.79522	3.6003		0.7948	3.5519	0.7948	3.3966
0.19846	3.0091	0.19831	3.8579		0.79649	3.4397	0.79635	3.599		0.79593	3.5528	0.79593	3.3963
0.19874	3.0091	0.1986	3.8579		0.79775	3.44	0.79747	3.599		0.79719	3.5528	0.79719	3.396
0.19902	3.0087	0.19888	3.8579		0.79888	3.4397	0.7986	3.5987		0.79831	3.5528	0.79831	3.3953
0.1993	3.0094	0.19916	3.8582		0.8	3.4397	0.79986	3.5984		0.79944	3.5528	0.79944	3.3953
0.19958	3.0097	0.19944	3.8579		0.80112	3.4406	0.80098	3.5984		0.80056	3.5525	0.80056	3.3947
0.19986	3.0097	0.19972	3.8579		0.80239	3.4403	0.80211	3.5981		0.80183	3.5534	0.80183	3.3947
0.20014	3.01	0.20014	3.8582		0.80351	3.4403	0.80323	3.5978		0.80295	3.5534	0.80295	3.3941
0.20042	3.0106	0.20042	3.8573		0.80463	3.4403	0.80449	3.5978		0.80407	3.5534	0.80407	3.3938
0.20084	3.0103	0.2007	3.8573		0.80576	3.4406	0.80562	3.5972		0.8052	3.5534	0.8052	3.3935
0.20112	3.0103	0.20098	3.8576		0.80702	3.4409	0.80674	3.5972		0.80646	3.5538	0.80646	3.3935
0.2014	3.0103	0.20126	3.8573		0.80815	3.4412	0.80787	3.5965		0.80758	3.5534	0.80758	3.3932
0.20169	3.0103	0.20154	3.857		0.80927	3.4406	0.80913	3.5965		0.80871	3.5538	0.80871	3.3929
0.20197	3.0106	0.20183	3.857		0.81039	3.4406	0.81025	3.5965		0.80983	3.5544	0.80983	3.3932
0.20225	3.0106	0.20211	3.8563		0.81166	3.4409	0.81138	3.5959		0.8111	3.5544	0.8111	3.3925
0.20253	3.0106	0.20239	3.8566		0.81278	3.4406	0.8125	3.5959		0.81222	3.5547	0.81222	3.3919
0.20281	3.0106	0.20267	3.8563		0.8139	3.4406	0.81376	3.5959		0.81334	3.5547	0.81334	3.3919
0.20309	3.0106	0.20295	3.8566		0.81517	3.4409	0.81489	3.5959		0.81447	3.5553	0.81447	3.3916
0.20337	3.0106	0.20323	3.856		0.81629	3.4412	0.81601	3.5959		0.81573	3.555	0.81573	3.391
0.20365	3.0106	0.20351	3.856		0.81742	3.4412	0.81713	3.595		0.81685	3.555	0.81685	3.3913
0.20393	3.0109	0.20379	3.856		0.81854	3.4415	0.8184	3.5941		0.81798	3.555	0.81798	3.391
0.20421	3.0112	0.20407	3.856		0.8198	3.4415	0.81952	3.5941		0.8191	3.555	0.8191	3.391
0.20449	3.0109	0.20435	3.856		0.82093	3.4412	0.82065	3.5931		0.82037	3.5556	0.82037	3.3907
0.20478	3.0109	0.20463	3.8563		0.82205	3.4412	0.82177	3.5928		0.82149	3.5556	0.82149	3.3904
0.20506	3.0118	0.20492	3.856		0.82317	3.4418	0.82303	3.5925		0.82261	3.5556	0.82261	3.3901
0.20534	3.0115	0.20534	3.8563		0.82444	3.4418	0.82416	3.5922		0.82374	3.5556	0.82374	3.3898
0.20562	3.0115	0.20562	3.8563		0.82556	3.4418	0.82528	3.5919		0.825	3.5559	0.825	3.3888
0.20604	3.0115	0.2059	3.856		0.82669	3.4422	0.8264	3.5916		0.82612	3.5562	0.82612	3.3891
0.20632	3.0118	0.20618	3.8557		0.82781	3.4422	0.82767	3.5916		0.82725	3.5565	0.82725	3.3885
0.2066	3.0118	0.20646	3.8557		0.82907	3.4425	0.82879	3.5916		0.82837	3.5559	0.82837	3.3879
0.20688	3.0115	0.20674	3.8563		0.8302	3.4418	0.82992	3.5913		0.82963	3.5562	0.82963	3.3879
0.20716	3.0122	0.20702	3.8557		0.83132	3.4422	0.83104	3.5913		0.83076	3.5565	0.83076	3.3873
0.20744	3.0122	0.2073	3.8557		0.83244	3.4422	0.8323	3.5916		0.83188	3.5565	0.83188	3.3876
0.20772	3.0118	0.20758	3.8557		0.83371	3.4422	0.83343	3.591		0.83301	3.5565	0.83301	3.3876
0.20801	3.0118	0.20787	3.8557		0.83483	3.4425	0.83455	3.59		0.83427	3.5562	0.83413	3.3879
0.20829	3.0122	0.20815	3.8557		0.83596	3.4425	0.83567	3.5903		0.83539	3.5565	0.83539	3.3876
0.20857	3.0125	0.20843	3.8554		0.83708	3.4422	0.83694	3.5897		0.83652	3.5565	0.83652	3.3876
0.20885	3.0122	0.20871	3.8551		0.83834	3.4422	0.83806	3.59		0.83764	3.5565	0.83764	3.3876
0.20913	3.0125	0.20899	3.8551		0.83947	3.4422	0.83919	3.5891		0.8389	3.5565	0.83876	3.3873
0.20941	3.0125	0.20927	3.8554		0.84059	3.4418	0.84031	3.5885		0.84003	3.5565	0.84003	3.3867
0.20969	3.0125	0.20955	3.8548		0.84171	3.4422	0.84157	3.5891		0.84115	3.5565	0.84115	3.386
0.20997	3.0125	0.20983	3.8554		0.84298	3.4425	0.8427	3.5885		0.84228	3.5565	0.84228	3.3851
0.21025	3.0125	0.21011	3.8551		0.8441	3.4422	0.84382	3.5882		0.84354	3.5565	0.8434	3.3851
0.21053	3.0125	0.21039	3.8551		0.84522	3.4425	0.84508	3.5885		0.84466	3.5565	0.84466	3.3842
0.21096	3.0128	0.21081	3.8545		0.84635	3.4428	0.84621	3.5872		0.84579	3.5565	0.84579	3.3839
0.21124	3.0128	0.2111	3.8545		0.84761	3.4428	0.84733	3.5869		0.84691	3.5565	0.84691	3.3839
0.21152	3.0131	0.21138	3.8548		0.84874	3.4428	0.84846	3.5869		0.84817	3.5569	0.84803	3.3832
0.2118	3.0131	0.21166	3.8542		0.84986	3.4428	0.84972	3.5866		0.8493	3.5575	0.8493	3.3836
0.21208	3.0134	0.21194	3.8542		0.85112	3.4431	0.85084	3.5869		0.8507	3.5578	0.85042	3.3829
0.21236	3.0131	0.21222	3.8539		0.85225	3.4431	0.85197	3.5869		0.85183	3.5578	0.85154	3.3829
0.21264	3.0131	0.2125	3.8539		0.85337	3.4431	0.85309	3.5869		0.85295	3.5581	0.85267	3.3832
0.21292	3.0137	0.21278	3.8532		0.85449	3.4431	0.85435	3.5869		0.85421	3.5587	0.85393	3.382
0.2132	3.014	0.21306	3.8532		0.85576	3.4431	0.85548	3.5866		0.85534	3.5587	0.85506	3.382
0.21348	3.0134	0.21334	3.8532		0.85688	3.4437	0.8566	3.5857		0.85646	3.5587	0.85618	3.3817
0.21376	3.0137	0.21362	3.8526		0.85801	3.4431	0.85772	3.5857		0.85758	3.559	0.8573	3.3814
0.21404	3.0137	0.2139	3.8529		0.85913	3.4434	0.85899	3.5851		0.85885	3.559	0.85857	3.3801
0.21433	3.014	0.21419	3.8523		0.86039	3.4437	0.86011	3.5851		0.85997	3.5593	0.85969	3.3805
0.21461	3.0137	0.21447	3.8523		0.86152	3.4437	0.86124	3.5844		0.8611	3.5593	0.86081	3.3808
0.21489	3.0134	0.21475	3.852		0.86264	3.4431	0.86236	3.5838		0.86222	3.5596	0.86194	3.3805
0.21517	3.014	0.21503	3.8523		0.86376	3.4437	0.86362	3.5835		0.86348	3.56	0.8632	3.3808
0.21545	3.0143	0.21531	3.8514		0.86503	3.444	0.86475	3.5829		0.86461	3.5603	0.86433	3.3798
0.21573	3.014	0.21559	3.8517		0.86615	3.444	0.86587	3.5826		0.86573	3.5603	0.86545	3.3792
0.21615	3.0137	0.21601	3.852		0.86728	3.4443	0.86699	3.5829		0.86685	3.5603	0.86657	3.3789
0.21643	3.0143	0.21629	3.852		0.8684	3.4443	0.86826	3.5823		0.86812	3.5603	0.86784	3.3783
0.21671	3.0143	0.21657	3.8514		0.86966	3.4443	0.86938	3.582		0.86924	3.5609	0.86896	3.3792
0.21699	3.0143	0.21685	3.8514		0.87079	3.4456	0.87051	3.5817		0.87037	3.5612	0.87008	3.3792
0.21728	3.0143	0.21713	3.8517		0.87191	3.4453	0.87163	3.581		0.87149	3.5612	0.87121	3.378
0.21756	3.0146	0.21742	3.8517		0.87303	3.4453	0.87289	3.581		0.87275	3.5612	0.87247	3.378
0.21784	3.0143	0.2177	3.8517		0.8743	3.4456	0.87402	3.5807		0.87388	3.5612	0.8736	3.3786
0.21812	3.0146	0.21798	3.8517		0.87542	3.4456	0.87514	3.581		0.875	3.5612	0.87472	3.3783
0.2184	3.0149	0.21826	3.8517		0.87654	3.4453	0.87626	3.5807		0.87612	3.5612	0.87584	3.378
0.21868	3.0153	0.21854	3.8517		0.87767	3.4449	0.87753	3.5804		0.87739	3.5612	0.87711	3.378
0.21896	3.0153	0.21882	3.8514		0.87893	3.4449	0.87865	3.5798		0.87851	3.5612	0.87823	3.377
0.21924	3.0153	0.2191	3.8514		0.88006	3.4449	0.87978	3.5792		0.87963	3.5612	0.87935	3.377
0.21952	3.0153	0.21938	3.8508		0.88118	3.4449	0.8809	3.5792		0.88076	3.5615	0.88048	3.3767
0.2198	3.0149	0.21966	3.8511		0.8823	3.4453	0.88216	3.5786		0.88202	3.5612	0.88174	3.3758
0.22008	3.0153	0.21994	3.8514		0.88357	3.4456	0.88329	3.5786		0.88315	3.5618	0.88287	3.3755
0.22037	3.0149	0.22022	3.8508		0.88469	3.4459	0.88441	3.5779		0.88427	3.5612	0.88399	3.3752
0.22065	3.0146	0.22051	3.8508		0.88581	3.4465	0.88553	3.5779		0.88539	3.5612	0.88511	3.3746
0.22093	3.0149	0.22079	3.8514		0.88694	3.4465	0.8868	3.5776		0.88666	3.5615	0.88638	3.3746
0.22135	3.0153	0.22121	3.8511		0.8882	3.4462	0.88792	3.5773		0.88778	3.5615	0.8875	3.3736
0.22163	3.0153	0.22149	3.8514		0.88933	3.4462	0.88904	3.577		0.8889	3.5621	0.88862	3.3739
0.22191	3.0153	0.22177	3.8501		0.89045	3.4462	0.89017	3.5767		0.89003	3.5621	0.88975	3.3736
0.22219	3.0153	0.22205	3.8495		0.89157	3.4468	0.89143	3.5767		0.89129	3.5621	0.89101	3.3733
0.22247	3.0153	0.22233	3.8511		0.89284	3.4465	0.89256	3.577		0.89242	3.5621	0.89213	3.3736
0.22275	3.0153	0.22261	3.8508		0.89396	3.4468	0.89368	3.577		0.89354	3.5621	0.89326	3.373
0.22303	3.0156	0.22289	3.8504		0.89508	3.4468	0.8948	3.577		0.89466	3.5624	0.89438	3.3733
0.22331	3.0162	0.22317	3.8495		0.89621	3.4471	0.89607	3.5764		0.89593	3.5621	0.89565	3.373
0.2236	3.0162	0.22346	3.8498		0.89747	3.4474	0.89719	3.5758		0.89705	3.5627	0.89677	3.3727
0.22388	3.0159	0.22374	3.8501		0.8986	3.4474	0.89831	3.5764		0.89817	3.5627	0.89789	3.3724
0.22416	3.0162	0.22402	3.8492		0.89972	3.4477	0.89944	3.5758		0.8993	3.5631	0.89902	3.3721
0.22444	3.0162	0.2243	3.8498		0.90098	3.4477	0.9007	3.5745		0.90056	3.5634	0.90028	3.3718
0.22472	3.0162	0.22458	3.8495		0.90211	3.4474	0.90183	3.5739		0.90169	3.5634	0.9014	3.3718
0.225	3.0165	0.22486	3.8492		0.90323	3.4474	0.90295	3.5736		0.90281	3.5631	0.90253	3.3715
0.22528	3.0168	0.22514	3.8492		0.90435	3.4477	0.90421	3.5733		0.90393	3.5631	0.90365	3.3715
0.22556	3.0168	0.22542	3.8498		0.90562	3.4477	0.90534	3.5733		0.9052	3.5637	0.90492	3.3708
0.22584	3.0168	0.2257	3.8492		0.90674	3.4477	0.90646	3.5733		0.90632	3.564	0.90604	3.3708
0.22626	3.0171	0.22598	3.8489		0.90787	3.4477	0.90758	3.573		0.90744	3.564	0.90716	3.3699
0.22654	3.0171	0.2264	3.8492		0.90899	3.4477	0.90885	3.5727		0.90857	3.564	0.90829	3.3702
0.22683	3.0171	0.22669	3.8483		0.91025	3.4477	0.90997	3.572		0.90983	3.5646	0.90955	3.3696
0.22711	3.0174	0.22697	3.8486		0.91138	3.4477	0.9111	3.572		0.91096	3.564	0.91067	3.3693
0.22739	3.0174	0.22725	3.8483		0.9125	3.4477	0.91222	3.5717		0.91208	3.5649	0.9118	3.3693
0.22767	3.0174	0.22753	3.8483		0.91362	3.4477	0.91348	3.572		0.9132	3.5652	0.91292	3.369
0.22795	3.0174	0.22781	3.848		0.91489	3.4477	0.91461	3.5711		0.91447	3.5652	0.91419	3.3681
0.22823	3.0177	0.22809	3.8477		0.91601	3.4477	0.91573	3.572		0.91559	3.5652	0.91531	3.3681
0.22851	3.018	0.22837	3.8477		0.91713	3.4477	0.91685	3.5708		0.91671	3.5655	0.91643	3.3681
0.22879	3.0184	0.22865	3.8477		0.91826	3.4477	0.91812	3.5708		0.91784	3.5658	0.91756	3.3674
0.22907	3.0177	0.22893	3.848		0.91952	3.4477	0.91924	3.5702		0.9191	3.5658	0.91882	3.3674
0.22935	3.018	0.22921	3.8477		0.92065	3.4477	0.92037	3.5702		0.92022	3.5655	0.91994	3.3681
0.22963	3.0184	0.22949	3.8477		0.92177	3.4477	0.92149	3.5699		0.92135	3.5658	0.92107	3.3684
0.22992	3.0184	0.22978	3.8477		0.92289	3.448	0.92275	3.5696		0.92247	3.5658	0.92219	3.3677
0.2302	3.019	0.23006	3.8477		0.92416	3.4487	0.92388	3.5693		0.92374	3.5662	0.92346	3.3677
0.23048	3.019	0.23034	3.8473		0.92528	3.4484	0.925	3.5693		0.92486	3.5665	0.92458	3.3671
0.23076	3.019	0.23062	3.8477		0.9264	3.448	0.92612	3.5689		0.92598	3.5668	0.9257	3.3677
0.23104	3.0193	0.2309	3.8477		0.92753	3.448	0.92739	3.5689		0.92711	3.5668	0.92683	3.3671
0.23146	3.0196	0.23118	3.8473		0.92879	3.4487	0.92851	3.5689		0.92837	3.5662	0.92809	3.3665
0.23174	3.0199	0.2316	3.8473		0.92992	3.4484	0.92963	3.5683		0.92949	3.5668	0.92921	3.3665
0.23202	3.0196	0.23188	3.8477		0.93104	3.4484	0.93076	3.568		0.93062	3.5668	0.93034	3.3662
0.2323	3.0193	0.23216	3.8473		0.93216	3.448	0.93202	3.5677		0.93174	3.5668	0.93146	3.3659
0.23258	3.0196	0.23244	3.8477		0.93343	3.4487	0.93315	3.5671		0.93301	3.5668	0.93272	3.3653
0.23287	3.0193	0.23272	3.8473		0.93455	3.4487	0.93427	3.5671		0.93413	3.5668	0.93385	3.365
0.23315	3.019	0.23301	3.8477		0.93567	3.4487	0.93539	3.5674		0.93525	3.5668	0.93497	3.3646
0.23343	3.0193	0.23329	3.8473		0.9368	3.4487	0.93666	3.5668		0.93638	3.5668	0.9361	3.3643
0.23371	3.0196	0.23357	3.847		0.93806	3.4487	0.93778	3.5668		0.93764	3.5668	0.93736	3.3646
0.23399	3.0193	0.23385	3.8473		0.93919	3.4487	0.9389	3.5668		0.93876	3.5668	0.93848	3.3634
0.23427	3.0196	0.23413	3.847		0.94031	3.4487	0.94003	3.5668		0.93989	3.5668	0.93961	3.3637
0.23455	3.0199	0.23441	3.847		0.94143	3.4487	0.94129	3.5665		0.94101	3.5674	0.94073	3.3634
0.23483	3.0199	0.23469	3.8473		0.9427	3.4487	0.94242	3.5652		0.94228	3.5674	0.94199	3.3634
0.23511	3.0202	0.23497	3.847		0.94382	3.4487	0.94354	3.5652		0.9434	3.5677	0.94312	3.3637
0.23539	3.0199	0.23525	3.847		0.94494	3.449	0.94466	3.5646		0.94452	3.5677	0.94424	3.3634
0.23567	3.0205	0.23553	3.8467		0.94621	3.449	0.94593	3.5646		0.94565	3.568	0.94537	3.3634
0.23596	3.0205	0.23581	3.847		0.94733	3.4487	0.94705	3.5643		0.94691	3.5677	0.94663	3.3631
0.23638	3.0202	0.2361	3.8464		0.94846	3.4493	0.94817	3.5637		0.94803	3.568	0.94775	3.3631
0.23666	3.0205	0.23638	3.8464		0.94958	3.4496	0.9493	3.5637		0.94916	3.5683	0.94888	3.3628
0.23694	3.0205	0.23666	3.8461		0.95084	3.4496	0.95056	3.5634		0.95028	3.5686	0.95	3.3625
0.23722	3.0205	0.23708	3.8461		0.95197	3.4496	0.95169	3.5631		0.95154	3.5686	0.95126	3.3615
0.2375	3.0202	0.23736	3.8464		0.95309	3.4496	0.95281	3.5627		0.95267	3.5689	0.95239	3.3615
0.23778	3.0205	0.23764	3.8458		0.95421	3.4496	0.95393	3.5627		0.95379	3.5693	0.95351	3.3615
0.23806	3.0205	0.23792	3.8458		0.95548	3.4499	0.9552	3.5624		0.95492	3.5693	0.95463	3.3612
0.23834	3.0205	0.2382	3.8455		0.9566	3.4505	0.95632	3.5618		0.95618	3.5693	0.9559	3.3609
0.23862	3.0205	0.23848	3.8458		0.95772	3.4505	0.95744	3.5621		0.9573	3.5696	0.95702	3.3609
0.2389	3.0205	0.23876	3.8455		0.95885	3.4505	0.95857	3.5621		0.95843	3.5696	0.95815	3.36
0.23919	3.0202	0.23904	3.8452		0.96011	3.4505	0.95983	3.5621		0.95955	3.5696	0.95927	3.36
0.23947	3.0205	0.23933	3.8455		0.96124	3.4505	0.96096	3.5618		0.96081	3.5699	0.96053	3.3597
0.23975	3.0208	0.23961	3.8455		0.96236	3.4505	0.96208	3.5612		0.96194	3.5702	0.96166	3.3588
0.24003	3.0211	0.23989	3.8455		0.96348	3.4505	0.96334	3.5612		0.96306	3.5699	0.96278	3.3588
0.24031	3.0211	0.24017	3.8452		0.96475	3.4505	0.96447	3.5612		0.96419	3.5702	0.9639	3.3584
0.24059	3.0208	0.24045	3.8449		0.96587	3.4508	0.96559	3.5606		0.96545	3.5702	0.96517	3.3588
0.24087	3.0215	0.24073	3.8449		0.96699	3.4508	0.96671	3.5596		0.96657	3.5702	0.96629	3.3584
0.24115	3.0218	0.24101	3.8446		0.96812	3.4515	0.96798	3.5596		0.9677	3.5702	0.96742	3.3575
0.24157	3.0218	0.24129	3.8449		0.96938	3.4515	0.9691	3.5593		0.96882	3.5705	0.96854	3.3578
0.24185	3.0218	0.24157	3.8442		0.97051	3.4511	0.97022	3.5587		0.97008	3.5705	0.9698	3.3578
0.24213	3.0218	0.24185	3.8446		0.97163	3.4515	0.97135	3.5584		0.97121	3.5705	0.97093	3.3578
0.24242	3.0218	0.24228	3.8442		0.97275	3.4515	0.97261	3.5584		0.97233	3.5705	0.97205	3.3575
0.2427	3.0224	0.24256	3.8439		0.97402	3.4515	0.97374	3.5578		0.97346	3.5705	0.97317	3.3572
0.24298	3.0227	0.24284	3.8442		0.97514	3.4515	0.97486	3.5572		0.97472	3.5705	0.97444	3.3572
0.24326	3.0221	0.24312	3.8439		0.97626	3.4515	0.97598	3.5572		0.97584	3.5708	0.97556	3.3569
0.24354	3.0221	0.2434	3.8436		0.97739	3.4515	0.97725	3.5569		0.97697	3.5711	0.97669	3.3566
0.24382	3.0224	0.24368	3.8436		0.97865	3.4515	0.97837	3.5565		0.97809	3.5711	0.97781	3.3557
0.2441	3.0227	0.24396	3.8436		0.97978	3.4515	0.97949	3.5562		0.97935	3.5714	0.97907	3.3563
0.24438	3.0227	0.24424	3.8433		0.9809	3.4518	0.98062	3.5559		0.98048	3.5714	0.9802	3.356
0.24466	3.0227	0.24452	3.843		0.98202	3.4518	0.98188	3.5559		0.9816	3.5714	0.98132	3.3547
0.24494	3.0227	0.2448	3.8427		0.98329	3.4518	0.98301	3.5559		0.98272	3.5714	0.98244	3.3544
0.24522	3.0227	0.24508	3.8433		0.98441	3.4521	0.98413	3.5559		0.98399	3.5714	0.98371	3.3544
0.24551	3.0227	0.24537	3.843		0.98553	3.4521	0.98525	3.5559		0.98511	3.5724	0.98483	3.3538
0.24579	3.0227	0.24565	3.843		0.98666	3.4524	0.98652	3.5559		0.98624	3.5714	0.98596	3.3538
0.24607	3.0227	0.24593	3.8427		0.98792	3.4524	0.98764	3.5559		0.98736	3.5717	0.98708	3.3535
0.24649	3.0227	0.24621	3.8427		0.98904	3.4521	0.98876	3.5547		0.98862	3.572	0.98834	3.3535
0.24677	3.023	0.24649	3.843		0.99017	3.4521	0.98989	3.5547		0.98975	3.572	0.98947	3.3535
0.24705	3.0233	0.24677	3.843		0.99129	3.4521	0.99115	3.5538		0.99087	3.572	0.99059	3.3526
0.24733	3.0236	0.24705	3.8427		0.99256	3.4524	0.99228	3.5534		0.99199	3.5724	0.99171	3.3529
0.24761	3.0236	0.24747	3.8424		0.99368	3.4521	0.9934	3.5528		0.99326	3.572	0.99298	3.3529
0.24789	3.0236	0.24775	3.8424		0.9948	3.4524	0.99452	3.5528		0.99438	3.5724	0.9941	3.3526
0.24817	3.0239	0.24803	3.8421		0.99593	3.4524	0.99579	3.5528		0.99551	3.573	0.99522	3.3529
0.24846	3.0242	0.24831	3.8421		0.99719	3.4524	0.99691	3.5525		0.99663	3.5733	0.99635	3.3526
0.24874	3.0239	0.2486	3.8424		0.99831	3.4527	0.99803	3.5525		0.99789	3.5733	0.99761	3.3529
0.24902	3.0239	0.24888	3.8421		0.99944	3.4527	0.99916	3.5522		0.99902	3.5736	0.99874	3.3519
0.2493	3.0239	0.24916	3.8421		1.00056	3.4524	1.00042	3.5522		1.00014	3.5736	0.99986	3.3519
0.24958	3.0242	0.24944	3.8421		1.00183	3.4524	1.00154	3.5519		1.00126	3.5742	1.00098	3.3513
0.24986	3.0246	0.24972	3.8421		1.00295	3.4527	1.00267	3.5516		1.00253	3.5739	1.00225	3.3507
0.25014	3.0246	0.25	3.8418		1.00407	3.4533	1.00379	3.5516		1.00365	3.5742	1.00337	3.3507
0.25042	3.0246	0.25028	3.8421		1.00534	3.453	1.00506	3.5516		1.00478	3.5742	1.00449	3.351
0.2507	3.0246	0.25056	3.8415		1.00646	3.453	1.00618	3.5513		1.0059	3.5742	1.00562	3.3504
0.25098	3.0246	0.25084	3.8418		1.00758	3.453	1.0073	3.551		1.00716	3.5745	1.00688	3.3501
0.2514	3.0249	0.25112	3.8411		1.00871	3.453	1.00843	3.5503		1.00829	3.5748	1.00801	3.3498
0.25169	3.0252	0.2514	3.8421		1.00997	3.4533	1.00969	3.5494		1.00941	3.5748	1.00913	3.3498
0.25197	3.0255	0.25169	3.8415		1.0111	3.453	1.01081	3.5494		1.01053	3.5755	1.01025	3.3498
0.25225	3.0252	0.25197	3.8418		1.01222	3.4527	1.01194	3.5494		1.0118	3.5755	1.01152	3.3491
0.25253	3.0252	0.25225	3.8418		1.01334	3.4527	1.01306	3.5491		1.01292	3.5758	1.01264	3.3498
0.25281	3.0255	0.25253	3.8411		1.01461	3.4524	1.01433	3.5494		1.01404	3.5761	1.01376	3.3491
0.25309	3.0252	0.25295	3.8411		1.01573	3.453	1.01545	3.5479		1.01517	3.5761	1.01489	3.3491
0.25337	3.0252	0.25323	3.8408		1.01685	3.4524	1.01657	3.5472		1.01643	3.5761	1.01615	3.3488
0.25365	3.0255	0.25351	3.8408		1.01798	3.4527	1.01784	3.5469		1.01756	3.5761	1.01728	3.3482
0.25393	3.0255	0.25379	3.8408		1.01924	3.4536	1.01896	3.5469		1.01868	3.5761	1.0184	3.3485
0.25421	3.0258	0.25407	3.8408		1.02037	3.4536	1.02008	3.5466		1.0198	3.5761	1.01952	3.3485
0.25449	3.0258	0.25435	3.8402		1.02149	3.4536	1.02121	3.5469		1.02107	3.5761	1.02079	3.3482
0.25478	3.0255	0.25463	3.8402		1.02261	3.4539	1.02247	3.5463		1.02219	3.5764	1.02191	3.3482
0.25506	3.0255	0.25492	3.8399		1.02388	3.4536	1.0236	3.5463		1.02331	3.5764	1.02303	3.3476
0.25534	3.0255	0.2552	3.8402		1.025	3.4536	1.02472	3.5457		1.02444	3.5761	1.02416	3.3479
0.25562	3.0258	0.25548	3.8399		1.02612	3.4542	1.02584	3.546		1.0257	3.5767	1.02542	3.346
0.2559	3.0261	0.25576	3.8396		1.02725	3.4542	1.02711	3.5457		1.02683	3.5761	1.02654	3.3457
0.25618	3.0264	0.25604	3.8399		1.02851	3.4542	1.02823	3.5454		1.02795	3.5761	1.02767	3.3457
0.2566	3.0264	0.25632	3.8396		1.02963	3.4542	1.02935	3.5448		1.02907	3.5761	1.02879	3.3454
0.25688	3.0264	0.2566	3.8396		1.03076	3.4546	1.03048	3.5448		1.03034	3.5764	1.03006	3.3454
0.25716	3.0264	0.25688	3.8393		1.03188	3.4546	1.03174	3.5438		1.03146	3.577	1.03118	3.3457
0.25744	3.0264	0.25716	3.839		1.03315	3.4546	1.03287	3.5438		1.03258	3.577	1.0323	3.3457
0.25772	3.0264	0.25744	3.8387		1.03427	3.4546	1.03399	3.5438		1.03371	3.577	1.03343	3.3451
0.25801	3.0264	0.25772	3.8387		1.03539	3.4546	1.03511	3.5435		1.03497	3.577	1.03469	3.3448
0.25829	3.0264	0.25815	3.8384		1.03652	3.4549	1.03638	3.5435		1.0361	3.5776	1.03581	3.3448
0.25857	3.0264	0.25843	3.8384		1.03778	3.4552	1.0375	3.5432		1.03722	3.5773	1.03694	3.3439
0.25885	3.0264	0.25871	3.8387		1.0389	3.4552	1.03862	3.5432		1.03834	3.5776	1.03806	3.3442
0.25913	3.0264	0.25899	3.8384		1.04003	3.4555	1.03975	3.5429		1.03961	3.5779	1.03933	3.3436
0.25941	3.0264	0.25927	3.8377		1.04115	3.4552	1.04101	3.5426		1.04073	3.5786	1.04045	3.3436
0.25969	3.0267	0.25955	3.8371		1.04242	3.4555	1.04213	3.5426		1.04185	3.5789	1.04157	3.3433
0.25997	3.027	0.25983	3.838		1.04354	3.4558	1.04326	3.5423		1.04298	3.5779	1.0427	3.3433
0.26025	3.0273	0.26011	3.8374		1.04466	3.4561	1.04438	3.5423		1.04424	3.5795	1.04396	3.3429
0.26053	3.0273	0.26039	3.8377		1.04579	3.4558	1.04565	3.542		1.04537	3.5792	1.04508	3.3429
0.26081	3.0273	0.26067	3.8374		1.04705	3.4558	1.04677	3.5417		1.04649	3.5798	1.04621	3.3426
0.2611	3.0277	0.26096	3.8371		1.04817	3.4561	1.04789	3.542		1.04761	3.5795	1.04733	3.3426
0.26152	3.0277	0.26124	3.8374		1.0493	3.4558	1.04902	3.5407		1.04888	3.5798	1.0486	3.3423
0.2618	3.028	0.26152	3.8371		1.05042	3.4561	1.05028	3.5398		1.05	3.5798	1.04972	3.342
0.26208	3.0283	0.2618	3.8371		1.05169	3.4561	1.0514	3.5404		1.05112	3.5798	1.05084	3.3417
0.26236	3.0286	0.26208	3.8374		1.05281	3.4561	1.05253	3.5392		1.05225	3.5798	1.05197	3.3417
0.26264	3.0289	0.26236	3.8368		1.05393	3.4564	1.05365	3.5392		1.05351	3.5801	1.05323	3.3417
0.26292	3.0289	0.26264	3.8371		1.05506	3.4564	1.05492	3.5389		1.05463	3.5807	1.05435	3.3414
0.2632	3.0289	0.26292	3.8377		1.05632	3.4567	1.05604	3.5386		1.05576	3.5804	1.05548	3.3414
0.26348	3.0289	0.26334	3.8368		1.05744	3.4567	1.05716	3.5389		1.05688	3.5807	1.0566	3.3411
0.26376	3.0289	0.26362	3.8368		1.05857	3.4567	1.05829	3.5383		1.05815	3.5804	1.05787	3.3402
0.26404	3.0292	0.2639	3.8371		1.05969	3.4567	1.05955	3.5386		1.05927	3.5807	1.05899	3.3402
0.26433	3.0292	0.26419	3.8368		1.06096	3.457	1.06067	3.5386		1.06039	3.581	1.06011	3.3402
0.26461	3.0292	0.26447	3.8374		1.06208	3.4564	1.0618	3.5376		1.06152	3.5807	1.06124	3.3395
0.26489	3.0292	0.26475	3.8368		1.0632	3.4567	1.06292	3.5373		1.06278	3.5813	1.0625	3.3392
0.26517	3.0292	0.26503	3.8368		1.06433	3.4567	1.06419	3.5373		1.0639	3.5807	1.06362	3.3389
0.26545	3.0289	0.26531	3.8365		1.06559	3.457	1.06531	3.5373		1.06503	3.581	1.06475	3.3389
0.26573	3.0286	0.26559	3.8365		1.06671	3.457	1.06643	3.5373		1.06615	3.5813	1.06587	3.3386
0.26601	3.0289	0.26587	3.8365		1.06784	3.457	1.06756	3.5373		1.06742	3.5817	1.06713	3.338
0.26629	3.0292	0.26615	3.8365		1.0691	3.4573	1.06882	3.5373		1.06854	3.5817	1.06826	3.338
0.26671	3.0292	0.26643	3.8362		1.07022	3.4573	1.06994	3.5364		1.06966	3.5817	1.06938	3.3374
0.26699	3.0292	0.26671	3.8362		1.07135	3.4567	1.07107	3.5361		1.07079	3.5823	1.07051	3.3374
0.26728	3.0292	0.26699	3.8362		1.07247	3.457	1.07219	3.5358		1.07191	3.5823	1.07177	3.3377
0.26756	3.0295	0.26728	3.8362		1.07374	3.4567	1.07346	3.5358		1.07317	3.5826	1.07289	3.3374
0.26784	3.0298	0.26756	3.8362		1.07486	3.4567	1.07458	3.5355		1.0743	3.5826	1.07402	3.3377
0.26812	3.0301	0.26784	3.8359		1.07598	3.4573	1.0757	3.5352		1.07542	3.5826	1.07514	3.3371
0.2684	3.0301	0.26812	3.8362		1.07711	3.4577	1.07683	3.5352		1.07654	3.5826	1.07626	3.3377
0.26868	3.0298	0.26854	3.8365		1.07837	3.4573	1.07809	3.5345		1.07781	3.5826	1.07753	3.3374
0.26896	3.0298	0.26882	3.8359		1.07949	3.457	1.07921	3.5342		1.07893	3.5835	1.07865	3.3374
0.26924	3.0301	0.2691	3.8359		1.08062	3.4573	1.08034	3.5333		1.08006	3.5832	1.07978	3.3377
0.26952	3.0304	0.26938	3.8365		1.08174	3.4573	1.0816	3.5333		1.08118	3.5829	1.0809	3.3371
0.2698	3.0301	0.26966	3.8359		1.08301	3.4577	1.08272	3.5327		1.08244	3.5838	1.08216	3.3364
0.27008	3.0308	0.26994	3.8365		1.08413	3.4577	1.08385	3.5327		1.08357	3.5841	1.08329	3.3364
0.27037	3.0308	0.27022	3.8365		1.08525	3.4577	1.08497	3.5324		1.08469	3.5848	1.08441	3.3364
0.27065	3.0304	0.27051	3.8365		1.08638	3.458	1.08624	3.5327		1.08581	3.5854	1.08553	3.3355
0.27093	3.0311	0.27079	3.8365		1.08764	3.458	1.08736	3.5324		1.08708	3.5851	1.0868	3.3352
0.27121	3.0311	0.27107	3.8365		1.08876	3.4577	1.08848	3.5327		1.0882	3.5854	1.08792	3.3346
0.27163	3.0317	0.27135	3.8362		1.08989	3.4577	1.08961	3.5327		1.08933	3.5857	1.08904	3.3343
0.27191	3.0317	0.27163	3.8353		1.09101	3.4577	1.09087	3.5327		1.09059	3.5857	1.09017	3.3346
0.27219	3.0317	0.27191	3.8356		1.09228	3.458	1.09199	3.5317		1.09171	3.5854	1.09143	3.3336
0.27247	3.032	0.27219	3.8353		1.0934	3.458	1.09312	3.5314		1.09284	3.586	1.09256	3.3333
0.27275	3.032	0.27247	3.8349		1.09452	3.458	1.09424	3.5311		1.09396	3.5863	1.09368	3.3333
0.27303	3.032	0.27275	3.8353		1.09565	3.458	1.09551	3.5299		1.09522	3.586	1.0948	3.333
0.27331	3.032	0.27303	3.8356		1.09691	3.4577	1.09663	3.5305		1.09635	3.586	1.09607	3.333
0.2736	3.032	0.27331	3.8349		1.09803	3.458	1.09775	3.5296		1.09747	3.586	1.09719	3.333
0.27388	3.0326	0.27374	3.8346		1.09916	3.458	1.09888	3.5305		1.0986	3.5857	1.09831	3.3327
0.27416	3.0329	0.27402	3.8343		1.10028	3.458	1.10014	3.5299		1.09986	3.5857	1.09944	3.3327
0.27444	3.0329	0.2743	3.8349		1.10154	3.458	1.10126	3.5293		1.10098	3.5857	1.1007	3.3324
0.27472	3.0329	0.27458	3.8349		1.10267	3.4586	1.10239	3.529		1.10211	3.5857	1.10183	3.3324
0.275	3.0329	0.27486	3.8349		1.10379	3.4586	1.10351	3.529		1.10323	3.586	1.10295	3.3324
0.27528	3.0329	0.27514	3.8349		1.10492	3.4583	1.10478	3.529		1.10449	3.5863	1.10407	3.3324
0.27556	3.0329	0.27542	3.8346		1.10618	3.458	1.1059	3.5283		1.10562	3.5863	1.10534	3.3324
0.27584	3.0329	0.2757	3.8343		1.1073	3.4583	1.10702	3.528		1.10674	3.5869	1.10646	3.3324
0.27612	3.0326	0.27598	3.834		1.10843	3.4586	1.10815	3.5277		1.10787	3.5869	1.10758	3.3318
0.2764	3.0329	0.27626	3.8337		1.10955	3.4589	1.10941	3.5277		1.10913	3.5875	1.10871	3.3321
0.27683	3.0332	0.27654	3.8343		1.11081	3.4589	1.11053	3.5271		1.11025	3.5875	1.10997	3.3318
0.27711	3.0335	0.27683	3.834		1.11194	3.4592	1.11166	3.5268		1.11138	3.5875	1.1111	3.3315
0.27739	3.0339	0.27711	3.834		1.11306	3.4589	1.11278	3.5271		1.1125	3.5882	1.11222	3.3315
0.27767	3.0342	0.27739	3.834		1.11433	3.4595	1.11404	3.5265		1.11376	3.5882	1.11334	3.3309
0.27795	3.0348	0.27767	3.8337		1.11545	3.4595	1.11517	3.5252		1.11489	3.5882	1.11461	3.3302
0.27823	3.0342	0.27795	3.8334		1.11657	3.4598	1.11629	3.5252		1.11601	3.5882	1.11573	3.3293
0.27851	3.0348	0.27823	3.8328		1.1177	3.4598	1.11742	3.5255		1.11713	3.5888	1.11685	3.329
0.27879	3.0348	0.27865	3.8331		1.11896	3.4601	1.11868	3.5249		1.1184	3.5891	1.11798	3.3287
0.27907	3.0348	0.27893	3.8331		1.12008	3.4598	1.1198	3.5249		1.11952	3.5891	1.11924	3.3287
0.27935	3.0351	0.27921	3.8328		1.12121	3.4601	1.12093	3.5246		1.12065	3.5891	1.12037	3.3287
0.27963	3.0351	0.27949	3.8328		1.12233	3.4598	1.12219	3.5243		1.12177	3.5891	1.12149	3.329
0.27992	3.0354	0.27978	3.8328		1.1236	3.4598	1.12331	3.5243		1.12303	3.5891	1.12261	3.3287
0.2802	3.0354	0.28006	3.8325		1.12472	3.4598	1.12444	3.5237		1.12416	3.5894	1.12388	3.3284
0.28048	3.0351	0.28034	3.8328		1.12584	3.4604	1.12556	3.524		1.12528	3.5891	1.125	3.3281
0.28076	3.0351	0.28062	3.8325		1.12697	3.4608	1.12683	3.5237		1.1264	3.5894	1.12612	3.3274
0.28104	3.0354	0.2809	3.8325		1.12823	3.4608	1.12795	3.5228		1.12753	3.59	1.12725	3.3274
0.28132	3.0357	0.28118	3.8328		1.12935	3.4608	1.12907	3.5228		1.12879	3.5903	1.12851	3.3278
0.2816	3.0357	0.28146	3.8322		1.13048	3.4608	1.1302	3.5221		1.12992	3.59	1.12963	3.3281
0.28202	3.0357	0.28174	3.8328		1.1316	3.4608	1.13146	3.5224		1.13104	3.5903	1.13076	3.3274
0.2823	3.0357	0.28202	3.8325		1.13287	3.4611	1.13258	3.5224		1.13216	3.5903	1.13188	3.3274
0.28258	3.036	0.2823	3.8325		1.13399	3.4614	1.13371	3.5224		1.13343	3.5903	1.13315	3.3271
0.28287	3.0363	0.28258	3.8322		1.13511	3.4611	1.13483	3.5224		1.13455	3.591	1.13427	3.3274
0.28315	3.0366	0.28287	3.8325		1.13624	3.4614	1.1361	3.5221		1.13567	3.5907	1.13539	3.3274
0.28343	3.0366	0.28315	3.8322		1.1375	3.4617	1.13722	3.5221		1.13694	3.5907	1.13652	3.3265
0.28371	3.0366	0.28343	3.8322		1.13862	3.4617	1.13834	3.5212		1.13806	3.591	1.13778	3.3271
0.28399	3.0373	0.28385	3.8318		1.13975	3.4617	1.13947	3.5212		1.13919	3.591	1.1389	3.3265
0.28427	3.0376	0.28413	3.8322		1.14087	3.4617	1.14073	3.5209		1.14031	3.591	1.14003	3.3262
0.28455	3.0376	0.28441	3.8322		1.14213	3.4617	1.14185	3.5209		1.14157	3.591	1.14115	3.3262
0.28483	3.0376	0.28469	3.8315		1.14326	3.4617	1.14298	3.5197		1.1427	3.591	1.14242	3.3262
0.28511	3.0376	0.28497	3.8322		1.14438	3.4617	1.1441	3.5197		1.14382	3.591	1.14354	3.3256
0.28539	3.0376	0.28525	3.8312		1.14551	3.4617	1.14537	3.519		1.14494	3.591	1.14466	3.3259
0.28567	3.0376	0.28553	3.8315		1.14677	3.4617	1.14649	3.5187		1.14635	3.591	1.14579	3.325
0.28596	3.0376	0.28581	3.8315		1.14789	3.462	1.14761	3.5187		1.14747	3.591	1.14705	3.3253
0.28624	3.0376	0.2861	3.8312		1.14902	3.4626	1.14874	3.5187		1.14874	3.591	1.14817	3.3247
0.28652	3.0379	0.28638	3.8315		1.15014	3.4626	1.15	3.5187		1.14986	3.5913	1.1493	3.3247
0.28694	3.0382	0.28666	3.8309		1.1514	3.4626	1.15112	3.5184		1.15098	3.5916	1.15042	3.3243
0.28722	3.0382	0.28694	3.8309		1.15253	3.4623	1.15225	3.5187		1.15211	3.5919	1.15169	3.3237
0.2875	3.0385	0.28722	3.8303		1.15365	3.4623	1.15337	3.5181		1.15337	3.5919	1.15281	3.3231
0.28778	3.0385	0.2875	3.8309		1.15478	3.4626	1.15463	3.5175		1.15449	3.5919	1.15393	3.3228
0.28806	3.0388	0.28778	3.8303		1.15604	3.4626	1.15576	3.5172		1.15562	3.5931	1.15506	3.3225
0.28834	3.0388	0.28806	3.8303		1.15716	3.4626	1.15688	3.5172		1.15674	3.5925	1.15632	3.3228
0.28862	3.0388	0.28834	3.83		1.15829	3.4626	1.15801	3.5172		1.15801	3.5931	1.15744	3.3225
0.2889	3.0391	0.28862	3.83		1.15941	3.4626	1.15927	3.5169		1.15913	3.5941	1.15857	3.3225
0.28919	3.0394	0.28904	3.83		1.16067	3.4626	1.16039	3.5166		1.16025	3.5941	1.15969	3.3225
0.28947	3.0397	0.28933	3.83		1.1618	3.4623	1.16152	3.5166		1.16138	3.5953	1.16096	3.3228
0.28975	3.0397	0.28961	3.83		1.16292	3.4626	1.16264	3.5166		1.16264	3.5953	1.16208	3.3222
0.29003	3.0401	0.28989	3.83		1.16419	3.4623	1.1639	3.5159		1.16376	3.5953	1.1632	3.3228
0.29031	3.0401	0.29017	3.83		1.16531	3.4626	1.16503	3.5156		1.16489	3.5956	1.16433	3.3228
0.29059	3.0401	0.29045	3.83		1.16643	3.4626	1.16615	3.515		1.16601	3.5956	1.16559	3.3222
0.29087	3.0404	0.29073	3.8297		1.16756	3.4623	1.16728	3.515		1.16728	3.5956	1.16671	3.3222
0.29115	3.0404	0.29101	3.8297		1.16882	3.4623	1.16854	3.5144		1.1684	3.595	1.16784	3.3219
0.29143	3.0404	0.29129	3.8297		1.16994	3.4626	1.16966	3.5141		1.16952	3.5953	1.16896	3.3222
0.29171	3.0404	0.29157	3.8294		1.17107	3.4623	1.17079	3.5141		1.17065	3.5953	1.17022	3.3216
0.29213	3.0404	0.29185	3.8294		1.17219	3.4623	1.17191	3.5144		1.17191	3.5953	1.17135	3.3222
0.29242	3.041	0.29213	3.8294		1.17346	3.4626	1.17317	3.5144		1.17303	3.5956	1.17247	3.3216
0.2927	3.0413	0.29242	3.8294		1.17458	3.4629	1.1743	3.5135		1.17416	3.5953	1.1736	3.3206
0.29298	3.0413	0.2927	3.8291		1.1757	3.4629	1.17542	3.5138		1.17528	3.5953	1.17486	3.3206
0.29326	3.0413	0.29298	3.8291		1.17683	3.4632	1.17669	3.5128		1.17654	3.5959	1.17598	3.3206
0.29354	3.0413	0.29326	3.8291		1.17809	3.4635	1.17781	3.5128		1.17767	3.5962	1.17711	3.32
0.29382	3.0416	0.29354	3.8291		1.17921	3.4635	1.17893	3.5125		1.17879	3.5962	1.17823	3.3197
0.2941	3.0422	0.29382	3.8291		1.18034	3.4642	1.18006	3.5122		1.17992	3.5965	1.17949	3.3197
0.29438	3.0422	0.29424	3.8291		1.18146	3.4639	1.18132	3.5122		1.18118	3.5969	1.18062	3.3197
0.29466	3.0422	0.29452	3.8281		1.18272	3.4642	1.18244	3.5113		1.1823	3.5975	1.18174	3.3197
0.29494	3.0425	0.2948	3.8291		1.18385	3.4645	1.18357	3.5122		1.18343	3.5975	1.18287	3.3194
0.29522	3.0432	0.29508	3.8278		1.18497	3.4648	1.18469	3.511		1.18455	3.5975	1.18413	3.3194
0.29551	3.0435	0.29537	3.8281		1.1861	3.4648	1.18596	3.5104		1.18581	3.5975	1.18525	3.3194
0.29579	3.0435	0.29565	3.8281		1.18736	3.4651	1.18708	3.5097		1.18694	3.5975	1.18638	3.3194
0.29607	3.0435	0.29593	3.8281		1.18848	3.4645	1.1882	3.51		1.18806	3.5978	1.1875	3.3191
0.29635	3.0435	0.29621	3.8281		1.18961	3.4648	1.18933	3.5097		1.18919	3.5978	1.18876	3.3185
0.29663	3.0441	0.29649	3.8278		1.19073	3.4651	1.19059	3.5085		1.19045	3.5978	1.18989	3.3185
0.29705	3.0441	0.29677	3.8278		1.19199	3.4645	1.19171	3.5088		1.19157	3.5978	1.19101	3.3188
0.29733	3.0444	0.29705	3.8278		1.19312	3.4648	1.19284	3.5085		1.1927	3.5984	1.19213	3.3188
0.29761	3.0447	0.29733	3.8278		1.19424	3.466	1.19396	3.5079		1.19382	3.5984	1.1934	3.3181
0.29789	3.045	0.29761	3.8278		1.19537	3.466	1.19522	3.5079		1.19508	3.5987	1.19452	3.3185
0.29817	3.045	0.29789	3.8281		1.19663	3.4657	1.19635	3.5076		1.19621	3.5987	1.19565	3.3181
0.29846	3.045	0.29817	3.8278		1.19775	3.466	1.19747	3.5076		1.19733	3.599	1.19677	3.3178
0.29874	3.045	0.29846	3.8278		1.19888	3.4663	1.1986	3.5079		1.19846	3.599	1.19803	3.3175
0.29902	3.045	0.29874	3.8275		1.2	3.466	1.19986	3.5073		1.19972	3.5993	1.19916	3.3178
0.2993	3.045	0.29902	3.8272		1.20126	3.4657	1.20098	3.5076		1.20084	3.5996	1.20028	3.3172
0.29958	3.045	0.29944	3.8272		1.20239	3.4654	1.20211	3.5073		1.20197	3.5996	1.2014	3.3175
0.29986	3.0453	0.29972	3.8275		1.20351	3.4657	1.20323	3.5073		1.20309	3.5993	1.20267	3.3169
0.30014	3.0456	0.3	3.8275		1.20478	3.466	1.20449	3.5069		1.20435	3.6003	1.20379	3.3175
0.30042	3.0459	0.30028	3.8266		1.2059	3.4657	1.20562	3.5069		1.20548	3.6003	1.20492	3.3169
0.3007	3.0459	0.30056	3.8269		1.20702	3.466	1.20674	3.5063		1.2066	3.6003	1.20604	3.3166
0.30098	3.0463	0.30084	3.8269		1.20815	3.4663	1.20787	3.506		1.20772	3.6003	1.2073	3.3169
0.30126	3.0469	0.30112	3.8266		1.20941	3.466	1.20913	3.506		1.20899	3.6003	1.20843	3.3157
0.30154	3.0469	0.3014	3.8272		1.21053	3.4657	1.21025	3.5048		1.21011	3.6006	1.20955	3.3157
0.30183	3.0475	0.30169	3.8266		1.21166	3.4663	1.21138	3.5042		1.21124	3.6012	1.21067	3.3166
0.30225	3.0472	0.30197	3.8266		1.21278	3.4663	1.2125	3.5038		1.21236	3.6015	1.21194	3.316
0.30253	3.0472	0.30225	3.8266		1.21404	3.4663	1.21376	3.5035		1.21362	3.6012	1.21306	3.3157
0.30281	3.0475	0.30253	3.8266		1.21517	3.4663	1.21489	3.5038		1.21503	3.6015	1.21419	3.316
0.30309	3.0469	0.30281	3.826		1.21629	3.4663	1.21601	3.5032		1.21615	3.6015	1.21531	3.3157
0.30337	3.0472	0.30309	3.8263		1.21742	3.4663	1.21713	3.5032		1.21728	3.6018	1.21657	3.315
0.30365	3.0475	0.30337	3.8263		1.21868	3.4663	1.2184	3.5035		1.2184	3.6018	1.2177	3.315
0.30393	3.0478	0.30365	3.826		1.2198	3.4663	1.21952	3.5029		1.21966	3.6021	1.21882	3.3144
0.30421	3.0484	0.30393	3.8263		1.22093	3.4663	1.22065	3.502		1.22079	3.6021	1.21994	3.3135
0.30449	3.0487	0.30435	3.826		1.22205	3.4663	1.22177	3.502		1.22191	3.6021	1.22121	3.3132
0.30478	3.0487	0.30463	3.826		1.22331	3.4666	1.22303	3.5026		1.22303	3.6021	1.22233	3.3138
0.30506	3.0487	0.30492	3.8256		1.22444	3.4663	1.22416	3.5023		1.2243	3.6021	1.22346	3.3138
0.30534	3.0484	0.3052	3.8256		1.22556	3.4663	1.22528	3.502		1.22542	3.6027	1.22458	3.3135
0.30562	3.0484	0.30548	3.8256		1.22669	3.4666	1.22654	3.5023		1.22654	3.6031	1.22584	3.3126
0.3059	3.049	0.30576	3.8256		1.22795	3.467	1.22767	3.502		1.22767	3.6031	1.22697	3.3129
0.30618	3.0494	0.30604	3.825		1.22907	3.467	1.22879	3.5017		1.22893	3.6031	1.22809	3.3129
0.30646	3.0494	0.30632	3.8253		1.2302	3.4666	1.22992	3.5014		1.23006	3.6037	1.22921	3.3126
0.30674	3.0497	0.3066	3.825		1.23132	3.4673	1.23118	3.5004		1.23118	3.6034	1.23048	3.3126
0.30716	3.05	0.30688	3.8244		1.23258	3.4666	1.2323	3.4998		1.2323	3.6034	1.2316	3.3123
0.30744	3.0506	0.30716	3.8247		1.23371	3.467	1.23343	3.5001		1.23357	3.604	1.23272	3.3123
0.30772	3.0506	0.30744	3.8241		1.23483	3.467	1.23455	3.4995		1.23469	3.6043	1.23385	3.3113
0.30801	3.0506	0.30772	3.8238		1.23596	3.4673	1.23581	3.4995		1.23581	3.6049	1.23511	3.3113
0.30829	3.0506	0.30801	3.8241		1.23722	3.4673	1.23694	3.4992		1.23694	3.6049	1.23624	3.3113
0.30857	3.0512	0.30829	3.8241		1.23834	3.4673	1.23806	3.4992		1.2382	3.6049	1.23736	3.3113
0.30885	3.0515	0.30857	3.8241		1.23947	3.4676	1.23919	3.4986		1.23933	3.6049	1.23848	3.3107
0.30913	3.0521	0.30885	3.8244		1.24059	3.4679	1.24045	3.4986		1.24045	3.6049	1.23975	3.3101
0.30941	3.0528	0.30913	3.8244		1.24185	3.4679	1.24157	3.4983		1.24157	3.6049	1.24087	3.3098
0.30969	3.0534	0.30941	3.8238		1.24298	3.4673	1.2427	3.4983		1.24284	3.6049	1.24199	3.3101
0.30997	3.0537	0.30983	3.8244		1.2441	3.4673	1.24382	3.4976		1.24396	3.6055	1.24312	3.3104
0.31025	3.0543	0.31011	3.8238		1.24537	3.4676	1.24508	3.498		1.24508	3.6055	1.24438	3.3104
0.31053	3.0546	0.31039	3.8241		1.24649	3.4676	1.24621	3.498		1.24621	3.6058	1.24551	3.3101
0.31081	3.0549	0.31067	3.8244		1.24761	3.4679	1.24733	3.4973		1.24747	3.6062	1.24663	3.3101
0.3111	3.0552	0.31096	3.8238		1.24874	3.4676	1.24846	3.4973		1.2486	3.6058	1.24775	3.3092
0.31138	3.0552	0.31124	3.8232		1.25	3.4679	1.24972	3.497		1.24972	3.6065	1.24902	3.3098
0.31166	3.0546	0.31152	3.8232		1.25112	3.4679	1.25084	3.4964		1.25084	3.6062	1.25014	3.3092
0.31194	3.0549	0.3118	3.8235		1.25225	3.4676	1.25197	3.4961		1.25211	3.6068	1.25126	3.3088
0.31236	3.0552	0.31208	3.8229		1.25337	3.4676	1.25309	3.4952		1.25323	3.6068	1.25239	3.3092
0.31264	3.0552	0.31236	3.8235		1.25463	3.4676	1.25435	3.4958		1.25435	3.6071	1.25365	3.3085
0.31292	3.0556	0.31264	3.8225		1.25576	3.4679	1.25548	3.4952		1.25548	3.6071	1.25478	3.3085
0.3132	3.0562	0.31292	3.8235		1.25688	3.4679	1.2566	3.4949		1.25674	3.6074	1.2559	3.3085
0.31348	3.0562	0.3132	3.8229		1.25801	3.4676	1.25772	3.4942		1.25787	3.6077	1.25702	3.3082
0.31376	3.0565	0.31348	3.8229		1.25927	3.4676	1.25899	3.4933		1.25899	3.6074	1.25829	3.3082
0.31404	3.0571	0.31376	3.8232		1.26039	3.4679	1.26011	3.4933		1.26011	3.608	1.25941	3.3079
0.31433	3.0574	0.31404	3.8229		1.26152	3.4688	1.26124	3.493		1.26138	3.608	1.26053	3.3079
0.31461	3.0577	0.31433	3.8225		1.26264	3.4691	1.26236	3.493		1.2625	3.6089	1.26166	3.3079
0.31489	3.058	0.31461	3.8225		1.2639	3.4685	1.26362	3.4927		1.26362	3.6089	1.26292	3.3082
0.31517	3.0583	0.31503	3.8229		1.26503	3.4688	1.26475	3.4927		1.26475	3.6089	1.26404	3.3079
0.31545	3.0587	0.31531	3.8229		1.26615	3.4688	1.26587	3.493		1.26601	3.6093	1.26517	3.3079
0.31573	3.0593	0.31559	3.8225		1.26728	3.4688	1.26713	3.493		1.26713	3.6099	1.26629	3.3076
0.31601	3.0599	0.31587	3.8229		1.26854	3.4685	1.26826	3.4927		1.26826	3.6096	1.26756	3.3073
0.31629	3.0602	0.31615	3.8229		1.26966	3.4688	1.26938	3.4921		1.26938	3.6102	1.26868	3.307
0.31657	3.0605	0.31643	3.8225		1.27079	3.4688	1.27051	3.4924		1.27065	3.6102	1.2698	3.307
0.31685	3.0608	0.31671	3.8222		1.27191	3.4694	1.27177	3.4914		1.27177	3.6102	1.27093	3.3067
0.31713	3.0611	0.31699	3.8219		1.27317	3.4694	1.27289	3.4914		1.27289	3.6105	1.27219	3.307
0.31756	3.0614	0.31728	3.8222		1.2743	3.4697	1.27402	3.4908		1.27402	3.6105	1.27331	3.3061
0.31784	3.0618	0.31756	3.8222		1.27542	3.4701	1.27514	3.4914		1.27528	3.6105	1.27444	3.3061
0.31812	3.0621	0.31784	3.8213		1.27654	3.4694	1.2764	3.4914		1.2764	3.6108	1.27556	3.3061
0.3184	3.0627	0.31812	3.8216		1.27781	3.4701	1.27753	3.4899		1.27753	3.6108	1.27683	3.3061
0.31868	3.0627	0.3184	3.821		1.27893	3.4697	1.27865	3.4902		1.27865	3.6108	1.27795	3.3061
0.31896	3.0633	0.31868	3.8207		1.28006	3.4701	1.27978	3.4902		1.27992	3.6111	1.27907	3.3061
0.31924	3.0636	0.31896	3.8213		1.28118	3.4707	1.28104	3.4902		1.28104	3.6111	1.2802	3.3054
0.31952	3.0642	0.31924	3.8213		1.28244	3.4704	1.28216	3.4887		1.28216	3.6108	1.28146	3.3057
0.3198	3.0652	0.31952	3.8213		1.28357	3.471	1.28329	3.4883		1.28329	3.6111	1.28258	3.3054
0.32008	3.0664	0.3198	3.821		1.28469	3.471	1.28441	3.4883		1.28455	3.6114	1.28371	3.3051
0.32037	3.0667	0.32022	3.8213		1.28581	3.471	1.28567	3.4883		1.28567	3.6114	1.28483	3.3042
0.32065	3.0667	0.32051	3.8207		1.28708	3.471	1.2868	3.4877		1.2868	3.6114	1.2861	3.3042
0.32093	3.067	0.32079	3.8213		1.2882	3.4713	1.28792	3.4877		1.28792	3.6124	1.28722	3.3051
0.32121	3.0673	0.32107	3.8207		1.28933	3.4713	1.28904	3.4874		1.28919	3.6124	1.28834	3.3048
0.32149	3.0683	0.32135	3.821		1.29059	3.471	1.29031	3.4877		1.29031	3.613	1.28947	3.3045
0.32177	3.0692	0.32163	3.8207		1.29171	3.4713	1.29143	3.4871		1.29143	3.6127	1.29073	3.303
0.32205	3.0692	0.32191	3.8213		1.29284	3.4719	1.29256	3.4865		1.29256	3.613	1.29185	3.3036
0.32233	3.0695	0.32219	3.821		1.29396	3.4713	1.29368	3.4868		1.29382	3.6133	1.29298	3.3033
0.32275	3.0704	0.32247	3.8204		1.29522	3.4716	1.29494	3.4871		1.29494	3.6133	1.2941	3.3026
0.32303	3.0711	0.32275	3.8207		1.29635	3.4716	1.29607	3.4865		1.29607	3.6133	1.29522	3.3023
0.32331	3.0717	0.32303	3.821		1.29747	3.4719	1.29719	3.4859		1.29719	3.6133	1.29649	3.302
0.3236	3.072	0.32331	3.8207		1.2986	3.4722	1.29831	3.4856		1.29846	3.6139	1.29761	3.3023
0.32388	3.072	0.3236	3.8204		1.29986	3.4719	1.29958	3.4856		1.29958	3.6139	1.29874	3.3023
0.32416	3.072	0.32388	3.8207		1.30098	3.4719	1.3007	3.4859		1.3007	3.6142	1.29986	3.3023
0.32444	3.0726	0.32416	3.8204		1.30211	3.4719	1.30183	3.4843		1.30183	3.6148	1.30112	3.3023
0.32472	3.0735	0.32444	3.8204		1.30323	3.4722	1.30295	3.4846		1.30309	3.6151	1.30225	3.3017
0.325	3.0738	0.32472	3.8204		1.30449	3.4728	1.30421	3.484		1.30421	3.6151	1.30337	3.3017
0.32528	3.0745	0.325	3.8201		1.30562	3.4725	1.30534	3.484		1.30534	3.6155	1.30449	3.3017
0.32556	3.0754	0.32542	3.8198		1.30674	3.4722	1.30646	3.4834		1.30646	3.6161	1.30576	3.3014
0.32584	3.0766	0.3257	3.8198		1.30787	3.4725	1.30758	3.484		1.30772	3.6158	1.30688	3.3011
0.32612	3.0769	0.32598	3.8201		1.30913	3.4725	1.30885	3.4834		1.30885	3.6158	1.30801	3.3011
0.3264	3.0779	0.32626	3.8198		1.31025	3.4722	1.30997	3.4831		1.30997	3.6161	1.30913	3.3014
0.32669	3.0782	0.32654	3.8194		1.31138	3.4725	1.3111	3.4831		1.3111	3.6161	1.31039	3.3011
0.32697	3.0788	0.32683	3.8194		1.3125	3.4722	1.31222	3.4831		1.31236	3.6155	1.31152	3.3011
0.32725	3.0797	0.32711	3.8194		1.31376	3.4725	1.31348	3.4831		1.31348	3.6161	1.31264	3.3008
0.32767	3.08	0.32739	3.8194		1.31489	3.4728	1.31461	3.4831		1.31461	3.6164	1.31376	3.3002
0.32795	3.0804	0.32767	3.8198		1.31601	3.4728	1.31573	3.4828		1.31573	3.617	1.31503	3.2992
0.32823	3.0807	0.32795	3.8188		1.31713	3.4725	1.31685	3.4828		1.31699	3.617	1.31615	3.2999
0.32851	3.0813	0.32823	3.8191		1.3184	3.4728	1.31812	3.4825		1.31812	3.6173	1.31728	3.2989
0.32879	3.0819	0.32851	3.8191		1.31952	3.4728	1.31924	3.4825		1.31924	3.6179	1.3184	3.2989
0.32907	3.0825	0.32879	3.8185		1.32065	3.4728	1.32037	3.4825		1.32037	3.6176	1.31966	3.2989
0.32935	3.0838	0.32907	3.8182		1.32177	3.4725	1.32163	3.4818		1.32163	3.6182	1.32079	3.2986
0.32963	3.0847	0.32935	3.8179		1.32303	3.4728	1.32275	3.4815		1.32275	3.6189	1.32191	3.2977
0.32992	3.0853	0.32963	3.8182		1.32416	3.4728	1.32388	3.4815		1.32388	3.6189	1.32303	3.298
0.3302	3.0859	0.32992	3.8188		1.32528	3.4728	1.325	3.4809		1.325	3.6189	1.3243	3.2977
0.33048	3.0862	0.3302	3.8179		1.3264	3.4728	1.32626	3.4809		1.32626	3.6189	1.32542	3.2977
0.33076	3.0872	0.33062	3.8182		1.32767	3.4728	1.32739	3.479		1.32739	3.6189	1.32654	3.2974
0.33104	3.0884	0.3309	3.8182		1.32879	3.4728	1.32851	3.4784		1.32851	3.6198	1.32767	3.2971
0.33132	3.0893	0.33118	3.8182		1.32992	3.4728	1.32963	3.479		1.32963	3.6198	1.32893	3.2974
0.3316	3.0897	0.33146	3.8179		1.33104	3.4728	1.3309	3.479		1.3309	3.6198	1.33006	3.2971
0.33188	3.0897	0.33174	3.8179		1.3323	3.4728	1.33202	3.4784		1.33202	3.6198	1.33118	3.2971
0.33216	3.0909	0.33202	3.8176		1.33343	3.4728	1.33315	3.4784		1.33315	3.6198	1.3323	3.2971
0.33244	3.0921	0.3323	3.8176		1.33455	3.4728	1.33427	3.4778		1.33427	3.6198	1.33357	3.2971
0.33287	3.094	0.33258	3.8182		1.33567	3.4732	1.33553	3.4781		1.33553	3.6201	1.33469	3.2974
0.33315	3.0949	0.33287	3.8176		1.33694	3.4728	1.33666	3.4772		1.33666	3.6198	1.33581	3.2974
0.33343	3.0952	0.33315	3.8179		1.33806	3.4735	1.33778	3.4769		1.33778	3.6204	1.33694	3.2971
0.33371	3.0952	0.33343	3.8176		1.33919	3.4738	1.3389	3.4778		1.3389	3.6204	1.3382	3.2968
0.33399	3.0965	0.33371	3.8173		1.34031	3.4732	1.34017	3.4769		1.34017	3.6207	1.33933	3.2968
0.33427	3.0974	0.33399	3.8173		1.34157	3.4732	1.34129	3.4769		1.34129	3.6213	1.34045	3.2971
0.33455	3.0986	0.33427	3.8173		1.3427	3.4735	1.34242	3.4772		1.34242	3.6213	1.34157	3.2964
0.33483	3.0999	0.33455	3.817		1.34382	3.4735	1.34354	3.4763		1.34354	3.621	1.34284	3.2961
0.33511	3.1008	0.33483	3.8173		1.34508	3.4735	1.3448	3.4753		1.3448	3.621	1.34396	3.2958
0.33539	3.1021	0.33511	3.817		1.34621	3.4732	1.34593	3.4759		1.34593	3.6217	1.34508	3.2961
0.33567	3.1042	0.33539	3.817		1.34733	3.4738	1.34705	3.4759		1.34705	3.6217	1.34621	3.2958
0.33596	3.1061	0.33567	3.817		1.34846	3.4738	1.34817	3.4744		1.34817	3.6217	1.34747	3.2952
0.33624	3.1064	0.3361	3.8167		1.34972	3.4738	1.34944	3.4741		1.34944	3.622	1.3486	3.2949
0.33652	3.1064	0.33638	3.8167		1.35084	3.4738	1.35056	3.4744		1.35056	3.6226	1.34972	3.2949
0.3368	3.1076	0.33666	3.8167		1.35197	3.4744	1.35169	3.4741		1.35169	3.6226	1.35084	3.2955
0.33708	3.1098	0.33694	3.8167		1.35309	3.4741	1.35281	3.4735		1.35281	3.6232	1.35211	3.2955
0.33736	3.1104	0.33722	3.8163		1.35435	3.4738	1.35407	3.4732		1.35393	3.6232	1.35323	3.2958
0.33764	3.1117	0.3375	3.8167		1.35548	3.4744	1.3552	3.4728		1.3552	3.6232	1.35435	3.2952
0.33806	3.1129	0.33778	3.8163		1.3566	3.4744	1.35632	3.4732		1.35632	3.6235	1.35548	3.2937
0.33834	3.1145	0.33806	3.8167		1.35772	3.4738	1.35744	3.4732		1.35744	3.6238	1.35674	3.2949
0.33862	3.1154	0.33834	3.8163		1.35899	3.4741	1.35871	3.4732		1.35871	3.6241	1.35787	3.2937
0.3389	3.116	0.33862	3.817		1.36011	3.4738	1.35983	3.4732		1.35983	3.6241	1.35899	3.2933
0.33919	3.1179	0.3389	3.8167		1.36124	3.4747	1.36096	3.4728		1.36096	3.6244	1.36011	3.293
0.33947	3.12	0.33919	3.8167		1.36236	3.475	1.36208	3.4735		1.36208	3.6251	1.36138	3.293
0.33975	3.121	0.33947	3.8167		1.36362	3.4747	1.36334	3.4722		1.36334	3.6251	1.3625	3.293
0.34003	3.1219	0.33975	3.8167		1.36475	3.4756	1.36447	3.4722		1.36447	3.6254	1.36362	3.2933
0.34031	3.1238	0.34003	3.8167		1.36587	3.4753	1.36559	3.4719		1.36559	3.6254	1.36475	3.2921
0.34059	3.1247	0.34031	3.816		1.36699	3.475	1.36685	3.4719		1.36671	3.626	1.36601	3.2927
0.34087	3.1256	0.34059	3.8167		1.36826	3.4753	1.36798	3.4716		1.36798	3.626	1.36713	3.2924
0.34115	3.1275	0.34087	3.8163		1.36938	3.4753	1.3691	3.4713		1.3691	3.626	1.36826	3.2921
0.34143	3.1297	0.34129	3.8157		1.37051	3.4753	1.37022	3.4713		1.37022	3.6254	1.36938	3.2921
0.34171	3.1312	0.34157	3.8151		1.37163	3.4753	1.37149	3.471		1.37135	3.6254	1.37065	3.2924
0.34199	3.1315	0.34185	3.8157		1.37289	3.4756	1.37261	3.4704		1.37261	3.6254	1.37177	3.2921
0.34228	3.1334	0.34213	3.8154		1.37402	3.4756	1.37374	3.4691		1.37374	3.6257	1.37289	3.2924
0.34256	3.1352	0.34242	3.816		1.37514	3.4763	1.37486	3.4691		1.37486	3.626	1.37402	3.2918
0.34298	3.1368	0.3427	3.8154		1.37626	3.4766	1.37612	3.4688		1.37598	3.6263	1.37528	3.2918
0.34326	3.1393	0.34298	3.8148		1.37753	3.4766	1.37725	3.4682		1.37725	3.6269	1.3764	3.2918
0.34354	3.1402	0.34326	3.8145		1.37865	3.4766	1.37837	3.4682		1.37837	3.6272	1.37753	3.2918
0.34382	3.1414	0.34354	3.8148		1.37978	3.4766	1.37949	3.4676		1.37949	3.6275	1.37865	3.2912
0.3441	3.1433	0.34382	3.8151		1.3809	3.4766	1.38076	3.4676		1.38062	3.6282	1.37992	3.2918
0.34438	3.1455	0.3441	3.8142		1.38216	3.4769	1.38188	3.4676		1.38188	3.6285	1.38104	3.2915
0.34466	3.1461	0.34438	3.8148		1.38329	3.4769	1.38301	3.4682		1.38301	3.6282	1.38216	3.2909
0.34494	3.1479	0.34466	3.8145		1.38441	3.4772	1.38413	3.4682		1.38413	3.6288	1.38329	3.2906
0.34522	3.1504	0.34494	3.8145		1.38553	3.4769	1.38539	3.4676		1.38525	3.6294	1.38455	3.2902
0.34551	3.1523	0.34522	3.8142		1.3868	3.4766	1.38652	3.467		1.38652	3.6297	1.38567	3.2899
0.34579	3.1548	0.34551	3.8145		1.38792	3.4766	1.38764	3.467		1.38764	3.6297	1.3868	3.2902
0.34607	3.1554	0.34579	3.8136		1.38904	3.4769	1.38876	3.467		1.38876	3.63	1.38792	3.2902
0.34635	3.1569	0.34607	3.8136		1.39017	3.4766	1.39003	3.4666		1.38989	3.63	1.38919	3.2902
0.34663	3.1594	0.34635	3.8139		1.39143	3.4769	1.39115	3.4666		1.39115	3.63	1.39031	3.2899
0.34691	3.1613	0.34677	3.8132		1.39256	3.4772	1.39228	3.466		1.39228	3.63	1.39143	3.2899
0.34719	3.1647	0.34705	3.8136		1.39368	3.4772	1.3934	3.4657		1.3934	3.63	1.39256	3.289
0.34747	3.1656	0.34733	3.8136		1.3948	3.4772	1.39466	3.4666		1.39452	3.63	1.39382	3.2896
0.34775	3.1672	0.34761	3.8136		1.39607	3.4772	1.39579	3.4657		1.39579	3.63	1.39494	3.2896
0.34817	3.1693	0.34789	3.8132		1.39719	3.4772	1.39691	3.4654		1.39691	3.63	1.39607	3.2893
0.34846	3.1712	0.34817	3.8129		1.39831	3.4775	1.39803	3.4654		1.39803	3.6303	1.39719	3.2884
0.34874	3.174	0.34846	3.8129		1.39944	3.4775	1.3993	3.4648		1.39916	3.6306	1.39846	3.2887
0.34902	3.1749	0.34874	3.8126		1.4007	3.4775	1.40042	3.4648		1.40042	3.631	1.39958	3.289
0.3493	3.1771	0.34902	3.8132		1.40183	3.4778	1.40154	3.4639		1.40154	3.631	1.4007	3.2881
0.34958	3.1799	0.3493	3.8126		1.40295	3.4778	1.40267	3.4629		1.40267	3.6313	1.40183	3.2878
0.34986	3.1817	0.34958	3.8126		1.40407	3.4781	1.40393	3.4629		1.40379	3.6313	1.40309	3.2875
0.35014	3.1842	0.34986	3.8129		1.40534	3.4784	1.40506	3.4626		1.40506	3.6319	1.40421	3.2875
0.35042	3.1855	0.35014	3.8126		1.40646	3.4781	1.40618	3.4626		1.40618	3.6316	1.40534	3.2875
0.3507	3.1882	0.35042	3.8123		1.40758	3.4781	1.4073	3.4626		1.4073	3.6319	1.40646	3.2875
0.35098	3.191	0.3507	3.8126		1.40871	3.4784	1.40857	3.4623		1.40843	3.6319	1.40772	3.2868
0.35126	3.1935	0.35098	3.8126		1.40997	3.4784	1.40969	3.4626		1.40969	3.6322	1.40885	3.2871
0.35154	3.196	0.35126	3.8126		1.4111	3.4784	1.41081	3.4626		1.41081	3.6328	1.40997	3.2871
0.35183	3.1979	0.35154	3.8126		1.41222	3.4784	1.41194	3.4617		1.41194	3.6328	1.4111	3.2865
0.35211	3.1991	0.35183	3.8123		1.41334	3.4781	1.4132	3.4614		1.41306	3.6334	1.41236	3.2865
0.35239	3.2013	0.35225	3.8126		1.41461	3.4784	1.41433	3.4614		1.41433	3.6337	1.41348	3.2868
0.35267	3.2037	0.35253	3.8126		1.41573	3.4787	1.41545	3.4608		1.41545	3.6347	1.41461	3.2871
0.35295	3.2059	0.35281	3.8123		1.41685	3.4784	1.41671	3.4608		1.41657	3.635	1.41573	3.2868
0.35337	3.2078	0.35309	3.8126		1.41812	3.4784	1.41784	3.4611		1.4177	3.6347	1.41699	3.2865
0.35365	3.2106	0.35337	3.8123		1.41924	3.4781	1.41896	3.4598		1.41896	3.6347	1.41812	3.2865
0.35393	3.2124	0.35365	3.8126		1.42037	3.4787	1.42008	3.4595		1.42008	3.6356	1.41924	3.2871
0.35421	3.2155	0.35393	3.812		1.42149	3.479	1.42135	3.4595		1.42121	3.6356	1.42037	3.2868
0.35449	3.2183	0.35421	3.812		1.42275	3.4784	1.42247	3.4586		1.42233	3.635	1.42163	3.2862
0.35478	3.2205	0.35449	3.812		1.42388	3.4787	1.4236	3.4589		1.4236	3.6356	1.42275	3.2868
0.35506	3.2214	0.35478	3.8117		1.425	3.479	1.42472	3.4586		1.42472	3.6359	1.42388	3.2868
0.35534	3.2245	0.35506	3.8114		1.42612	3.4794	1.42598	3.4583		1.42584	3.6359	1.425	3.2865
0.35562	3.227	0.35534	3.8117		1.42739	3.4794	1.42711	3.458		1.42697	3.6362	1.42626	3.2862
0.3559	3.2301	0.35562	3.8117		1.42851	3.4797	1.42823	3.4577		1.42823	3.6372	1.42739	3.2859
0.35618	3.2307	0.3559	3.812		1.42963	3.4797	1.42935	3.458		1.42935	3.6368	1.42851	3.2856
0.35646	3.2335	0.35618	3.8117		1.43076	3.4797	1.43062	3.458		1.43048	3.6372	1.42963	3.2859
0.35674	3.2363	0.35646	3.8117		1.43202	3.48	1.43174	3.4577		1.4316	3.6365	1.4309	3.2859
0.35702	3.2385	0.35674	3.8111		1.43315	3.48	1.43287	3.4573		1.43287	3.6372	1.43202	3.285
0.3573	3.2416	0.35702	3.8114		1.43427	3.4803	1.43399	3.458		1.43399	3.6368	1.43315	3.2844
0.35758	3.2422	0.35744	3.8117		1.43539	3.4803	1.43525	3.4567		1.43511	3.6372	1.43427	3.285
0.35787	3.2447	0.35772	3.8114		1.43666	3.4806	1.43638	3.4567		1.43624	3.6375	1.43553	3.285
0.35829	3.2468	0.35801	3.8111		1.43778	3.4812	1.4375	3.4567		1.4375	3.6381	1.43666	3.2831
0.35857	3.249	0.35829	3.8111		1.4389	3.4812	1.43862	3.4561		1.43862	3.6381	1.43778	3.2834
0.35885	3.2515	0.35857	3.8108		1.44003	3.4812	1.43989	3.4564		1.43975	3.6393	1.4389	3.2844
0.35913	3.2527	0.35885	3.8108		1.44129	3.4815	1.44101	3.4558		1.44087	3.6393	1.44017	3.2831
0.35941	3.2555	0.35913	3.8108		1.44242	3.4815	1.44213	3.4552		1.44213	3.6393	1.44129	3.2831
0.35969	3.2577	0.35941	3.8105		1.44354	3.4812	1.44326	3.4555		1.44326	3.6399	1.44242	3.2834
0.35997	3.2608	0.35969	3.8092		1.44466	3.4812	1.44452	3.4549		1.44438	3.6396	1.44354	3.2834
0.36025	3.2617	0.35997	3.8092		1.44593	3.4815	1.44565	3.4549		1.44551	3.6396	1.4448	3.2828
0.36053	3.2623	0.36025	3.8089		1.44705	3.4818	1.44677	3.4549		1.44677	3.6403	1.44593	3.2825
0.36081	3.2654	0.36053	3.8095		1.44817	3.4821	1.44789	3.4533		1.44789	3.6403	1.44705	3.2828
0.3611	3.2667	0.36081	3.8098		1.4493	3.4821	1.44916	3.453		1.44902	3.6406	1.44817	3.2822
0.36138	3.2695	0.3611	3.8095		1.45056	3.4821	1.45028	3.453		1.45014	3.6409	1.44944	3.2825
0.36166	3.271	0.36138	3.8098		1.45169	3.4821	1.4514	3.4536		1.4514	3.6409	1.45056	3.2825
0.36194	3.2719	0.36166	3.8083		1.45281	3.4821	1.45253	3.4533		1.45253	3.6412	1.45169	3.2825
0.36222	3.2747	0.36194	3.8083		1.45393	3.4821	1.45379	3.4533		1.45365	3.6412	1.45281	3.2825
0.3625	3.2763	0.36222	3.8077		1.4552	3.4821	1.45492	3.453		1.45478	3.6412	1.45407	3.2819
0.36278	3.2778	0.36264	3.808		1.45632	3.4821	1.45604	3.4527		1.45604	3.6418	1.4552	3.2822
0.36306	3.2791	0.36292	3.8077		1.45744	3.4825	1.45716	3.4521		1.45716	3.6415	1.45632	3.2819
0.36348	3.2809	0.3632	3.8089		1.45857	3.4821	1.45843	3.4518		1.45829	3.6415	1.45744	3.2822
0.36376	3.2822	0.36348	3.8083		1.45983	3.4825	1.45955	3.4518		1.45941	3.6421	1.45871	3.2819
0.36404	3.284	0.36376	3.8083		1.46096	3.4828	1.46067	3.4515		1.46067	3.6421	1.45983	3.2819
0.36433	3.2862	0.36404	3.8083		1.46208	3.4828	1.46194	3.4518		1.4618	3.6424	1.46096	3.2816
0.36461	3.2865	0.36433	3.8077		1.4632	3.4825	1.46306	3.4515		1.46292	3.6424	1.46208	3.2819
0.36489	3.2878	0.36461	3.8077		1.46447	3.4825	1.46419	3.4515		1.46404	3.643	1.46334	3.2816
0.36517	3.2893	0.36489	3.808		1.46559	3.4831	1.46531	3.4515		1.46531	3.643	1.46447	3.2816
0.36545	3.2912	0.36517	3.808		1.46671	3.4831	1.46657	3.4511		1.46643	3.6437	1.46559	3.2816
0.36573	3.2924	0.36545	3.8077		1.46784	3.4828	1.4677	3.4505		1.46756	3.644	1.46671	3.2816
0.36601	3.2933	0.36573	3.8077		1.4691	3.4828	1.46882	3.4502		1.46868	3.644	1.46798	3.2806
0.36629	3.2949	0.36601	3.808		1.47022	3.4831	1.46994	3.4502		1.46994	3.644	1.4691	3.2813
0.36657	3.2958	0.36629	3.8077		1.47135	3.4831	1.47121	3.4493		1.47107	3.6443	1.47022	3.2806
0.36685	3.2971	0.36657	3.808		1.47261	3.4828	1.47233	3.4493		1.47219	3.6446	1.47135	3.2803
0.36713	3.2983	0.36685	3.8077		1.47374	3.4831	1.47346	3.4493		1.47331	3.6449	1.47261	3.2806
0.36742	3.2986	0.36713	3.808		1.47486	3.4831	1.47458	3.449		1.47458	3.6458	1.47374	3.2806
0.3677	3.3002	0.36756	3.8077		1.47598	3.4831	1.47584	3.449		1.4757	3.6458	1.47486	3.2806
0.36798	3.3011	0.36784	3.808		1.47725	3.4831	1.47697	3.4487		1.47683	3.6458	1.47598	3.2806
0.36826	3.302	0.36812	3.8077		1.47837	3.4831	1.47809	3.448		1.47795	3.6458	1.47725	3.2797
0.36868	3.3036	0.3684	3.8077		1.47949	3.4831	1.47921	3.4484		1.47935	3.6458	1.47837	3.2806
0.36896	3.3039	0.36868	3.8077		1.48062	3.4831	1.48048	3.4484		1.48048	3.6461	1.47949	3.2803
0.36924	3.3048	0.36896	3.8077		1.48188	3.4831	1.4816	3.4484		1.48174	3.6468	1.48062	3.2803
0.36952	3.3054	0.36924	3.8077		1.48301	3.4834	1.48272	3.4477		1.48287	3.6468	1.48188	3.2794
0.3698	3.3057	0.36952	3.8074		1.48413	3.4837	1.48385	3.4477		1.48399	3.6468	1.48301	3.2794
0.37008	3.3061	0.3698	3.8077		1.48525	3.4831	1.48511	3.4477		1.48511	3.6468	1.48413	3.2788
0.37037	3.3067	0.37008	3.8074		1.48652	3.4834	1.48624	3.4471		1.48638	3.6468	1.48525	3.2785
0.37065	3.3073	0.37037	3.8074		1.48764	3.4837	1.48736	3.4468		1.4875	3.6468	1.48652	3.2785
0.37093	3.3079	0.37065	3.8074		1.48876	3.4837	1.48848	3.4462		1.48862	3.6477	1.48764	3.2785
0.37121	3.3082	0.37093	3.8077		1.48989	3.4834	1.48975	3.4471		1.48975	3.6477	1.48876	3.2782
0.37149	3.3082	0.37121	3.8064		1.49115	3.4834	1.49087	3.4459		1.49101	3.648	1.48989	3.2782
0.37177	3.3082	0.37149	3.8074		1.49228	3.4834	1.49199	3.4462		1.49213	3.6483	1.49115	3.2782
0.37205	3.3085	0.37177	3.8074		1.4934	3.4837	1.49312	3.4459		1.49326	3.6486	1.49228	3.2778
0.37233	3.3085	0.37205	3.8067		1.49452	3.484	1.49438	3.4446		1.49438	3.6489	1.4934	3.2778
0.37261	3.3095	0.37233	3.8074		1.49579	3.4837	1.49551	3.4443		1.49565	3.6496	1.49452	3.2778
0.37289	3.3098	0.37275	3.8064		1.49691	3.4834	1.49663	3.4446		1.49677	3.6496	1.49579	3.2772
0.37317	3.3098	0.37303	3.807		1.49803	3.4837	1.49775	3.4446		1.49789	3.6502	1.49691	3.2772
0.37346	3.3098	0.37331	3.8061		1.49916	3.4837	1.49902	3.4431		1.49902	3.6499	1.49803	3.2772
0.37388	3.3101	0.3736	3.807		1.50042	3.4837	1.50014	3.444		1.50028	3.6505	1.49916	3.2772
0.37416	3.3101	0.37388	3.807		1.50154	3.4831	1.50126	3.4437		1.5014	3.6505	1.50042	3.2769
0.37444	3.3104	0.37416	3.8064		1.50267	3.4837	1.50239	3.4428		1.50253	3.6505	1.50154	3.2775
0.37472	3.3107	0.37444	3.8058		1.50379	3.484	1.50365	3.4422		1.50365	3.6505	1.50267	3.2769
0.375	3.3107	0.37472	3.8061		1.50506	3.484	1.50478	3.4425		1.50492	3.6505	1.50379	3.2766
0.37528	3.3107	0.375	3.8064		1.50618	3.484	1.5059	3.4425		1.50604	3.6505	1.50506	3.2766
0.37556	3.3107	0.37528	3.8061		1.5073	3.484	1.50702	3.4431		1.50716	3.6505	1.50618	3.2766
0.37584	3.3104	0.37556	3.8055		1.50843	3.4846	1.50829	3.4428		1.50829	3.6505	1.5073	3.2772
0.37612	3.3107	0.37584	3.8058		1.50969	3.4859	1.50941	3.4425		1.50955	3.6508	1.50843	3.2766
0.3764	3.311	0.37612	3.8058		1.51081	3.4849	1.51053	3.4418		1.51067	3.6517	1.50969	3.2766
0.37669	3.3107	0.3764	3.8061		1.51194	3.4843	1.51166	3.4422		1.5118	3.6514	1.51081	3.2766
0.37697	3.3104	0.37669	3.8055		1.51306	3.4843	1.51292	3.4409		1.51292	3.652	1.51194	3.2766
0.37725	3.3104	0.37697	3.8052		1.51433	3.4846	1.51404	3.4403		1.51419	3.6523	1.51306	3.2763
0.37753	3.3101	0.37725	3.8052		1.51545	3.4852	1.51517	3.4409		1.51531	3.6527	1.51433	3.2763
0.37781	3.3098	0.37753	3.8052		1.51657	3.4852	1.51629	3.4409		1.51643	3.652	1.51545	3.276
0.37809	3.3101	0.37795	3.8055		1.5177	3.4859	1.51756	3.4397		1.51756	3.6527	1.51657	3.275
0.37837	3.3098	0.37823	3.8052		1.51896	3.4859	1.51868	3.44		1.51882	3.6533	1.5177	3.2757
0.37879	3.3098	0.37851	3.8052		1.52008	3.4852	1.5198	3.44		1.51994	3.6536	1.51896	3.275
0.37907	3.3095	0.37879	3.8049		1.52121	3.4849	1.52107	3.4394		1.52107	3.6542	1.52008	3.2744
0.37935	3.3098	0.37907	3.8049		1.52233	3.4852	1.52219	3.4391		1.52219	3.6539	1.52121	3.2744
0.37963	3.3095	0.37935	3.8052		1.5236	3.4862	1.52331	3.4387		1.52346	3.6548	1.52233	3.2741
0.37992	3.3085	0.37963	3.8043		1.52472	3.4862	1.52444	3.4384		1.52458	3.6545	1.5236	3.2738
0.3802	3.3082	0.37992	3.8046		1.52584	3.4862	1.5257	3.4381		1.5257	3.6548	1.52472	3.2744
0.38048	3.3082	0.3802	3.8039		1.52697	3.4862	1.52683	3.4384		1.52683	3.6551	1.52584	3.2738
0.38076	3.3082	0.38048	3.8039		1.52823	3.4859	1.52795	3.4378		1.52809	3.6551	1.52697	3.2732
0.38104	3.3082	0.38076	3.8043		1.52935	3.4865	1.52907	3.4387		1.52921	3.6551	1.52823	3.2729
0.38132	3.3082	0.38104	3.8036		1.53048	3.4868	1.53034	3.4381		1.53034	3.6551	1.52935	3.2732
0.3816	3.3082	0.38132	3.8036		1.5316	3.4868	1.53146	3.4378		1.53146	3.6558	1.53048	3.2735
0.38188	3.3079	0.3816	3.8036		1.53287	3.4865	1.53258	3.4381		1.53272	3.6561	1.5316	3.2732
0.38216	3.3079	0.38188	3.8036		1.53399	3.4865	1.53371	3.4375		1.53385	3.6558	1.53287	3.2729
0.38244	3.3079	0.38216	3.8036		1.53511	3.4868	1.53497	3.4378		1.53497	3.6558	1.53399	3.2726
0.38272	3.3082	0.38244	3.8033		1.53638	3.4865	1.5361	3.4372		1.5361	3.6561	1.53511	3.2723
0.38301	3.3079	0.38272	3.8033		1.5375	3.4868	1.53722	3.4378		1.53736	3.6561	1.53624	3.2726
0.38329	3.3073	0.38315	3.8033		1.53862	3.4868	1.53834	3.4375		1.53848	3.657	1.5375	3.2719
0.38357	3.307	0.38343	3.803		1.53975	3.4871	1.53961	3.4369		1.53961	3.657	1.53862	3.2723
0.38399	3.3064	0.38371	3.803		1.54101	3.4871	1.54073	3.4366		1.54073	3.657	1.53975	3.2719
0.38427	3.3061	0.38399	3.8027		1.54213	3.4868	1.54185	3.4363		1.54199	3.6576	1.54087	3.2719
0.38455	3.3057	0.38427	3.8033		1.54326	3.4868	1.54298	3.4347		1.54312	3.6579	1.54213	3.2716
0.38483	3.3054	0.38455	3.803		1.54438	3.4874	1.54424	3.435		1.54424	3.6582	1.54326	3.2719
0.38511	3.3054	0.38483	3.8027		1.54565	3.4877	1.54537	3.4347		1.54537	3.6585	1.54438	3.2716
0.38539	3.3054	0.38511	3.803		1.54677	3.4877	1.54649	3.4341		1.54663	3.6592	1.54551	3.2719
0.38567	3.3054	0.38539	3.8024		1.54789	3.4874	1.54761	3.4344		1.54775	3.6592	1.54677	3.2723
0.38596	3.3054	0.38567	3.8027		1.54902	3.4874	1.54888	3.4335		1.54888	3.6595	1.54789	3.2713
0.38624	3.3054	0.38596	3.8027		1.55028	3.4877	1.55	3.4325		1.55	3.6601	1.54902	3.2716
0.38652	3.3054	0.38624	3.8027		1.5514	3.4874	1.55112	3.4332		1.55126	3.6601	1.55014	3.2713
0.3868	3.3054	0.38652	3.8027		1.55253	3.4871	1.55225	3.4325		1.55239	3.6607	1.5514	3.2716
0.38708	3.3054	0.3868	3.8018		1.55365	3.4877	1.55351	3.4328		1.55351	3.6607	1.55253	3.2713
0.38736	3.3054	0.38708	3.8018		1.55492	3.4877	1.55463	3.4325		1.55463	3.6607	1.55365	3.271
0.38764	3.3051	0.38736	3.8021		1.55604	3.4877	1.55576	3.4325		1.5559	3.6607	1.55478	3.271
0.38792	3.3048	0.38764	3.8021		1.55716	3.4877	1.55688	3.4322		1.55702	3.6616	1.55604	3.2713
0.3882	3.3051	0.38792	3.8021		1.55829	3.4877	1.55815	3.4322		1.55815	3.661	1.55716	3.271
0.38848	3.3054	0.38834	3.8021		1.55955	3.488	1.55927	3.4322		1.55927	3.6616	1.55829	3.2707
0.3889	3.3051	0.38862	3.8021		1.56067	3.4883	1.56039	3.4328		1.56053	3.6616	1.55941	3.2707
0.38919	3.3048	0.3889	3.8021		1.5618	3.4883	1.56166	3.4322		1.56166	3.6616	1.56067	3.2707
0.38947	3.3051	0.38919	3.8018		1.56292	3.4877	1.56278	3.4328		1.56278	3.6623	1.5618	3.2704
0.38975	3.3048	0.38947	3.8015		1.56419	3.4883	1.5639	3.4328		1.5639	3.662	1.56292	3.2701
0.39003	3.3045	0.38975	3.8018		1.56531	3.4887	1.56503	3.4316		1.56517	3.6616	1.56404	3.2701
0.39031	3.3045	0.39003	3.8015		1.56643	3.4893	1.56629	3.431		1.56629	3.6623	1.56517	3.2695
0.39059	3.3045	0.39031	3.8012		1.56756	3.489	1.56742	3.431		1.56742	3.6626	1.56643	3.2698
0.39087	3.3042	0.39059	3.8012		1.56882	3.489	1.56854	3.4307		1.56854	3.6629	1.56756	3.2695
0.39115	3.3042	0.39087	3.8015		1.56994	3.489	1.56966	3.4304		1.5698	3.6635	1.56868	3.2692
0.39143	3.3036	0.39115	3.8012		1.57107	3.4887	1.57093	3.4304		1.57093	3.6638	1.5698	3.2688
0.39171	3.3036	0.39143	3.8018		1.57219	3.4893	1.57205	3.4301		1.57205	3.6641	1.57107	3.2688
0.39199	3.3039	0.39171	3.8018		1.57346	3.4893	1.57317	3.4297		1.57317	3.6644	1.57219	3.2685
0.39228	3.3042	0.39199	3.8008		1.57458	3.489	1.5743	3.4297		1.57444	3.6647	1.57331	3.2682
0.39256	3.3042	0.39228	3.8008		1.5757	3.4893	1.57556	3.4291		1.57556	3.6647	1.57444	3.2682
0.39284	3.3033	0.39256	3.8015		1.57683	3.4893	1.57669	3.4288		1.57669	3.6647	1.5757	3.2676
0.39312	3.3033	0.39284	3.8008		1.57809	3.4902	1.57781	3.4288		1.57781	3.6654	1.57683	3.2679
0.3934	3.3033	0.39312	3.8008		1.57921	3.4905	1.57893	3.4273		1.57907	3.6657	1.57795	3.2673
0.39368	3.303	0.3934	3.8008		1.58034	3.4899	1.5802	3.4282		1.5802	3.6657	1.57907	3.2676
0.3941	3.3033	0.39382	3.8005		1.58146	3.4899	1.58132	3.4279		1.58132	3.666	1.58034	3.267
0.39438	3.303	0.3941	3.8008		1.58272	3.4902	1.58244	3.4279		1.58244	3.666	1.58146	3.267
0.39466	3.303	0.39438	3.8008		1.58385	3.4896	1.58357	3.4279		1.58371	3.6657	1.58258	3.267
0.39494	3.3033	0.39466	3.7999		1.58497	3.4899	1.58483	3.4273		1.58483	3.6657	1.58371	3.2667
0.39522	3.3026	0.39494	3.7996		1.5861	3.4905	1.58596	3.4273		1.58596	3.6663	1.58497	3.2667
0.39551	3.3026	0.39522	3.7999		1.58736	3.4902	1.58708	3.427		1.58708	3.6663	1.5861	3.2667
0.39579	3.3026	0.39551	3.8008		1.58848	3.4902	1.5882	3.427		1.58834	3.6666	1.58722	3.2667
0.39607	3.3026	0.39579	3.7999		1.58961	3.4905	1.58947	3.426		1.58947	3.6672	1.58834	3.267
0.39635	3.3026	0.39607	3.8008		1.59073	3.4905	1.59059	3.4263		1.59059	3.6672	1.58961	3.2667
0.39663	3.3026	0.39635	3.8005		1.59199	3.4905	1.59171	3.426		1.59171	3.6675	1.59073	3.2664
0.39691	3.3023	0.39663	3.7999		1.59312	3.4908	1.59284	3.426		1.59298	3.6675	1.59185	3.2667
0.39719	3.3017	0.39691	3.7999		1.59424	3.4911	1.5941	3.4251		1.5941	3.6682	1.59298	3.267
0.39747	3.3017	0.39719	3.7996		1.59537	3.4914	1.59522	3.4245		1.59522	3.6685	1.59424	3.2667
0.39775	3.3017	0.39747	3.7993		1.59663	3.4911	1.59635	3.4242		1.59635	3.6688	1.59537	3.267
0.39803	3.3023	0.39775	3.7993		1.59775	3.4914	1.59747	3.4235		1.59761	3.6688	1.59649	3.267
0.39831	3.302	0.39803	3.7996		1.59888	3.4911	1.59874	3.4235		1.59874	3.67	1.59761	3.267
0.3986	3.302	0.39831	3.7993		1.60014	3.4914	1.59986	3.4226		1.59986	3.6706	1.59888	3.267
0.39888	3.3017	0.3986	3.7993		1.60126	3.4914	1.60098	3.4226		1.60098	3.6709	1.6	3.267
0.3993	3.3017	0.39902	3.799		1.60239	3.4914	1.60211	3.4226		1.60225	3.6709	1.60112	3.2657
0.39958	3.3017	0.3993	3.7993		1.60351	3.4914	1.60337	3.4223		1.60337	3.6713	1.60225	3.2657
0.39986	3.3014	0.39958	3.7996		1.60478	3.4914	1.60449	3.422		1.60449	3.6713	1.60351	3.2667
0.40014	3.3014	0.39986	3.799		1.6059	3.4918	1.60562	3.422		1.60562	3.6716	1.60463	3.2657
0.40042	3.3017	0.40014	3.7993		1.60702	3.4918	1.60688	3.4223		1.60688	3.6716	1.60576	3.2657
0.4007	3.3017	0.40042	3.799		1.60815	3.4918	1.60801	3.422		1.60801	3.6713	1.60688	3.2654
0.40098	3.3017	0.4007	3.7987		1.60941	3.4921	1.60913	3.4223		1.60913	3.6725	1.60815	3.2657
0.40126	3.3017	0.40098	3.799		1.61053	3.4924	1.61025	3.4223		1.61025	3.6725	1.60927	3.2654
0.40154	3.3014	0.40126	3.7993		1.61166	3.4921	1.61152	3.422		1.61152	3.6722	1.61039	3.2651
0.40183	3.3008	0.40154	3.7981		1.61278	3.4921	1.61264	3.422		1.61264	3.6725	1.61152	3.2648
0.40211	3.3011	0.40183	3.7981		1.61404	3.4924	1.61376	3.422		1.61376	3.6728	1.61278	3.2645
0.40239	3.3014	0.40211	3.799		1.61517	3.4924	1.61489	3.4223		1.61489	3.6728	1.6139	3.2645
0.40267	3.3011	0.40239	3.7981		1.61629	3.4924	1.61615	3.4217		1.61615	3.6731	1.61503	3.2636
0.40295	3.3008	0.40267	3.7974		1.61742	3.4924	1.61728	3.4217		1.61728	3.6737	1.61615	3.2639
0.40323	3.3014	0.40295	3.7977		1.61868	3.4924	1.6184	3.4217		1.6184	3.6737	1.61742	3.2633
0.40351	3.3011	0.40323	3.7977		1.6198	3.4924	1.61952	3.4208		1.61952	3.674	1.61854	3.2642
0.40379	3.3008	0.40351	3.7974		1.62093	3.4924	1.62079	3.4204		1.62079	3.6747	1.61966	3.2626
0.40407	3.3011	0.40379	3.7968		1.62205	3.4924	1.62191	3.4198		1.62191	3.675	1.62079	3.2626
0.40449	3.3011	0.40421	3.7971		1.62331	3.4924	1.62303	3.4195		1.62303	3.6753	1.62205	3.2626
0.40478	3.3011	0.40449	3.7974		1.62444	3.4924	1.62416	3.4198		1.62416	3.6756	1.62317	3.262
0.40506	3.3011	0.40478	3.7977		1.62556	3.4924	1.62542	3.4192		1.62542	3.6765	1.6243	3.2626
0.40534	3.3011	0.40506	3.7971		1.62669	3.4924	1.62654	3.4195		1.62654	3.6765	1.62542	3.2623
0.40562	3.3011	0.40534	3.7971		1.62795	3.4927	1.62767	3.4195		1.62767	3.6765	1.62669	3.262
0.4059	3.3008	0.40562	3.7965		1.62907	3.4927	1.62879	3.4192		1.62879	3.6765	1.62781	3.262
0.40618	3.3008	0.4059	3.7971		1.6302	3.4924	1.63006	3.4189		1.63006	3.6759	1.62893	3.262
0.40646	3.3008	0.40618	3.7968		1.63132	3.4927	1.63118	3.4186		1.63118	3.6762	1.63006	3.2614
0.40674	3.3008	0.40646	3.7971		1.63258	3.4933	1.6323	3.4173		1.6323	3.6759	1.63132	3.262
0.40702	3.3008	0.40674	3.7965		1.63371	3.4936	1.63343	3.4173		1.63343	3.6765	1.63244	3.2614
0.4073	3.3008	0.40702	3.7971		1.63483	3.4936	1.63469	3.4173		1.63469	3.6768	1.63357	3.2617
0.40758	3.3008	0.4073	3.7971		1.63596	3.4936	1.63581	3.4173		1.63581	3.6768	1.63469	3.2617
0.40787	3.3008	0.40758	3.7968		1.63722	3.4936	1.63694	3.4173		1.63694	3.6778	1.63596	3.262
0.40815	3.3008	0.40787	3.7968		1.63834	3.4942	1.63806	3.417		1.63806	3.6787	1.63708	3.2617
0.40843	3.3008	0.40815	3.7965		1.63947	3.4939	1.63933	3.417		1.63933	3.6793	1.6382	3.2614
0.40871	3.3008	0.40843	3.7962		1.64059	3.4939	1.64045	3.4167		1.64045	3.6793	1.63933	3.2614
0.40899	3.3008	0.40871	3.7962		1.64185	3.4942	1.64157	3.4173		1.64157	3.6793	1.64059	3.2614
0.40927	3.3008	0.40899	3.7965		1.64298	3.4949	1.6427	3.4167		1.6427	3.6793	1.64171	3.2617
0.40969	3.3008	0.40927	3.7965		1.6441	3.4945	1.64396	3.417		1.64396	3.6796	1.64284	3.2614
0.40997	3.3008	0.40969	3.7962		1.64522	3.4942	1.64508	3.4164		1.64508	3.6796	1.64396	3.2614
0.41025	3.3008	0.40997	3.7959		1.64649	3.4945	1.64621	3.4161		1.64621	3.6802	1.64522	3.2608
0.41053	3.3008	0.41025	3.7959		1.64761	3.4952	1.64733	3.4158		1.64733	3.6806	1.64635	3.2608
0.41081	3.3008	0.41053	3.7962		1.64874	3.4952	1.6486	3.4158		1.6486	3.6806	1.64747	3.2611
0.4111	3.3008	0.41081	3.7959		1.64986	3.4952	1.64972	3.4158		1.64972	3.6812	1.6486	3.2608
0.41138	3.3008	0.4111	3.7965		1.65112	3.4952	1.65084	3.4152		1.65084	3.6812	1.64986	3.2611
0.41166	3.3008	0.41138	3.7962		1.65225	3.4952	1.65211	3.4149		1.65197	3.6812	1.65098	3.2608
0.41194	3.3008	0.41166	3.7956		1.65337	3.4952	1.65323	3.4146		1.65323	3.6818	1.65211	3.2605
0.41222	3.3008	0.41194	3.7956		1.65449	3.4958	1.65435	3.4142		1.65435	3.6821	1.65323	3.2605
0.4125	3.3008	0.41222	3.7962		1.65576	3.4955	1.65548	3.4146		1.65548	3.6821	1.65449	3.2605
0.41278	3.3008	0.4125	3.7959		1.65688	3.4958	1.65674	3.4142		1.6566	3.6821	1.65562	3.2602
0.41306	3.3008	0.41278	3.7956		1.65801	3.4961	1.65787	3.4136		1.65787	3.6821	1.65674	3.2605
0.41334	3.3008	0.41306	3.7959		1.65913	3.4961	1.65899	3.4124		1.65899	3.6815	1.65787	3.2605
0.41362	3.3008	0.41334	3.7956		1.66039	3.4961	1.66011	3.4127		1.66011	3.6824	1.65913	3.2595
0.4139	3.3008	0.41362	3.7953		1.66152	3.4961	1.66138	3.4124		1.66124	3.6824	1.66025	3.2599
0.41419	3.3008	0.4139	3.7956		1.66264	3.4961	1.6625	3.4127		1.6625	3.683	1.66138	3.2592
0.41447	3.3008	0.41419	3.795		1.66376	3.4961	1.66362	3.4124		1.66362	3.683	1.6625	3.2595
0.41489	3.3008	0.41447	3.7953		1.66503	3.4961	1.66475	3.4124		1.66475	3.683	1.66376	3.2586
0.41517	3.3008	0.41489	3.7956		1.66615	3.4961	1.66601	3.4124		1.66587	3.683	1.66489	3.2586
0.41545	3.3008	0.41517	3.795		1.66728	3.4961	1.66713	3.4124		1.66713	3.6833	1.66601	3.2592
0.41573	3.3008	0.41545	3.7956		1.6684	3.4964	1.66826	3.4121		1.66826	3.6843	1.66713	3.2586
0.41601	3.3008	0.41573	3.7953		1.66966	3.4961	1.66938	3.4124		1.66938	3.6849	1.6684	3.2586
0.41629	3.3008	0.41601	3.795		1.67079	3.4961	1.67065	3.4124		1.67051	3.6855	1.66952	3.258
0.41657	3.3008	0.41629	3.795		1.67191	3.4961	1.67177	3.4127		1.67177	3.6858	1.67065	3.2574
0.41685	3.3008	0.41657	3.795		1.67303	3.4961	1.67289	3.4121		1.67289	3.6864	1.67177	3.258
0.41713	3.3008	0.41685	3.7946		1.6743	3.4964	1.67402	3.4118		1.67402	3.6868	1.67303	3.2571
0.41742	3.3008	0.41713	3.7943		1.67542	3.4967	1.67528	3.4124		1.67514	3.6868	1.67416	3.2574
0.4177	3.3008	0.41742	3.795		1.67654	3.4961	1.6764	3.4108		1.6764	3.6868	1.67528	3.2574
0.41798	3.3008	0.4177	3.794		1.67767	3.4967	1.67753	3.4108		1.67753	3.6861	1.6764	3.2571
0.41826	3.3008	0.41798	3.7946		1.67893	3.497	1.67865	3.4111		1.67865	3.6861	1.67767	3.2571
0.41854	3.3008	0.41826	3.7937		1.68006	3.4973	1.67992	3.4105		1.67978	3.6868	1.67879	3.2571
0.41882	3.3008	0.41854	3.795		1.68118	3.4973	1.68104	3.4105		1.68104	3.6871	1.67992	3.2568
0.4191	3.3008	0.41882	3.795		1.6823	3.498	1.68216	3.4099		1.68216	3.6874	1.68104	3.2571
0.41938	3.3008	0.4191	3.7943		1.68357	3.4976	1.68329	3.4096		1.68329	3.6874	1.6823	3.2564
0.41966	3.3008	0.41938	3.7937		1.68469	3.4976	1.68455	3.4096		1.68441	3.6874	1.68343	3.2568
0.42008	3.3008	0.41966	3.7931		1.68581	3.4983	1.68567	3.4099		1.68567	3.688	1.68455	3.2564
0.42037	3.3008	0.41994	3.7934		1.68694	3.498	1.6868	3.4099		1.6868	3.688	1.68567	3.2568
0.42065	3.3008	0.42037	3.7931		1.6882	3.498	1.68806	3.4096		1.68792	3.6886	1.68694	3.2568
0.42093	3.3005	0.42065	3.7931		1.68933	3.4986	1.68919	3.409		1.68904	3.6889	1.68806	3.2568
0.42121	3.3005	0.42093	3.7928		1.69045	3.4989	1.69031	3.4084		1.69031	3.6892	1.68919	3.2561
0.42149	3.3008	0.42121	3.7925		1.69157	3.4989	1.69143	3.408		1.69143	3.6892	1.69031	3.2568
0.42177	3.3008	0.42149	3.7931		1.69284	3.4989	1.6927	3.4084		1.69256	3.6899	1.69157	3.2564
0.42205	3.3005	0.42177	3.7931		1.69396	3.4989	1.69382	3.408		1.69368	3.6905	1.6927	3.2561
0.42233	3.3005	0.42205	3.7928		1.69508	3.4989	1.69494	3.408		1.69494	3.6902	1.69382	3.2564
0.42261	3.3008	0.42233	3.7931		1.69621	3.4992	1.69607	3.4077		1.69607	3.6905	1.69494	3.2561
0.42289	3.3008	0.42261	3.7931		1.69747	3.4989	1.69733	3.408		1.69719	3.6905	1.69621	3.2561
0.42317	3.3008	0.42289	3.7931		1.6986	3.4989	1.69846	3.4087		1.69831	3.6908	1.69733	3.2561
0.42346	3.3008	0.42317	3.7925		1.69972	3.4992	1.69958	3.4077		1.69958	3.6905	1.69846	3.2561
0.42374	3.3005	0.42346	3.7928		1.70084	3.4995	1.7007	3.4074		1.7007	3.6911	1.69958	3.2561
0.42402	3.3005	0.42374	3.7922		1.70211	3.4992	1.70197	3.4068		1.70183	3.6914	1.70084	3.2555
0.4243	3.3005	0.42402	3.7925		1.70323	3.4995	1.70309	3.4068		1.70295	3.6917	1.70197	3.2561
0.42458	3.3008	0.4243	3.7925		1.70435	3.4998	1.70421	3.4065		1.70421	3.692	1.70309	3.2555
0.425	3.3008	0.42458	3.7928		1.70548	3.4998	1.70534	3.4062		1.70534	3.6923	1.70421	3.2558
0.42528	3.3008	0.42486	3.7925		1.70674	3.4998	1.7066	3.4065		1.70646	3.6923	1.70548	3.2549
0.42556	3.3008	0.42514	3.7925		1.70787	3.4998	1.70772	3.4056		1.70758	3.6923	1.7066	3.2558
0.42584	3.3008	0.42556	3.7919		1.70899	3.4998	1.70885	3.4059		1.70885	3.6923	1.70772	3.2558
0.42612	3.3008	0.42584	3.7919		1.71011	3.5001	1.70997	3.4059		1.70997	3.6926	1.70885	3.2549
0.4264	3.3008	0.42612	3.7922		1.71138	3.5004	1.71124	3.4049		1.7111	3.693	1.71011	3.2549
0.42669	3.3008	0.4264	3.7919		1.7125	3.5004	1.71236	3.4049		1.71222	3.6936	1.71124	3.2549
0.42697	3.3008	0.42669	3.7922		1.71362	3.5007	1.71348	3.4043		1.71348	3.6942	1.71236	3.2533
0.42725	3.3008	0.42697	3.7919		1.71475	3.5007	1.71461	3.404		1.71461	3.6942	1.71348	3.253
0.42753	3.3008	0.42725	3.7922		1.71601	3.5007	1.71587	3.404		1.71573	3.6945	1.71475	3.254
0.42781	3.3008	0.42753	3.7919		1.71713	3.5011	1.71699	3.4034		1.71685	3.6951	1.71587	3.254
0.42809	3.3008	0.42781	3.7922		1.71826	3.5007	1.71812	3.4034		1.71812	3.6957	1.71699	3.253
0.42837	3.3008	0.42809	3.7915		1.71938	3.5007	1.71924	3.4031		1.71924	3.6957	1.71812	3.2524
0.42865	3.3008	0.42837	3.7915		1.72065	3.5011	1.72051	3.4028		1.72037	3.6961	1.71938	3.2527
0.42893	3.3005	0.42865	3.7919		1.72177	3.5014	1.72163	3.4034		1.72149	3.6961	1.72051	3.2527
0.42921	3.2999	0.42893	3.7912		1.72289	3.5011	1.72275	3.4031		1.72275	3.6961	1.72163	3.2518
0.42949	3.3005	0.42921	3.7912		1.72402	3.5007	1.72388	3.4031		1.72388	3.6964	1.72275	3.2524
0.42978	3.3008	0.42949	3.7912		1.72528	3.5011	1.72514	3.4031		1.725	3.6967	1.72402	3.2518
0.4302	3.3008	0.42978	3.7909		1.7264	3.5007	1.72626	3.4028		1.72612	3.697	1.72514	3.2518
0.43048	3.3008	0.43006	3.7909		1.72753	3.5007	1.72739	3.4025		1.72739	3.697	1.72626	3.2521
0.43076	3.3008	0.43034	3.79		1.72865	3.5014	1.72851	3.4022		1.72851	3.697	1.72739	3.2515
0.43104	3.3005	0.43062	3.7909		1.72992	3.5011	1.72978	3.4025		1.72963	3.697	1.72865	3.2518
0.43132	3.3002	0.43104	3.7909		1.73104	3.5011	1.7309	3.4022		1.73076	3.697	1.72978	3.2515
0.4316	3.3005	0.43132	3.79		1.73216	3.5011	1.73202	3.4018		1.73202	3.697	1.7309	3.2518
0.43188	3.3008	0.4316	3.7906		1.73329	3.5007	1.73329	3.4018		1.73315	3.6976	1.73202	3.2515
0.43216	3.3005	0.43188	3.7909		1.73455	3.5011	1.73441	3.4012		1.73427	3.6982	1.73329	3.2515
0.43244	3.3002	0.43216	3.7906		1.73567	3.5014	1.73553	3.4012		1.73539	3.6988	1.73441	3.2515
0.43272	3.3002	0.43244	3.7897		1.7368	3.5011	1.73666	3.4003		1.73666	3.6988	1.73553	3.2518
0.43301	3.3005	0.43272	3.7906		1.73792	3.5014	1.73792	3.4		1.73778	3.6992	1.73666	3.2515
0.43329	3.3008	0.43301	3.7897		1.73919	3.5014	1.73904	3.4003		1.7389	3.7004	1.73792	3.2515
0.43357	3.3008	0.43329	3.79		1.74031	3.5017	1.74017	3.4003		1.74003	3.7007	1.73904	3.2515
0.43385	3.3005	0.43357	3.7906		1.74143	3.5017	1.74129	3.3994		1.74129	3.7007	1.74017	3.2515
0.43413	3.2999	0.43385	3.7906		1.74256	3.5017	1.74256	3.3991		1.74242	3.7007	1.74129	3.2515
0.43441	3.3002	0.43413	3.7906		1.74382	3.5017	1.74368	3.3991		1.74354	3.7007	1.74256	3.2515
0.43469	3.3005	0.43441	3.7906		1.74494	3.502	1.7448	3.3997		1.74466	3.7007	1.74368	3.2512
0.43497	3.3002	0.43469	3.7894		1.74607	3.502	1.74593	3.3991		1.74593	3.701	1.7448	3.2509
0.43539	3.3002	0.43497	3.7888		1.74719	3.5017	1.74719	3.3997		1.74705	3.701	1.74593	3.2512
0.43567	3.3005	0.43525	3.7894		1.74846	3.502	1.74831	3.3997		1.74817	3.7013	1.74719	3.2509
0.43596	3.3005	0.43553	3.7894		1.74958	3.5017	1.74944	3.3991		1.7493	3.7013	1.74831	3.2509
0.43624	3.2999	0.43581	3.7891		1.7507	3.502	1.75056	3.3994		1.75056	3.7013	1.74944	3.2506
0.43652	3.2999	0.4361	3.7888		1.75183	3.5023	1.75183	3.3994		1.75169	3.7016	1.75056	3.2506
0.4368	3.3002	0.43652	3.7881		1.75309	3.5023	1.75295	3.3987		1.75281	3.7016	1.75183	3.2509
0.43708	3.3005	0.4368	3.7888		1.75421	3.5023	1.75407	3.3984		1.75393	3.7023	1.75295	3.2506
0.43736	3.3005	0.43708	3.7884		1.75534	3.5026	1.7552	3.3987		1.7552	3.7023	1.75407	3.2502
0.43764	3.3002	0.43736	3.7881		1.75646	3.5026	1.75646	3.3981		1.75632	3.7026	1.7552	3.2499
0.43792	3.3002	0.43764	3.7884		1.75772	3.5026	1.75758	3.3978		1.75744	3.7032	1.75646	3.2499
0.4382	3.3002	0.43792	3.7884		1.75885	3.5029	1.75871	3.3972		1.75857	3.7035	1.75758	3.2493
0.43848	3.3002	0.4382	3.7881		1.75997	3.5032	1.75983	3.3969		1.75983	3.7041	1.75871	3.2493
0.43876	3.3005	0.43848	3.7878		1.7611	3.5035	1.7611	3.3975		1.76096	3.7047	1.75983	3.2487
0.43904	3.3002	0.43876	3.7878		1.76236	3.5035	1.76222	3.3972		1.76208	3.7047	1.7611	3.2478
0.43933	3.3002	0.43904	3.7881		1.76348	3.5038	1.76334	3.3972		1.7632	3.705	1.76222	3.2478
0.43961	3.3002	0.43933	3.7875		1.76461	3.5042	1.76447	3.3969		1.76447	3.706	1.76334	3.2481
0.43989	3.3002	0.43961	3.7878		1.76573	3.5045	1.76573	3.3963		1.76559	3.7057	1.76447	3.2478
0.44017	3.3002	0.43989	3.7875		1.76699	3.5045	1.76685	3.3966		1.76671	3.706	1.76573	3.2478
0.44059	3.3005	0.44017	3.7878		1.76812	3.5045	1.76798	3.396		1.76784	3.7063	1.76685	3.2475
0.44087	3.3005	0.44045	3.7872		1.76924	3.5045	1.7691	3.396		1.7691	3.7063	1.76798	3.2475
0.44115	3.3002	0.44073	3.7875		1.77037	3.5045	1.77037	3.3953		1.77022	3.7063	1.7691	3.2468
0.44143	3.2999	0.44101	3.7872		1.77163	3.5045	1.77149	3.395		1.77135	3.7063	1.77037	3.2475
0.44171	3.3005	0.44129	3.7875		1.77275	3.5045	1.77261	3.3947		1.77247	3.7063	1.77149	3.2475
0.44199	3.3002	0.44171	3.7869		1.77388	3.5045	1.77374	3.3947		1.77374	3.7069	1.77261	3.2468
0.44228	3.3002	0.44199	3.7872		1.775	3.5045	1.775	3.3947		1.77486	3.7072	1.77374	3.2468
0.44256	3.3005	0.44228	3.7866		1.77612	3.5051	1.77612	3.3941		1.77598	3.7072	1.775	3.2465
0.44284	3.3002	0.44256	3.7866		1.77739	3.5048	1.77725	3.3944		1.77711	3.7075	1.77612	3.2468
0.44312	3.3002	0.44284	3.7866		1.77851	3.5045	1.77837	3.3941		1.77837	3.7078	1.77725	3.2465
0.4434	3.3002	0.44312	3.7863		1.77963	3.5048	1.77963	3.3941		1.77949	3.7081	1.77837	3.2468
0.44368	3.3005	0.4434	3.7866		1.78076	3.5051	1.78076	3.3938		1.78062	3.7081	1.77963	3.2465
0.44396	3.3008	0.44368	3.7866		1.78202	3.5054	1.78188	3.3938		1.78174	3.7085	1.78076	3.2468
0.44424	3.3008	0.44396	3.7866		1.78315	3.5054	1.78301	3.3935		1.78301	3.7085	1.78188	3.2462
0.44452	3.3002	0.44424	3.7869		1.78427	3.5054	1.78427	3.3932		1.78413	3.7097	1.78301	3.2465
0.4448	3.3002	0.44452	3.7863		1.78539	3.5054	1.78539	3.3932		1.78525	3.71	1.78413	3.2465
0.44508	3.3008	0.4448	3.7863		1.78666	3.5054	1.78652	3.3935		1.78638	3.7103	1.78539	3.2468
0.44551	3.3008	0.44508	3.7863		1.78778	3.5054	1.78764	3.3922		1.78764	3.7112	1.78652	3.2465
0.44579	3.3005	0.44537	3.7869		1.7889	3.5057	1.7889	3.3925		1.78876	3.7119	1.78764	3.2465
0.44607	3.3005	0.44565	3.7863		1.79003	3.5057	1.79003	3.3922		1.78989	3.7122	1.78876	3.2465
0.44635	3.2999	0.44593	3.7863		1.79129	3.5057	1.79115	3.3922		1.79101	3.7122	1.79003	3.2462
0.44663	3.2999	0.44621	3.7863		1.79242	3.5057	1.79228	3.3919		1.79228	3.7119	1.79115	3.2465
0.44691	3.3002	0.44649	3.7869		1.79354	3.5063	1.79354	3.3919		1.7934	3.7119	1.79228	3.2462
0.44719	3.3002	0.44691	3.7863		1.79466	3.5063	1.79466	3.3916		1.79452	3.7119	1.7934	3.2462
0.44747	3.2999	0.44719	3.7863		1.79593	3.5063	1.79579	3.3913		1.79565	3.7119	1.79466	3.2462
0.44775	3.3005	0.44747	3.7863		1.79705	3.506	1.79691	3.3913		1.79691	3.7119	1.79579	3.2459
0.44803	3.3002	0.44775	3.7863		1.79817	3.5063	1.79817	3.3913		1.79803	3.7119	1.79691	3.2459
0.44831	3.3002	0.44803	3.7863		1.7993	3.5066	1.7993	3.391		1.79916	3.7128	1.79803	3.2459
0.4486	3.3008	0.44831	3.7857		1.80056	3.5066	1.80042	3.3904		1.80028	3.7128	1.7993	3.2456
0.44888	3.3002	0.4486	3.7857		1.80169	3.5063	1.80154	3.391		1.80154	3.7137	1.80042	3.2456
0.44916	3.2999	0.44888	3.786		1.80281	3.5069	1.80281	3.3904		1.80267	3.714	1.80154	3.2453
0.44944	3.2999	0.44916	3.7857		1.80393	3.5073	1.80393	3.3907		1.80379	3.7147	1.80267	3.2453
0.44972	3.2999	0.44944	3.7853		1.8052	3.5073	1.80506	3.3898		1.80492	3.714	1.80393	3.245
0.45	3.2999	0.44972	3.7853		1.80632	3.5073	1.80618	3.3904		1.80618	3.7147	1.80506	3.2447
0.45028	3.3002	0.45	3.7853		1.80744	3.5073	1.80744	3.3894		1.8073	3.7156	1.80618	3.2447
0.4507	3.2999	0.45028	3.785		1.80857	3.5073	1.80857	3.3891		1.80843	3.7156	1.8073	3.2444
0.45098	3.3002	0.45056	3.7853		1.80983	3.5073	1.80969	3.3894		1.80955	3.7156	1.80857	3.2444
0.45126	3.3005	0.45084	3.785		1.81096	3.5076	1.81081	3.3891		1.81081	3.7156	1.80969	3.244
0.45154	3.3002	0.45112	3.7847		1.81208	3.5079	1.81208	3.3885		1.81194	3.7159	1.81081	3.2437
0.45183	3.2999	0.4514	3.785		1.8132	3.5079	1.8132	3.3882		1.81306	3.7165	1.81194	3.2434
0.45211	3.3002	0.45169	3.7844		1.81433	3.5082	1.81433	3.3879		1.81419	3.7171	1.8132	3.2425
0.45239	3.3002	0.45211	3.7844		1.81559	3.5088	1.81545	3.3879		1.81531	3.7168	1.81433	3.2434
0.45267	3.3002	0.45239	3.7847		1.81671	3.5091	1.81671	3.3879		1.81657	3.7165	1.81545	3.2422
0.45295	3.3002	0.45267	3.7841		1.81784	3.5091	1.81784	3.3879		1.8177	3.7174	1.81657	3.2428
0.45323	3.2999	0.45295	3.7835		1.81896	3.5091	1.81896	3.3873		1.81882	3.7171	1.81784	3.2428
0.45351	3.2999	0.45323	3.7838		1.82022	3.5094	1.82008	3.3879		1.81994	3.7174	1.81896	3.2428
0.45379	3.2999	0.45351	3.7835		1.82135	3.5094	1.82135	3.3876		1.82121	3.7174	1.82008	3.2428
0.45407	3.2999	0.45379	3.7835		1.82247	3.5097	1.82247	3.3876		1.82233	3.7178	1.82121	3.2419
0.45435	3.2999	0.45407	3.7838		1.8236	3.51	1.8236	3.3873		1.82346	3.7181	1.82247	3.2425
0.45463	3.3002	0.45435	3.7838		1.82486	3.51	1.82472	3.3867		1.82458	3.7184	1.8236	3.2416
0.45492	3.3008	0.45463	3.7835		1.82598	3.51	1.82598	3.3876		1.82584	3.719	1.82472	3.2416
0.4552	3.3005	0.45492	3.7832		1.82711	3.51	1.82711	3.3876		1.82697	3.7193	1.82584	3.2419
0.45548	3.3002	0.4552	3.7832		1.82823	3.5104	1.82823	3.3876		1.82809	3.7199	1.82711	3.2416
0.4559	3.3005	0.45548	3.7835		1.82949	3.51	1.82935	3.3876		1.82921	3.7205	1.82823	3.2419
0.45618	3.3005	0.45576	3.7829		1.83062	3.51	1.83062	3.3876		1.83048	3.7205	1.82935	3.2416
0.45646	3.3002	0.45604	3.7829		1.83174	3.5107	1.83174	3.3867		1.8316	3.7209	1.83048	3.2419
0.45674	3.2999	0.45632	3.7819		1.83287	3.5107	1.83287	3.3867		1.83272	3.7215	1.83174	3.2419
0.45702	3.3005	0.4566	3.7829		1.83413	3.5104	1.83399	3.386		1.83385	3.7215	1.83287	3.2416
0.4573	3.3002	0.45688	3.7822		1.83525	3.5104	1.83525	3.386		1.83511	3.7215	1.83399	3.2413
0.45758	3.3002	0.4573	3.7822		1.83638	3.511	1.83638	3.3863		1.83624	3.7221	1.83511	3.2413
0.45787	3.3005	0.45758	3.7829		1.8375	3.5104	1.8375	3.3851		1.83736	3.7221	1.83638	3.2413
0.45815	3.3005	0.45787	3.7822		1.83876	3.5107	1.83862	3.3848		1.83848	3.7215	1.8375	3.2413
0.45843	3.3005	0.45815	3.7822		1.83989	3.511	1.83989	3.3848		1.83975	3.7218	1.83862	3.2413
0.45871	3.3005	0.45843	3.7819		1.84101	3.511	1.84101	3.3848		1.84087	3.7221	1.83975	3.2413
0.45899	3.3005	0.45871	3.7819		1.84213	3.5107	1.84213	3.3845		1.84199	3.7224	1.84101	3.2406
0.45927	3.3002	0.45899	3.7819		1.84326	3.511	1.84326	3.3839		1.84312	3.7227	1.84213	3.2413
0.45955	3.3002	0.45927	3.7819		1.84452	3.5113	1.84452	3.3836		1.84438	3.7233	1.84326	3.2409
0.45983	3.3002	0.45955	3.7819		1.84565	3.5116	1.84565	3.3836		1.84551	3.7236	1.84438	3.2406
0.46011	3.3008	0.45983	3.7819		1.84677	3.5113	1.84677	3.3832		1.84663	3.724	1.84565	3.24
0.46039	3.3005	0.46011	3.7819		1.84789	3.5113	1.84789	3.3832		1.84775	3.724	1.84677	3.2394
0.46081	3.3008	0.46039	3.7819		1.84916	3.5116	1.84916	3.3832		1.84902	3.7246	1.84789	3.2397
0.4611	3.3008	0.46067	3.7819		1.85028	3.5116	1.85028	3.3832		1.85014	3.7246	1.84902	3.2397
0.46138	3.3008	0.46096	3.7822		1.8514	3.5119	1.8514	3.3829		1.85126	3.7252	1.85028	3.2394
0.46166	3.3008	0.46124	3.7822		1.85253	3.5119	1.85253	3.3829		1.85239	3.7252	1.8514	3.24
0.46194	3.3002	0.46152	3.7819		1.85379	3.5116	1.85379	3.3823		1.85365	3.7258	1.85253	3.2406
0.46222	3.2999	0.4618	3.7816		1.85492	3.5116	1.85492	3.3826		1.85478	3.7261	1.85365	3.24
0.4625	3.2999	0.46208	3.7822		1.85604	3.5119	1.85604	3.3823		1.8559	3.7261	1.85492	3.2388
0.46278	3.2999	0.4625	3.7816		1.85716	3.5125	1.85716	3.3823		1.85702	3.7267	1.85604	3.24
0.46306	3.3005	0.46278	3.7819		1.85843	3.5128	1.85843	3.3817		1.85829	3.7267	1.85716	3.2385
0.46334	3.3005	0.46306	3.7816		1.85955	3.5125	1.85955	3.3817		1.85941	3.7267	1.85829	3.2385
0.46362	3.2999	0.46334	3.7816		1.86067	3.5128	1.86067	3.3814		1.86053	3.7271	1.85955	3.2382
0.4639	3.2999	0.46362	3.7813		1.8618	3.5128	1.8618	3.3808		1.86166	3.728	1.86067	3.2394
0.46419	3.2999	0.4639	3.7819		1.86306	3.5128	1.86306	3.3811		1.86292	3.7277	1.8618	3.2388
0.46447	3.3002	0.46419	3.781		1.86419	3.5128	1.86419	3.3811		1.86404	3.728	1.86292	3.2382
0.46475	3.3005	0.46447	3.7813		1.86531	3.5128	1.86531	3.3801		1.86517	3.728	1.86419	3.2382
0.46503	3.3005	0.46475	3.781		1.86643	3.5131	1.86643	3.3801		1.86629	3.7286	1.86531	3.2388
0.46531	3.3008	0.46503	3.7807		1.8677	3.5135	1.8677	3.3801		1.86756	3.7286	1.86643	3.2385
0.46573	3.3005	0.46531	3.7804		1.86882	3.5138	1.86882	3.3805		1.86868	3.7286	1.86756	3.2375
0.46601	3.3002	0.46559	3.7804		1.86994	3.5138	1.86994	3.3789		1.8698	3.7286	1.86882	3.2378
0.46629	3.3002	0.46587	3.7804		1.87107	3.5138	1.87107	3.3795		1.87093	3.7292	1.86994	3.2369
0.46657	3.3005	0.46615	3.7801		1.87233	3.5141	1.87233	3.3798		1.87219	3.7292	1.87107	3.2366
0.46685	3.3008	0.46643	3.7798		1.87346	3.5141	1.87346	3.3789		1.87331	3.7302	1.87219	3.2369
0.46713	3.3002	0.46671	3.7798		1.87458	3.5144	1.87458	3.3795		1.87444	3.7302	1.87346	3.2363
0.46742	3.2999	0.46699	3.7801		1.8757	3.5144	1.8757	3.3792		1.87556	3.7305	1.87458	3.2363
0.4677	3.3002	0.46728	3.7795		1.87697	3.5147	1.87697	3.3792		1.87683	3.7305	1.8757	3.2366
0.46798	3.3002	0.46756	3.7801		1.87809	3.5147	1.87809	3.3786		1.87795	3.7314	1.87683	3.2366
0.46826	3.3002	0.46798	3.7798		1.87921	3.5147	1.87921	3.3792		1.87907	3.7314	1.87809	3.2363
0.46854	3.3008	0.46826	3.7795		1.88034	3.5147	1.88034	3.3783		1.8802	3.7314	1.87921	3.2363
0.46882	3.3005	0.46854	3.7798		1.8816	3.5147	1.8816	3.3783		1.88146	3.7314	1.88034	3.2366
0.4691	3.2999	0.46882	3.7791		1.88272	3.515	1.88272	3.3789		1.88258	3.7314	1.88146	3.2366
0.46938	3.3002	0.4691	3.7798		1.88385	3.5153	1.88385	3.3786		1.88371	3.7314	1.88272	3.2366
0.46966	3.3005	0.46938	3.7795		1.88497	3.5153	1.88497	3.3786		1.88483	3.7314	1.88385	3.2363
0.46994	3.3005	0.46966	3.7795		1.88624	3.5147	1.88624	3.3783		1.8861	3.7314	1.88497	3.2366
0.47022	3.3005	0.46994	3.7798		1.88736	3.515	1.88736	3.3777		1.88722	3.7317	1.8861	3.2366
0.47051	3.3002	0.47022	3.7791		1.88848	3.5156	1.88848	3.3774		1.88834	3.7323	1.88736	3.2366
0.47093	3.3005	0.47051	3.7791		1.88961	3.5153	1.88961	3.378		1.88947	3.7326	1.88848	3.2369
0.47121	3.3008	0.47079	3.7791		1.89073	3.5153	1.89087	3.377		1.89073	3.7329	1.88961	3.2366
0.47149	3.3005	0.47107	3.7795		1.89199	3.5153	1.89199	3.377		1.89185	3.7336	1.89073	3.2366
0.47177	3.3005	0.47135	3.7791		1.89312	3.5156	1.89312	3.377		1.89298	3.7339	1.89199	3.2366
0.47205	3.3008	0.47163	3.7791		1.89424	3.5156	1.89424	3.3774		1.8941	3.7342	1.89312	3.2363
0.47233	3.3008	0.47191	3.7788		1.89537	3.5159	1.89551	3.3767		1.89537	3.7345	1.89424	3.2363
0.47261	3.3005	0.47219	3.7788		1.89663	3.5156	1.89663	3.377		1.89649	3.7348	1.89537	3.2363
0.47289	3.3008	0.47247	3.7785		1.89775	3.5156	1.89775	3.3764		1.89761	3.7351	1.89663	3.2354
0.47317	3.3008	0.47275	3.7791		1.89888	3.5156	1.89888	3.3761		1.89874	3.7354	1.89775	3.2357
0.47346	3.3008	0.47317	3.7785		1.9	3.5156	1.90014	3.3758		1.9	3.7351	1.89888	3.2351
0.47374	3.3008	0.47346	3.7785		1.90126	3.5156	1.90126	3.3761		1.90112	3.7357	1.9	3.2354
0.47402	3.3002	0.47374	3.7779		1.90239	3.5156	1.90239	3.3758		1.90225	3.736	1.90126	3.2344
0.4743	3.3002	0.47402	3.7779		1.90351	3.5159	1.90351	3.3752		1.90337	3.736	1.90239	3.2335
0.47458	3.3002	0.4743	3.7779		1.90463	3.5162	1.90478	3.3749		1.90463	3.736	1.90351	3.2347
0.47486	3.3005	0.47458	3.7776		1.9059	3.5162	1.9059	3.3743		1.90576	3.737	1.90463	3.2332
0.47514	3.3002	0.47486	3.7779		1.90702	3.5166	1.90702	3.3739		1.90688	3.737	1.9059	3.2335
0.47542	3.3002	0.47514	3.7779		1.90815	3.5169	1.90815	3.3739		1.90801	3.737	1.90702	3.2341
0.47584	3.3002	0.47542	3.7773		1.90927	3.5169	1.90941	3.3736		1.90927	3.7379	1.90815	3.2335
0.47612	3.3008	0.4757	3.7773		1.91053	3.5169	1.91053	3.3739		1.91039	3.7379	1.90927	3.2329
0.4764	3.3008	0.47598	3.7776		1.91166	3.5169	1.91166	3.3733		1.91152	3.7379	1.91053	3.2326
0.47669	3.3002	0.47626	3.7776		1.91278	3.5169	1.91278	3.3736		1.91264	3.7391	1.91166	3.2323
0.47697	3.3002	0.47654	3.7773		1.9139	3.5172	1.91404	3.3733		1.9139	3.7395	1.91278	3.2323
0.47725	3.3005	0.47683	3.7776		1.91517	3.5169	1.91517	3.3736		1.91503	3.7395	1.9139	3.2329
0.47753	3.3008	0.47711	3.7773		1.91629	3.5175	1.91629	3.373		1.91615	3.7398	1.91517	3.2323
0.47781	3.3008	0.47739	3.777		1.91742	3.5172	1.91742	3.373		1.91728	3.7401	1.91629	3.232
0.47809	3.3008	0.47767	3.7773		1.91854	3.5175	1.91868	3.373		1.91854	3.7401	1.91742	3.2316
0.47837	3.3005	0.47795	3.7773		1.9198	3.5175	1.9198	3.3727		1.91966	3.7398	1.91854	3.2316
0.47865	3.3008	0.47837	3.7773		1.92093	3.5181	1.92093	3.373		1.92079	3.7398	1.9198	3.2316
0.47893	3.3005	0.47865	3.7767		1.92205	3.5184	1.92205	3.3724		1.92191	3.7404	1.92093	3.2316
0.47921	3.3005	0.47893	3.7767		1.92317	3.5187	1.92331	3.3727		1.92317	3.7407	1.92205	3.2316
0.47949	3.3008	0.47921	3.7767		1.92444	3.519	1.92444	3.3721		1.9243	3.7407	1.92317	3.2313
0.47978	3.3008	0.47949	3.7767		1.92556	3.5193	1.92556	3.3727		1.92542	3.7413	1.92444	3.2313
0.48006	3.3008	0.47978	3.7767		1.92669	3.5193	1.92669	3.3721		1.92654	3.7413	1.92556	3.231
0.48034	3.3008	0.48006	3.7767		1.92781	3.5197	1.92795	3.3715		1.92781	3.7416	1.92669	3.231
0.48062	3.3005	0.48034	3.7764		1.92907	3.5197	1.92907	3.3718		1.92893	3.7416	1.92781	3.2313
0.48104	3.3005	0.48062	3.7767		1.9302	3.52	1.9302	3.3715		1.93006	3.7416	1.92907	3.231
0.48132	3.3008	0.4809	3.776		1.93132	3.52	1.93132	3.3712		1.93118	3.7419	1.9302	3.231
0.4816	3.3008	0.48118	3.7757		1.93244	3.52	1.93258	3.3708		1.93244	3.7422	1.93132	3.2307
0.48188	3.3005	0.48146	3.7764		1.93371	3.5203	1.93371	3.3708		1.93357	3.7432	1.93244	3.231
0.48216	3.3005	0.48174	3.776		1.93483	3.5203	1.93483	3.3708		1.93469	3.7435	1.93371	3.231
0.48244	3.3005	0.48202	3.776		1.93596	3.5203	1.93596	3.3705		1.93581	3.7435	1.93483	3.2307
0.48272	3.3008	0.4823	3.7764		1.93708	3.5206	1.93722	3.3702		1.93708	3.7435	1.93596	3.2307
0.48301	3.3005	0.48258	3.7764		1.93834	3.5209	1.93834	3.3705		1.9382	3.7435	1.93708	3.2307
0.48329	3.3005	0.48287	3.776		1.93947	3.5209	1.93947	3.3705		1.93933	3.7444	1.93834	3.2304
0.48357	3.3008	0.48315	3.7757		1.94059	3.5206	1.94059	3.3702		1.94045	3.745	1.93947	3.2307
0.48385	3.3005	0.48357	3.776		1.94171	3.5212	1.94185	3.3702		1.94171	3.745	1.94059	3.2307
0.48413	3.3008	0.48385	3.7764		1.94284	3.5212	1.94298	3.3705		1.94284	3.7453	1.94171	3.2301
0.48441	3.3008	0.48413	3.776		1.9441	3.5212	1.9441	3.3696		1.94396	3.7453	1.94298	3.2301
0.48469	3.3008	0.48441	3.7764		1.94522	3.5212	1.94522	3.3699		1.94508	3.7453	1.9441	3.2304
0.48497	3.3008	0.48469	3.776		1.94635	3.5212	1.94649	3.3693		1.94635	3.746	1.94522	3.2301
0.48525	3.3008	0.48497	3.7757		1.94747	3.5209	1.94761	3.3696		1.94747	3.746	1.94635	3.2298
0.48553	3.3008	0.48525	3.776		1.94874	3.5209	1.94874	3.3696		1.9486	3.7463	1.94761	3.2298
0.48581	3.3008	0.48553	3.7757		1.94986	3.5212	1.94986	3.3687		1.94972	3.7463	1.94874	3.2292
0.48624	3.3005	0.48581	3.7757		1.95098	3.5212	1.95112	3.3696		1.95098	3.7463	1.94986	3.2301
0.48652	3.3002	0.4861	3.7764		1.95211	3.5212	1.95225	3.3684		1.95211	3.7463	1.95098	3.2282
0.4868	3.3005	0.48638	3.7751		1.95337	3.5212	1.95337	3.3684		1.95323	3.7463	1.95211	3.2282
0.48708	3.3008	0.48666	3.7764		1.95449	3.5212	1.95449	3.3687		1.95435	3.7472	1.95337	3.2279
0.48736	3.3008	0.48694	3.7757		1.95562	3.5212	1.95576	3.3677		1.95562	3.7472	1.95449	3.2273
0.48764	3.3008	0.48722	3.7754		1.95674	3.5215	1.95688	3.3687		1.95674	3.7472	1.95562	3.2276
0.48792	3.3008	0.4875	3.7757		1.95801	3.5215	1.95801	3.3677		1.95787	3.7478	1.95674	3.227
0.4882	3.3008	0.48778	3.7757		1.95913	3.5215	1.95913	3.3681		1.95899	3.7481	1.95801	3.227
0.48848	3.3008	0.48806	3.7754		1.96025	3.5218	1.96039	3.3677		1.96025	3.7488	1.95913	3.227
0.48876	3.3008	0.48834	3.7757		1.96138	3.5218	1.96152	3.3677		1.96138	3.7491	1.96025	3.227
0.48904	3.3008	0.48876	3.7751		1.96264	3.5221	1.96264	3.3677		1.9625	3.7494	1.96138	3.2267
0.48933	3.3008	0.48904	3.7748		1.96376	3.5224	1.96376	3.3677		1.96362	3.75	1.96264	3.2267
0.48961	3.3008	0.48933	3.7742		1.96489	3.5224	1.96503	3.3674		1.96489	3.75	1.96376	3.227
0.48989	3.3008	0.48961	3.7751		1.96601	3.5228	1.96615	3.3684		1.96601	3.7506	1.96489	3.2267
0.49017	3.3008	0.48989	3.7742		1.96728	3.5228	1.96728	3.3677		1.96713	3.7509	1.96601	3.2267
0.49045	3.3008	0.49017	3.7739		1.9684	3.5224	1.9684	3.3681		1.96826	3.7509	1.96728	3.2264
0.49073	3.3005	0.49045	3.7736		1.96952	3.5231	1.96966	3.3671		1.96952	3.7506	1.9684	3.2267
0.49101	3.3005	0.49073	3.7739		1.97065	3.5231	1.97079	3.3674		1.97065	3.7506	1.96952	3.2264
0.49143	3.3005	0.49101	3.7739		1.97191	3.5228	1.97191	3.3668		1.97177	3.7509	1.97065	3.2264
0.49171	3.3005	0.49129	3.7736		1.97303	3.5228	1.97303	3.3671		1.97289	3.7509	1.97191	3.2267
0.49199	3.3005	0.49157	3.7733		1.97416	3.5231	1.9743	3.3668		1.97416	3.7522	1.97303	3.2264
0.49228	3.3008	0.49185	3.7733		1.97528	3.5231	1.97542	3.3668		1.97528	3.7522	1.97416	3.2264
0.49256	3.3008	0.49213	3.7736		1.97654	3.5234	1.97654	3.3665		1.9764	3.7525	1.97528	3.2264
0.49284	3.3008	0.49242	3.7736		1.97767	3.5237	1.97767	3.3659		1.97753	3.7534	1.97654	3.2264
0.49312	3.3008	0.4927	3.7733		1.97879	3.5237	1.97893	3.3668		1.97879	3.7537	1.97767	3.2267
0.4934	3.3008	0.49298	3.7729		1.97992	3.5237	1.98006	3.3659		1.97992	3.754	1.97879	3.2261
0.49368	3.3008	0.49326	3.7726		1.98118	3.524	1.98118	3.3659		1.98104	3.7543	1.97992	3.2264
0.49396	3.3008	0.49354	3.7726		1.9823	3.5243	1.9823	3.3656		1.98216	3.7547	1.98118	3.2261
0.49424	3.3008	0.49382	3.7729		1.98343	3.5249	1.98357	3.3653		1.98343	3.7547	1.9823	3.2261
0.49452	3.3008	0.49424	3.7729		1.98455	3.5249	1.98469	3.3656		1.98455	3.755	1.98343	3.2251
0.4948	3.3008	0.49452	3.7726		1.98581	3.5249	1.98581	3.365		1.98567	3.7556	1.98455	3.2251
0.49508	3.3008	0.4948	3.7723		1.98694	3.5252	1.98694	3.365		1.9868	3.7556	1.98581	3.2254
0.49537	3.3008	0.49508	3.7723		1.98806	3.5255	1.98806	3.3646		1.98806	3.7562	1.98694	3.2251
0.49565	3.3008	0.49537	3.7723		1.98919	3.5259	1.98933	3.3643		1.98919	3.7571	1.98806	3.2254
0.49593	3.3008	0.49565	3.7723		1.99045	3.5259	1.99045	3.364		1.99031	3.7571	1.98919	3.2251
0.49621	3.3008	0.49593	3.7723		1.99157	3.5259	1.99157	3.3646		1.99143	3.7571	1.99045	3.2239
0.49663	3.3008	0.49621	3.7723		1.9927	3.5259	1.9927	3.3643		1.9927	3.7571	1.99157	3.2242
0.49691	3.3008	0.49649	3.772		1.99382	3.5255	1.99396	3.3646		1.99382	3.7574	1.9927	3.2233
0.49719	3.3008	0.49677	3.7723		1.99508	3.5252	1.99508	3.364		1.99494	3.7571	1.99382	3.2248
0.49747	3.3008	0.49705	3.772		1.99621	3.5259	1.99621	3.3637		1.99607	3.7578	1.99508	3.2245
0.49775	3.3008	0.49733	3.7717		1.99733	3.5259	1.99733	3.3637		1.99733	3.7584	1.99621	3.2239
0.49803	3.3008	0.49761	3.7717		1.99846	3.5259	1.9986	3.3637		1.99846	3.7587	1.99733	3.2233
0.49831	3.3008	0.49789	3.7717		1.99958	3.5259	1.99972	3.3634		1.99958	3.7593	1.99846	3.2227
0.4986	3.3008	0.49817	3.7714		2.00084	3.5262	2.00084	3.3634		2.0007	3.759	1.99972	3.2223
0.49888	3.3008	0.49846	3.772		2.00197	3.5265	2.00197	3.3634		2.00197	3.7596	2.00084	3.2223
0.49916	3.3008	0.49874	3.7717		2.00309	3.5262	2.00323	3.3628		2.00309	3.7599	2.00197	3.2217
0.49944	3.3008	0.49902	3.7714		2.00421	3.5265	2.00435	3.3634		2.00421	3.7602	2.00309	3.2214
0.49972	3.3008	0.49944	3.7714		2.00548	3.5268	2.00548	3.3631		2.00534	3.7602	2.00435	3.222
0.5	3.3008	0.49972	3.7714		2.0066	3.5277	2.0066	3.3628		2.0066	3.7605	2.00548	3.2217
0.50028	3.3008	0.5	3.7714		2.00772	3.5277	2.00787	3.3631		2.00772	3.7605	2.0066	3.2214
0.50056	3.3008	0.50028	3.7714		2.00885	3.5277	2.00899	3.3628		2.00885	3.7605	2.00772	3.2214
0.50084	3.3008	0.50056	3.7714		2.01011	3.5277	2.01011	3.3628		2.00997	3.7609	2.00899	3.2214
0.50112	3.3008	0.50084	3.7711		2.01124	3.528	2.01124	3.3622		2.01124	3.7612	2.01011	3.2214
0.5014	3.3008	0.50112	3.7711		2.01236	3.5283	2.0125	3.3622		2.01236	3.7615	2.01124	3.2214
0.50183	3.3008	0.5014	3.7714		2.01348	3.5283	2.01362	3.3615		2.01348	3.7621	2.01236	3.2214
0.50211	3.3008	0.50169	3.7711		2.01475	3.528	2.01475	3.3619		2.01461	3.7624	2.01362	3.2211
0.50239	3.3008	0.50197	3.7714		2.01587	3.529	2.01587	3.3615		2.01587	3.7633	2.01475	3.2211
0.50267	3.3008	0.50225	3.7711		2.01699	3.5286	2.01713	3.3615		2.01699	3.7633	2.01587	3.2214
0.50295	3.3008	0.50253	3.7711		2.01812	3.5286	2.01826	3.3615		2.01812	3.7633	2.01699	3.2211
0.50323	3.3008	0.50281	3.7714		2.01938	3.5286	2.01938	3.3615		2.01924	3.763	2.01826	3.2214
0.50351	3.3008	0.50309	3.7708		2.02051	3.529	2.02051	3.3612		2.02051	3.7636	2.01938	3.2211
0.50379	3.3008	0.50337	3.7708		2.02163	3.5293	2.02177	3.3612		2.02163	3.764	2.02051	3.2211
0.50407	3.3008	0.50365	3.7705		2.02275	3.5296	2.02289	3.3615		2.02275	3.764	2.02163	3.2208
0.50435	3.3008	0.50393	3.7711		2.02402	3.5293	2.02402	3.3612		2.02388	3.7646	2.02289	3.2208
0.50463	3.3008	0.50421	3.7702		2.02514	3.5296	2.02514	3.3609		2.02514	3.7649	2.02402	3.2208
0.50492	3.3008	0.50463	3.7705		2.02626	3.5296	2.0264	3.3609		2.02626	3.7655	2.02514	3.2214
0.5052	3.3008	0.50492	3.7705		2.02739	3.5296	2.02753	3.3609		2.02739	3.7655	2.02626	3.2208
0.50548	3.3008	0.5052	3.7705		2.02865	3.5302	2.02865	3.3609		2.02851	3.7655	2.02753	3.2208
0.50576	3.3008	0.50548	3.7698		2.02978	3.5302	2.02978	3.3609		2.02978	3.7658	2.02865	3.2208
0.50604	3.3008	0.50576	3.7705		2.0309	3.5299	2.03104	3.3603		2.0309	3.7658	2.02978	3.2202
0.50632	3.3008	0.50604	3.7692		2.03202	3.5296	2.03216	3.3603		2.03202	3.7658	2.0309	3.2202
0.5066	3.3008	0.50632	3.7692		2.03329	3.5302	2.03329	3.3597		2.03315	3.7658	2.03216	3.2205
0.50702	3.3008	0.5066	3.7695		2.03441	3.5305	2.03441	3.3594		2.03441	3.7658	2.03329	3.2202
0.5073	3.3008	0.50688	3.7692		2.03553	3.5305	2.03567	3.3588		2.03553	3.7664	2.03441	3.2202
0.50758	3.3008	0.50716	3.7695		2.03666	3.5305	2.0368	3.3584		2.03666	3.7667	2.03553	3.2199
0.50787	3.3008	0.50744	3.7692		2.03792	3.5305	2.03792	3.3597		2.03778	3.7674	2.0368	3.2186
0.50815	3.3008	0.50772	3.7695		2.03904	3.5308	2.03904	3.3584		2.03904	3.7677	2.03792	3.2199
0.50843	3.3008	0.50801	3.7692		2.04017	3.5305	2.04031	3.3591		2.04017	3.7677	2.03904	3.2196
0.50871	3.3008	0.50829	3.7689		2.04129	3.5305	2.04143	3.3591		2.04129	3.7683	2.04017	3.2192
0.50899	3.3008	0.50857	3.7689		2.04256	3.5305	2.04256	3.3578		2.04242	3.7692	2.04143	3.2183
0.50927	3.3008	0.50885	3.7686		2.04368	3.5305	2.04368	3.3578		2.04368	3.7695	2.04256	3.218
0.50955	3.3008	0.50913	3.7689		2.0448	3.5305	2.0448	3.3578		2.0448	3.7698	2.04368	3.2186
0.50983	3.3008	0.50941	3.7686		2.04593	3.5305	2.04607	3.3578		2.04593	3.7705	2.0448	3.2183
0.51011	3.3008	0.50983	3.7683		2.04719	3.5305	2.04719	3.3578		2.04705	3.7705	2.04607	3.2177
0.51039	3.3008	0.51011	3.7683		2.04831	3.5305	2.04831	3.3572		2.04831	3.7705	2.04719	3.218
0.51067	3.3008	0.51039	3.7686		2.04944	3.5311	2.04944	3.3575		2.04944	3.7705	2.04831	3.2171
0.51096	3.3008	0.51067	3.7683		2.05056	3.5314	2.0507	3.3572		2.05056	3.7708	2.04944	3.2174
0.51124	3.3008	0.51096	3.7677		2.05183	3.5314	2.05183	3.3575		2.05169	3.7708	2.0507	3.2171
0.51152	3.3008	0.51124	3.7677		2.05295	3.5314	2.05295	3.3578		2.05295	3.7714	2.05183	3.2165
0.5118	3.3008	0.51152	3.7674		2.05407	3.5314	2.05407	3.3572		2.05407	3.7714	2.05295	3.2171
0.51222	3.3008	0.5118	3.768		2.0552	3.5321	2.05534	3.3569		2.0552	3.772	2.05407	3.2165
0.5125	3.3008	0.51208	3.768		2.05646	3.5324	2.05646	3.3572		2.05632	3.7723	2.05534	3.2168
0.51278	3.3008	0.51236	3.7671		2.05758	3.5327	2.05758	3.3575		2.05758	3.7726	2.05646	3.2168
0.51306	3.3008	0.51264	3.7677		2.05871	3.5327	2.05871	3.3572		2.05871	3.7729	2.05758	3.2161
0.51334	3.3008	0.51292	3.7671		2.05983	3.533	2.05997	3.3569		2.05983	3.7729	2.05871	3.2161
0.51362	3.3008	0.5132	3.7674		2.06096	3.5336	2.0611	3.3563		2.06096	3.7733	2.05997	3.2165
0.5139	3.3008	0.51348	3.7671		2.06222	3.5336	2.06222	3.3563		2.06222	3.7733	2.0611	3.2161
0.51419	3.3008	0.51376	3.7671		2.06334	3.5339	2.06334	3.356		2.06334	3.7736	2.06222	3.2165
0.51447	3.3008	0.51404	3.7674		2.06447	3.5342	2.06461	3.356		2.06447	3.7742	2.06334	3.2158
0.51475	3.3008	0.51433	3.7671		2.06559	3.5339	2.06573	3.3557		2.06559	3.7745	2.06461	3.2165
0.51503	3.3008	0.51461	3.7667		2.06685	3.5339	2.06685	3.3557		2.06685	3.7748	2.06573	3.2165
0.51531	3.3008	0.51489	3.7671		2.06798	3.5342	2.06798	3.355		2.06798	3.7757	2.06685	3.2165
0.51559	3.3008	0.51531	3.7671		2.0691	3.5342	2.06924	3.3547		2.0691	3.7751	2.06798	3.2165
0.51587	3.3008	0.51559	3.7667		2.07022	3.5345	2.07037	3.3547		2.07022	3.7751	2.06924	3.2161
0.51615	3.3008	0.51587	3.7671		2.07149	3.5348	2.07149	3.3544		2.07149	3.7754	2.07037	3.2158
0.51643	3.3008	0.51615	3.7667		2.07261	3.5352	2.07261	3.3547		2.07261	3.7751	2.07149	3.2161
0.51671	3.3008	0.51643	3.7667		2.07374	3.5352	2.07388	3.3544		2.07374	3.7764	2.07261	3.2155
0.51699	3.3008	0.51671	3.7667		2.07486	3.5352	2.075	3.3538		2.07486	3.7764	2.07388	3.2155
0.51742	3.3008	0.51699	3.7667		2.07612	3.5352	2.07612	3.3541		2.07612	3.7767	2.075	3.2149
0.5177	3.3008	0.51728	3.7667		2.07725	3.5352	2.07725	3.3538		2.07725	3.777	2.07612	3.2146
0.51798	3.3011	0.51756	3.7664		2.07837	3.5352	2.07851	3.3538		2.07837	3.777	2.07725	3.2146
0.51826	3.3008	0.51784	3.7664		2.07949	3.5352	2.07963	3.3538		2.07949	3.7773	2.07851	3.2134
0.51854	3.3008	0.51812	3.7664		2.08076	3.5352	2.08076	3.3535		2.08076	3.7773	2.07963	3.213
0.51882	3.3008	0.5184	3.7667		2.08188	3.5352	2.08188	3.3532		2.08188	3.7779	2.08076	3.2127
0.5191	3.3008	0.51868	3.7667		2.08301	3.5352	2.08315	3.3535		2.08301	3.7782	2.08188	3.2127
0.51938	3.3008	0.51896	3.7664		2.08413	3.5352	2.08427	3.3535		2.08413	3.7785	2.08315	3.2127
0.51966	3.3008	0.51924	3.7661		2.08539	3.5352	2.08539	3.3535		2.08539	3.7788	2.08427	3.2121
0.51994	3.3008	0.51952	3.7664		2.08652	3.5355	2.08652	3.3535		2.08652	3.7791	2.08539	3.2112
0.52022	3.3008	0.5198	3.7661		2.08764	3.5361	2.08778	3.3535		2.08764	3.7791	2.08652	3.2112
0.52051	3.3008	0.52022	3.7664		2.08876	3.5361	2.0889	3.3535		2.08876	3.7795	2.08778	3.2115
0.52079	3.3008	0.52051	3.7655		2.09003	3.5361	2.09003	3.3529		2.09003	3.7801	2.0889	3.2112
0.52107	3.3008	0.52079	3.7658		2.09115	3.5361	2.09115	3.3532		2.09115	3.7807	2.09003	3.2112
0.52135	3.3008	0.52107	3.7664		2.09228	3.5361	2.09242	3.3529		2.09228	3.7807	2.09115	3.2112
0.52163	3.3008	0.52135	3.7658		2.0934	3.5361	2.09354	3.3526		2.0934	3.781	2.09242	3.2112
0.52191	3.3008	0.52163	3.7652		2.09466	3.5364	2.09466	3.3526		2.09466	3.7816	2.09354	3.2109
0.52219	3.3008	0.52191	3.7661		2.09579	3.5364	2.09579	3.3522		2.09579	3.7816	2.09466	3.2109
0.52261	3.3008	0.52219	3.7658		2.09691	3.5373	2.09691	3.3519		2.09691	3.7816	2.09579	3.2109
0.52289	3.3008	0.52247	3.7661		2.09803	3.5376	2.09817	3.3516		2.09803	3.7816	2.09705	3.2109
0.52317	3.3008	0.52275	3.7655		2.0993	3.5383	2.0993	3.3516		2.0993	3.7819	2.09817	3.2106
0.52346	3.3014	0.52303	3.7652		2.10042	3.5383	2.10042	3.3522		2.10042	3.7822	2.0993	3.2115
0.52374	3.3014	0.52331	3.7658		2.10154	3.5386	2.10154	3.3516		2.10154	3.7826	2.10042	3.2106
0.52402	3.3008	0.5236	3.7649		2.10267	3.5376	2.10281	3.3519		2.10267	3.7826	2.10169	3.2109
0.5243	3.3008	0.52388	3.7649		2.10393	3.5383	2.10393	3.3513		2.10393	3.7826	2.10281	3.2112
0.52458	3.3008	0.52416	3.7655		2.10506	3.5389	2.10506	3.3516		2.10506	3.7832	2.10393	3.2112
0.52486	3.3008	0.52444	3.7649		2.10618	3.5386	2.10618	3.3513		2.10618	3.7835	2.10506	3.2112
0.52514	3.3008	0.52472	3.7652		2.1073	3.5389	2.10744	3.3513		2.1073	3.7841	2.10632	3.2112
0.52542	3.3008	0.525	3.7649		2.10857	3.5389	2.10857	3.351		2.10857	3.7844	2.10744	3.2112
0.5257	3.3008	0.52528	3.7649		2.10969	3.5392	2.10969	3.3513		2.10969	3.785	2.10857	3.2109
0.52598	3.3008	0.5257	3.7649		2.11081	3.5392	2.11081	3.3507		2.11081	3.7857	2.10969	3.2109
0.52626	3.3008	0.52598	3.7652		2.11194	3.5392	2.11208	3.3504		2.11194	3.7863	2.11096	3.2103
0.52654	3.3011	0.52626	3.7649		2.11306	3.5395	2.1132	3.3507		2.1132	3.7863	2.11208	3.2106
0.52683	3.3011	0.52654	3.764		2.11433	3.5395	2.11433	3.3498		2.11433	3.7863	2.1132	3.2103
0.52711	3.3008	0.52683	3.7643		2.11545	3.5398	2.11545	3.3501		2.11545	3.7863	2.11433	3.2103
0.52739	3.3014	0.52711	3.7643		2.11657	3.5398	2.11671	3.3498		2.11657	3.7863	2.11559	3.2093
0.52781	3.3011	0.52739	3.7646		2.1177	3.5398	2.11784	3.3501		2.11784	3.7866	2.11671	3.2096
0.52809	3.3008	0.52767	3.764		2.11896	3.5398	2.11896	3.3495		2.11896	3.7872	2.11784	3.2093
0.52837	3.3008	0.52795	3.7643		2.12008	3.5398	2.12008	3.3498		2.12008	3.7872	2.11896	3.2084
0.52865	3.3011	0.52823	3.7636		2.12121	3.5401	2.12135	3.3498		2.12121	3.7872	2.12022	3.2078
0.52893	3.3011	0.52851	3.7636		2.12233	3.5404	2.12247	3.3498		2.12247	3.7878	2.12135	3.2075
0.52921	3.3011	0.52879	3.764		2.1236	3.5398	2.1236	3.3495		2.1236	3.7881	2.12247	3.2072
0.52949	3.3008	0.52907	3.7636		2.12472	3.5398	2.12472	3.3485		2.12472	3.7881	2.1236	3.2072
0.52978	3.3008	0.52935	3.7636		2.12584	3.5404	2.12598	3.3491		2.12584	3.7884	2.12486	3.2068
0.53006	3.3008	0.52963	3.764		2.12697	3.5404	2.12711	3.3491		2.12711	3.7891	2.12598	3.2068
0.53034	3.3008	0.52992	3.764		2.12823	3.5404	2.12823	3.3485		2.12823	3.7897	2.12711	3.2068
0.53062	3.3011	0.5302	3.7636		2.12935	3.5407	2.12935	3.3491		2.12935	3.79	2.12823	3.2065
0.5309	3.3014	0.53048	3.763		2.13048	3.5407	2.13062	3.3491		2.13048	3.7903	2.12949	3.2068
0.53118	3.3011	0.5309	3.7636		2.1316	3.5407	2.13174	3.3485		2.13174	3.7909	2.13062	3.2065
0.53146	3.3011	0.53118	3.7633		2.13287	3.5407	2.13287	3.3485		2.13287	3.7909	2.13174	3.2065
0.53174	3.3008	0.53146	3.763		2.13399	3.541	2.13399	3.3482		2.13399	3.7909	2.13287	3.2068
0.53202	3.3008	0.53174	3.7633		2.13511	3.5417	2.13511	3.3482		2.13511	3.7912	2.13413	3.2068
0.5323	3.3008	0.53202	3.763		2.13624	3.5414	2.13638	3.3482		2.13624	3.7919	2.13525	3.2068
0.53258	3.3014	0.5323	3.763		2.1375	3.5417	2.1375	3.3482		2.1375	3.7919	2.13638	3.2068
0.53287	3.3011	0.53258	3.7624		2.13862	3.542	2.13862	3.3485		2.13862	3.7919	2.1375	3.2062
0.53329	3.3011	0.53287	3.7621		2.13975	3.5423	2.13975	3.3479		2.13975	3.7925	2.13876	3.2062
0.53357	3.3014	0.53315	3.7624		2.14087	3.5426	2.14101	3.3485		2.14087	3.7925	2.13989	3.2062
0.53385	3.3017	0.53343	3.7624		2.14213	3.5426	2.14213	3.3482		2.14213	3.7925	2.14101	3.2062
0.53413	3.3017	0.53371	3.7621		2.14326	3.5429	2.14326	3.3473		2.14326	3.7928	2.14213	3.2059
0.53441	3.3014	0.53399	3.7621		2.14438	3.5435	2.14438	3.3482		2.14438	3.7931	2.1434	3.205
0.53469	3.3011	0.53427	3.7618		2.14551	3.5438	2.14565	3.3473		2.14551	3.794	2.14452	3.205
0.53497	3.3011	0.53455	3.7624		2.14677	3.5445	2.14677	3.3476		2.14677	3.7943	2.14565	3.2053
0.53525	3.3011	0.53483	3.7618		2.14789	3.5445	2.14789	3.3467		2.14789	3.7946	2.14677	3.205
0.53553	3.3011	0.53511	3.7618		2.14902	3.5445	2.14902	3.3464		2.14902	3.795	2.14803	3.2047
0.53581	3.3011	0.53539	3.7621		2.15014	3.5445	2.15028	3.3464		2.15014	3.795	2.14916	3.2044
0.5361	3.3011	0.53567	3.7612		2.1514	3.5448	2.1514	3.3464		2.1514	3.7953	2.15028	3.2041
0.53638	3.3011	0.5361	3.7621		2.15253	3.5451	2.15253	3.3473		2.15253	3.7956	2.1514	3.2034
0.53666	3.3011	0.53638	3.7609		2.15365	3.5451	2.15365	3.346		2.15365	3.7959	2.15267	3.2034
0.53694	3.3017	0.53666	3.7609		2.15478	3.5454	2.15492	3.3473		2.15478	3.7959	2.15379	3.2034
0.53722	3.3014	0.53694	3.7609		2.15604	3.5454	2.15604	3.3467		2.15604	3.7959	2.15492	3.2028
0.5375	3.3014	0.53722	3.7615		2.15716	3.5454	2.15716	3.346		2.15716	3.7965	2.15604	3.2022
0.53778	3.3014	0.5375	3.7612		2.15829	3.5454	2.15829	3.3464		2.15829	3.7965	2.1573	3.2025
0.53806	3.3014	0.53778	3.7612		2.15941	3.5454	2.15955	3.346		2.15941	3.7965	2.15843	3.2025
0.53848	3.3014	0.53806	3.7612		2.16067	3.5454	2.16067	3.3451		2.16067	3.7968	2.15955	3.2022
0.53876	3.3014	0.53834	3.7612		2.1618	3.5451	2.1618	3.3451		2.1618	3.7968	2.16067	3.2022
0.53904	3.3014	0.53862	3.7612		2.16292	3.5454	2.16292	3.3448		2.16292	3.7974	2.16194	3.2016
0.53933	3.3017	0.5389	3.7612		2.16404	3.5454	2.16419	3.3448		2.16404	3.7977	2.16306	3.2019
0.53961	3.3017	0.53919	3.7609		2.16531	3.5457	2.16531	3.3448		2.16531	3.7981	2.16419	3.2016
0.53989	3.3017	0.53947	3.7612		2.16643	3.546	2.16643	3.3448		2.16643	3.7984	2.16531	3.2016
0.54017	3.3017	0.53975	3.7612		2.16756	3.546	2.16756	3.3442		2.16756	3.799	2.16657	3.2016
0.54045	3.3017	0.54003	3.7612		2.16868	3.5463	2.16882	3.3445		2.16868	3.799	2.1677	3.2016
0.54073	3.3014	0.54031	3.7612		2.16994	3.5463	2.16994	3.3442		2.16994	3.7993	2.16882	3.2013
0.54101	3.3014	0.54059	3.7612		2.17107	3.5463	2.17107	3.3439		2.17107	3.7999	2.16994	3.2013
0.54129	3.3014	0.54087	3.7609		2.17219	3.5463	2.17219	3.3442		2.17219	3.7999	2.17121	3.2013
0.54157	3.3014	0.54129	3.7612		2.17331	3.5463	2.17346	3.3439		2.17331	3.8005	2.17233	3.2013
0.54185	3.3017	0.54157	3.7609		2.17458	3.5463	2.17458	3.3442		2.17458	3.8012	2.17346	3.2013
0.54213	3.3017	0.54185	3.7612		2.1757	3.5463	2.1757	3.3439		2.1757	3.8005	2.17458	3.2013
0.54242	3.3017	0.54213	3.7612		2.17683	3.5463	2.17683	3.3442		2.17683	3.8012	2.17584	3.2013
0.5427	3.3017	0.54242	3.7609		2.17795	3.5463	2.17809	3.3436		2.17795	3.8012	2.17697	3.2013
0.54298	3.3014	0.5427	3.7612		2.17921	3.5463	2.17921	3.3439		2.17921	3.8012	2.17809	3.2013
0.54326	3.3014	0.54298	3.7609		2.18034	3.5469	2.18034	3.3439		2.18034	3.8018	2.17921	3.2006
0.54368	3.3017	0.54326	3.7602		2.18146	3.5479	2.18146	3.3439		2.18146	3.8021	2.18048	3.2003
0.54396	3.3017	0.54354	3.7605		2.18258	3.5488	2.18272	3.3439		2.18258	3.8021	2.1816	3.2003
0.54424	3.3014	0.54382	3.7602		2.18385	3.5491	2.18385	3.3433		2.18385	3.8021	2.18272	3.1997
0.54452	3.3017	0.5441	3.7602		2.18497	3.5491	2.18497	3.3429		2.18497	3.8027	2.18385	3.2
0.5448	3.3017	0.54438	3.7596		2.1861	3.5491	2.1861	3.3429		2.1861	3.803	2.18511	3.1997
0.54508	3.3017	0.54466	3.7599		2.18722	3.5491	2.18722	3.3429		2.18722	3.803	2.18624	3.1994
0.54537	3.3017	0.54494	3.7599		2.18834	3.5494	2.18848	3.3429		2.18848	3.8036	2.18736	3.1991
0.54565	3.3017	0.54522	3.7596		2.18961	3.5491	2.18961	3.3429		2.18961	3.8039	2.18848	3.1988
0.54593	3.3017	0.54551	3.7593		2.19073	3.5494	2.19073	3.342		2.19073	3.8043	2.18975	3.1988
0.54621	3.3017	0.54579	3.7593		2.19185	3.5494	2.19185	3.342		2.19185	3.8049	2.19087	3.1988
0.54649	3.3017	0.54607	3.7593		2.19298	3.5491	2.19312	3.342		2.19312	3.8049	2.19199	3.1985
0.54677	3.3017	0.54649	3.7587		2.19424	3.5497	2.19424	3.342		2.19424	3.8052	2.19312	3.1988
0.54705	3.3011	0.54677	3.7593		2.19537	3.55	2.19537	3.3417		2.19537	3.8058	2.19438	3.1985
0.54733	3.3014	0.54705	3.7587		2.19649	3.55	2.19649	3.3417		2.19649	3.8058	2.19551	3.1972
0.54761	3.3017	0.54733	3.7584		2.19761	3.55	2.19775	3.3417		2.19775	3.8064	2.19663	3.1969
0.54789	3.3017	0.54761	3.7584		2.19888	3.55	2.19888	3.3417		2.19888	3.8067	2.19775	3.1972
0.54817	3.3017	0.54789	3.7581		2.2	3.55	2.2	3.3417		2.2	3.807	2.19902	3.1969
0.5486	3.302	0.54817	3.7584		2.20112	3.55	2.20112	3.3417		2.20112	3.8074	2.20014	3.1966
0.54888	3.3023	0.54846	3.7581		2.20225	3.5503	2.20239	3.3417		2.20239	3.8074	2.20126	3.1966
0.54916	3.3017	0.54874	3.7584		2.20351	3.5503	2.20351	3.3411		2.20351	3.8077	2.20239	3.1963
0.54944	3.3017	0.54902	3.7584		2.20463	3.5507	2.20463	3.3414		2.20463	3.8074	2.20365	3.1963
0.54972	3.3017	0.5493	3.7578		2.20576	3.5513	2.20576	3.3414		2.20576	3.8074	2.20478	3.1963
0.55	3.3017	0.54958	3.7584		2.20688	3.5513	2.20702	3.3408		2.20702	3.8077	2.2059	3.196
0.55028	3.3017	0.54986	3.7581		2.20815	3.5513	2.20815	3.3411		2.20815	3.8077	2.20702	3.1957
0.55056	3.3017	0.55014	3.7578		2.20927	3.5516	2.20927	3.3405		2.20927	3.808	2.20829	3.1957
0.55084	3.3017	0.55042	3.7584		2.21039	3.5516	2.21039	3.3405		2.21039	3.8095	2.20941	3.1963
0.55112	3.3017	0.5507	3.7584		2.21152	3.5516	2.21166	3.3405		2.21166	3.8089	2.21053	3.196
0.5514	3.3017	0.55098	3.7578		2.21278	3.5519	2.21278	3.3402		2.21278	3.8089	2.21166	3.1963
0.55169	3.3017	0.55126	3.7581		2.2139	3.5519	2.2139	3.3398		2.2139	3.8101	2.21292	3.1957
0.55197	3.3017	0.55169	3.7578		2.21503	3.5519	2.21503	3.3398		2.21503	3.8105	2.21404	3.1957
0.55225	3.3017	0.55197	3.7581		2.21615	3.5522	2.21629	3.3398		2.21629	3.8105	2.21517	3.1954
0.55253	3.3017	0.55225	3.7574		2.21742	3.5522	2.21742	3.3395		2.21742	3.8105	2.21629	3.1954
0.55281	3.3017	0.55253	3.7578		2.21854	3.5534	2.21854	3.3395		2.21854	3.8111	2.21756	3.1948
0.55309	3.302	0.55281	3.7578		2.21966	3.5538	2.21966	3.3395		2.21966	3.8114	2.21868	3.1944
0.55337	3.302	0.55309	3.7574		2.22079	3.5538	2.22093	3.3395		2.22093	3.8117	2.2198	3.1951
0.55365	3.3017	0.55337	3.7571		2.22205	3.5544	2.22205	3.3395		2.22205	3.8123	2.22093	3.1938
0.55407	3.3017	0.55365	3.7571		2.22317	3.5544	2.22317	3.3398		2.22317	3.8123	2.22219	3.1944
0.55435	3.3017	0.55393	3.7571		2.2243	3.5547	2.2243	3.3389		2.2243	3.8123	2.22331	3.1938
0.55463	3.3017	0.55421	3.7571		2.22542	3.5547	2.22556	3.3392		2.22556	3.8126	2.22444	3.1929
0.55492	3.3017	0.55449	3.7574		2.22669	3.5547	2.22669	3.3395		2.22669	3.8132	2.22556	3.1926
0.5552	3.3017	0.55478	3.7568		2.22781	3.5547	2.22781	3.3395		2.22781	3.8132	2.22683	3.1932
0.55548	3.3017	0.55506	3.7562		2.22893	3.5547	2.22893	3.3389		2.22893	3.8136	2.22795	3.192
0.55576	3.3017	0.55534	3.7562		2.23006	3.5547	2.2302	3.3392		2.2302	3.8142	2.22907	3.1923
0.55604	3.3017	0.55562	3.7562		2.23132	3.5547	2.23132	3.3395		2.23132	3.8142	2.2302	3.1923
0.55632	3.3017	0.5559	3.7562		2.23244	3.5547	2.23244	3.3395		2.23244	3.8145	2.23146	3.1923
0.5566	3.3017	0.55618	3.7559		2.23357	3.5547	2.23357	3.3389		2.23357	3.8151	2.23258	3.192
0.55688	3.3017	0.55646	3.7562		2.23469	3.5547	2.23483	3.3389		2.23483	3.8157	2.23371	3.1917
0.55716	3.3017	0.55688	3.7562		2.23596	3.5553	2.23596	3.3386		2.23596	3.816	2.23483	3.1917
0.55744	3.3017	0.55716	3.7562		2.23708	3.5556	2.23708	3.3383		2.23708	3.816	2.2361	3.1917
0.55772	3.3017	0.55744	3.7559		2.2382	3.5553	2.2382	3.3383		2.2382	3.816	2.23722	3.1917
0.55801	3.3017	0.55772	3.7562		2.23933	3.5556	2.23933	3.3383		2.23947	3.816	2.23834	3.1917
0.55829	3.3017	0.55801	3.7562		2.24059	3.5559	2.24059	3.338		2.24059	3.8167	2.23947	3.1913
0.55857	3.3017	0.55829	3.7556		2.24171	3.5562	2.24171	3.3377		2.24171	3.8163	2.24073	3.1913
0.55885	3.3017	0.55857	3.7556		2.24284	3.5562	2.24284	3.3377		2.24284	3.8167	2.24185	3.191
0.55927	3.3017	0.55885	3.7559		2.24396	3.5565	2.24396	3.3374		2.2441	3.817	2.24298	3.1913
0.55955	3.3017	0.55913	3.7562		2.24522	3.5569	2.24522	3.3377		2.24522	3.817	2.2441	3.1907
0.55983	3.3017	0.55941	3.7553		2.24635	3.5572	2.24635	3.3374		2.24635	3.8173	2.24537	3.1907
0.56011	3.3017	0.55969	3.7556		2.24747	3.5572	2.24747	3.3371		2.24747	3.8176	2.24649	3.1904
0.56039	3.3014	0.55997	3.7559		2.2486	3.5572	2.2486	3.3371		2.24874	3.8179	2.24761	3.1904
0.56067	3.3017	0.56025	3.7556		2.24972	3.5575	2.24986	3.3367		2.24986	3.8179	2.24874	3.1901
0.56096	3.3017	0.56053	3.7556		2.25098	3.5575	2.25098	3.3371		2.25098	3.8188	2.25	3.1898
0.56124	3.3017	0.56081	3.7553		2.25211	3.5578	2.25211	3.3361		2.25211	3.8191	2.25112	3.1889
0.56152	3.3017	0.5611	3.7556		2.25323	3.5581	2.25323	3.3364		2.25337	3.8198	2.25225	3.1895
0.5618	3.302	0.56138	3.7556		2.25435	3.5581	2.25449	3.3361		2.25449	3.8194	2.25337	3.1882
0.56222	3.302	0.56166	3.7547		2.25562	3.5584	2.25562	3.3364		2.25562	3.8201	2.25463	3.1882
0.5625	3.3017	0.56194	3.7553		2.25674	3.559	2.25674	3.3367		2.25674	3.8204	2.25576	3.1873
0.56278	3.3017	0.56236	3.7547		2.25787	3.5593	2.25787	3.3364		2.25801	3.8207	2.25688	3.1886
0.56306	3.3017	0.56264	3.7547		2.25899	3.5593	2.25913	3.3364		2.25913	3.8207	2.25801	3.1879
0.56334	3.3017	0.56292	3.7543		2.26025	3.5593	2.26025	3.3364		2.26025	3.8207	2.25927	3.1867
0.56362	3.302	0.5632	3.754		2.26138	3.5593	2.26138	3.3361		2.26138	3.8207	2.26039	3.1864
0.5639	3.302	0.56348	3.7547		2.2625	3.5593	2.2625	3.3364		2.26264	3.8213	2.26152	3.187
0.56419	3.302	0.56376	3.754		2.26362	3.5593	2.26376	3.3361		2.26376	3.8222	2.26264	3.1864
0.56447	3.302	0.56404	3.7537		2.26489	3.5593	2.26489	3.3364		2.26489	3.8225	2.2639	3.1864
0.56475	3.302	0.56433	3.7543		2.26601	3.5596	2.26601	3.3361		2.26601	3.8222	2.26503	3.1861
0.56503	3.302	0.56461	3.754		2.26713	3.5603	2.26713	3.3358		2.26728	3.8225	2.26615	3.1855
0.56531	3.302	0.56489	3.7534		2.26826	3.5603	2.2684	3.3355		2.2684	3.8225	2.26728	3.1861
0.56559	3.302	0.56517	3.7531		2.26952	3.56	2.26952	3.3355		2.26952	3.8225	2.26854	3.1855
0.56587	3.3017	0.56545	3.7531		2.27065	3.5603	2.27065	3.3361		2.27065	3.8232	2.26966	3.1855
0.56615	3.3023	0.56573	3.7528		2.27177	3.5606	2.27177	3.3352		2.27191	3.8235	2.27079	3.1855
0.56643	3.302	0.56601	3.7528		2.27289	3.5606	2.27303	3.3352		2.27303	3.8235	2.27191	3.1855
0.56671	3.3017	0.56629	3.7525		2.27416	3.5612	2.27416	3.3355		2.27416	3.8235	2.27317	3.1851
0.56699	3.302	0.56657	3.7522		2.27528	3.5612	2.27528	3.3355		2.27528	3.8241	2.2743	3.1848
0.56728	3.3023	0.56685	3.7525		2.2764	3.5612	2.2764	3.3352		2.27654	3.8241	2.27542	3.1848
0.5677	3.3023	0.56713	3.7525		2.27753	3.5612	2.27767	3.3349		2.27767	3.8241	2.27654	3.1848
0.56798	3.3023	0.56756	3.7519		2.27879	3.5615	2.27879	3.3343		2.27879	3.8256	2.27781	3.1839
0.56826	3.3023	0.56784	3.7522		2.27992	3.5621	2.27992	3.3346		2.27992	3.8256	2.27893	3.1842
0.56854	3.3023	0.56812	3.7519		2.28104	3.5621	2.28104	3.3346		2.28118	3.8263	2.28006	3.1839
0.56882	3.3026	0.5684	3.7522		2.28216	3.5621	2.2823	3.3346		2.2823	3.8263	2.28118	3.1836
0.5691	3.302	0.56868	3.7522		2.28343	3.5627	2.28343	3.3343		2.28343	3.8269	2.28244	3.183
0.56938	3.302	0.56896	3.7519		2.28455	3.5631	2.28455	3.3349		2.28455	3.8272	2.28357	3.1833
0.56966	3.3023	0.56924	3.7516		2.28567	3.5631	2.28567	3.3343		2.28581	3.8272	2.28469	3.183
0.56994	3.3023	0.56952	3.7516		2.2868	3.5637	2.28694	3.3343		2.28694	3.8272	2.28581	3.1824
0.57022	3.302	0.5698	3.7512		2.28806	3.5637	2.28806	3.334		2.28806	3.8272	2.28708	3.182
0.57051	3.302	0.57008	3.7516		2.28919	3.5637	2.28919	3.3336		2.28919	3.8278	2.2882	3.182
0.57079	3.3023	0.57037	3.7512		2.29031	3.564	2.29031	3.3327		2.29045	3.8281	2.28933	3.182
0.57107	3.3023	0.57065	3.7512		2.29143	3.5643	2.29157	3.3333		2.29157	3.8284	2.29045	3.182
0.57135	3.3026	0.57093	3.7512		2.2927	3.564	2.2927	3.3327		2.2927	3.8291	2.29171	3.1817
0.57163	3.3026	0.57121	3.7512		2.29382	3.5643	2.29382	3.333		2.29382	3.8291	2.29284	3.1817
0.57191	3.3026	0.57149	3.7516		2.29494	3.5646	2.29494	3.3324		2.29508	3.8291	2.29396	3.1814
0.57219	3.302	0.57177	3.7512		2.29607	3.5649	2.29607	3.3327		2.29621	3.8294	2.29508	3.1811
0.57247	3.302	0.57205	3.7512		2.29733	3.5649	2.29733	3.3324		2.29733	3.83	2.29635	3.1808
0.57275	3.3026	0.57233	3.7516		2.29846	3.5652	2.29846	3.3324		2.29846	3.83	2.29747	3.1808
0.57317	3.3026	0.57275	3.7512		2.29958	3.5655	2.29958	3.3324		2.29972	3.8306	2.2986	3.1808
0.57346	3.3023	0.57303	3.7516		2.3007	3.5658	2.3007	3.3321		2.30084	3.8309	2.29972	3.1805
0.57374	3.3026	0.57331	3.7512		2.30197	3.5658	2.30197	3.3324		2.30197	3.8312	2.30098	3.1805
0.57402	3.3026	0.5736	3.7512		2.30309	3.5658	2.30309	3.3321		2.30309	3.8318	2.30211	3.1808
0.5743	3.3026	0.57388	3.7512		2.30421	3.5658	2.30421	3.3318		2.30435	3.8318	2.30323	3.1799
0.57458	3.3023	0.57416	3.7516		2.30534	3.5658	2.30534	3.3321		2.30548	3.8318	2.30435	3.1802
0.57486	3.3023	0.57444	3.7509		2.30646	3.5658	2.3066	3.3324		2.3066	3.8318	2.30562	3.1799
0.57514	3.3023	0.57472	3.7509		2.30772	3.5658	2.30772	3.3318		2.30772	3.8318	2.30674	3.1799
0.57542	3.3023	0.575	3.7516		2.30885	3.5658	2.30885	3.3315		2.30899	3.8325	2.30787	3.1799
0.5757	3.3023	0.57528	3.7509		2.30997	3.5665	2.30997	3.3312		2.31011	3.8325	2.30899	3.1802
0.57598	3.3026	0.57556	3.7509		2.3111	3.5668	2.31124	3.3321		2.31124	3.8331	2.31025	3.1802
0.57626	3.3026	0.57584	3.7509		2.31236	3.5668	2.31236	3.3315		2.31236	3.8337	2.31138	3.1802
0.57654	3.302	0.57612	3.7506		2.31348	3.5668	2.31348	3.3309		2.31362	3.834	2.3125	3.1796
[truncated: 17,867 more rows]

## Sheet: 2E&F
	Cycles	Al Discharge Capacity	Al-In Discharge Capacity	Al CE	Al-In CE
		mAh/cm2	mAh/cm2	%	%
Cycle 1-2 @ 0.2 mA/cm2	1	3.61952	4.92669	62.7	85.92
	2	3.2448	4.90393	84.6	99.2
Cycle 3-5 @ 0.4 mA/cm2	3	2.73076	4.76615	85.77	97.85
	4	2.68427	4.75281	98.18	99.43
	5	2.70407	4.72065	100.82	99.32
Cycle 6+ @ 0.8 mA/cm2	6	2.31053	4.42458	88.98	95.71
	7	2.31236	4.32542	99.92	98.08
	8	2.32809	4.2986	101.44	99.35
	9	2.36896	4.25885	101.38	99.16
	10	2.38933	4.21573	101.57	99.26
	11	2.42963	4.1948	101.32	99.68
	12	2.41938	4.20239	100.12	99.63
	13	2.44199	4.16475	100.98	99.35
	14	2.46096	4.1632	100.8	99.76
	15	2.46994	4.14312	100.23	99.66
	16	2.46573	4.12219	99.92	99.59
	17	2.41348	4.07261	98.28	99.19
	18	2.4434	4.04705	101.85	99.57
	19	2.48034	4.04705	100.81	99.84
	20	2.48722	3.99719	100.52	99.26
	21	2.49874	3.9809	100.03	99.77
	22	2.49972	3.9552	100.82	99.37
	23	2.5177	3.92921	100.29	99.54
	24	2.50604	3.94115	99.82	99.94
	25	2.57008	3.92528	101.75	99.72
	26	2.58244	3.91025	100.58	99.8
	27	2.58427	3.85716	100.21	99.38
	28	2.58778	3.85632	100.08	99.76
	29	2.62949	3.87907	101.12	100.04
	30	2.63694	3.84579	100.64	99.68
	31	2.64677	3.81517	100.14	99.73
	32	2.65379	3.80323	100.3	99.61
	33	2.62935	3.78511	99.19	99.74
	34	2.61699	3.7375	100.32	98.96
	35	2.60211	3.63413	99.58	99.45
	36	2.60871	3.61615	100.03	99.59
	37	2.63778	3.6302	100.67	100.07
	38	2.6059	3.57079	99.38	99.36
	39	2.59522	3.54733	99.85	99.55
	40	2.59157	3.5441	99.87	100.06
	41	2.59354	3.56039	99.68	99.86
	42	2.58076	3.55028	100.11	99.83
	43	2.57416	3.54551	99.72	99.85
	44	2.59115	3.50562	100.41	99.49
	45	2.59677	3.4889	100.28	99.89
	46	2.59171	3.5132	99.79	100
	47	2.57753	3.4684	99.29	99.49
	48	2.57374	3.46713	100.11	100.08
	49	2.52612	3.46601	99	99.66
	50	2.5514	3.44663	100.4	99.74
	51	2.55126	3.43427	100.08	99.91
	52	2.55927	3.42978	99.99	99.76
	53	2.57093	3.38876	100.13	99.54
	54	2.55463	3.40309	100.13	100
	55	2.52374	3.39213	99.2	99.82
	56	2.54522	3.36756	100.11	99.67
	57	2.52149	3.34649	99.73	99.8
	58	2.50674	3.34719	99.58	99.9
	59	2.48357	3.33188	99.31	99.75
	60	2.34874	3.31096	95.72	99.8
	61	2.30421	3.30857	99.65	99.87
	62	2.30716	3.29677	99.66	99.83
	63	2.26222	3.31952	98.73	100.03
	64	2.26812	3.27135	100.17	99.52
	65	2.26152	3.24017	98.95	99.58
	66	2.22121	3.24874	99.67	100.14
	67	2.19958	3.28315	98.91	99.83
	68	2.17121	3.22416	99.14	99.61
	69	2.16938	3.22303	99.97	100.14
	70	2.17795	3.25351	99.81	99.91
	71	2.15688	3.25351	99.16	99.91
	72	2.14199	3.29958	99.38	99.91
	73	2.13146	3.23989	99.5	99.85
	74	2.14228	3.20787	100.58	99.64
	75	2.13933	3.15435	99.41	99.83
	76	2.10267	3.19003	99.23	100.56
	77	2.08919	3.15056	99.61	99.46
	78	2.09817	3.13736	100.48	99.88
	79	2.1014	3.12219	100.04	99.93
	80	2.10758	3.13385	99.52	100.06
	81	2.07458	3.14073	99.42	99.92
	82	2.05955	3.13596	99.71	99.77
	83	2.10309	3.12149	101.29	99.68
	84	2.09031	3.07051	99.86	99.6
	85	2.06882	3.04789	99.27	99.76
	86	2.06545	3.10239	100.02	100.11
	87	2.04101	3.09733	99.07	99.96
	88	2.04705	3.08371	100.15	99.83
	89	2.04129	3.0816	100.32	99.86
	90	2.0323	3.04326	99.24	99.6
	91	1.99916	3.01264	99.13	99.82
	92	1.99579	3.03371	99.94	100.26
	93	2.04677	3.03469	100.69	100.07
	94	2.03736	3.07121	100.23	99.85
	95	2.01742	3.05056	99.13	99.7
	96	1.98666	3.04537	98.94	100.22
	97	1.9566	3.06952	99.09	99.86
	98	1.94803	3	99.54	99.48
	99	1.9389	2.95871	99.48	99.54
	100	1.92711	2.93694	99.35	99.62
	101
	102	1.87065		98.95
	103	1.85983		99.54
	104	1.85309		99.47
	105	1.83778		99.26
	106	1.82065		99.26
	107	1.80787		99.36
	108	1.81854		100.21
	109	1.80056		98.93
	110	1.7677		99.19
	111	1.77514		100.24
	112	1.7302		98.66
	113	1.71292		99.63
	114	1.7493		101.13
	115	1.77037		100.75
	116	1.76194		99.28
	117	1.72374		98.81
	118	1.69803		99.29
	119	1.68399		99.63
	120	1.72275		101.03
	121	1.73904		100.21
	122	1.72093		99.39
	123	1.70871		100.12
	124	1.725		100.26
	125	1.71924		99.65

## Sheet: 2G Al
0.8 mA / cm2	Cycle 1	0.8 mA / cm2	Cycle 1		6.5 mA / cm2	Cycle 10	6.5 mA / cm2	Cycle 10		6.5 mA / cm2	Cycle 100	6.5 mA / cm2	Cycle 100
	Charge		Discharge			Charge		Discharge			Charge		Discharge
Areal Capacity	Voltage	Areal Capacity	Voltage		Areal Capacity	Voltage	Areal Capacity	Voltage		Areal Capacity	Voltage	Areal Capacity	Voltage
mAh / cm2	V	mAh / cm2	V		mAh / cm2	V	mAh / cm2	V		mAh / cm2	V	mAh / cm2	V
0	2.1398	0	3.8824		0	3.7779	0	3.4053		0	3.7965	0	3.3637
0.00112	2.2576	0.00112	3.8824		0.00899	3.7779	0.00899	3.4053		0.00899	3.7965	0.00899	3.3637
0.00239	2.3245	0.00239	3.8777		0.01798	3.7661	0.01798	3.3758		0.01798	3.7832	0.01798	3.3216
0.00351	2.4302	0.00351	3.8721		0.02697	3.7509	0.02697	3.3408		0.02697	3.7655	0.02697	3.3017
0.00463	2.5769	0.00463	3.8681		0.0361	3.7481	0.0361	3.3228		0.0361	3.7618	0.0361	3.2766
0.00576	2.6535	0.00576	3.8656		0.04508	3.7478	0.04508	3.2992		0.04508	3.7593	0.04508	3.2611
0.00702	2.7446	0.00702	3.8628		0.05407	3.7478	0.05407	3.284		0.05407	3.7593	0.05407	3.2478
0.00815	2.7927	0.00815	3.8613		0.06306	3.7478	0.06306	3.2723		0.06306	3.7587	0.06306	3.2289
0.00927	2.8485	0.00927	3.8576		0.07205	3.7481	0.07205	3.254		0.07205	3.759	0.07205	3.2168
0.01039	2.8792	0.01039	3.857		0.08104	3.7491	0.08104	3.2431		0.08104	3.7596	0.08104	3.2022
0.01166	2.9195	0.01166	3.8532		0.09017	3.7506	0.09017	3.2285		0.09003	3.7605	0.09003	3.192
0.01278	2.943	0.01278	3.8523		0.09916	3.7519	0.09916	3.2192		0.09916	3.7621	0.09916	3.1799
0.0139	2.9743	0.0139	3.8489		0.10815	3.7534	0.10815	3.2062		0.10815	3.7624	0.10815	3.1718
0.01503	2.9917	0.01517	3.8483		0.11713	3.7553	0.11713	3.1975		0.11713	3.7633	0.11713	3.1631
0.01629	3.0081	0.01629	3.8464		0.12612	3.7562	0.12612	3.187		0.12612	3.7649	0.12612	3.1529
0.01742	3.0295	0.01742	3.8449		0.13511	3.7574	0.13511	3.1793		0.13511	3.7655	0.13511	3.1461
0.01854	3.0425	0.01854	3.8421		0.1441	3.7587	0.1441	3.1696		0.1441	3.7671	0.1441	3.1368
0.01966	3.0596	0.0198	3.8421		0.15323	3.7602	0.15323	3.1625		0.15323	3.768	0.15323	3.1309
0.02093	3.0707	0.02093	3.8399		0.16222	3.7615	0.16222	3.1551		0.16222	3.7695	0.16222	3.1238
0.02205	3.0866	0.02205	3.8371		0.17121	3.763	0.17121	3.1486		0.17121	3.7705	0.17121	3.1179
0.02317	3.0943	0.02317	3.8359		0.1802	3.7649	0.1802	3.1427		0.1802	3.7714	0.1802	3.1098
0.02444	3.1036	0.02444	3.8331		0.18919	3.7671	0.18919	3.1352		0.18919	3.7736	0.18919	3.1042
0.02556	3.1172	0.02556	3.8325		0.19817	3.768	0.19817	3.1312		0.19817	3.7745	0.19817	3.1008
0.02669	3.1256	0.02669	3.8315		0.2073	3.7705	0.2073	3.1256		0.20716	3.7764	0.20716	3.094
0.02781	3.1359	0.02795	3.83		0.21629	3.7723	0.21629	3.1207		0.21629	3.7773	0.21629	3.0893
0.02907	3.143	0.02907	3.8275		0.22528	3.7742	0.22528	3.1148		0.22528	3.7791	0.22528	3.085
0.0302	3.1551	0.0302	3.8269		0.23427	3.7764	0.23427	3.1104		0.23427	3.7798	0.23427	3.0807
0.03132	3.1613	0.03132	3.8253		0.24326	3.7779	0.24326	3.1076		0.24326	3.7813	0.24326	3.0763
0.03244	3.1715	0.03258	3.8235		0.25225	3.7801	0.25225	3.103		0.25225	3.7826	0.25225	3.0735
0.03371	3.1786	0.03371	3.8213		0.26124	3.7813	0.26124	3.098		0.26124	3.7847	0.26124	3.0695
0.03483	3.1876	0.03483	3.821		0.27037	3.7841	0.27037	3.0943		0.27022	3.7857	0.27022	3.0652
0.03596	3.1938	0.03596	3.8201		0.27935	3.7853	0.27935	3.0915		0.27935	3.7866	0.27935	3.0618
0.03708	3.2	0.03722	3.8176		0.28834	3.7872	0.28834	3.0878		0.28834	3.7888	0.28834	3.0583
0.03834	3.2096	0.03834	3.8167		0.29733	3.7897	0.29733	3.0853		0.29733	3.79	0.29733	3.054
0.03947	3.2177	0.03947	3.8163		0.30632	3.7903	0.30632	3.0804		0.30632	3.7906	0.30632	3.0518
0.04059	3.2245	0.04059	3.8148		0.31531	3.7934	0.31531	3.0779		0.31531	3.7922	0.31531	3.0475
0.04185	3.2307	0.04185	3.8129		0.3243	3.795	0.3243	3.0745		0.3243	3.7946	0.3243	3.0444
0.04298	3.2378	0.04298	3.8111		0.33343	3.7974	0.33343	3.072		0.33343	3.7953	0.33343	3.0422
0.0441	3.2428	0.0441	3.8105		0.34242	3.7993	0.34242	3.0683		0.34242	3.7974	0.34242	3.0379
0.04522	3.2502	0.04537	3.8098		0.3514	3.803	0.3514	3.0652		0.3514	3.799	0.3514	3.036
0.04649	3.2555	0.04649	3.8086		0.36039	3.8058	0.36039	3.0639		0.36039	3.8005	0.36039	3.0326
0.04761	3.2608	0.04761	3.807		0.36938	3.807	0.36938	3.059		0.36938	3.8036	0.36938	3.0298
0.04874	3.267	0.04874	3.8061		0.37837	3.8089	0.37837	3.058		0.37837	3.8052	0.37837	3.027
0.04986	3.271	0.05	3.8061		0.3875	3.8114	0.3875	3.0537		0.38736	3.8064	0.38736	3.0239
0.05112	3.2782	0.05112	3.8055		0.39649	3.8145	0.39649	3.0515		0.39649	3.808	0.39649	3.0221
0.05225	3.2816	0.05225	3.803		0.40548	3.8157	0.40548	3.0481		0.40548	3.8098	0.40548	3.0174
0.05337	3.2871	0.05337	3.8012		0.41447	3.8188	0.41447	3.0466		0.41447	3.8108	0.41447	3.0171
0.05449	3.2915	0.05463	3.8012		0.42346	3.8213	0.42346	3.0432		0.42346	3.8139	0.42346	3.0128
0.05576	3.2958	0.05576	3.7996		0.43244	3.8244	0.43244	3.0404		0.43244	3.8151	0.43244	3.0106
0.05688	3.2992	0.05688	3.7987		0.44143	3.8263	0.44143	3.0376		0.44143	3.817	0.44143	3.0072
0.05801	3.3026	0.05815	3.7965		0.45056	3.8287	0.45056	3.0357		0.45042	3.8188	0.45042	3.0053
0.05927	3.3076	0.05927	3.7962		0.45955	3.8309	0.45955	3.0323		0.45955	3.8204	0.45955	3.0022
0.06039	3.3113	0.06039	3.7959		0.46854	3.8349	0.46854	3.0286		0.46854	3.8222	0.46854	2.9991
0.06152	3.3141	0.06152	3.7943		0.47753	3.8365	0.47753	3.0267		0.47753	3.8244	0.47753	2.9976
0.06264	3.3166	0.06278	3.7928		0.48652	3.8384	0.48652	3.023		0.48652	3.8263	0.48652	2.9936
0.0639	3.3194	0.0639	3.7919		0.49551	3.8421	0.49551	3.0221		0.49551	3.8278	0.49551	2.9914
0.06503	3.3219	0.06503	3.7909		0.50463	3.8446	0.50463	3.0177		0.50449	3.8306	0.50449	2.9874
0.06615	3.325	0.06615	3.7906		0.51362	3.847	0.51362	3.0159		0.51362	3.8318	0.51362	2.9861
0.06728	3.3268	0.06742	3.7903		0.52261	3.8486	0.52261	3.0125		0.52261	3.8346	0.52261	2.9827
0.06854	3.329	0.06854	3.7891		0.5316	3.8517	0.5316	3.0094		0.5316	3.8368	0.5316	2.9808
0.06966	3.3309	0.06966	3.7878		0.54059	3.8545	0.54059	3.0072		0.54059	3.8374	0.54059	2.9765
0.07079	3.333	0.07079	3.7866		0.54958	3.857	0.54958	3.0032		0.54958	3.8402	0.54958	2.9762
0.07205	3.3343	0.07205	3.786		0.55857	3.8594	0.55857	3.0013		0.55857	3.8418	0.55857	2.9712
0.07317	3.3352	0.07317	3.7853		0.5677	3.8619	0.5677	2.9976		0.56756	3.8452	0.56756	2.9703
0.0743	3.338	0.0743	3.7857		0.57669	3.8647	0.57669	2.9957		0.57669	3.8461	0.57669	2.9666
0.07542	3.3395	0.07556	3.7844		0.58567	3.8681	0.58567	2.9905		0.58567	3.8477	0.58567	2.965
0.07669	3.3414	0.07669	3.7835		0.59466	3.8709	0.59466	2.988		0.59466	3.8495	0.59466	2.9616
0.07781	3.3426	0.07781	3.7813		0.60365	3.8721	0.60365	2.9843		0.60365	3.852	0.60365	2.9576
0.07893	3.3436	0.07921	3.781		0.61264	3.8759	0.61264	2.9808		0.61264	3.8539	0.61264	2.9557
0.08006	3.3442	0.08034	3.7804		0.62163	3.8777	0.62163	2.9762		0.62163	3.8566	0.62163	2.9514
0.08132	3.346	0.0816	3.7801		0.63076	3.8821	0.63076	2.974		0.63062	3.8576	0.63062	2.9501
0.08244	3.347	0.08272	3.7782		0.63975	3.8833	0.63975	2.9694		0.63975	3.8604	0.63975	2.9464
0.08357	3.3479	0.08385	3.7776		0.64874	3.8873	0.64874	2.966		0.64874	3.8625	0.64874	2.9452
0.08469	3.3488	0.08497	3.7767		0.65772	3.8889	0.65772	2.9622		0.65772	3.8644	0.65772	2.9408
0.08596	3.3504	0.08624	3.7754		0.66671	3.892	0.66671	2.9567		0.66671	3.8669	0.66671	2.9368
0.08708	3.351	0.08736	3.7742		0.6757	3.8942	0.6757	2.9539		0.6757	3.869	0.6757	2.935
0.0882	3.3513	0.08848	3.7742		0.68483	3.8963	0.68483	2.947		0.68469	3.8715	0.68469	2.9309
0.08947	3.3519	0.08961	3.7736		0.69382	3.8994	0.69382	2.9443		0.69368	3.8728	0.69382	2.9284
0.09059	3.3522	0.09087	3.7711		0.70281	3.9016	0.70281	2.9393		0.70281	3.8759	0.70281	2.9247
0.09171	3.3535	0.09199	3.7711		0.7118	3.9059	0.7118	2.9346		0.7118	3.8774	0.7118	2.9213
0.09284	3.3541	0.09312	3.7698		0.72079	3.9078	0.72079	2.9303		0.72079	3.8796	0.72079	2.9176
0.0941	3.3547	0.09438	3.7698		0.72978	3.9109	0.72978	2.9222		0.72978	3.8824	0.72978	2.9148
0.09522	3.355	0.09551	3.7689		0.73876	3.9125	0.73876	2.9176		0.73876	3.8836	0.73876	2.9105
0.09635	3.356	0.09663	3.768		0.74789	3.9165	0.74789	2.9098		0.74775	3.8864	0.74775	2.9071
0.09747	3.3572	0.09775	3.7671		0.75688	3.919	0.75688	2.9049		0.75688	3.888	0.75688	2.9052
0.09874	3.3578	0.09902	3.7655		0.76587	3.9211	0.76587	2.8943		0.76587	3.8907	0.76587	2.9002
0.09986	3.3588	0.10014	3.7649		0.77486	3.9242	0.77486	2.89		0.77486	3.892	0.77486	2.8971
0.10098	3.3594	0.10126	3.7643		0.78385	3.9258	0.78385	2.8788		0.78385	3.8954	0.78385	2.8922
0.10211	3.3597	0.10239	3.763		0.79284	3.9289	0.79284	2.872		0.79284	3.8973	0.79284	2.89
0.10337	3.3603	0.10365	3.7627		0.80183	3.9311	0.80197	2.8599		0.80183	3.8994	0.80183	2.8844
0.10449	3.3603	0.10478	3.7618		0.81096	3.9345	0.81096	2.85		0.81081	3.9016	0.81081	2.881
0.10562	3.3603	0.1059	3.7602		0.81994	3.9373	0.81994	2.8392		0.81994	3.9035	0.81994	2.877
0.10688	3.3603	0.10716	3.7602		0.82893	3.9391	0.82893	2.8224		0.82893	3.9072	0.82893	2.873
0.10801	3.3615	0.10829	3.7596		0.83792	3.9425	0.83792	2.8106		0.83792	3.9075	0.83792	2.8677
0.10913	3.3619	0.10941	3.7587		0.84691	3.9447	0.84691	2.7889		0.84691	3.9103	0.84691	2.8624
0.11025	3.3625	0.11053	3.7578		0.8559	3.9481	0.8559	2.7719		0.8559	3.9125	0.8559	2.8587
0.11152	3.3622	0.1118	3.7568		0.86503	3.9497	0.86503	2.7468		0.86489	3.9149	0.86489	2.8503
0.11264	3.3631	0.11292	3.7565		0.87402	3.9537	0.87402	2.7282		0.87388	3.9174	0.87402	2.8469
0.11376	3.3631	0.11404	3.7556		0.88301	3.9552	0.88301	2.6987		0.88301	3.9196	0.88301	2.8389
0.11489	3.3631	0.11517	3.755		0.89199	3.958	0.89199	2.6773		0.89199	3.9221	0.89199	2.8339
0.11629	3.3637	0.11643	3.7547		0.90098	3.9605	0.90098	2.6469		0.90098	3.9233	0.90098	2.8283
0.11756	3.3637	0.11756	3.7537		0.90997	3.9636	0.90997	2.6271		0.90997	3.9258	0.90997	2.8196
0.11868	3.365	0.11868	3.7531		0.91896	3.9658	0.91896	2.5977		0.91896	3.9273	0.91896	2.8134
0.1198	3.365	0.1198	3.7522		0.92809	3.9683	0.92809	2.5769		0.92795	3.9298	0.92795	2.8032
0.12093	3.365	0.12107	3.7519		0.93708	3.971	0.93708	2.557		0.93708	3.9323	0.93708	2.7958
0.12219	3.365	0.12219	3.7503		0.94607	3.9738	0.94607	2.5257		0.94607	3.9342	0.94607	2.7843
0.12331	3.3653	0.12331	3.7494		0.95506	3.9766	0.95506	2.5059		0.95506	3.9369	0.95506	2.7765
0.12444	3.365	0.12458	3.7488		0.96404	3.9788	0.96404	2.4755		0.96404	3.9391	0.96404	2.7669
0.12556	3.3653	0.1257	3.7478		0.97303	3.9825	0.97303	2.4554		0.97303	3.9416	0.97303	2.7524
0.12683	3.3659	0.12683	3.7478		0.98216	3.9841	0.98216	2.4244		0.98202	3.9435	0.98202	2.74
0.12795	3.3662	0.12795	3.7469		0.99115	3.9856	0.99115	2.4027		0.99101	3.9462	0.99101	2.7201
0.12907	3.3668	0.12921	3.7463		1.00014	3.9881	1.00014	2.371		1.00014	3.9478	1.00014	2.7068
0.13034	3.3662	0.13034	3.7457		1.00913	3.99	1.00913	2.3475		1.00913	3.9509	1.00913	2.6832
0.13146	3.3668	0.13146	3.7453		1.01812	3.9934	1.01812	2.3236		1.01812	3.9534	1.01812	2.6649
0.13258	3.3668	0.13258	3.7435		1.02711	3.9946	1.02711	2.2876		1.02711	3.9549	1.02711	2.6355
0.13371	3.3668	0.13385	3.7432		1.0361	3.9986	1.0361	2.2616		1.0361	3.9565	1.0361	2.6141
0.13497	3.3671	0.13497	3.7432		1.04522	3.9996	1.04522	2.2194		1.04508	3.9586	1.04508	2.5825
0.1361	3.3674	0.1361	3.7426		1.04522	3.9999	1.05056	2.1971		1.05407	3.9605	1.05421	2.5608
0.13722	3.3674	0.13736	3.7416							1.0632	3.9627	1.0632	2.5397
0.13834	3.3684	0.13848	3.7404							1.07219	3.9655	1.07219	2.5109
0.13961	3.3684	0.13961	3.7401							1.08118	3.9673	1.08118	2.4919
0.14073	3.3684	0.14073	3.7391							1.09017	3.9698	1.09017	2.4659
0.14185	3.3687	0.14199	3.7388							1.09916	3.9723	1.09916	2.4498
0.14298	3.3687	0.14312	3.7382							1.10815	3.9745	1.10815	2.4253
0.14424	3.369	0.14424	3.7379							1.11728	3.976	1.11728	2.4101
0.14537	3.369	0.14537	3.7357							1.12626	3.9788	1.12626	2.3893
0.14649	3.3693	0.14663	3.7354							1.13525	3.981	1.13525	2.3754
0.14775	3.3696	0.14775	3.7345							1.14424	3.9838	1.14424	2.3546
0.14888	3.3696	0.14888	3.7348							1.15323	3.985	1.15323	2.3416
0.15	3.3696	0.15014	3.7339							1.16222	3.9869	1.16222	2.3214
0.15112	3.3699	0.15126	3.7333							1.17121	3.9887	1.17121	2.3072
0.15239	3.3699	0.15239	3.7317							1.18034	3.9909	1.18034	2.2889
0.15351	3.3699	0.15351	3.7317							1.18933	3.9934	1.18933	2.2746
0.15463	3.3699	0.15478	3.7302							1.19831	3.9946	1.19831	2.2597
0.15576	3.3702	0.1559	3.7292							1.2073	3.9977	1.2073	2.239
0.15702	3.3702	0.15702	3.7295							1.21629	3.9989	1.21629	2.2225
0.15815	3.3705	0.15815	3.7295							1.22177	3.9999	1.2236	2.1996
0.15927	3.3705	0.15941	3.7292
0.16039	3.3705	0.16053	3.728
0.16166	3.3705	0.16166	3.7271
0.16278	3.3705	0.16278	3.7261
0.1639	3.3705	0.16404	3.7255
0.16517	3.3705	0.16517	3.7252
0.16629	3.3705	0.16629	3.7252
0.16742	3.3705	0.16756	3.7243
0.16854	3.3705	0.16868	3.7227
0.1698	3.3705	0.1698	3.7224
0.17093	3.3705	0.17093	3.7212
0.17205	3.3705	0.17219	3.7205
0.17317	3.3705	0.17331	3.7205
0.17444	3.3708	0.17444	3.7199
0.17556	3.3715	0.17556	3.719
0.17669	3.3705	0.17683	3.7187
0.17781	3.3712	0.17795	3.7174
0.17907	3.3712	0.17907	3.7165
0.1802	3.3715	0.18034	3.7159
0.18132	3.3718	0.18146	3.7147
0.18258	3.3715	0.18258	3.7147
0.18371	3.3718	0.18371	3.7147
0.18483	3.3715	0.18497	3.7137
0.18596	3.3715	0.1861	3.714
0.18722	3.3724	0.18722	3.7125
0.18834	3.3724	0.18834	3.7128
0.18947	3.3724	0.18961	3.7109
0.19059	3.3724	0.19073	3.7119
0.19185	3.3724	0.19185	3.7094
0.19298	3.3724	0.19298	3.7088
0.1941	3.3727	0.19424	3.7081
0.19522	3.3727	0.19537	3.7081
0.19649	3.373	0.19649	3.7078
0.19761	3.3727	0.19775	3.7066
0.19874	3.3727	0.19888	3.7063
0.2	3.3727	0.2	3.7057
0.20112	3.3733	0.20112	3.7047
0.20225	3.3733	0.20239	3.705
0.20337	3.3733	0.20351	3.7035
0.20463	3.3733	0.20463	3.7035
0.20576	3.3733	0.20576	3.7032
0.20688	3.3733	0.20702	3.7016
0.20801	3.3733	0.20815	3.7007
0.20927	3.3733	0.20927	3.701
0.21039	3.3733	0.21053	3.6998
0.21152	3.3733	0.21166	3.6992
0.21264	3.3733	0.21278	3.6979
0.2139	3.3733	0.2139	3.6979
0.21503	3.3739	0.21517	3.6979
0.21615	3.3736	0.21629	3.6976
0.21742	3.3739	0.21742	3.6964
0.21854	3.3743	0.21854	3.6957
0.21966	3.3743	0.2198	3.6954
0.22079	3.3743	0.22093	3.6942
0.22205	3.3743	0.22205	3.6939
0.22317	3.3743	0.22317	3.6936
0.2243	3.3743	0.22444	3.6926
0.22542	3.3743	0.22556	3.692
0.22669	3.3743	0.22669	3.6908
0.22781	3.3743	0.22795	3.6908
0.22893	3.3743	0.22907	3.6902
0.2302	3.3743	0.2302	3.6889
0.23132	3.3743	0.23132	3.6883
0.23244	3.3743	0.23258	3.688
0.23357	3.3746	0.23371	3.6877
0.23483	3.3746	0.23483	3.6874
0.23596	3.3749	0.23596	3.6868
0.23708	3.3746	0.23722	3.6858
0.2382	3.3749	0.23834	3.6855
0.23947	3.3749	0.23947	3.684
0.24059	3.3749	0.24073	3.6837
0.24171	3.3752	0.24185	3.683
0.24284	3.3752	0.24298	3.6824
0.2441	3.3752	0.2441	3.6824
0.24522	3.3752	0.24537	3.6821
0.24635	3.3752	0.24649	3.6815
0.24761	3.3752	0.24761	3.6793
0.24874	3.3752	0.24874	3.679
0.24986	3.3752	0.25	3.6787
0.25098	3.3752	0.25112	3.6778
0.25225	3.3752	0.25225	3.6778
0.25337	3.3752	0.25337	3.6775
0.25449	3.3752	0.25463	3.6768
0.25562	3.3752	0.25576	3.6765
0.25688	3.3752	0.25688	3.6759
0.25801	3.3752	0.25801	3.6744
0.25913	3.3752	0.25927	3.6737
0.26039	3.3752	0.26039	3.6731
0.26152	3.3752	0.26152	3.6728
0.26264	3.3755	0.26278	3.6725
0.26376	3.3755	0.2639	3.6725
0.26503	3.3752	0.26503	3.67
0.26615	3.3755	0.26615	3.6697
0.26728	3.3752	0.26742	3.6697
0.2684	3.3755	0.26854	3.6694
0.26966	3.3752	0.26966	3.6685
0.27079	3.3758	0.27079	3.6675
0.27191	3.3755	0.27205	3.6672
0.27317	3.3755	0.27317	3.6666
0.2743	3.3752	0.2743	3.6666
0.27542	3.3752	0.27542	3.6663
0.27654	3.3755	0.27669	3.6651
0.27781	3.3755	0.27781	3.6638
0.27893	3.3758	0.27893	3.6635
0.28006	3.3755	0.2802	3.6632
0.28118	3.3755	0.28132	3.6623
0.28244	3.3758	0.28244	3.662
0.28357	3.3755	0.28357	3.6623
0.28469	3.3758	0.28483	3.6616
0.28581	3.3761	0.28596	3.6601
0.28708	3.3761	0.28708	3.6592
0.2882	3.3758	0.2882	3.6585
0.28933	3.3761	0.28947	3.6579
0.29059	3.3758	0.29059	3.6576
0.29171	3.3758	0.29171	3.657
0.29284	3.3758	0.29298	3.6564
0.29424	3.3758	0.2941	3.6564
0.29537	3.3758	0.29522	3.6554
0.29649	3.3758	0.29635	3.6548
0.29775	3.3758	0.29761	3.6545
0.29888	3.3761	0.29874	3.6539
0.3	3.3761	0.29986	3.6527
0.30126	3.3761	0.30098	3.6523
0.30239	3.3761	0.30225	3.6523
0.30351	3.3761	0.30337	3.6517
0.30463	3.3761	0.30449	3.6514
0.3059	3.3764	0.30562	3.6505
0.30702	3.3767	0.30688	3.6508
0.30815	3.3761	0.30801	3.6492
0.30927	3.3764	0.30913	3.6486
0.31053	3.3764	0.31039	3.6477
0.31166	3.3767	0.31152	3.6471
0.31278	3.3767	0.31264	3.6471
0.3139	3.3764	0.31376	3.6465
0.31517	3.3767	0.31503	3.6465
0.31629	3.3764	0.31615	3.6455
0.31742	3.3764	0.31728	3.6449
0.31868	3.3761	0.3184	3.644
0.3198	3.3764	0.31966	3.6434
0.32093	3.377	0.32079	3.6427
0.32205	3.3764	0.32191	3.6421
0.32331	3.3767	0.32303	3.6412
0.32444	3.3767	0.3243	3.6415
0.32556	3.3764	0.32542	3.6415
0.32669	3.377	0.32654	3.6406
0.32795	3.377	0.32781	3.6399
0.32907	3.3767	0.32893	3.639
0.3302	3.3767	0.33006	3.6378
0.33132	3.377	0.33118	3.6372
0.33258	3.3767	0.33244	3.6365
0.33371	3.377	0.33357	3.6362
0.33483	3.3764	0.33469	3.6362
0.3361	3.3764	0.33581	3.6362
0.33722	3.377	0.33708	3.6356
0.33834	3.377	0.3382	3.6347
0.33947	3.377	0.33933	3.6337
0.34073	3.377	0.34045	3.6331
0.34185	3.377	0.34171	3.6319
0.34298	3.377	0.34284	3.6316
0.3441	3.377	0.34396	3.6319
0.34537	3.377	0.34522	3.631
0.34649	3.377	0.34635	3.6306
0.34761	3.377	0.34747	3.6288
0.34874	3.377	0.3486	3.6294
0.35	3.3774	0.34986	3.6275
0.35112	3.3774	0.35098	3.6269
0.35225	3.3774	0.35211	3.6266
0.35351	3.377	0.35323	3.626
0.35463	3.3777	0.35449	3.6263
0.35576	3.377	0.35562	3.6263
0.35688	3.3774	0.35674	3.626
0.35815	3.3777	0.35801	3.6254
0.35927	3.3774	0.35913	3.6241
0.36039	3.3774	0.36025	3.6232
0.36152	3.3774	0.36138	3.622
0.36278	3.3777	0.36264	3.6217
0.3639	3.3777	0.36376	3.6213
0.36503	3.3774	0.36489	3.6217
0.36615	3.3777	0.36601	3.6213
0.36742	3.3777	0.36728	3.6204
0.36854	3.3777	0.3684	3.6201
0.36966	3.378	0.36952	3.6192
0.37093	3.3777	0.37079	3.6182
0.37205	3.3786	0.37191	3.6173
0.37317	3.3783	0.37303	3.6161
0.3743	3.378	0.37416	3.6161
0.37556	3.3783	0.37542	3.6161
0.37669	3.3783	0.37654	3.6161
0.37781	3.3783	0.37767	3.6155
0.37893	3.3786	0.37879	3.6155
0.3802	3.3786	0.38006	3.6145
0.38132	3.3786	0.38118	3.6142
0.38244	3.3786	0.3823	3.6133
0.38357	3.3786	0.38343	3.6117
0.38483	3.3786	0.38469	3.612
0.38596	3.3786	0.38581	3.6111
0.38708	3.3786	0.38694	3.6111
0.38834	3.3789	0.38806	3.6111
0.38947	3.3789	0.38933	3.6108
0.39059	3.3789	0.39045	3.6089
0.39171	3.3789	0.39157	3.608
0.39298	3.3789	0.39284	3.608
0.3941	3.3789	0.39396	3.6071
0.39522	3.3789	0.39508	3.6065
0.39635	3.3789	0.39621	3.6058
0.39761	3.3795	0.39747	3.6058
0.39874	3.3792	0.3986	3.6055
0.39986	3.3789	0.39972	3.6049
0.40098	3.3789	0.40084	3.6049
0.40225	3.3789	0.40211	3.6037
0.40337	3.3789	0.40323	3.6027
0.40449	3.3789	0.40435	3.6021
0.40576	3.3789	0.40548	3.6018
0.40688	3.3789	0.40674	3.6018
0.40801	3.3789	0.40787	3.6009
0.40913	3.3789	0.40899	3.6009
0.41039	3.3789	0.41025	3.6003
0.41152	3.3789	0.41138	3.6
0.41264	3.3789	0.4125	3.5993
0.41376	3.3792	0.41362	3.5978
0.41503	3.3792	0.41489	3.5969
0.41615	3.3792	0.41601	3.5965
0.41728	3.3789	0.41713	3.5965
0.41854	3.3792	0.41826	3.5962
0.41966	3.3792	0.41952	3.5959
0.42079	3.3792	0.42065	3.595
0.42191	3.3792	0.42177	3.5947
0.42317	3.3792	0.42303	3.5947
0.4243	3.3795	0.42416	3.5934
0.42542	3.3795	0.42528	3.5928
0.42654	3.3798	0.4264	3.5931
0.42781	3.3792	0.42767	3.5913
0.42893	3.3795	0.42879	3.591
0.43006	3.3798	0.42992	3.5903
0.43132	3.3798	0.43104	3.5903
0.43244	3.3798	0.4323	3.5903
0.43357	3.3798	0.43343	3.5903
0.43469	3.3798	0.43455	3.5897
0.43596	3.3798	0.43567	3.5894
0.43708	3.3798	0.43694	3.5879
0.4382	3.3798	0.43806	3.5866
0.43933	3.3798	0.43919	3.5869
0.44059	3.3798	0.44045	3.5863
0.44171	3.3798	0.44157	3.586
0.44284	3.3798	0.4427	3.5863
0.44396	3.3798	0.44382	3.586
0.44522	3.3798	0.44508	3.5851
0.44635	3.3798	0.44621	3.586
0.44747	3.3798	0.44733	3.5848
0.44874	3.3798	0.44846	3.5848
0.44986	3.3798	0.44972	3.5832
0.45098	3.3798	0.45084	3.5832
0.45211	3.3798	0.45197	3.582
0.45337	3.3798	0.45323	3.5817
0.45449	3.3798	0.45435	3.5807
0.45562	3.3798	0.45548	3.581
0.45674	3.3801	0.4566	3.5807
0.45801	3.3798	0.45787	3.5804
0.45913	3.3801	0.45899	3.5801
0.46025	3.3801	0.46011	3.5801
0.46152	3.3798	0.46124	3.5792
0.46264	3.3801	0.4625	3.5782
0.46376	3.3801	0.46362	3.5779
0.46489	3.3798	0.46475	3.5786
0.46615	3.3798	0.46587	3.5773
0.46728	3.3805	0.46713	3.5764
0.4684	3.3805	0.46826	3.5758
0.46952	3.3798	0.46938	3.5755
0.47079	3.3805	0.47065	3.5758
0.47191	3.3808	0.47177	3.5758
0.47303	3.3801	0.47289	3.5755
0.47416	3.3808	0.47402	3.5751
0.47542	3.3808	0.47528	3.5755
0.47654	3.3808	0.4764	3.5745
0.47767	3.3805	0.47753	3.5739
0.47893	3.3808	0.47865	3.5733
0.48006	3.3808	0.47992	3.5711
0.48118	3.3805	0.48104	3.5711
0.4823	3.3801	0.48216	3.5702
0.48357	3.3808	0.48343	3.5708
0.48469	3.3808	0.48455	3.5702
0.48581	3.3808	0.48567	3.5705
0.48694	3.3808	0.4868	3.5708
0.4882	3.3808	0.48806	3.5696
0.48933	3.3808	0.48919	3.5699
0.49045	3.3808	0.49031	3.5696
0.49171	3.3808	0.49143	3.5686
0.49284	3.3808	0.4927	3.568
0.49396	3.3808	0.49382	3.5674
0.49508	3.3808	0.49494	3.5668
0.49635	3.3808	0.49607	3.5668
0.49747	3.3808	0.49733	3.5658
0.4986	3.3808	0.49846	3.5655
0.49972	3.3808	0.49958	3.5655
0.50098	3.3808	0.50084	3.5646
0.50211	3.3811	0.50197	3.5652
0.50323	3.3808	0.50309	3.5646
0.50435	3.3808	0.50421	3.5646
0.50562	3.3808	0.50548	3.5646
0.50674	3.3811	0.5066	3.5643
0.50787	3.3811	0.50772	3.564
0.50913	3.3811	0.50885	3.5631
0.51025	3.3811	0.51011	3.5627
0.51138	3.3811	0.51124	3.5612
0.5125	3.3811	0.51236	3.5603
0.51376	3.3808	0.51348	3.5606
0.51489	3.3811	0.51475	3.56
0.51601	3.3811	0.51587	3.56
0.51713	3.3808	0.51699	3.56
0.5184	3.3811	0.51826	3.56
0.51952	3.3811	0.51938	3.5596
0.52065	3.3811	0.52051	3.5593
0.52191	3.3814	0.52163	3.5593
0.52303	3.3808	0.52289	3.5587
0.52416	3.3814	0.52402	3.5587
0.52528	3.3814	0.52514	3.5587
0.52654	3.3817	0.52626	3.5581
0.52767	3.3817	0.52753	3.5575
0.52879	3.3817	0.52865	3.5572
0.52992	3.3817	0.52978	3.5562
0.53118	3.3814	0.53104	3.5556
0.5323	3.3814	0.53216	3.555
0.53343	3.3814	0.53329	3.555
0.53455	3.3817	0.53441	3.555
0.53581	3.3817	0.53567	3.555
0.53694	3.3817	0.5368	3.5547
0.53806	3.3817	0.53792	3.5544
0.53933	3.3817	0.53904	3.5553
0.54045	3.3817	0.54031	3.5547
0.54157	3.3811	0.54143	3.5547
0.5427	3.3814	0.54256	3.5541
0.54396	3.3817	0.54382	3.5541
0.54508	3.3817	0.54494	3.5528
0.54621	3.3817	0.54607	3.5525
0.54733	3.3817	0.54719	3.5516
0.5486	3.3817	0.54846	3.5513
0.54972	3.3817	0.54958	3.5513
0.55084	3.3817	0.5507	3.551
0.55211	3.3817	0.55183	3.5507
0.55323	3.3817	0.55309	3.551
0.55435	3.3817	0.55421	3.551
0.55548	3.3817	0.55534	3.5507
0.55674	3.3817	0.5566	3.5507
0.55787	3.3817	0.55772	3.5503
0.55899	3.3817	0.55885	3.55
0.56011	3.3817	0.55997	3.55
0.56138	3.3817	0.56124	3.55
0.5625	3.3817	0.56236	3.55
0.56362	3.3817	0.56348	3.5494
0.56475	3.3817	0.56461	3.5491
0.56601	3.382	0.56587	3.5482
0.56713	3.3817	0.56699	3.5485
0.56826	3.3817	0.56812	3.5476
0.56952	3.382	0.56924	3.5469
0.57065	3.3823	0.57051	3.5469
0.57177	3.382	0.57163	3.5466
0.57289	3.3817	0.57275	3.5466
0.57416	3.3823	0.57402	3.5466
0.57528	3.3823	0.57514	3.546
0.5764	3.3826	0.57626	3.5448
0.57753	3.382	0.57739	3.5451
0.57879	3.3823	0.57865	3.5451
0.57992	3.3826	0.57978	3.5445
0.58104	3.3826	0.5809	3.5448
0.58216	3.3826	0.58202	3.5445
0.58343	3.3826	0.58329	3.5448
0.58455	3.3826	0.58441	3.5438
0.58567	3.3826	0.58553	3.5432
0.58694	3.3826	0.5868	3.5426
0.58806	3.3826	0.58792	3.5432
0.58919	3.3826	0.58904	3.5426
0.59031	3.3826	0.59017	3.5417
0.59157	3.3826	0.59143	3.5414
0.5927	3.3826	0.59256	3.5414
0.59382	3.3826	0.59368	3.5407
0.59494	3.3832	0.5948	3.541
0.59621	3.3829	0.59607	3.5407
0.59733	3.3829	0.59719	3.5407
0.59846	3.3829	0.59831	3.5401
0.59958	3.3829	0.59944	3.5407
0.60084	3.3832	0.6007	3.5407
0.60197	3.3832	0.60183	3.5398
0.60309	3.3832	0.60295	3.5395
0.60435	3.3836	0.60421	3.5392
0.60548	3.3832	0.60534	3.5395
0.6066	3.3832	0.60646	3.5392
0.60772	3.3832	0.60758	3.5386
0.60899	3.3832	0.60885	3.5386
0.61011	3.3829	0.60997	3.5383
0.61124	3.3832	0.6111	3.5376
0.61236	3.3832	0.61222	3.5383
0.61362	3.3832	0.61348	3.5373
0.61475	3.3832	0.61461	3.5364
0.61587	3.3832	0.61573	3.537
0.61713	3.3836	0.61699	3.5364
0.61826	3.3836	0.61812	3.5352
0.61938	3.3836	0.61924	3.5361
0.62051	3.3836	0.62037	3.5345
0.62177	3.3836	0.62163	3.5345
0.62289	3.3836	0.62275	3.5345
0.62402	3.3832	0.62388	3.5348
0.62514	3.3836	0.625	3.5345
0.6264	3.3836	0.62626	3.5345
0.62753	3.3836	0.62739	3.5348
0.62865	3.3836	0.62851	3.5345
0.62978	3.3836	0.62978	3.5345
0.63104	3.3836	0.6309	3.5336
0.63216	3.3836	0.63202	3.5336
0.63329	3.3836	0.63315	3.5324
0.63455	3.3839	0.63441	3.5324
0.63567	3.3839	0.63553	3.5336
0.6368	3.3836	0.63666	3.5333
0.63792	3.3836	0.63778	3.5317
0.63919	3.3836	0.63904	3.5324
0.64031	3.3842	0.64017	3.5314
0.64143	3.3839	0.64129	3.5311
0.64256	3.3836	0.64242	3.5311
0.64382	3.3842	0.64368	3.5305
0.64494	3.3845	0.6448	3.5299
0.64607	3.3842	0.64593	3.5296
0.64733	3.3839	0.64719	3.5296
0.64846	3.3845	0.64831	3.5296
0.64958	3.3842	0.64944	3.5296
0.6507	3.3845	0.65056	3.5299
0.65197	3.3845	0.65183	3.5296
0.65309	3.3845	0.65295	3.5299
0.65421	3.3845	0.65407	3.5296
0.65534	3.3845	0.6552	3.5296
0.6566	3.3845	0.65646	3.5299
0.65772	3.3842	0.65758	3.5286
0.65885	3.3845	0.65871	3.5293
0.65997	3.3845	0.65997	3.528
0.66124	3.3848	0.6611	3.5274
0.66236	3.3851	0.66222	3.5268
0.66348	3.3845	0.66334	3.5265
0.66475	3.3848	0.66461	3.5262
0.66587	3.3848	0.66573	3.5259
0.66699	3.3845	0.66685	3.5259
0.66812	3.3845	0.66798	3.5255
0.66938	3.3845	0.66924	3.5246
0.67051	3.3845	0.67037	3.5252
0.67163	3.3848	0.67149	3.5252
0.67275	3.3848	0.67275	3.5246
0.67402	3.3845	0.67388	3.5246
0.67514	3.3848	0.675	3.5246
0.67626	3.3845	0.67612	3.5243
0.67739	3.3845	0.67739	3.5243
0.67865	3.3845	0.67851	3.5237
0.67978	3.3845	0.67963	3.5243
0.6809	3.3845	0.68076	3.524
0.68216	3.3845	0.68202	3.5243
0.68329	3.3845	0.68315	3.5228
0.68441	3.3845	0.68427	3.5221
0.68553	3.3845	0.68539	3.5231
0.6868	3.3845	0.68666	3.5221
0.68792	3.3845	0.68778	3.5212
0.68904	3.3845	0.6889	3.5224
0.69017	3.3848	0.69017	3.5221
0.69143	3.3848	0.69129	3.5209
0.69256	3.3845	0.69242	3.5221
0.69368	3.3845	0.69354	3.5203
0.69494	3.3848	0.6948	3.5203
0.69607	3.3845	0.69593	3.5203
0.69719	3.3845	0.69705	3.5193
0.69831	3.3848	0.69817	3.52
0.69958	3.3845	0.69944	3.5193
0.7007	3.3851	0.70056	3.5193
0.70183	3.3848	0.70169	3.5197
0.70295	3.3848	0.70281	3.5193
0.70421	3.3845	0.70407	3.5193
0.70534	3.3848	0.7052	3.519
0.70646	3.3851	0.70632	3.5187
0.70758	3.3851	0.70758	3.519
0.70885	3.3851	0.70871	3.519
0.70997	3.3851	0.70983	3.5187
0.7111	3.3851	0.71096	3.5184
0.71236	3.3851	0.71222	3.5184
0.71348	3.3851	0.71334	3.5184
0.71461	3.3851	0.71447	3.5181
0.71573	3.3851	0.71559	3.5181
0.71699	3.3854	0.71685	3.5178
0.71812	3.3845	0.71798	3.5181
0.71924	3.3848	0.7191	3.5175
0.72037	3.3854	0.72037	3.5172
0.72163	3.3854	0.72149	3.5169
0.72275	3.3851	0.72261	3.5162
0.72388	3.3851	0.72374	3.5153
0.72514	3.3854	0.725	3.5153
0.72626	3.3851	0.72612	3.5147
0.72739	3.3851	0.72725	3.5144
0.72851	3.3854	0.72837	3.5147
0.72978	3.3854	0.72963	3.5141
0.7309	3.3851	0.73076	3.5141
0.73202	3.3854	0.73188	3.5141
0.73315	3.3854	0.73315	3.5135
0.73441	3.3854	0.73427	3.5138
0.73553	3.3854	0.73539	3.5138
0.73666	3.3854	0.73652	3.5141
0.73778	3.3854	0.73778	3.5141
0.73904	3.3854	0.7389	3.5138
0.74017	3.3851	0.74003	3.5135
0.74129	3.3854	0.74115	3.5128
0.74256	3.3854	0.74242	3.5125
0.74368	3.3854	0.74354	3.5122
0.7448	3.3851	0.74466	3.5125
0.74593	3.3854	0.74579	3.5122
0.74719	3.3854	0.74705	3.5128
0.74831	3.3854	0.74817	3.5125
0.74944	3.3857	0.7493	3.5122
0.75056	3.3854	0.75056	3.5116
0.75183	3.3854	0.75169	3.5113
0.75295	3.3854	0.75281	3.5104
0.75407	3.3854	0.75393	3.5104
0.7552	3.3854	0.7552	3.51
0.75646	3.3854	0.75632	3.5107
0.75758	3.3854	0.75744	3.5104
0.75871	3.3854	0.75857	3.5104
0.75997	3.3854	0.75983	3.51
0.7611	3.3854	0.76096	3.5094
0.76222	3.3854	0.76208	3.5094
0.76334	3.3854	0.76334	3.5091
0.76461	3.3854	0.76447	3.5091
0.76573	3.3854	0.76559	3.5091
0.76685	3.3854	0.76671	3.5091
0.76798	3.3857	0.76798	3.5088
0.76924	3.3857	0.7691	3.5091
0.77037	3.3854	0.77022	3.5088
0.77149	3.3857	0.77135	3.5088
0.77275	3.386	0.77261	3.5082
0.77388	3.3857	0.77374	3.5079
0.775	3.3857	0.77486	3.5079
0.77612	3.386	0.77598	3.5069
0.77739	3.3854	0.77725	3.5073
0.77851	3.3854	0.77837	3.5063
0.77963	3.3857	0.77949	3.5069
0.78076	3.386	0.78076	3.5066
0.78202	3.3854	0.78188	3.506
0.78315	3.3857	0.78301	3.5063
0.78427	3.3857	0.78413	3.5051
0.78539	3.3863	0.78539	3.5063
0.78666	3.386	0.78652	3.5048
0.78778	3.386	0.78764	3.5045
0.7889	3.3863	0.78876	3.5048
0.79017	3.386	0.79003	3.5038
0.79129	3.3863	0.79115	3.5045
0.79242	3.3857	0.79228	3.5038
0.79354	3.3857	0.79354	3.5042
0.7948	3.3863	0.79466	3.5042
0.79593	3.3863	0.79579	3.5038
0.79705	3.386	0.79691	3.5038
0.79817	3.386	0.79817	3.5038
0.79944	3.386	0.7993	3.5038
0.80056	3.3863	0.80042	3.5042
0.80169	3.3863	0.80154	3.5038
0.80281	3.3867	0.80281	3.5032
0.80407	3.3867	0.80393	3.5032
0.8052	3.3867	0.80506	3.5023
0.80632	3.3863	0.80618	3.5023
0.80758	3.386	0.80744	3.5029
0.80871	3.3867	0.80857	3.502
0.80983	3.3863	0.80969	3.5023
0.81096	3.3867	0.81096	3.5017
0.81222	3.3867	0.81208	3.5014
0.81334	3.3863	0.8132	3.5014
0.81447	3.3867	0.81433	3.5007
0.81559	3.3867	0.81559	3.5004
0.81685	3.3867	0.81671	3.5004
0.81798	3.3863	0.81784	3.5001
0.8191	3.3863	0.81896	3.4998
0.82037	3.3873	0.82022	3.4998
0.82149	3.387	0.82135	3.4995
0.82261	3.3863	0.82247	3.4998
0.82374	3.3873	0.82374	3.4998
0.825	3.3867	0.82486	3.4998
0.82612	3.3873	0.82598	3.4998
0.82725	3.3876	0.82711	3.4998
0.82837	3.3873	0.82837	3.4998
0.82963	3.3882	0.82949	3.5001
0.83076	3.3876	0.83062	3.4998
0.83188	3.3879	0.83174	3.4992
0.83301	3.3876	0.83301	3.4992
0.83427	3.3885	0.83413	3.4989
0.83539	3.3882	0.83525	3.4992
0.83652	3.3876	0.83652	3.4989
0.83778	3.3876	0.83764	3.4976
0.8389	3.3879	0.83876	3.4973
0.84003	3.3885	0.83989	3.497
0.84115	3.3879	0.84115	3.4961
0.84242	3.3882	0.84228	3.4961
0.84354	3.3882	0.8434	3.4958
0.84466	3.3885	0.84452	3.4964
0.84579	3.3885	0.84579	3.4964
0.84705	3.3888	0.84691	3.4964
0.84817	3.3891	0.84803	3.4955
0.8493	3.3885	0.8493	3.4955
0.85056	3.3882	0.85042	3.4958
0.85169	3.3885	0.85154	3.4958
0.85281	3.3888	0.85267	3.4955
0.85393	3.3888	0.85393	3.4955
0.8552	3.3891	0.85506	3.4949
0.85632	3.3898	0.85618	3.4939
0.85744	3.3891	0.8573	3.4942
0.85857	3.3891	0.85857	3.4939
0.85983	3.3894	0.85969	3.4942
0.86096	3.3894	0.86081	3.4936
0.86208	3.3894	0.86194	3.4939
0.8632	3.3894	0.8632	3.4939
0.86447	3.3894	0.86433	3.4936
0.86559	3.3898	0.86545	3.4933
0.86671	3.3901	0.86671	3.4933
0.86798	3.3901	0.86784	3.4933
0.8691	3.3901	0.86896	3.4933
0.87022	3.3904	0.87008	3.4933
0.87135	3.3904	0.87135	3.4921
0.87261	3.3901	0.87247	3.4927
0.87374	3.391	0.8736	3.4918
0.87486	3.3904	0.87472	3.4921
0.87598	3.3904	0.87598	3.4911
0.87725	3.3907	0.87711	3.4908
0.87837	3.3901	0.87823	3.4902
0.87949	3.391	0.87949	3.4896
0.88062	3.391	0.88062	3.4908
0.88188	3.3907	0.88174	3.4905
0.88301	3.3907	0.88287	3.4905
0.88413	3.391	0.88413	3.4893
0.88539	3.391	0.88525	3.489
0.88652	3.391	0.88638	3.489
0.88764	3.391	0.8875	3.4896
0.88876	3.391	0.88876	3.4893
0.89003	3.391	0.88989	3.489
0.89115	3.391	0.89101	3.488
0.89228	3.391	0.89228	3.4883
0.8934	3.391	0.8934	3.4883
0.89466	3.3913	0.89452	3.4887
0.89579	3.391	0.89565	3.4883
0.89691	3.391	0.89691	3.4883
0.89803	3.391	0.89803	3.4887
0.8993	3.391	0.89916	3.4874
0.90042	3.3913	0.90028	3.4877
0.90154	3.3916	0.90154	3.4877
0.90281	3.3919	0.90267	3.4874
0.90393	3.3919	0.90379	3.4871
0.90506	3.3916	0.90492	3.4862
0.90618	3.3919	0.90618	3.4871
0.90744	3.3916	0.9073	3.4859
0.90857	3.3916	0.90843	3.4862
0.90969	3.3919	0.90969	3.4859
0.91081	3.3916	0.91081	3.4865
0.91208	3.3919	0.91194	3.4865
0.9132	3.391	0.91306	3.4859
0.91433	3.3916	0.91433	3.4856
0.91559	3.3916	0.91545	3.4852
0.91671	3.3916	0.91657	3.4843
0.91784	3.3919	0.9177	3.4843
0.91896	3.3916	0.91896	3.484
0.92022	3.3913	0.92008	3.4837
0.92135	3.3919	0.92121	3.484
0.92247	3.3913	0.92247	3.4834
0.9236	3.391	0.9236	3.4834
0.92486	3.391	0.92472	3.4834
0.92598	3.391	0.92584	3.4834
0.92711	3.391	0.92711	3.4834
0.92823	3.391	0.92823	3.4834
0.92949	3.3913	0.92935	3.4834
0.93062	3.391	0.93048	3.4831
0.93174	3.391	0.93174	3.4837
0.93301	3.391	0.93287	3.4831
0.93413	3.391	0.93399	3.4828
0.93525	3.391	0.93525	3.4828
0.93638	3.391	0.93638	3.4828
0.93764	3.391	0.9375	3.4825
0.93876	3.391	0.93862	3.4821
0.93989	3.3913	0.93989	3.4809
0.94101	3.3913	0.94101	3.4818
0.94228	3.3913	0.94213	3.4806
0.9434	3.3913	0.94326	3.4806
0.94452	3.3916	0.94452	3.48
0.94579	3.3916	0.94565	3.48
0.94691	3.3919	0.94677	3.4809
0.94803	3.3916	0.94803	3.4809
0.94916	3.3919	0.94916	3.48
0.95042	3.3919	0.95028	3.48
0.95154	3.3919	0.9514	3.4794
0.95267	3.3919	0.95267	3.4794
0.95379	3.3919	0.95379	3.48
0.95506	3.3919	0.95492	3.4797
0.95618	3.3919	0.95604	3.4784
0.9573	3.3919	0.9573	3.4794
0.95843	3.3925	0.95843	3.4797
0.95969	3.3919	0.95955	3.4784
0.96081	3.3925	0.96067	3.4784
0.96194	3.3929	0.96194	3.479
0.9632	3.3922	0.96306	3.4784
0.96433	3.3925	0.96419	3.4784
0.96545	3.3919	0.96545	3.4784
0.96657	3.3922	0.96657	3.4781
0.96784	3.3925	0.9677	3.4781
0.96896	3.3925	0.96882	3.4781
0.97008	3.3925	0.97008	3.4781
0.97121	3.3925	0.97121	3.4778
0.97247	3.3922	0.97233	3.4778
0.9736	3.3929	0.97346	3.4778
0.97472	3.3925	0.97472	3.4775
0.97584	3.3925	0.97584	3.4772
0.97711	3.3919	0.97697	3.4769
0.97823	3.3929	0.97823	3.4759
0.97935	3.3925	0.97935	3.4756
0.98062	3.3929	0.98048	3.475
0.98174	3.3922	0.9816	3.4756
0.98287	3.3929	0.98287	3.4747
0.98399	3.3929	0.98399	3.4753
0.98525	3.3929	0.98511	3.4741
0.98638	3.3932	0.98624	3.4744
0.9875	3.3935	0.9875	3.4744
0.98862	3.3935	0.98862	3.4738
0.98989	3.3938	0.98975	3.4738
0.99101	3.3932	0.99087	3.4735
0.99213	3.3932	0.99213	3.4735
0.9934	3.3932	0.99326	3.4732
0.99452	3.3935	0.99438	3.4732
0.99565	3.3932	0.99565	3.4732
0.99677	3.3938	0.99677	3.4732
0.99803	3.3932	0.99789	3.4732
0.99916	3.3935	0.99902	3.4728
1.00028	3.3932	1.00028	3.4725
1.0014	3.3938	1.0014	3.4725
1.00267	3.3938	1.00253	3.4728
1.00379	3.3935	1.00365	3.4719
1.00492	3.3938	1.00492	3.4722
1.00604	3.3935	1.00604	3.4722
1.0073	3.3938	1.00716	3.4722
1.00843	3.3938	1.00843	3.4716
1.00955	3.3941	1.00955	3.4716
1.01081	3.3941	1.01067	3.4713
1.01194	3.3938	1.0118	3.4713
1.01306	3.3941	1.01306	3.4716
1.01419	3.3941	1.01419	3.4716
1.01545	3.3938	1.01531	3.471
1.01657	3.3941	1.01643	3.4713
1.0177	3.3944	1.0177	3.471
1.01882	3.3944	1.01882	3.4704
1.02008	3.3944	1.01994	3.4707
1.02121	3.3944	1.02107	3.4704
1.02233	3.395	1.02233	3.4697
1.02346	3.3947	1.02346	3.4697
1.02472	3.3947	1.02458	3.4694
1.02584	3.3947	1.02584	3.4694
1.02697	3.395	1.02697	3.4691
1.02823	3.395	1.02809	3.4688
1.02935	3.3953	1.02921	3.4691
1.03048	3.3953	1.03048	3.4688
1.0316	3.3953	1.0316	3.4688
1.03287	3.3956	1.03272	3.4685
1.03399	3.3956	1.03385	3.4685
1.03511	3.3953	1.03511	3.4688
1.03624	3.3953	1.03624	3.4688
1.0375	3.3953	1.03736	3.4682
1.03862	3.395	1.03862	3.4682
1.03975	3.395	1.03975	3.4679
1.04087	3.3956	1.04087	3.4676
1.04213	3.3953	1.04199	3.467
1.04326	3.395	1.04326	3.4673
1.04438	3.395	1.04438	3.4666
1.04565	3.3956	1.04551	3.466
1.04677	3.3956	1.04663	3.4666
1.04789	3.3953	1.04789	3.4657
1.04902	3.3953	1.04902	3.4657
1.05028	3.395	1.05014	3.4651
1.0514	3.3953	1.0514	3.4651
1.05253	3.3953	1.05253	3.4657
1.05365	3.3953	1.05365	3.4657
1.05492	3.3947	1.05478	3.4654
1.05604	3.395	1.05604	3.4639
1.05716	3.3956	1.05716	3.4645
1.05843	3.3956	1.05829	3.4635
1.05955	3.3953	1.05941	3.4639
1.06067	3.3956	1.06067	3.4635
1.0618	3.3956	1.0618	3.4635
1.06306	3.3956	1.06292	3.4632
1.06419	3.3953	1.06404	3.4632
1.06531	3.3956	1.06531	3.4629
1.06643	3.3953	1.06643	3.4632
1.0677	3.3956	1.06756	3.4632
1.06882	3.396	1.06882	3.4629
1.06994	3.396	1.06994	3.4632
1.07107	3.3956	1.07107	3.4629
1.07233	3.3953	1.07219	3.4626
1.07346	3.396	1.07346	3.4626
1.07458	3.396	1.07458	3.4626
1.07584	3.3963	1.0757	3.4626
1.07697	3.3966	1.07683	3.4626
1.07809	3.3963	1.07809	3.4623
1.07921	3.3963	1.07921	3.4623
1.08048	3.3963	1.08034	3.4614
1.0816	3.3966	1.08146	3.4617
1.08272	3.3966	1.08272	3.4614
1.08385	3.3966	1.08385	3.4623
1.08511	3.3966	1.08497	3.4614
1.08624	3.3966	1.08624	3.4617
1.08736	3.3966	1.08736	3.4604
1.08848	3.3966	1.08848	3.4611
1.08975	3.3966	1.08961	3.4611
1.09087	3.3966	1.09087	3.4611
1.09199	3.3969	1.09199	3.4608
1.09326	3.3966	1.09312	3.4601
1.09438	3.3969	1.09424	3.4595
1.09551	3.3966	1.09551	3.4598
1.09663	3.3966	1.09663	3.4598
1.09789	3.3966	1.09775	3.4592
1.09902	3.3969	1.09888	3.4583
1.10014	3.3969	1.10014	3.4592
1.10126	3.3969	1.10126	3.4583
1.10253	3.3966	1.10239	3.4577
1.10365	3.3966	1.10365	3.458
1.10478	3.3966	1.10478	3.458
1.1059	3.3966	1.1059	3.4577
1.10716	3.3969	1.10702	3.458
1.10829	3.3966	1.10829	3.458
1.10941	3.3969	1.10941	3.4567
1.11067	3.3969	1.11053	3.4573
1.1118	3.3966	1.11166	3.4564
1.11292	3.3966	1.11292	3.4561
1.11404	3.3969	1.11404	3.4567
1.11531	3.3972	1.11517	3.4564
1.11643	3.3972	1.11643	3.4561
1.11756	3.3969	1.11756	3.4564
1.11868	3.3969	1.11868	3.4558
1.11994	3.3972	1.1198	3.4558
1.12107	3.3972	1.12107	3.4561
1.12219	3.3975	1.12219	3.4558
1.12346	3.3975	1.12331	3.4555
1.12458	3.3978	1.12444	3.4555
1.1257	3.3978	1.1257	3.4549
1.12683	3.3978	1.12683	3.4546
1.12809	3.3978	1.12795	3.4546
1.12921	3.3978	1.12907	3.4546
1.13034	3.3981	1.13034	3.4539
1.13146	3.3981	1.13146	3.4536
1.13272	3.3984	1.13258	3.4533
1.13385	3.3987	1.13385	3.4533
1.13497	3.3984	1.13497	3.453
1.13624	3.3984	1.1361	3.4527
1.13736	3.3984	1.13722	3.453
1.13848	3.3984	1.13848	3.453
1.13961	3.3984	1.13961	3.453
1.14087	3.3991	1.14073	3.453
1.14199	3.3991	1.14185	3.4527
1.14312	3.3994	1.14312	3.4524
1.14424	3.3991	1.14424	3.4521
1.14551	3.3991	1.14537	3.4521
1.14663	3.3994	1.14663	3.4518
1.14775	3.3994	1.14775	3.4521
1.14888	3.3994	1.14888	3.4524
1.15014	3.3994	1.15	3.4521
1.15126	3.3994	1.15126	3.4518
1.15239	3.3994	1.15239	3.4518
1.15365	3.3994	1.15351	3.4518
1.15478	3.3994	1.15463	3.4515
1.1559	3.3994	1.1559	3.4518
1.15702	3.3997	1.15702	3.4511
1.15829	3.3994	1.15815	3.4515
1.15941	3.3994	1.15941	3.4508
1.16053	3.3997	1.16053	3.4499
1.16166	3.3994	1.16166	3.4502
1.16292	3.3997	1.16278	3.4502
1.16404	3.3994	1.16404	3.4505
1.16517	3.3997	1.16517	3.4499
1.16643	3.3997	1.16629	3.4493
1.16756	3.3997	1.16742	3.4487
1.16868	3.4	1.16868	3.4484
1.1698	3.4	1.1698	3.449
1.17107	3.4003	1.17093	3.4484
1.17219	3.3994	1.17205	3.4484
1.17331	3.4	1.17331	3.4484
1.17444	3.4	1.17444	3.448
1.1757	3.4	1.17556	3.4484
1.17683	3.3997	1.17683	3.4484
1.17795	3.4	1.17795	3.4474
1.17921	3.4	1.17907	3.448
1.18034	3.4	1.1802	3.448
1.18146	3.4	1.18146	3.448
1.18258	3.4	1.18258	3.4477
1.18385	3.4	1.18371	3.4471
1.18497	3.4	1.18483	3.4471
1.1861	3.4003	1.1861	3.4468
1.18722	3.4003	1.18722	3.4468
1.18848	3.4003	1.18834	3.4462
1.18961	3.4003	1.18947	3.4459
1.19073	3.4003	1.19073	3.4456
1.19185	3.4003	1.19185	3.4462
1.19312	3.4006	1.19298	3.4456
1.19424	3.4003	1.19424	3.4453
1.19537	3.4003	1.19537	3.4453
1.19663	3.4003	1.19649	3.4456
1.19775	3.4012	1.19761	3.4456
1.19888	3.4009	1.19888	3.4449
1.2	3.4009	1.2	3.4443
1.20126	3.4009	1.20112	3.4453
1.20239	3.4006	1.20225	3.444
1.20351	3.4006	1.20351	3.4443
1.20463	3.4012	1.20463	3.444
1.2059	3.4006	1.20576	3.444
1.20702	3.4003	1.20702	3.4443
1.20815	3.4003	1.20815	3.4431
1.20941	3.4003	1.20927	3.4434
1.21053	3.4003	1.21039	3.4437
1.21166	3.4003	1.21166	3.4437
1.21278	3.4003	1.21278	3.4431
1.21404	3.4003	1.2139	3.4431
1.21517	3.4003	1.21503	3.4428
[truncated: 5,919 more rows]

## Sheet: 2H AlIn
0.8 mA / cm2	Cycle 1	0.8 mA / cm2	Cycle 1		6.5 mA / cm2	Cycle 10	6.5 mA / cm2	Cycle 10		6.5 mA / cm2	Cycle 100	6.5 mA / cm2	Cycle 100
[truncated: 5,840 more rows]

[truncated: 1 more sheets: 2I&J]
