# Supplementary material for: Aluminum foil negative electrodes with multiphase microstructure for all-solid-state Li-ion batteries
Source: Nat Commun. 2023 Jul 18;14:3975. doi: 10.1038/s41467-023-39685-x (PMC10354103; doi:10.1038/s41467-023-39685-x)
Supplement: Supplementary file 3 — Source Data [file 41467_2023_39685_MOESM3_ESM.zip › Figure 3.xlsx]

## Sheet: 3A AlIn 500
Cycle Number	Charge Areal Capacity	Discharge Areal Capacity	CE
	(mAh/cm2)	(mAh/cm2)	%	Avg CE
1	2.11671	0.72135	34.08	99.407
2	2.09972	1.35407	64.49
3	2.09972	1.80183	85.82
4	2.09972	1.92233	91.55
5	2.09972	1.98118	94.36
6	2.09972	2.01461	95.95
7	2.09972	2.05014	97.64
8	2.10098	2.06166	98.12
9	2.10056	2.07374	98.72
10	2.10056	2.07851	98.95
11	2.1007	2.06854	98.47
12	2.1007	2.06517	98.31
13	2.1007	2.08188	99.1
14	2.1007	2.07907	98.97
15	2.10084	2.0757	98.81
16	2.1007	2.07739	98.89
17	2.1007	2.07907	98.97
18	2.1007	2.08961	99.47
19	2.10126	2.09733	99.81
20	2.10112	2.10267	100.08
21	2.10098	2.11938	100.87
22	2.10126	2.09115	99.51
23	2.10098	2.0809	99.04
24	2.10084	2.08904	99.44
25	2.10084	2.08722	99.36
26	2.10056	2.07191	98.64
27	2.10028	2.07317	98.71
28	2.10028	2.08146	99.1
29	2.10028	2.08567	99.31
30	2.10028	2.10028	100
31	2.10028	2.09242	99.62
32	2.10028	2.0868	99.36
33	2.10028	2.10098	100.03
34	2.10028	2.0875	99.39
35	2.10028	2.08301	99.18
36	2.10028	2.09143	99.57
37	2.10028	2.08525	99.28
38	2.10028	2.08413	99.23
39	2.10028	2.08357	99.2
40	2.10028	2.08638	99.34
41	2.10028	2.08975	99.5
42	2.10042	2.09986	99.97
43	2.10042	2.10028	100
44	2.10042	2.09368	99.67
45	2.10042	2.0941	99.7
46	2.10028	2.09143	99.57
47	2.10042	2.08652	99.34
48	2.10042	2.08539	99.28
49	2.10056	2.08933	99.47
50	2.10042	2.08933	99.47
51	2.10042	2.09087	99.54
52	2.10042	2.0948	99.74
53	2.10056	2.11096	100.5
54	2.10056	2.1198	100.91
55	2.1	2.09705	99.86
56	2.1	2.09691	99.85
57	2.10042	2.07331	98.71
58	2.10056	2.07556	98.81
59	2.10056	2.07654	98.86
60	2.10056	2.07669	98.86
61	2.10042	2.12205	101.03
62	2.10042	2.11475	100.68
63	2.10042	2.10365	100.15
64	2.10042	2.09579	99.78
65	2.10042	2.09803	99.89
66	2.10014	2.15084	102.42
67	2.1	2.0927	99.65
68	2.10042	2.06587	98.35
69	2.10042	2.07753	98.91
70	2.10042	2.0875	99.38
71	2.10042	2.07767	98.92
72	2.10098	2.08188	99.09
73	2.10098	2.11419	100.63
74	2.10084	2.1059	100.24
75	2.10098	2.10421	100.15
76	2.1007	2.10772	100.33
77	2.10056	2.08764	99.38
78	2.10056	2.08539	99.28
79	2.10056	2.10548	100.24
80	2.10084	2.10098	100.01
81	2.10042	2.08371	99.2
82	2.10056	2.08806	99.41
83	2.10042	2.07753	98.91
84	2.10028	2.08188	99.12
85	2.10042	2.08638	99.33
86	2.10028	2.09073	99.54
87	2.10028	2.08961	99.49
88	2.10028	2.09129	99.57
89	2.10028	2.09635	99.81
90	2.10028	2.1059	100.27
91	2.10042	2.08469	99.25
92	2.10028	2.05801	97.99
93	2.10028	2.0802	99.04
94	2.10028	2.09031	99.52
95	2.10028	2.08581	99.31
96	2.10028	2.08188	99.12
97	2.10042	2.07823	98.94
98	2.10056	2.09213	99.6
99	2.10056	2.10534	100.23
100	2.10042	2.12809	101.31
101	2.10028	2.11742	100.81
102	2.10042	2.13525	101.66
103	2.10042	2.09354	99.67
104	2.10014	2.07289	98.7
105	2.10028	2.08455	99.25
106	2.10014	2.08904	99.47
107	2.10014	2.09171	99.6
108	2.10014	2.08904	99.47
109	2.10014	2.08567	99.31
110	2.10014	2.1007	100.02
111	2.10014	2.09831	99.91
112	2.10014	2.10112	100.05
113	2.10014	2.12444	101.16
114	2.1	2.08441	99.26
115	2.1	2.09003	99.52
116	2.1	2.09326	99.68
117	2.10014	2.09438	99.73
118	2.10014	2.09438	99.73
119	2.10014	2.09775	99.89
120	2.10014	2.10112	100.05
121	2.10014	2.10225	100.1
122	2.1	2.09228	99.63
123	2.10014	2.09396	99.71
124	2.10014	2.10169	100.08
125	2.10042	2.10787	100.36
126	2.10028	2.07809	98.95
127	2.1007	2.08174	99.1
128	2.1007	2.07402	98.73
129	2.1007	2.08188	99.1
130	2.10084	2.07697	98.86
131	2.10098	2.07079	98.57
132	2.10084	2.10014	99.96
133	2.1007	2.13455	101.61
134	2.10098	2.12022	100.92
135	2.1007	2.12163	101
136	2.10042	2.11699	100.79
137	2.10042	2.10421	100.18
138	2.10042	2.1014	100.05
139	2.10042	2.09874	99.92
140	2.10042	2.09101	99.55
141	2.10056	2.08708	99.36
142	2.10042	2.09312	99.65
143	2.10056	2.08315	99.18
144	2.10042	2.10969	100.44
145	2.10042	2.11699	100.79
146	2.10042	2.09073	99.54
147	2.10028	2.08413	99.23
148	2.10028	2.09803	99.9
149	2.10056	2.09031	99.52
150	2.10056	2.11868	100.86
151	2.10042	2.07374	98.72
152	2.10042	2.07191	98.64
153	2.10042	2.08708	99.36
154	2.10042	2.0875	99.39
155	2.10042	2.0986	99.91
156	2.10056	2.12626	101.22
157	2.1007	2.09649	99.8
158	2.10112	2.1014	100.01
159	2.10112	2.09635	99.77
160	2.10112	2.08919	99.43
161	2.10126	2.08287	99.13
162	2.10112	2.1139	100.61
163	2.10098	2.10393	100.14
164	2.10098	2.09719	99.82
165	2.10098	2.09284	99.61
166	2.10098	2.09228	99.58
167	2.10098	2.09944	99.92
168	2.10098	2.12261	101.03
169	2.10084	2.09185	99.58
170	2.1007	2.05534	97.84
171	2.1007	2.13469	101.62
172	2.10084	2.0736	98.71
173	2.10084	2.07261	98.65
174	2.10084	2.11081	100.48
175	2.10084	2.10857	100.37
176	2.10084	2.10084	100
177	2.1007	2.09579	99.77
178	2.1007	2.09803	99.87
179	2.1007	2.08778	99.39
180	2.10056	2.09761	99.86
181	2.10084	2.1066	100.27
182	2.10098	2.07402	98.71
183	2.10098	2.08441	99.21
184	2.10098	2.08778	99.37
185	2.10098	2.08933	99.45
186	2.10084	2.09143	99.55
187	2.10098	2.09213	99.58
188	2.10098	2.09382	99.66
189	2.10098	2.09438	99.69
190	2.10084	2.09775	99.85
191	2.10098	2.10154	100.03
192	2.10098	2.0993	99.92
193	2.10098	2.1191	100.87
194	2.1007	2.06896	98.49
195	2.1007	2.07739	98.89
196	2.1007	2.08174	99.1
197	2.1007	2.08399	99.21
198	2.1007	2.08343	99.18
199	2.10084	2.06629	98.36
200	2.1007	2.10899	100.39
201	2.1007	2.11236	100.55
202	2.1007	2.10169	100.05
203	2.1007	2.0934	99.65
204	2.10056	2.13834	101.8
205	2.10014	2.08118	99.1
206	2.10014	2.08666	99.36
207	2.10014	2.09508	99.76
208	2.10014	2.09508	99.76
209	2.10028	2.0823	99.15
210	2.10014	2.07949	99.02
211	2.10014	2.08553	99.31
212	2.10014	2.08947	99.5
213	2.10014	2.10885	100.42
214	2.10014	2.09874	99.94
215	2.1	2.10435	100.21
216	2.10042	2.15112	102.41
217	2.10028	2.0941	99.71
218	2.10028	2.08624	99.34
219	2.10014	2.09466	99.74
220	2.10028	2.09522	99.76
221	2.10014	2.09635	99.82
222	2.10014	2.09508	99.76
223	2.10014	2.09522	99.76
224	2.10028	2.09691	99.84
225	2.1007	2.10618	100.26
226	2.1007	2.09986	99.96
227	2.10098	2.10478	100.18
228	2.10112	2.09663	99.79
229	2.10154	2.08048	99
230	2.10154	2.09003	99.45
231	2.10154	2.09382	99.64
232	2.10154	2.09382	99.63
233	2.10154	2.09607	99.74
234	2.1014	2.0948	99.69
235	2.10126	2.09312	99.61
236	2.10126	2.11306	100.56
237	2.1014	2.12486	101.11
238	2.10154	2.11166	100.48
239	2.10154	2.08553	99.23
240	2.10154	2.07556	98.76
241	2.10169	2.08778	99.34
242	2.10154	2.0927	99.58
243	2.10169	2.09228	99.55
244	2.10169	2.09452	99.66
245	2.10169	2.09494	99.68
246	2.10169	2.09326	99.6
247	2.10154	2.09607	99.74
248	2.10169	2.09986	99.92
249	2.1014	2.12303	101.03
250	2.1014	2.10871	100.35
251	2.1014	2.0948	99.68
252	2.10098	2.10843	100.35
253	2.10084	2.09508	99.73
254	2.10084	2.09677	99.81
255	2.10084	2.08666	99.33
256	2.1007	2.08722	99.36
257	2.10056	2.08933	99.46
258	2.10056	2.08933	99.47
259	2.10056	2.09874	99.92
260	2.10098	2.10379	100.13
261	2.10112	2.09944	99.92
262	2.10154	2.14986	102.3
263	2.10126	2.08272	99.12
264	2.10084	2.1111	100.49
265	2.1	2.0948	99.75
266	2.1	2.06039	98.11
267	2.1	2.06039	98.11
268	2.10014	2.06011	98.09
269	2.10084	2.06784	98.43
270	2.1007	2.07669	98.85
271	2.1007	2.08933	99.46
272	2.10056	2.0993	99.94
273	2.10028	2.09354	99.68
274	2.09986	2.09466	99.75
275	2.1	2.08975	99.51
276	2.1	2.08483	99.28
277	2.1	2.08539	99.3
278	2.1	2.08806	99.43
279	2.1	2.0809	99.09
280	2.1	2.08202	99.14
281	2.10014	2.08596	99.33
282	2.1	2.08989	99.51
283	2.10014	2.0948	99.75
284	2.1	2.09761	99.88
285	2.1	2.09761	99.89
286	2.1	2.09593	99.81
287	2.10014	2.09649	99.83
288	2.10014	2.0927	99.65
289	2.10014	2.09424	99.72
290	2.1	2.0948	99.75
291	2.1	2.09649	99.83
292	2.1	2.09649	99.83
293	2.10042	2.11784	100.83
294	2.10126	2.12809	101.28
295	2.10154	2.11545	100.67
296	2.10183	2.11447	100.6
297	2.10169	2.09972	99.9
298	2.10183	2.09649	99.74
299	2.10183	2.09803	99.82
300	2.10197	2.09031	99.45
301	2.10197	2.08315	99.11
302	2.10183	2.10969	100.37
303	2.10183	2.10969	100.37
304	2.10183	2.09747	99.79
305	2.10183	2.12261	100.99
306	2.10098	2.08694	99.33
307	2.10098	2.08343	99.17
308	2.10197	2.10604	100.19
309	2.10211	2.11531	100.63
310	2.10154	2.08694	99.31
311	2.1014	2.09031	99.47
312	2.1014	2.09242	99.58
313	2.1014	2.09522	99.71
314	2.10126	2.0941	99.66
315	2.10126	2.07893	98.94
316	2.10154	2.09663	99.77
317	2.10211	2.10112	99.96
318	2.10197	2.1111	100.43
319	2.1014	2.11362	100.59
320	2.10183	2.13624	101.64
321	2.10169	2.07949	98.94
322	2.10169	2.07388	98.68
323	2.10154	2.08441	99.18
324	2.10154	2.09157	99.53
325	2.10154	2.09607	99.74
326	2.10154	2.09663	99.76
327	2.10197	2.09649	99.74
328	2.10197	2.10154	99.98
329	2.10197	2.08694	99.28
330	2.10197	2.09157	99.5
331	2.10197	2.07317	98.62
332	2.10197	2.06938	98.45
333	2.10197	2.09199	99.52
334	2.10197	2.10478	100.14
335	2.10197	2.10028	99.92
336	2.10197	2.09705	99.77
337	2.10197	2.09312	99.58
338	2.10183	2.11124	100.44
339	2.10154	2.08539	99.23
340	2.1014	2.09705	99.79
341	2.10154	2.12935	101.32
342	2.10154	2.10211	100.03
343	2.1014	2.10758	100.3
344	2.10154	2.09101	99.5
345	2.10154	2.09649	99.76
346	2.10154	2.09705	99.78
347	2.10126	2.09691	99.79
348	2.1014	2.09761	99.82
349	2.10154	2.09494	99.69
350	2.10154	2.09045	99.47
351	2.1014	2.0927	99.58
352	2.10154	2.09199	99.55
353	2.10154	2.09382	99.63
354	2.10154	2.09649	99.76
355	2.10154	2.09888	99.87
356	2.10169	2.09171	99.52
357	2.10169	2.0861	99.26
358	2.10154	2.08764	99.34
359	2.10154	2.0889	99.39
360	2.10154	2.08666	99.29
361	2.10169	2.09101	99.5
362	2.10154	2.09888	99.87
363	2.10154	2.10056	99.95
364	2.10154	2.09831	99.84
365	2.10154	2.09719	99.79
366	2.10154	2.09438	99.66
367	2.10169	2.09059	99.47
368	2.10169	2.09003	99.45
369	2.10169	2.09003	99.44
370	2.10169	2.0889	99.39
371	2.10169	2.0889	99.39
372	2.10169	2.09396	99.63
373	2.10056	2.08778	99.39
374	2.1007	2.10604	100.25
375	2.10183	2.09607	99.72
376	2.10211	2.1066	100.21
377	2.10154	2.12402	101.07
378	2.1007	2.09789	99.86
379	2.1007	2.08975	99.48
380	2.10014	2.0927	99.65
381	2.1	2.09494	99.76
382	2.1	2.09551	99.78
383	2.10014	2.09817	99.91
384	2.10014	2.08862	99.45
385	2.10042	2.08806	99.42
386	2.10042	2.1191	100.89
387	2.10197	2.11812	100.77
388	2.10197	2.08652	99.26
389	2.10169	2.1	99.92
390	2.10154	2.08455	99.19
391	2.10112	2.08399	99.18
392	2.10112	2.0889	99.42
393	2.10112	2.0927	99.6
394	2.10126	2.09213	99.57
395	2.10126	2.09284	99.6
396	2.10028	2.0823	99.14
397	2.10042	2.10646	100.29
398	2.10028	2.09228	99.62
399	2.09986	2.13006	101.44
400	2.10084	2.06798	98.44
401	2.10084	2.0736	98.7
402	2.10084	2.0875	99.36
403	2.10098	2.08961	99.46
404	2.10084	2.08919	99.45
405	2.10098	2.09101	99.52
406	2.10098	2.09101	99.52
407	2.10112	2.09326	99.62
408	2.10112	2.11503	100.67
409	2.10042	2.11194	100.55
410	2.10056	2.0993	99.94
411	2.10042	2.08933	99.47
412	2.10042	2.12233	101.05
413	2.10126	2.09312	99.61
414	2.1014	2.07247	98.62
415	2.10126	2.08553	99.25
416	2.10126	2.08904	99.42
417	2.10126	2.07739	98.86
418	2.1014	2.07851	98.91
419	2.10126	2.07893	98.94
420	2.10126	2.08188	99.08
421	2.1014	2.08525	99.23
422	2.1014	2.09298	99.6
423	2.10126	2.09059	99.49
424	2.1014	2.08399	99.17
425	2.10126	2.07514	98.75
426	2.10126	2.07837	98.91
427	2.10126	2.07907	98.94
428	2.1014	2.0809	99.02
429	2.1014	2.08244	99.1
430	2.10154	2.08806	99.36
431	2.1014	2.09256	99.58
432	2.1014	2.09452	99.67
433	2.1014	2.15183	102.4
434	2.10126	2.11601	100.7
435	2.1007	2.06994	98.54
436	2.1007	2.07556	98.8
437	2.1007	2.07879	98.95
438	2.10056	2.08413	99.22
439	2.10056	2.08596	99.3
440	2.10042	2.0875	99.38
441	2.10042	2.11615	100.75
442	2.10028	2.1191	100.9
443	2.10042	2.07584	98.83
444	2.10056	2.09972	99.96
445	2.10126	2.14831	102.24
446	2.10098	2.10323	100.1
447	2.10112	2.07781	98.89
448	2.1007	2.10351	100.13
449	2.10084	2.07767	98.9
450	2.1007	2.07949	98.99
451	2.1007	2.08441	99.22
452	2.1007	2.09115	99.54
453	2.1007	2.1243	101.13
454	2.10056	2.10899	100.4
455	2.1014	2.1014	100
456	2.1014	2.12177	100.97
457	2.1014	2.0993	99.9
458	2.10056	2.07612	98.83
459	2.1007	2.07992	99.01
460	2.10056	2.08666	99.33
461	2.1007	2.08834	99.41
462	2.1007	2.0934	99.65
463	2.1007	2.09059	99.52
464	2.10084	2.0934	99.65
465	2.1007	2.09719	99.84
466	2.1007	2.09003	99.49
467	2.10056	2.09551	99.76
468	2.1007	2.0934	99.65
469	2.1007	2.09565	99.76
470	2.10098	2.09649	99.79
471	2.10098	2.09916	99.91
472	2.10084	2.09677	99.8
473	2.1007	2.08947	99.46
474	2.1007	2.08216	99.12
475	2.1007	2.08399	99.2
476	2.1007	2.09256	99.61
477	2.1007	2.10829	100.36
478	2.1007	2.1059	100.25
479	2.1014	2.11025	100.42
480	2.10126	2.08778	99.36
481	2.1007	2.06952	98.52
482	2.10084	2.08244	99.12
483	2.10084	2.07374	98.71
484	2.10056	2.06643	98.38
485	2.10056	2.06419	98.27
486	2.10042	2.05337	97.76
487	2.1	2.12444	101.16
488	2.10028	2.09438	99.72
489	2.10028	2.10927	100.43
490	2.1	2.14508	102.15
491	2.10084	2.15997	102.82
492	2.1007	2.11376	100.62
493	2.10028	2.08497	99.27
494	2.1	2.08357	99.22
495	2.10014	2.08104	99.09
496	2.10014	2.08006	99.04
497	2.10014	2.07879	98.99
498	2.10028	2.07444	98.77
499	2.10042	2.06742	98.43
500	2.10042	2.10126	100.04

## Sheet: 3B Rate
	Al		AlIn
Cycle Number	Charge Areal Capacity	Discharge Areal Capacity	Charge Areal Capacity	Discharge Areal Capacity
	(mAh/cm2)	(mAh/cm2)	(mAh/cm2)	(mAh/cm2)
1	7.82135	3.94775	7.43413	6.16222
2	2.96756	1.99396	5.22219	4.6639
3	2.06784	2.13511	4.71292	4.68806
4	2.14677	2.14677	4.72458	4.69719
5	2.15098	2.16671	4.70225	4.67149
6	2.17669	2.19087	4.66657	4.63764
7	2.19747	2.19579	4.63834	4.60618
8	2.20239	2.19157	4.6111	4.58216
9	2.18834	2.16096	4.59438	4.5743
10	2.1559	2.12444	4.58581	4.5684
11	1.4375	0.86952	3.58652	3.26025
12	0.94593	0.9014	3.28933	3.23778
13	0.91671	0.9236	3.14775	3.12008
14	0.91671	0.9264	3.09789	3.09228
15	0.9111	0.925	3.08399	3.07851
16	0.90843	0.92093	3.06601	3.0632
17	0.90562	0.91812	3.03272	3.02303
18	0.9	0.90969	2.98961	2.98272
19	0.89579	0.90702	2.95632	2.95492
20	0.89452	0.90281	2.97289	2.99087
21	0.78848	0.7198	2.76461	2.69902
22	0.71376	0.7382	2.74017	2.74621
23	0.72289	0.74115	2.75379	2.75983
24	0.72444	0.73666	2.76601	2.77219
25	0.72444	0.73511	2.7736	2.77374
26	0.72289	0.73357	2.76447	2.76756
27	0.7198	0.73048	2.76447	2.76756
28	0.7184	0.72289	2.77514	2.77823
29	0.71531	0.72135	2.78736	2.79354
30	0.71067	0.71994	2.79803	2.79958
31	0.52795	0.4	2.27921	2.15309
32	0.39635	0.40899	2.16208	2.15309
33	0.4	0.41081	2.14228	2.1441
34	0.40534	0.41798	2.14045	2.1441
35	0.40534	0.4198	2.14579	2.15309
36	0.40899	0.41081	2.1441	2.14213
37	0.4	0.41264	2.13848	2.13862
38	0.4	0.40899	2.12626	2.12247
39	0.4	0.40365	2.09551	2.09185
40	0.39635	0.40534	2.07022	2.06657
41	2.57051	4.72963	5.20449	6.16011
42	4.70435	4.74326	6.1611	6.11994
43	4.76601	4.65421	6.13708	6.07921
44	4.66545	4.58904	6.12163	6.05772
45	4.56208	4.42093	6.07303	6.02247
46	4.42823	4.42725	6.06222	5.99326
47	4.42767	4.31882	6.01994	5.95506
48	4.31447	4.28357	5.94719	5.87219
49	4.2927	4.22331	5.86559	5.78961
50	4.20014	4.13146	5.80913	5.75604

## Sheet: 3C EIS
Al Pristine			Al Lithiated			Al-In Pristine			Al-In Lithiated			Al-In Fit			Al Fit
Z'	-Z''		Z'	-Z''		Z'	-Z''		Z'	-Z''		Z'	-Z''		Z'	-Z''
Ω/cm2	Ω/cm2		Ω/cm2	Ω/cm2		Ω/cm2	Ω/cm2		Ω/cm2	Ω/cm2		Ω/cm2	Ω/cm2		Ω/cm2	Ω/cm2
23	2		24.7526	1.26532		22.5	0.804		23.5949	1.24749		24.9885	1.12629		26.2238	2.73212
23.1	2.17		24.9516	1.44295		22.6	0.764		23.7473	1.15996		25.1571	1.20484		26.6331	2.93583
23.2	2.42		25.1477	1.6244		22.6	0.774		23.8884	1.10385		25.3391	1.28433		27.0781	3.14213
23.3	2.78		25.354	1.8257		22.7	0.788		23.9986	1.06703		25.5349	1.36389		27.5594	3.34825
23.4	3.24		25.5883	2.0443		22.8	0.811		24.1252	1.04588		25.7446	1.4425		28.078	3.55128
23.6	3.81		25.8676	2.28194		22.9	0.842		24.2338	1.01638		25.9682	1.51902		28.6333	3.7476
23.8	4.53		26.1916	2.51485		23	0.903		24.3519	1.0277		26.2054	1.59217		29.2248	3.93356
24	5.43		26.574	2.7819		23.1	0.953		24.4783	1.02353		26.4559	1.66078		29.8505	4.10516
24.2	6.56		26.9972	3.0392		23.2	1.03		24.5932	1.03588		26.7184	1.72334		30.5079	4.25851
24.5	7.95		27.4767	3.29459		23.3	1.11		24.7385	1.07167		26.9923	1.77869		31.1936	4.3898
24.8	9.69		27.9987	3.5524		23.4	1.23		24.8893	1.09867		27.2765	1.82566		31.9032	4.49555
25.2	11.8		28.5864	3.78502		23.6	1.36		25.0257	1.15008		27.5685	1.86297		32.6307	4.57281
25.7	14.4		29.2081	3.99189		23.7	1.5		25.1838	1.23361		27.8672	1.88984		33.3717	4.61946
26.2	17.7		29.8758	4.17901		23.9	1.67		25.3523	1.2866		28.1698	1.90553		34.118	4.63404
26.9	21.7		30.5588	4.32156		24.1	1.87		25.5427	1.36657		28.4743	1.90967		34.8642	4.61618
			31.2866	4.44605		24.3	2.07		25.7389	1.44211		28.7782	1.90217		35.6049	4.56628
			32.0092	4.52329		24.6	2.32		25.9656	1.5208		29.0794	1.88324		36.331	4.48599
			32.7505	4.56714		24.8	2.59		26.1929	1.6021		29.3767	1.85324		37.039	4.37735
			33.4804	4.57524		25.2	2.9		26.4452	1.66506		29.6664	1.81308		37.7219	4.24363
			34.2183	4.57926		25.5	3.25		26.693	1.72906		29.9479	1.76358		38.3762	4.08821
			34.9475	4.53963		25.9	3.65		26.9942	1.79233		30.2185	1.70604		38.9979	3.91512
			35.6653	4.48434		26.3	4.13		27.2613	1.83503		30.4776	1.64164		39.585	3.72816
			36.3736	4.39423		26.7	4.64		27.5593	1.85591		30.7245	1.57154		40.1377	3.53061
			37.0535	4.28317		27.2	5.24		27.8632	1.88378		30.9577	1.49733		40.652	3.32729
			37.7073	4.14956		27.8	5.95		28.1682	1.91677		31.1771	1.42016		41.1301	3.12078
			38.3468	4.01793		28.4	6.79		28.4641	1.91298		31.383	1.3411		41.5709	2.91484
			38.9368	3.87271		29.1	7.75		28.774	1.91177		31.5747	1.26149		41.9764	2.71169
			39.5179	3.72404		29.8	8.88		29.0838	1.8949		31.753	1.18208		42.3486	2.51318
			40.0606	3.56575		30.7	10.2		29.3755	1.86117		31.9175	1.10411
			40.5863	3.40455		31.6	11.8		29.6715	1.8197		32.0699	1.02768
			41.0891	3.23034		32.7	13.6		29.9521	1.7819
			41.5489	3.07934		33.8	15.8		30.2384	1.7131
			42.0019	2.90085		35.2	18.4		30.4948	1.64271
			42.3914	2.74745		36.7	21.5		30.7382	1.56826
			42.785	2.58405		38.5	25.2		30.9732	1.48946
			43.1413	2.43241		40.5	29.7		31.1881	1.40292
			43.4887	2.28627		42.8	34.9		31.3864	1.32786
			43.803	2.13815		45.4	41.2		31.5609	1.26129
			44.0902	2.02798					31.7339	1.19143
			44.3603	1.89041					31.8861	1.13459
			44.6244	1.77827					32.0348	1.07438
			44.8575	1.67575					32.1677	1.04301
			45.0898	1.58023					32.2986	1.00482
			45.3	1.45614					32.4247	0.97926
			45.5097	1.36034					32.5546	0.96816
			45.6863	1.26671					32.6903	0.95809
			45.8702	1.18115					32.8213	0.95779
			46.023	1.10245					32.9594	0.95957
			46.1638	1.03862					33.1133	0.95944
			46.2944	0.96284					33.2537	0.95685
			46.4328	0.90059					33.3959	0.9466
			46.521	0.84265					33.544	0.94082
			46.6363	0.79011					33.6894	0.93394
			46.7464	0.75259					33.8339	0.91062
			46.8303	0.72132					33.9635	0.89978
			46.916	0.68966					34.0879	0.86908
			47.0079	0.68171					34.2165	0.85311
			47.098	0.66897					34.328	0.83947
			47.1862	0.66688					34.4459	0.82513
			47.2351	0.66858					34.5567	0.81769
			47.3152	0.6734					34.6305	0.81585

## Sheet: 3D GITT
Al		Al-In
Areal Capacity	Voltage	Areal Capacity	Voltage
mAh/cm2	(V)	mAh/cm2	(V)
0	0.1784	0	0.989
0.000842697	0.1659	0.000843	0.8643
0.00154	0.1931	0.00155	0.5667
0.00239	0.2059	0.00239	0.5574
0.00309	0.2127	0.00309	0.5574
0.00393	0.2167	0.00393	0.5596
0.00463	0.2204	0.00464	0.5596
0.00548	0.2241	0.00548	0.5614
0.00632	0.226	0.00604	0.5624
0.00702	0.2285	0.00604	0.5624
0.00787	0.2303	0.00688	0.5624
0.00857	0.2319	0.00758	0.5633
0.00941	0.2322	0.00843	0.5639
0.01011	0.2338	0.00927	0.5655
0.01096	0.2344	0.00997	0.5655
0.0118	0.2353	0.01082	0.5655
0.0125	0.2365	0.01152	0.5661
0.0125	0.2369	0.01236	0.5664
0.0125	0.2362	0.01306	0.5664
0.01334	0.2359	0.0139	0.5664
0.01404	0.2378	0.01461	0.567
0.01489	0.2387	0.01545	0.567
0.01559	0.2393	0.01629	0.5667
0.01643	0.2393	0.01699	0.567
0.01728	0.239	0.01784	0.5673
0.01798	0.24	0.01854	0.568
0.01882	0.2406	0.01938	0.5673
0.01952	0.2418	0.02008	0.5683
0.02037	0.2424	0.02093	0.5673
0.02107	0.2418	0.02163	0.5686
0.02191	0.2427	0.02247	0.5686
0.02275	0.2431	0.02332	0.5676
0.02346	0.2431	0.02402	0.5686
0.0243	0.2431	0.02486	0.568
0.025	0.2431	0.02556	0.5683
0.02584	0.2443	0.0264	0.5683
0.02654	0.2446	0.02711	0.568
0.02739	0.2449	0.02795	0.5692
0.02823	0.2455	0.02865	0.5692
0.02893	0.2455	0.02949	0.5686
0.02978	0.2455	0.03034	0.5692
0.03048	0.2458	0.03104	0.5683
0.03132	0.2462	0.03188	0.5692
0.03202	0.2465	0.03258	0.5683
0.03287	0.2468	0.03343	0.5686
0.03371	0.2468	0.03413	0.5692
0.03441	0.2474	0.03497	0.5695
0.03525	0.2477	0.03567	0.5683
0.03596	0.2483	0.03652	0.5692
0.0368	0.248	0.03736	0.5692
0.0375	0.248	0.03806	0.5692
0.03834	0.2489	0.0389	0.568
0.03919	0.2486	0.03961	0.5692
0.03989	0.2486	0.04045	0.5676
0.04073	0.2486	0.04115	0.5676
0.04143	0.2493	0.04199	0.5683
0.04228	0.2493	0.0427	0.5689
0.04298	0.2493	0.04354	0.5676
0.04382	0.2499	0.04438	0.568
0.04466	0.2499	0.04508	0.5676
0.04537	0.2502	0.04593	0.5673
0.04621	0.2502	0.04663	0.5676
0.04691	0.2508	0.04747	0.567
0.04775	0.2505	0.04817	0.567
0.04846	0.2499	0.04902	0.567
0.0493	0.2505	0.04986	0.5673
0.05014	0.2505	0.05056	0.5673
0.05084	0.2508	0.0514	0.5673
0.05169	0.2502	0.05211	0.567
0.05239	0.2508	0.05295	0.567
0.05323	0.2511	0.05365	0.5667
0.05393	0.2508	0.05449	0.5664
0.05478	0.2508	0.0552	0.567
0.05562	0.2508	0.05604	0.567
0.05632	0.2508	0.05688	0.5667
0.05716	0.2508	0.05758	0.5667
0.05787	0.2511	0.05843	0.5664
0.05871	0.2514	0.05913	0.5667
0.05941	0.2517	0.05997	0.5667
0.06025	0.2517	0.06067	0.5664
0.0611	0.252	0.06152	0.5661
0.0618	0.252	0.06222	0.5664
0.06264	0.252	0.06306	0.5661
0.06334	0.2524	0.0639	0.5658
0.06419	0.252	0.06461	0.5655
0.06489	0.2527	0.06545	0.5658
0.06573	0.2527	0.06615	0.5655
0.06657	0.2524	0.06699	0.5655
0.06728	0.2527	0.0677	0.5655
0.06812	0.2527	0.06854	0.5655
0.06882	0.253	0.06924	0.5655
0.06966	0.2527	0.07008	0.5652
0.07037	0.253	0.07093	0.5652
0.07121	0.2527	0.07163	0.5645
0.07205	0.253	0.07247	0.5642
0.07275	0.253	0.07317	0.5645
0.0736	0.2536	0.07402	0.5642
0.0743	0.2533	0.07472	0.5642
0.07514	0.2533	0.07556	0.5633
0.07584	0.2542	0.07626	0.5636
0.07669	0.2533	0.07711	0.5633
0.07753	0.2539	0.07795	0.5633
0.07823	0.2539	0.07865	0.5627
0.07907	0.2539	0.07949	0.5627
0.07978	0.2542	0.0802	0.5624
0.08062	0.2545	0.08104	0.5624
0.08132	0.2545	0.08174	0.5618
0.08216	0.2548	0.08258	0.5614
0.08301	0.2548	0.08329	0.5624
0.08371	0.2545	0.08413	0.5611
0.08455	0.2548	0.08497	0.5614
0.08525	0.2548	0.08567	0.5618
0.0861	0.2548	0.08652	0.5614
0.0868	0.2548	0.08722	0.5614
0.08764	0.2548	0.08806	0.5608
0.08848	0.2548	0.08876	0.5608
0.08919	0.2551	0.08961	0.5608
0.09003	0.2555	0.09031	0.5605
0.09073	0.2548	0.09115	0.5605
0.09157	0.2551	0.09199	0.5602
0.09228	0.2555	0.0927	0.5602
0.09312	0.2551	0.09354	0.5599
0.09396	0.2551	0.09368	0.5602
0.09396	0.3237	0.09368	0.6005
0.09396	0.3323	0.09368	0.6073
0.09396	0.3367	0.09368	0.6114
0.09396	0.3373	0.09368	0.6126
0.09396	0.3389	0.09368	0.6138
0.09396	0.3401	0.09368	0.6145
0.09396	0.3404	0.09368	0.6148
0.09396	0.3416	0.09368	0.6151
0.09396	0.3423	0.09368	0.6151
0.09396	0.3429	0.09368	0.6157
0.09396	0.3435	0.09368	0.616
0.09396	0.3438	0.09368	0.6163
0.09396	0.3444	0.09368	0.6163
0.09396	0.3447	0.09368	0.6166
0.09396	0.3447	0.09368	0.6166
0.09396	0.3451	0.09368	0.6166
0.09396	0.3454	0.09368	0.6166
0.09396	0.346	0.09368	0.6166
0.09396	0.3457	0.09368	0.6166
0.09396	0.3463	0.09368	0.6166
0.09396	0.3463	0.09368	0.6166
0.09396	0.3466	0.09368	0.6169
0.09396	0.3469	0.09368	0.6169
0.09396	0.3469	0.09368	0.6169
0.09396	0.3478	0.09368	0.6169
0.09396	0.3478	0.09368	0.6169
0.09396	0.3485	0.09368	0.6172
0.09396	0.3485	0.09368	0.6179
0.09396	0.3488	0.09368	0.6172
0.09396	0.3488	0.09368	0.6176
0.09396	0.3488	0.09368	0.6179
0.09396	0.3497	0.09368	0.6172
0.09396	0.3497	0.09368	0.6176
0.09396	0.35	0.09368	0.6176
0.09396	0.3503	0.09368	0.6172
0.09396	0.3503	0.09368	0.6185
0.09396	0.3506	0.09368	0.6185
0.09396	0.3506	0.09368	0.6176
0.09396	0.3516	0.09368	0.6182
0.09396	0.3509	0.09368	0.6179
0.09396	0.3509	0.09368	0.6179
0.09396	0.3513	0.09368	0.6182
0.09396	0.3522	0.09368	0.6182
0.09396	0.3522	0.09368	0.6185
0.09396	0.3525	0.09368	0.6179
0.09396	0.3525	0.09368	0.6179
0.09396	0.3525	0.09368	0.6176
0.09396	0.3525	0.09368	0.6182
0.09396	0.3528	0.09368	0.6176
0.09396	0.3531	0.09368	0.6176
0.09396	0.3531	0.09368	0.6179
0.09396	0.3531	0.09368	0.6185
0.09396	0.3534	0.09368	0.6185
0.09396	0.3534	0.09368	0.6185
0.09396	0.3534	0.09368	0.6179
0.09396	0.3534	0.09368	0.6185
0.09396	0.3537	0.09368	0.6185
0.09396	0.3544	0.09368	0.6191
0.09396	0.3544	0.09368	0.6185
0.09396	0.354	0.09368	0.6182
0.09396	0.3544	0.09368	0.6185
0.09396	0.355	0.09368	0.6185
0.09396	0.355	0.09368	0.6185
0.09396	0.3553	0.09368	0.6182
0.09396	0.3553	0.09368	0.6185
0.09396	0.3553	0.09368	0.6185
0.09396	0.3556	0.09368	0.6191
0.09396	0.3556	0.09368	0.6191
0.09396	0.355	0.09368	0.6182
0.09396	0.3556	0.09368	0.6185
0.09396	0.3562	0.09368	0.6185
0.09396	0.3556	0.09368	0.6185
0.09396	0.3562	0.09368	0.6185
0.09396	0.3562	0.09368	0.6185
0.09396	0.3568	0.09368	0.6185
0.09396	0.3565	0.09368	0.6185
0.09396	0.3568	0.09368	0.6185
0.09396	0.3571	0.09368	0.6185
0.09396	0.3568	0.09368	0.6182
0.09396	0.3575	0.09368	0.6185
0.09396	0.3575	0.09368	0.6185
0.09396	0.3575	0.09368	0.6185
0.09396	0.3571	0.09368	0.6191
0.09396	0.3575	0.09368	0.6191
0.09396	0.3575	0.09368	0.6191
0.09396	0.3578	0.09368	0.6185
0.09396	0.3575	0.09368	0.6185
0.09396	0.3578	0.09368	0.6191
0.09396	0.3578	0.09368	0.6185
0.09396	0.3581	0.09368	0.6182
0.09396	0.3584	0.09368	0.6185
0.09396	0.3581	0.09368	0.6194
0.09396	0.3584	0.09368	0.6191
0.09396	0.3584	0.09368	0.6185
0.09396	0.3587	0.09368	0.6185
0.09396	0.3584	0.09368	0.6185
0.09396	0.3584	0.09368	0.6191
0.09396	0.3587	0.09368	0.6191
0.09396	0.3587	0.09368	0.6194
0.09396	0.3587	0.09368	0.6185
0.09396	0.359	0.09368	0.6191
0.09396	0.3593	0.09368	0.6191
0.09396	0.3593	0.09368	0.6191
0.09396	0.3593	0.09368	0.6194
0.09396	0.3596	0.09368	0.6194
0.09396	0.3599	0.09368	0.6194
0.09396	0.3596	0.09368	0.6194
0.09396	0.3599	0.09368	0.6194
0.09396	0.3599	0.09368	0.6194
0.09396	0.3599	0.09368	0.6191
0.09396	0.3599	0.09368	0.6191
0.09396	0.3602	0.09368	0.62
0.09396	0.3602	0.09368	0.6194
0.09396	0.3612	0.09368	0.62
0.09396	0.3606	0.09368	0.62
0.09396	0.3606	0.09368	0.62
0.09396	0.3606	0.09368	0.6197
0.09396	0.3609	0.09368	0.6197
0.09396	0.3612	0.09368	0.62
0.09396	0.3612	0.09368	0.6191
0.09396	0.3612	0.09368	0.62
0.09396	0.3612	0.09368	0.6197
0.09396	0.3612	0.09368	0.62
0.09396	0.3615	0.09368	0.6203
0.09396	0.3609	0.09368	0.6197
0.09396	0.3612	0.09368	0.62
0.09396	0.3612	0.09368	0.6203
0.09396	0.3612	0.09368	0.62
0.09396	0.3615	0.09368	0.62
0.09396	0.3615	0.09368	0.62
0.09396	0.3615	0.09368	0.6194
0.09396	0.3615	0.09368	0.6197
0.09396	0.3615	0.09368	0.62
0.09396	0.3612	0.09368	0.6197
0.09396	0.3618	0.09368	0.6197
0.09396	0.3621	0.09368	0.6203
0.09396	0.3618	0.09368	0.6203
0.09396	0.3624	0.09368	0.62
0.09396	0.3615	0.09368	0.62
0.09396	0.3624	0.09368	0.62
0.09396	0.3627	0.09368	0.6197
0.09396	0.3624	0.09368	0.62
0.09396	0.3621	0.09368	0.62
0.09396	0.3624	0.09368	0.62
0.09396	0.3621	0.09368	0.62
0.09396	0.3624	0.09368	0.6203
0.09396	0.3624	0.09368	0.62
0.09396	0.3624	0.09368	0.62
0.09396	0.3627	0.09368	0.6203
0.09396	0.3624	0.09368	0.6203
0.09396	0.3627	0.09368	0.62
0.09396	0.3627	0.09368	0.62
0.09396	0.3627	0.09368	0.62
0.09396	0.3627	0.09368	0.62
0.09396	0.3627	0.09368	0.6203
0.09396	0.3627	0.09368	0.6203
0.09396	0.3627	0.09368	0.6203
0.09396	0.3627	0.09368	0.6203
0.09396	0.363	0.09368	0.62
0.09396	0.363	0.09368	0.6203
0.09396	0.363	0.09368	0.6203
0.09396	0.363	0.09368	0.6207
0.09396	0.363	0.09368	0.6203
0.09396	0.363	0.09368	0.6207
0.09396	0.363	0.09368	0.6203
0.09396	0.3633	0.09368	0.6203
0.09396	0.3633	0.09368	0.62
0.09396	0.3633	0.09368	0.6203
0.09396	0.363	0.09368	0.62
0.09396	0.3637	0.09368	0.62
0.09396	0.3637	0.09368	0.6203
0.09396	0.3637	0.09368	0.6203
0.09396	0.364	0.09368	0.62
0.09396	0.3637	0.09368	0.6207
0.09396	0.3633	0.09368	0.6203
0.09396	0.3646	0.09368	0.6203
0.09396	0.364	0.09368	0.62
0.09396	0.3643	0.09368	0.62
0.09396	0.3649	0.09368	0.6203
0.09396	0.3646	0.09368	0.6203
0.09396	0.364	0.09368	0.6203
0.09396	0.3646	0.09368	0.6203
0.09396	0.3646	0.09368	0.62
0.09396	0.3649	0.09368	0.6207
0.09396	0.3649	0.09368	0.62
0.09396	0.3649	0.09368	0.6207
0.09396	0.3649	0.09368	0.62
0.09396	0.3649	0.09368	0.6207
0.09396	0.3649	0.09368	0.6207
0.09396	0.3649	0.09368	0.62
0.09396	0.3649	0.09368	0.6203
0.09396	0.3649	0.09368	0.6203
0.09396	0.3649	0.09368	0.6203
0.09396	0.3646	0.09368	0.6203
0.09396	0.3658	0.09368	0.62
0.09396	0.3655	0.09368	0.6203
0.09396	0.3655	0.09368	0.62
0.09396	0.3649	0.09368	0.6207
0.09396	0.3661	0.09368	0.62
0.09396	0.3658	0.09368	0.6203
0.09396	0.3649	0.09368	0.6203
0.09396	0.3658	0.09368	0.6207
0.09396	0.3658	0.09368	0.6203
0.09396	0.3658	0.09368	0.6207
0.09396	0.3661	0.09368	0.62
0.09396	0.3658	0.09368	0.6203
0.09396	0.3658	0.09368	0.6203
0.09396	0.3664	0.09368	0.6203
0.09396	0.3658	0.09368	0.6203
0.09396	0.3655	0.09368	0.62
0.09396	0.3661	0.09368	0.6207
0.09396	0.3664	0.09368	0.6203
0.09396	0.3658	0.09368	0.6203
0.09396	0.3664	0.09368	0.6203
0.09396	0.3661	0.09368	0.6203
0.09396	0.3664	0.09368	0.62
0.09396	0.3664	0.09368	0.6203
0.09396	0.3664	0.09368	0.6203
0.09396	0.3661	0.09368	0.6207
0.09396	0.3661	0.09368	0.62
0.09396	0.3664	0.09368	0.6203
0.09396	0.3661	0.09368	0.6207
0.09396	0.3664	0.09368	0.6203
0.09396	0.3664	0.09368	0.6203
0.09396	0.3661	0.09368	0.6207
0.09396	0.3664	0.09368	0.62
0.09396	0.3664	0.09368	0.62
0.09396	0.3664	0.09368	0.6203
0.09396	0.3661	0.09368	0.6207
0.09396	0.3668	0.09368	0.6203
0.09396	0.3664	0.09368	0.6203
0.09396	0.3664	0.09368	0.6203
0.09396	0.3668	0.09368	0.6203
0.09396	0.3664	0.09368	0.62
0.09396	0.3664	0.09368	0.62
0.09396	0.3668	0.09368	0.6203
0.09396	0.3668	0.09368	0.62
0.09396	0.3668	0.09368	0.6207
0.09396	0.3668	0.09368	0.6203
0.09396	0.3668	0.09368	0.6203
0.09396	0.3674	0.09368	0.6203
0.09396	0.3671	0.09368	0.6203
0.09396	0.3668	0.09368	0.6203
0.09396	0.3671	0.09368	0.6203
0.09396	0.3671	0.09368	0.6207
0.09396	0.3668	0.09368	0.6203
0.09396	0.3668	0.09368	0.6207
0.09396	0.3671	0.09368	0.6203
0.09396	0.3671	0.09368	0.6203
0.09396	0.3668	0.09368	0.6203
0.09396	0.3674	0.09368	0.6207
0.09396	0.3671	0.09368	0.6203
0.09396	0.3668	0.09368	0.6207
0.09396	0.3674	0.09368	0.6207
0.09396	0.3674	0.09368	0.6207
0.09396	0.3671	0.09368	0.6203
0.09396	0.3674	0.09368	0.6207
0.09396	0.3674	0.09368	0.6207
0.09396	0.3671	0.09368	0.6203
0.09396	0.3671	0.09368	0.6203
0.09396	0.3674	0.09368	0.6203
0.09396	0.3674	0.09368	0.6203
0.09396	0.3671	0.09368	0.6203
0.09396	0.3671	0.09368	0.6203
0.09396	0.3674	0.09368	0.6203
0.09396	0.3674	0.09368	0.6203
0.09396	0.3674	0.09368	0.6207
0.09396	0.3674	0.09368	0.6207
0.09396	0.3674	0.09368	0.6207
0.09396	0.3671	0.09368	0.621
0.09396	0.3674	0.09368	0.6203
0.09396	0.3674	0.09368	0.6207
0.09396	0.3674	0.09368	0.6203
0.09396	0.3674	0.09368	0.6207
0.09396	0.3677	0.09368	0.6203
0.09396	0.3674	0.09368	0.621
0.09396	0.3671	0.09368	0.6207
0.09396	0.3674	0.09368	0.6207
0.09396	0.3677	0.09368	0.6207
0.09396	0.3671	0.09368	0.621
0.09396	0.3674	0.09368	0.6207
0.09396	0.3677	0.09368	0.6203
0.09396	0.3677	0.09368	0.6207
0.09396	0.3674	0.09368	0.6207
0.09396	0.3677	0.09368	0.6207
0.09396	0.3677	0.09368	0.6203
0.09396	0.3674	0.09368	0.6203
0.09396	0.3674	0.09368	0.6207
0.09396	0.3677	0.09368	0.6207
0.09396	0.3674	0.09368	0.6203
0.09396	0.3677	0.09368	0.621
0.09396	0.3677	0.09368	0.6207
0.09396	0.3677	0.09368	0.6207
0.09396	0.3674	0.09368	0.6203
0.09396	0.3677	0.09368	0.6203
0.09396	0.3677	0.09368	0.6207
0.09396	0.3677	0.09368	0.6203
0.09396	0.368	0.09368	0.6207
0.09396	0.3677	0.09368	0.6207
0.09396	0.368	0.09368	0.6207
0.09396	0.3677	0.09368	0.6207
0.09396	0.3677	0.09368	0.6207
0.09396	0.368	0.09368	0.6207
0.09396	0.368	0.09368	0.6213
0.09396	0.3677	0.09368	0.6207
0.09396	0.3677	0.09368	0.621
0.09396	0.368	0.09368	0.621
0.09396	0.368	0.09368	0.6207
0.09396	0.3677	0.09368	0.621
0.09396	0.368	0.09368	0.6207
0.09396	0.3677	0.09368	0.621
0.09396	0.368	0.09368	0.6207
0.09396	0.368	0.09368	0.6207
0.09396	0.3683	0.09368	0.6207
0.09396	0.368	0.09368	0.6207
0.09396	0.368	0.09368	0.621
0.09396	0.368	0.09368	0.6207
0.09396	0.3677	0.09368	0.6207
0.09396	0.3683	0.09368	0.621
0.09396	0.3677	0.09368	0.6207
0.09396	0.3683	0.09368	0.621
0.09396	0.368	0.09368	0.6207
0.09396	0.3683	0.09368	0.6207
0.09396	0.368	0.09368	0.6207
0.09396	0.3683	0.09368	0.621
0.09396	0.3683	0.09368	0.6203
0.09396	0.3686	0.09368	0.621
0.09396	0.3686	0.09368	0.6207
0.09396	0.3686	0.09368	0.6207
0.09396	0.368	0.09368	0.6207
0.09396	0.3683	0.09368	0.621
0.09396	0.3683	0.09368	0.6207
0.09396	0.3683	0.09368	0.621
0.09396	0.3683	0.09368	0.6207
0.09396	0.3686	0.09368	0.621
0.09396	0.368	0.09368	0.621
0.09396	0.3677	0.09368	0.6207
0.09396	0.368	0.09368	0.6207
0.09396	0.3683	0.09368	0.6207
0.09396	0.3683	0.09368	0.621
0.09396	0.368	0.09368	0.621
0.09396	0.368	0.09368	0.6213
0.09396	0.3683	0.09368	0.621
0.09396	0.3683	0.09368	0.6207
0.09396	0.3686	0.09368	0.6207
0.09396	0.3689	0.09368	0.6207
0.09396	0.3683	0.09368	0.6207
0.09396	0.3683	0.09368	0.6207
0.09396	0.3686	0.09368	0.6207
0.09396	0.3686	0.09368	0.621
0.09396	0.3689	0.09368	0.621
0.09396	0.368	0.09368	0.6207
0.09396	0.3689	0.09368	0.6213
0.09396	0.3692	0.09368	0.621
0.09396	0.3689	0.09368	0.621
0.09396	0.3686	0.09368	0.621
0.09396	0.3686	0.09368	0.6213
0.09396	0.3692	0.09368	0.6207
0.09396	0.3686	0.09368	0.621
0.09396	0.3689	0.09368	0.621
0.09396	0.3686	0.09368	0.621
0.09396	0.3689	0.09368	0.6213
0.09396	0.3692	0.09368	0.6207
0.09396	0.3686	0.09368	0.6207
0.09396	0.3686	0.09368	0.6213
0.09396	0.3689	0.09368	0.6207
0.09396	0.3689	0.09368	0.6207
0.09396	0.3689	0.09368	0.6213
0.09396	0.3686	0.09368	0.621
0.09396	0.3689	0.09368	0.621
0.09396	0.3689	0.09368	0.6207
0.09396	0.3689	0.09368	0.6207
0.09396	0.3692	0.09368	0.621
0.09396	0.3695	0.09368	0.6213
0.09396	0.3692	0.09368	0.6207
0.09396	0.3692	0.09368	0.621
0.09396	0.3692	0.09368	0.621
0.09396	0.3689	0.09368	0.6213
0.09396	0.3695	0.09368	0.6207
0.09396	0.3686	0.09368	0.621
0.09396	0.3695	0.09368	0.6213
0.09396	0.3695	0.09368	0.6207
0.09396	0.3692	0.09368	0.621
0.09396	0.3692	0.09368	0.6213
0.09396	0.3695	0.09368	0.621
0.09396	0.3695	0.09368	0.6207
0.09396	0.3692	0.09368	0.621
0.09396	0.3695	0.09368	0.621
0.09396	0.3695	0.09368	0.6213
0.09396	0.3695	0.09368	0.6216
0.09396	0.3695	0.09368	0.6207
0.09396	0.3692	0.09368	0.6207
0.09396	0.3699	0.09368	0.6207
0.09396	0.3695	0.09368	0.621
0.09396	0.3695	0.09368	0.6213
0.09396	0.3695	0.09368	0.621
0.09396	0.3692	0.09368	0.6213
0.09396	0.3695	0.09368	0.621
0.09396	0.3695	0.09368	0.621
0.09396	0.3695	0.09368	0.621
0.09396	0.3695	0.09368	0.621
0.09396	0.3695	0.09368	0.621
0.09396	0.3695	0.09368	0.6213
0.09396	0.3695	0.09368	0.6213
0.09396	0.3699	0.09368	0.621
0.09396	0.3695	0.09368	0.6207
0.09396	0.3699	0.09368	0.6213
0.09396	0.3699	0.09368	0.621
0.09396	0.3699	0.09368	0.6207
0.09396	0.3695	0.09368	0.621
0.09396	0.3695	0.09368	0.621
0.09396	0.3699	0.09368	0.6216
0.09396	0.3699	0.09368	0.6207
0.09396	0.3699	0.09368	0.6207
0.09396	0.3699	0.09368	0.6213
0.09396	0.3699	0.09368	0.6213
0.09396	0.3699	0.09368	0.6216
0.09396	0.3695	0.09368	0.6216
0.09396	0.3699	0.09368	0.6213
0.09396	0.3699	0.09368	0.6213
0.09396	0.3699	0.09368	0.6213
0.09396	0.3695	0.09368	0.6216
0.09396	0.3695	0.09368	0.6219
0.09396	0.3702	0.09368	0.621
0.09396	0.3699	0.09368	0.6216
0.09396	0.3702	0.09368	0.621
0.09396	0.3699	0.09368	0.6213
0.09396	0.3699	0.09368	0.621
0.09396	0.3699	0.09368	0.6213
0.09396	0.3699	0.09368	0.6219
0.09396	0.3699	0.09368	0.621
0.09396	0.3699	0.09368	0.621
0.09396	0.3699	0.09368	0.6213
0.09396	0.3702	0.09368	0.6213
0.09396	0.3699	0.09368	0.6207
0.09396	0.3699	0.09368	0.6213
0.09396	0.3699	0.09368	0.6216
0.09396	0.3702	0.09368	0.6213
0.09396	0.3702	0.09368	0.6213
0.09396	0.3702	0.09368	0.621
0.09396	0.3699	0.09368	0.6219
0.09396	0.3705	0.09368	0.6213
0.09396	0.3702	0.09368	0.6216
0.09396	0.3699	0.09368	0.621
0.09396	0.3702	0.09368	0.6213
0.09396	0.3702	0.09368	0.6216
0.09396	0.3702	0.09368	0.6213
0.09396	0.3702	0.09368	0.6216
0.09396	0.3702	0.09368	0.621
0.09396	0.3702	0.09368	0.6219
0.09396	0.3702	0.09368	0.621
0.09396	0.3702	0.09368	0.6213
0.09396	0.3702	0.09368	0.6213
0.09396	0.3702	0.09368	0.6213
0.09396	0.3702	0.09368	0.6219
0.09396	0.3702	0.09368	0.6213
0.09396	0.3702	0.09368	0.6213
0.09396	0.3702	0.09368	0.6219
0.09396	0.3705	0.09368	0.621
0.09396	0.3702	0.09368	0.6213
0.09396	0.3699	0.09368	0.6213
0.09396	0.3702	0.09368	0.6216
0.09396	0.3702	0.09368	0.6213
0.09396	0.3705	0.09368	0.621
0.09396	0.3702	0.09368	0.621
0.09396	0.3705	0.09368	0.621
0.09396	0.3699	0.09368	0.6216
0.09396	0.3705	0.09368	0.6216
0.09396	0.3705	0.09368	0.621
0.09396	0.3702	0.09368	0.6213
0.09396	0.3705	0.09368	0.6213
0.09396	0.3702	0.09368	0.6213
0.09396	0.3708	0.09368	0.6213
0.09396	0.3705	0.09368	0.6213
0.09396	0.3702	0.09368	0.6216
0.09396	0.3702	0.09368	0.6216
0.09396	0.3708	0.09368	0.621
0.09396	0.3702	0.09368	0.621
0.09396	0.3708	0.09368	0.6213
0.09396	0.3705	0.09368	0.6213
0.09396	0.3705	0.09368	0.6216
0.09396	0.3705	0.09368	0.6216
0.09396	0.3705	0.09368	0.6216
0.09396	0.3705	0.09368	0.6219
0.09396	0.3702	0.09368	0.6213
0.09396	0.3705	0.09368	0.6219
0.09396	0.3705	0.09368	0.6219
0.09396	0.3708	0.09368	0.6213
0.09396	0.3705	0.09368	0.6219
0.09396	0.3702	0.09368	0.6216
0.09396	0.3705	0.09368	0.6216
0.09396	0.3708	0.09368	0.621
0.09396	0.3705	0.09368	0.6213
0.09396	0.3705	0.09368	0.621
0.09396	0.3708	0.09368	0.6216
0.09396	0.3705	0.09368	0.6213
0.09396	0.3705	0.09368	0.621
0.09396	0.3702	0.09368	0.6213
0.09396	0.3702	0.09368	0.6216
0.09396	0.3705	0.09368	0.6213
0.09396	0.3705	0.09368	0.621
0.09396	0.3705	0.09368	0.6219
0.09396	0.3705	0.09368	0.6213
0.09396	0.3705	0.09368	0.6213
0.09396	0.3705	0.09368	0.6216
0.09396	0.3705	0.09368	0.6219
0.09396	0.3702	0.09368	0.6219
0.09396	0.3708	0.09368	0.6219
0.09396	0.3708	0.09368	0.6213
0.09396	0.3708	0.09368	0.6216
0.09396	0.3705	0.09368	0.6213
0.09396	0.3711	0.09368	0.6213
0.09396	0.3708	0.09368	0.621
0.09396	0.3708	0.09368	0.6213
0.09396	0.3708	0.09368	0.6216
0.09396	0.3705	0.09368	0.621
0.09396	0.3708	0.09368	0.6213
0.09396	0.3705	0.09368	0.6216
0.09396	0.3708	0.09368	0.6213
0.09396	0.3708	0.09368	0.6213
0.09396	0.3711	0.09368	0.6213
0.09396	0.3711	0.09368	0.6213
0.09396	0.3708	0.09368	0.6213
0.09396	0.3708	0.09368	0.6213
0.09396	0.3708	0.09368	0.6213
0.09396	0.3705	0.09368	0.6213
0.09396	0.3708	0.09368	0.6216
0.09396	0.3708	0.09368	0.621
0.09396	0.3711	0.09368	0.6216
0.09396	0.3705	0.09368	0.6216
0.09396	0.3708	0.09368	0.6216
0.09396	0.3708	0.09368	0.6216
0.09396	0.3708	0.09368	0.6219
0.09396	0.3711	0.09368	0.6216
0.09396	0.3711	0.09368	0.6213
0.09396	0.3705	0.09368	0.6213
0.09396	0.3711	0.09368	0.6216
0.09396	0.3711	0.09368	0.6216
0.09396	0.3711	0.09368	0.6213
0.09396	0.3708	0.09368	0.6219
0.09396	0.3705	0.09368	0.6219
0.09396	0.3711	0.09368	0.6219
0.09396	0.3708	0.09368	0.6216
0.09396	0.3705	0.09368	0.6216
0.09396	0.3711	0.09368	0.6213
0.09396	0.3708	0.09368	0.6219
0.09396	0.3711	0.09368	0.6216
0.09396	0.3705	0.09368	0.6216
0.09396	0.3708	0.09368	0.6219
0.09396	0.3708	0.09368	0.6213
0.09396	0.3708	0.09368	0.6219
0.09396	0.3708	0.09368	0.6213
0.09396	0.3708	0.09368	0.6219
0.09396	0.3711	0.09368	0.6219
0.09396	0.3714	0.09368	0.6219
0.09396	0.3714	0.09368	0.621
0.09396	0.3708	0.09368	0.6219
0.09396	0.3711	0.09368	0.6219
0.09396	0.3708	0.09368	0.6213
0.09396	0.3714	0.09368	0.6213
0.09396	0.3708	0.09368	0.6219
0.09396	0.3711	0.09368	0.6219
0.09396	0.3708	0.09368	0.6213
0.09396	0.3708	0.09368	0.6216
0.09396	0.3711	0.09368	0.621
0.09396	0.3714	0.09368	0.6213
0.09396	0.3711	0.09368	0.6219
0.09396	0.3711	0.09368	0.6219
0.09396	0.3714	0.09368	0.6216
0.09396	0.3717	0.09368	0.6213
0.09396	0.3708	0.09368	0.6219
0.09396	0.3711	0.09368	0.621
0.09396	0.3711	0.09368	0.6219
0.09396	0.3708	0.09368	0.6219
0.09396	0.3708	0.09368	0.6213
0.09396	0.3708	0.09368	0.6213
0.09396	0.3711	0.09368	0.6219
0.09396	0.3711	0.09368	0.6219
0.09396	0.3711	0.09368	0.6213
0.09396	0.3708	0.09368	0.6219
0.09396	0.3714	0.09368	0.6219
0.09396	0.3711	0.09368	0.6213
0.09396	0.3708	0.09368	0.6219
0.09396	0.3708	0.09368	0.6219
0.09396	0.3711	0.09368	0.6213
0.09396	0.3711	0.09368	0.6219
0.09396	0.3711	0.09368	0.6219
0.09396	0.3708	0.09368	0.6219
0.09396	0.3711	0.09368	0.6213
0.09396	0.3717	0.09368	0.6213
0.09396	0.3714	0.09368	0.6219
0.09396	0.3708	0.09368	0.6213
0.09396	0.3708	0.09368	0.621
0.09396	0.3708	0.09368	0.6213
0.09396	0.3711	0.09368	0.6216
0.09396	0.3714	0.09368	0.6213
0.09396	0.3717	0.09368	0.6219
0.09396	0.3714	0.09368	0.6219
0.09396	0.3711	0.09368	0.6213
0.09396	0.3708	0.09368	0.6219
0.09396	0.3717	0.09368	0.6213
0.09396	0.3714	0.09368	0.6213
0.09396	0.3708	0.09368	0.6216
0.09396	0.3711	0.09368	0.6216
0.09396	0.3714	0.09368	0.6219
0.09396	0.3717	0.09368	0.6213
0.09396	0.3714	0.09368	0.6219
0.09396	0.3717	0.09368	0.6213
0.09396	0.3708	0.09368	0.6213
0.09396	0.3708	0.09368	0.6216
0.09396	0.3708	0.09368	0.6213
0.09396	0.3708	0.09368	0.6213
0.09396	0.3711	0.09368	0.6219
0.09396	0.3708	0.09368	0.6213
0.09396	0.3714	0.09368	0.6213
0.09396	0.3711	0.09368	0.6213
0.09396	0.3711	0.09368	0.6216
0.09396	0.3708	0.09368	0.6213
0.09396	0.3708	0.09368	0.6213
0.09396	0.3711	0.09368	0.6219
0.09396	0.3717	0.09368	0.6219
0.09396	0.3717	0.09368	0.6219
0.09396	0.3717	0.09368	0.6219
0.09396	0.3711	0.09368	0.6219
0.09396	0.3711	0.09368	0.6219
0.09396	0.3717	0.09368	0.6213
0.09396	0.3708	0.09368	0.6219
0.09396	0.3711	0.09368	0.6219
0.09396	0.3717	0.09368	0.621
0.09396	0.3708	0.09368	0.6219
0.09396	0.3711	0.09368	0.6213
0.09396	0.3717	0.09368	0.6219
0.09396	0.3717	0.09368	0.6219
0.09396	0.3711	0.09368	0.6219
0.09396	0.3717	0.09368	0.6213
0.09396	0.3711	0.09368	0.6219
0.09396	0.3717	0.09368	0.6219
0.09396	0.3717	0.09368	0.6213
0.09396	0.3717	0.09368	0.6219
0.09396	0.3711	0.09368	0.6216
0.09396	0.3711	0.09368	0.6216
0.09396	0.3717	0.09368	0.6213
0.09396	0.3717	0.09368	0.6219
0.09396	0.3717	0.09368	0.6219
0.09396	0.3711	0.09368	0.6213
0.09396	0.3717	0.09368	0.6219
0.09396	0.3717	0.09368	0.6219
0.09396	0.3717	0.09368	0.6213
0.09396	0.3717	0.09368	0.6216
0.09396	0.3717	0.09368	0.6213
0.09396	0.372	0.09368	0.6216
0.09396	0.3711	0.09368	0.6219
0.09396	0.3714	0.09368	0.6216
0.09396	0.3717	0.09368	0.6219
0.09396	0.3711	0.09368	0.6213
0.09396	0.372	0.09368	0.6219
0.09396	0.3714	0.09368	0.6219
0.09396	0.3717	0.09368	0.6219
0.09396	0.3714	0.09368	0.6219
0.09396	0.3711	0.09368	0.6213
0.09396	0.3714	0.09368	0.6219
0.09396	0.3711	0.09368	0.6216
0.09396	0.3714	0.09368	0.6219
0.09396	0.3717	0.09368	0.6219
0.09396	0.3711	0.09368	0.6213
0.09396	0.3717	0.09368	0.6213
0.09396	0.3711	0.09368	0.6213
0.09396	0.3711	0.09368	0.6213
0.09396	0.3717	0.09368	0.6213
0.09396	0.3717	0.09368	0.6213
0.09396	0.3711	0.09368	0.6219
0.09396	0.3711	0.09368	0.6213
0.09396	0.3717	0.09368	0.6216
0.09396	0.3708	0.09368	0.6213
0.09396	0.3714	0.09368	0.6219
0.09396	0.3717	0.09368	0.6216
0.09396	0.372	0.09368	0.6219
0.09396	0.3711	0.09368	0.6213
0.09396	0.3711	0.09368	0.6213
0.09396	0.3717	0.09368	0.6219
0.09396	0.372	0.09368	0.6213
0.09396	0.3717	0.09368	0.6219
0.09396	0.3714	0.09368	0.6213
0.09396	0.3714	0.09368	0.6213
0.09396	0.3717	0.09368	0.6219
0.09396	0.3714	0.09368	0.6216
0.09396	0.3714	0.09368	0.6216
0.09396	0.3717	0.09368	0.6219
0.09396	0.3714	0.09368	0.6219
0.09396	0.3717	0.09368	0.6219
0.09396	0.3717	0.09368	0.6219
0.09396	0.3717	0.09368	0.621
0.09396	0.3717	0.09368	0.6213
0.09396	0.3714	0.09368	0.6213
0.09396	0.3717	0.09368	0.6219
0.09396	0.3714	0.09368	0.6216
0.09396	0.3714	0.09368	0.6219
0.09396	0.3714	0.09368	0.6219
0.09396	0.3711	0.09368	0.6213
0.09396	0.3717	0.09368	0.6219
0.09396	0.3717	0.09368	0.6213
0.09396	0.3714	0.09368	0.6219
0.09396	0.372	0.09368	0.6216
0.09396	0.3717	0.09368	0.6216
0.09396	0.3717	0.09368	0.6216
0.09396	0.3714	0.09368	0.621
0.09396	0.3711	0.09368	0.6219
0.09396	0.3717	0.09368	0.621
0.09396	0.3717	0.09368	0.6216
0.09396	0.3717	0.09368	0.6216
0.09396	0.3717	0.09368	0.6219
0.09396	0.3717	0.09368	0.6216
0.09396	0.3717	0.09368	0.6216
0.09396	0.3717	0.09368	0.6219
0.09396	0.3714	0.09368	0.6219
0.09396	0.3717	0.09368	0.6213
0.09396	0.372	0.09368	0.6216
0.09396	0.3717	0.09368	0.6219
0.09396	0.3723	0.09368	0.6213
0.09396	0.3717	0.09368	0.6216
0.09396	0.3717	0.09368	0.6219
0.09396	0.3717	0.09368	0.6213
0.09396	0.372	0.09368	0.6213
0.09396	0.3717	0.09368	0.6219
0.09396	0.372	0.09368	0.6216
0.09396	0.3714	0.09368	0.6213
0.09396	0.3717	0.09368	0.6219
0.09396	0.372	0.09368	0.6213
0.09396	0.3717	0.09368	0.6213
0.09396	0.372	0.09368	0.621
0.09396	0.3717	0.09368	0.6213
0.09396	0.3717	0.09368	0.6219
0.09396	0.3714	0.09368	0.6216
0.09396	0.3717	0.09368	0.6216
0.09396	0.3717	0.09368	0.6219
0.09396	0.3723	0.09368	0.6213
0.09396	0.3717	0.09368	0.6216
0.09396	0.3714	0.09368	0.6213
0.09396	0.3714	0.09368	0.6216
0.09396	0.3714	0.09368	0.6216
0.09396	0.372	0.09368	0.6216
0.09396	0.3717	0.09368	0.6219
0.09396	0.3717	0.09368	0.6219
0.09396	0.372	0.09368	0.6219
0.09396	0.372	0.09368	0.6216
0.09396	0.372	0.09368	0.6213
0.09396	0.3714	0.09368	0.6219
0.09396	0.3714	0.09368	0.6213
0.09396	0.372	0.09368	0.6216
0.09396	0.3714	0.09368	0.6219
0.09396	0.3717	0.09368	0.6213
0.09396	0.3714	0.09368	0.6213
0.09396	0.3714	0.09368	0.6219
0.09396	0.372	0.09368	0.6219
0.09396	0.3717	0.09368	0.6219
0.09396	0.3717	0.09368	0.6216
0.09396	0.372	0.09368	0.6213
0.09396	0.3717	0.09368	0.6213
0.09396	0.3717	0.09368	0.6219
0.09396	0.3717	0.09368	0.6216
0.09396	0.372	0.09368	0.6219
0.09396	0.3723	0.09368	0.6216
0.09396	0.3717	0.09368	0.6219
0.09396	0.3717	0.09368	0.6219
0.09396	0.3714	0.09368	0.6213
0.09396	0.372	0.09368	0.6219
0.09396	0.372	0.09368	0.6216
0.09396	0.3717	0.09368	0.6219
0.09396	0.3717	0.09368	0.6216
0.09396	0.3711	0.09368	0.6216
0.09396	0.3717	0.09368	0.6219
0.09396	0.372	0.09368	0.6219
0.09396	0.3717	0.09368	0.6213
0.09396	0.3717	0.09368	0.6219
0.09396	0.3723	0.09368	0.6219
0.09396	0.372	0.09368	0.6219
0.09396	0.3717	0.09368	0.6219
0.09396	0.3717	0.09368	0.6219
0.09396	0.372	0.09368	0.6216
0.09396	0.372	0.09368	0.6213
0.09396	0.3711	0.09368	0.6219
0.09396	0.3717	0.09368	0.6219
0.09396	0.3723	0.09368	0.6216
0.09396	0.3717	0.09368	0.6213
0.09396	0.3717	0.09368	0.6219
0.09396	0.3717	0.09368	0.6213
0.09396	0.3714	0.09368	0.6219
0.09396	0.3717	0.09368	0.6219
0.09396	0.3723	0.09368	0.6213
0.09396	0.372	0.09368	0.6213
0.09396	0.372	0.09368	0.6213
0.09396	0.372	0.09368	0.6213
0.09396	0.372	0.09368	0.6219
0.09396	0.372	0.09368	0.6216
0.09396	0.3714	0.09368	0.6219
0.09396	0.3717	0.09368	0.6219
0.09396	0.3714	0.09368	0.6216
0.09396	0.372	0.09368	0.6219
0.09396	0.3723	0.09368	0.6219
0.09396	0.372	0.09368	0.6219
0.09396	0.372	0.09368	0.6219
0.09396	0.372	0.09368	0.6216
0.09396	0.372	0.09368	0.6213
0.09396	0.3714	0.09368	0.6219
0.09396	0.3717	0.09368	0.6213
0.09396	0.372	0.09368	0.6213
0.09396	0.3717	0.09368	0.6219
0.09396	0.3723	0.09368	0.6216
0.09396	0.372	0.09368	0.6219
0.09396	0.3714	0.09368	0.6213
0.09396	0.3717	0.09368	0.6219
0.09396	0.372	0.09368	0.6213
0.09396	0.372	0.09368	0.6219
0.09396	0.3714	0.09368	0.6216
0.09396	0.3717	0.09368	0.6219
0.09396	0.3726	0.09368	0.6219
0.09396	0.3714	0.09368	0.6219
0.09396	0.3714	0.09368	0.6213
0.09396	0.372	0.09368	0.6213
0.09396	0.3717	0.09368	0.6216
0.09396	0.3717	0.09368	0.6219
0.09396	0.3714	0.09368	0.6213
0.09396	0.372	0.09368	0.6219
0.09396	0.3714	0.09368	0.6213
0.09396	0.372	0.09368	0.6213
0.09396	0.3714	0.09368	0.6213
0.09396	0.3723	0.09368	0.6219
0.09396	0.372	0.09368	0.6216
0.09396	0.3717	0.09368	0.6219
0.09396	0.3717	0.09368	0.6216
0.09396	0.372	0.09368	0.6216
0.09396	0.3717	0.09368	0.6219
0.09396	0.3717	0.09368	0.6213
0.09396	0.372	0.09368	0.6219
0.09396	0.3714	0.09368	0.6219
0.09396	0.372	0.09368	0.6213
0.09396	0.3726	0.09368	0.6219
0.09396	0.3726	0.09368	0.6219
0.09396	0.3726	0.09368	0.6219
0.09396	0.3723	0.09368	0.6213
0.09396	0.3717	0.09368	0.6213
0.09396	0.3717	0.09368	0.6219
0.09396	0.3723	0.09368	0.6216
0.09396	0.372	0.09368	0.6219
0.09396	0.3726	0.09368	0.6216
0.09396	0.3714	0.09368	0.6219
0.09396	0.3717	0.09368	0.6216
0.09396	0.3714	0.09368	0.6219
0.09396	0.3717	0.09368	0.6213
0.09396	0.3723	0.09368	0.6219
0.09396	0.3723	0.09368	0.6216
0.09396	0.3717	0.09368	0.6216
0.09396	0.3726	0.09368	0.6219
0.09396	0.3714	0.09368	0.6216
0.09396	0.3714	0.09368	0.6216
0.09396	0.3723	0.09368	0.6219
0.09396	0.3717	0.09368	0.6216
0.09396	0.3723	0.09368	0.6216
0.09396	0.372	0.09368	0.6219
0.09396	0.3714	0.09368	0.6219
0.09396	0.3714	0.09368	0.6216
0.09396	0.3723	0.09368	0.6219
0.09396	0.372	0.09368	0.6213
0.09396	0.372	0.09368	0.6219
0.09396	0.3726	0.09368	0.6216
0.09396	0.3723	0.09368	0.6216
0.09396	0.3714	0.09368	0.6219
0.09396	0.3714	0.09368	0.6219
0.09396	0.3726	0.09368	0.6219
0.09396	0.3726	0.09368	0.6213
0.09396	0.3717	0.09368	0.6216
0.09396	0.372	0.09368	0.6219
0.09396	0.3717	0.09368	0.6216
0.09396	0.3726	0.09368	0.6219
0.09396	0.3714	0.09368	0.6216
0.09396	0.3717	0.09368	0.6216
0.09396	0.372	0.09368	0.6216
0.09396	0.3723	0.09368	0.6213
0.09396	0.3717	0.09368	0.6219
0.09396	0.3723	0.09368	0.6216
0.09396	0.3717	0.09368	0.6219
0.09396	0.3723	0.09368	0.6219
0.09396	0.372	0.09368	0.6219
0.09396	0.3714	0.09368	0.6219
0.09396	0.3723	0.09368	0.6219
0.09396	0.3723	0.09368	0.6216
0.09396	0.3717	0.09368	0.6219
0.09396	0.372	0.09368	0.6219
0.09396	0.372	0.09368	0.6219
0.09396	0.3717	0.09368	0.6219
0.09396	0.3723	0.09368	0.6219
0.09396	0.3717	0.09368	0.6219
0.09396	0.3717	0.09368	0.6216
0.09396	0.3723	0.09368	0.6219
0.09396	0.3717	0.09368	0.6216
0.09396	0.3723	0.09368	0.6216
0.09396	0.3717	0.09368	0.6216
0.09396	0.3726	0.09368	0.6219
0.09396	0.3717	0.09368	0.6216
0.09396	0.3717	0.09368	0.6219
0.09396	0.3714	0.09368	0.6213
0.09396	0.3717	0.09368	0.6213
0.09396	0.3717	0.09368	0.6219
0.09396	0.3717	0.09368	0.6219
0.09396	0.3723	0.09368	0.6219
0.09396	0.3717	0.09368	0.6219
0.09396	0.372	0.09368	0.6216
0.09396	0.3723	0.09368	0.6219
0.09396	0.3717	0.09368	0.6219
0.09396	0.3717	0.09368	0.6219
0.09396	0.3723	0.09368	0.6216
0.09396	0.3717	0.09368	0.6213
0.09396	0.3714	0.09368	0.6219
0.09396	0.372	0.09368	0.6216
0.09396	0.3714	0.09368	0.6219
0.09396	0.3717	0.09368	0.6216
0.09396	0.372	0.09368	0.6216
0.09396	0.3726	0.09368	0.6216
0.09396	0.3723	0.09368	0.6216
0.09396	0.3717	0.09368	0.6216
0.09396	0.3717	0.09368	0.6216
0.09396	0.3717	0.09368	0.6219
0.09396	0.372	0.09368	0.6219
0.09396	0.3717	0.09368	0.6222
0.09396	0.3726	0.09368	0.6219
0.09396	0.3717	0.09368	0.6222
0.09396	0.3723	0.09368	0.6216
0.09396	0.3717	0.09368	0.6216
0.09396	0.3723	0.09368	0.6219
0.09396	0.3717	0.09368	0.6213
0.09396	0.3717	0.09368	0.6219
0.09396	0.3717	0.09368	0.6219
0.09396	0.372	0.09368	0.6216
0.09396	0.3723	0.09368	0.6219
0.09396	0.3723	0.09368	0.6216
0.09396	0.3723	0.09368	0.6219
0.09396	0.372	0.09368	0.6219
0.09396	0.3723	0.09368	0.6216
0.09396	0.3726	0.09368	0.6219
0.09396	0.3723	0.09368	0.6219
0.09396	0.3726	0.09368	0.6219
0.09396	0.372	0.09368	0.6213
0.09396	0.3723	0.09368	0.6216
0.09396	0.3726	0.09368	0.6219
0.09396	0.3723	0.09368	0.6216
0.09396	0.3723	0.09368	0.6213
0.09396	0.3723	0.09368	0.6219
0.09396	0.3723	0.09368	0.6219
0.09396	0.3723	0.09368	0.6219
0.09396	0.372	0.09368	0.6216
0.09396	0.3717	0.09368	0.6219
0.09396	0.3717	0.09368	0.6216
0.09396	0.3717	0.09368	0.6219
0.09396	0.3723	0.09368	0.6219
0.09396	0.3726	0.09368	0.6216
0.09396	0.3714	0.09368	0.6219
0.09396	0.3717	0.09368	0.6213
0.09396	0.3717	0.09368	0.6213
0.09396	0.3717	0.09368	0.6219
0.09396	0.3717	0.09368	0.6219
0.09396	0.3717	0.09368	0.6213
0.09396	0.3723	0.09368	0.6213
0.09396	0.3717	0.09368	0.6216
0.09396	0.3714	0.09368	0.6219
0.09396	0.3723	0.09368	0.6216
0.09396	0.3723	0.09368	0.6213
0.09396	0.3717	0.09368	0.6219
0.09396	0.3723	0.09368	0.6219
0.09396	0.372	0.09368	0.6216
0.09396	0.3726	0.09368	0.6216
0.09396	0.3726	0.09368	0.6216
0.09396	0.372	0.09368	0.6216
0.09396	0.3717	0.09368	0.6219
0.09396	0.3717	0.09368	0.6219
0.09396	0.3723	0.09368	0.6219
0.09396	0.3723	0.09368	0.6219
0.09396	0.3717	0.09368	0.6216
0.09396	0.3717	0.09368	0.6219
0.09396	0.372	0.09368	0.6216
0.09396	0.3717	0.09368	0.6219
0.09396	0.3717	0.09368	0.6222
0.09396	0.3717	0.09368	0.6219
0.09396	0.3717	0.09368	0.6219
0.09396	0.3717	0.09368	0.6219
0.09396	0.3717	0.09368	0.6216
0.09396	0.3723	0.09368	0.6216
0.09396	0.3726	0.09368	0.6213
0.09396	0.3723	0.09368	0.6216
0.09396	0.3723	0.09368	0.6219
0.09396	0.3723	0.09368	0.6219
0.09396	0.3726	0.09368	0.6213
0.09396	0.3723	0.09368	0.6219
0.09396	0.3717	0.09368	0.6219
0.09396	0.3723	0.09368	0.6219
0.09396	0.3726	0.09368	0.6219
0.09396	0.3714	0.09368	0.6216
0.09396	0.3726	0.09368	0.6222
0.09396	0.3726	0.09368	0.6216
0.09396	0.372	0.09368	0.6213
0.09396	0.3726	0.09368	0.6213
0.09396	0.3726	0.09368	0.6216
0.09396	0.3726	0.09368	0.6219
0.09396	0.373	0.09368	0.6216
0.09396	0.3723	0.09368	0.6216
0.09396	0.372	0.09368	0.6219
0.09396	0.3726	0.09368	0.6216
0.09396	0.3726	0.09368	0.6219
0.09396	0.3723	0.09368	0.6219
0.09396	0.3723	0.09368	0.6216
0.09396	0.3726	0.09368	0.6219
0.09396	0.3717	0.09368	0.6216
0.09396	0.3717	0.09368	0.6216
0.09396	0.3714	0.09368	0.6219
0.09396	0.3726	0.09368	0.6219
0.09396	0.3723	0.09368	0.6219
0.09396	0.3723	0.09368	0.6216
0.09396	0.3717	0.09368	0.6222
0.09396	0.372	0.09368	0.6216
0.09396	0.3723	0.09368	0.6216
0.09396	0.3717	0.09368	0.6219
0.09396	0.372	0.09368	0.6219
0.09396	0.3717	0.09368	0.6219
0.09396	0.3723	0.09368	0.6219
0.09396	0.3717	0.09368	0.6213
0.09396	0.3726	0.09368	0.6213
0.09396	0.3714	0.09368	0.6213
0.09396	0.3723	0.09368	0.6222
0.09396	0.3723	0.09368	0.6213
0.09396	0.372	0.09368	0.6216
0.09396	0.3723	0.09368	0.6216
0.09396	0.3717	0.09368	0.6219
0.09396	0.3726	0.09368	0.6219
0.09396	0.3726	0.09368	0.6219
0.09396	0.3717	0.09368	0.6216
0.09396	0.3723	0.09368	0.6219
0.09396	0.3714	0.09368	0.6213
0.09396	0.3723	0.09368	0.6216
0.09396	0.3726	0.09368	0.6216
0.09396	0.3714	0.09368	0.6216
0.09396	0.3723	0.09368	0.6216
0.09396	0.3726	0.09368	0.6216
0.09396	0.3717	0.09368	0.6213
0.09396	0.3717	0.09368	0.6216
0.09396	0.3717	0.09368	0.6216
0.09396	0.3726	0.09368	0.6219
0.09396	0.3723	0.09368	0.6219
0.09396	0.3717	0.09368	0.6216
0.09396	0.3726	0.09368	0.6219
0.09396	0.3717	0.09368	0.6216
0.09396	0.3717	0.09368	0.6216
0.09396	0.3714	0.09368	0.6219
0.09396	0.3723	0.09368	0.6219
0.09396	0.3726	0.09368	0.6216
0.09396	0.3717	0.09368	0.6216
0.09396	0.372	0.09368	0.6219
0.09396	0.3723	0.09368	0.6219
0.09396	0.3726	0.09368	0.6213
0.09396	0.3723	0.09368	0.6219
0.09396	0.3717	0.09368	0.6216
0.09396	0.3717	0.09368	0.6219
0.09396	0.3717	0.09368	0.6219
0.09396	0.3717	0.09368	0.6222
0.09396	0.3726	0.09368	0.6219
0.09396	0.3717	0.09368	0.6219
0.09396	0.3726	0.09368	0.6213
0.09396	0.3717	0.09368	0.6219
0.09396	0.3717	0.09368	0.6216
0.09396	0.3717	0.09368	0.6216
0.09396	0.3717	0.09368	0.6219
0.09396	0.3726	0.09368	0.6213
0.09396	0.3726	0.09368	0.6219
0.09396	0.3726	0.09368	0.6219
0.09396	0.3717	0.09368	0.6216
0.09396	0.3723	0.09368	0.6216
0.09396	0.3717	0.09368	0.6219
0.09396	0.3717	0.09368	0.6216
0.09396	0.3726	0.09368	0.6216
0.09396	0.3717	0.09368	0.6213
0.09396	0.3726	0.09368	0.6213
0.09396	0.372	0.09368	0.6219
0.09396	0.3726	0.09368	0.6219
0.09396	0.3717	0.09368	0.6222
0.09396	0.3726	0.09368	0.6216
0.09396	0.3717	0.09368	0.6213
0.09396	0.3717	0.09368	0.6219
0.09396	0.3726	0.09368	0.6213
0.09396	0.3717	0.09368	0.6219
0.09396	0.3723	0.09368	0.6219
0.09396	0.3723	0.09368	0.6219
0.09396	0.3726	0.09368	0.6213
0.09396	0.372	0.09368	0.6219
0.09396	0.3717	0.09368	0.6213
0.09396	0.3726	0.09368	0.6219
0.09396	0.3726	0.09368	0.6219
0.09396	0.3726	0.09368	0.6222
0.09396	0.3726	0.09368	0.6213
0.09396	0.372	0.09368	0.6213
0.09396	0.3726	0.09368	0.6219
0.09396	0.3726	0.09368	0.6222
0.09396	0.3714	0.09368	0.6219
0.09396	0.3726	0.09368	0.6213
0.09396	0.3726	0.09368	0.6213
0.09396	0.372	0.09368	0.6219
0.09396	0.3717	0.09368	0.6213
0.09396	0.3717	0.09368	0.6216
0.09396	0.3714	0.09368	0.6213
0.09396	0.3726	0.09368	0.6219
0.09396	0.3717	0.09368	0.6216
0.09396	0.3717	0.09368	0.6219
0.09396	0.372	0.09368	0.6219
0.09396	0.3726	0.09368	0.6216
0.09396	0.3717	0.09368	0.6219
0.09396	0.3717	0.09368	0.6216
0.09396	0.3726	0.09368	0.6216
0.09396	0.372	0.09368	0.6213
0.09396	0.373	0.09368	0.6219
0.09396	0.3726	0.09368	0.6219
0.09396	0.3714	0.09368	0.6219
0.09396	0.3717	0.09368	0.6216
0.09396	0.372	0.09368	0.6216
0.09396	0.373	0.09368	0.6219
0.09396	0.3714	0.09368	0.6216
0.09396	0.3726	0.09368	0.6213
0.09396	0.372	0.09368	0.6213
0.09396	0.3723	0.09368	0.6216
0.09396	0.372	0.09368	0.6219
0.09396	0.3717	0.09368	0.6216
0.09396	0.3726	0.09368	0.6219
0.09396	0.3726	0.09368	0.6219
0.09396	0.3726	0.09368	0.6219
0.09396	0.373	0.09368	0.6219
0.09396	0.3717	0.09368	0.6219
0.09396	0.3717	0.09368	0.6219
0.09396	0.3726	0.09368	0.6219
0.09396	0.3717	0.09368	0.6216
0.09396	0.3726	0.09368	0.6216
0.09396	0.3714	0.09368	0.6216
0.09396	0.3723	0.09368	0.6219
0.09396	0.3723	0.09368	0.6219
0.09396	0.3726	0.09368	0.6219
0.09396	0.3717	0.09368	0.6219
0.09396	0.3723	0.09368	0.6216
0.09396	0.3726	0.09368	0.6219
0.09396	0.3717	0.09368	0.6222
0.09396	0.3714	0.09368	0.6222
0.09396	0.372	0.09368	0.6222
0.09396	0.372	0.09368	0.6219
0.09396	0.3726	0.09368	0.6213
0.09396	0.373	0.09368	0.6216
0.09396	0.3726	0.09368	0.6213
0.09396	0.3717	0.09368	0.6222
0.09396	0.3717	0.09368	0.6219
0.09396	0.372	0.09368	0.6219
0.09396	0.3726	0.09368	0.6216
0.09396	0.3726	0.09368	0.6213
0.09396	0.3717	0.09368	0.6216
0.09396	0.373	0.09368	0.6219
0.09396	0.372	0.09368	0.6219
0.09396	0.3726	0.09368	0.6222
0.09396	0.3726	0.09368	0.6219
0.09396	0.373	0.09368	0.6216
0.09396	0.3717	0.09368	0.6219
0.09396	0.372	0.09368	0.6216
0.09396	0.3726	0.09368	0.6219
0.09396	0.372	0.09368	0.6213
0.09396	0.372	0.09368	0.6213
0.09396	0.3717	0.09368	0.6216
0.09396	0.3717	0.09368	0.6219
0.09396	0.3717	0.09368	0.6219
0.09396	0.372	0.09368	0.6219
0.09396	0.372	0.09368	0.6219
0.09396	0.3726	0.09368	0.6219
0.09396	0.3714	0.09368	0.6213
0.09396	0.3726	0.09368	0.6216
0.09396	0.372	0.09368	0.6219
0.09396	0.3723	0.09368	0.6213
0.09396	0.3717	0.09368	0.6219
0.09396	0.3723	0.09368	0.6219
0.09396	0.3723	0.09368	0.6222
0.09396	0.3726	0.09368	0.6216
0.09396	0.373	0.09368	0.6219
0.09396	0.373	0.09368	0.6222
0.09396	0.3717	0.09368	0.6219
0.09396	0.3726	0.09368	0.6216
0.09396	0.372	0.09368	0.6216
0.09396	0.3723	0.09368	0.6216
0.09396	0.372	0.09368	0.6216
0.09396	0.372	0.09368	0.6219
0.09396	0.372	0.09368	0.6216
0.09396	0.3717	0.09368	0.6219
0.09396	0.3726	0.09368	0.6219
0.09396	0.3723	0.09368	0.6222
0.09396	0.3726	0.09368	0.6219
0.09396	0.3723	0.09368	0.6213
0.09396	0.3726	0.09368	0.6222
0.09396	0.3717	0.09368	0.6213
0.09396	0.3717	0.09368	0.6216
0.09396	0.372	0.09368	0.6213
0.09396	0.3726	0.09368	0.6219
0.09396	0.3717	0.09368	0.6219
0.09396	0.3726	0.09368	0.6216
0.09396	0.372	0.09368	0.6219
0.09396	0.372	0.09368	0.6216
0.09396	0.3717	0.09368	0.6219
0.09396	0.3726	0.09368	0.6219
0.09396	0.3717	0.09368	0.6219
0.09396	0.3717	0.09368	0.6219
0.09396	0.373	0.09368	0.6219
0.09396	0.373	0.09368	0.6216
0.09396	0.3726	0.09368	0.6216
0.09396	0.3723	0.09368	0.6216
0.09396	0.373	0.09368	0.6213
0.09396	0.373	0.09368	0.6213
0.09396	0.3723	0.09368	0.6213
0.09396	0.3726	0.09368	0.6213
0.09396	0.372	0.09368	0.6219
0.09396	0.3717	0.09368	0.6213
0.09396	0.373	0.09368	0.6219
0.09396	0.3717	0.09368	0.6213
0.09396	0.3714	0.09368	0.6219
0.09396	0.373	0.09368	0.6216
0.09396	0.3717	0.09368	0.6219
0.09396	0.3717	0.09368	0.6219
0.09396	0.372	0.09368	0.6216
0.09396	0.3726	0.09368	0.6213
0.09396	0.3726	0.09368	0.6213
0.09396	0.373	0.09368	0.6219
0.09396	0.373	0.09368	0.6219
0.09396	0.372	0.09368	0.6219
0.09396	0.372	0.09368	0.6219
0.09396	0.3717	0.09368	0.6219
0.09396	0.3723	0.09368	0.6216
0.09396	0.3717	0.09368	0.6216
0.09396	0.3723	0.09368	0.6219
0.09396	0.3717	0.09368	0.6219
0.09396	0.3717	0.09368	0.6216
0.09396	0.373	0.09368	0.6219
0.09396	0.3726	0.09368	0.6219
0.09396	0.372	0.09368	0.6219
0.09396	0.372	0.09368	0.6213
0.09396	0.3723	0.09368	0.6219
0.09396	0.3717	0.09368	0.6219
0.09396	0.3726	0.09368	0.6213
0.09396	0.3733	0.09368	0.6219
0.09396	0.372	0.09368	0.6222
0.09396	0.3726	0.09368	0.6219
0.09396	0.372	0.09368	0.6219
0.09396	0.3717	0.09368	0.6219
0.09396	0.372	0.09368	0.6213
0.09396	0.3723	0.09368	0.6219
0.09396	0.3717	0.09368	0.6219
0.09396	0.3733	0.09368	0.6219
0.09396	0.3726	0.09368	0.6219
0.09396	0.3726	0.09368	0.6219
0.09396	0.3726	0.09368	0.6219
0.09396	0.3726	0.09368	0.6222
0.09396	0.373	0.09368	0.6213
0.09396	0.3726	0.09368	0.6213
0.09396	0.3723	0.09368	0.6213
0.09396	0.3717	0.09368	0.6219
0.09396	0.372	0.09368	0.6219
0.09396	0.3733	0.09368	0.6219
0.09396	0.3723	0.09368	0.6213
0.09396	0.3714	0.09368	0.6219
0.09396	0.3717	0.09368	0.6219
0.09396	0.372	0.09368	0.6219
0.09396	0.372	0.09368	0.6222
0.09396	0.3717	0.09368	0.6213
0.09396	0.372	0.09368	0.6219
0.09396	0.373	0.09368	0.6219
0.09396	0.3717	0.09368	0.6216
0.09396	0.372	0.09368	0.6213
0.09396	0.3714	0.09368	0.6219
0.09396	0.3726	0.09368	0.6219
0.09396	0.373	0.09368	0.6219
0.09396	0.3717	0.09368	0.6213
0.09396	0.373	0.09368	0.6213
0.09396	0.373	0.09368	0.6213
0.09396	0.3726	0.09368	0.6219
0.09396	0.3723	0.09368	0.6219
0.09396	0.372	0.09368	0.6213
0.09396	0.372	0.09368	0.6219
0.09396	0.3723	0.09368	0.6219
0.09396	0.3726	0.09368	0.6213
0.09396	0.3726	0.09368	0.6213
0.09396	0.372	0.09368	0.6213
0.09396	0.3726	0.09368	0.6216
0.09396	0.3717	0.09368	0.6213
0.09396	0.372	0.09368	0.6213
0.09396	0.3726	0.09368	0.6216
0.09396	0.3717	0.09368	0.6219
0.09396	0.3726	0.09368	0.6216
0.09396	0.3717	0.09368	0.6219
0.09396	0.3726	0.09368	0.6222
0.09396	0.372	0.09368	0.6222
0.09396	0.372	0.09368	0.6219
0.09396	0.3726	0.09368	0.6213
0.09396	0.372	0.09368	0.6222
0.09396	0.3733	0.09368	0.6219
0.09396	0.373	0.09368	0.6216
0.09396	0.372	0.09368	0.6219
0.09396	0.372	0.09368	0.6219
0.09396	0.3717	0.09368	0.6216
0.09396	0.3726	0.09368	0.6216
0.09396	0.373	0.09368	0.6219
0.09396	0.372	0.09368	0.6216
0.09396	0.3733	0.09368	0.6222
0.09396	0.3717	0.09368	0.6219
0.09396	0.3726	0.09368	0.6222
0.09396	0.373	0.09368	0.6219
0.09396	0.3726	0.09368	0.6222
0.09396	0.372	0.09368	0.6216
0.09396	0.3717	0.09368	0.6216
0.09396	0.372	0.09368	0.6222
0.09396	0.373	0.09368	0.6219
0.09396	0.3726	0.09368	0.6216
0.09396	0.3733	0.09368	0.6219
0.09396	0.3726	0.09368	0.6216
0.09396	0.3717	0.09368	0.6219
0.09396	0.3717	0.09368	0.6219
0.09396	0.373	0.09368	0.6213
0.09396	0.373	0.09368	0.6219
0.09396	0.373	0.09368	0.6213
0.09396	0.3726	0.09368	0.6213
0.09396	0.372	0.09368	0.6213
0.09396	0.3717	0.09368	0.6216
0.09396	0.3733	0.09368	0.6219
0.09396	0.373	0.09368	0.6219
0.09396	0.373	0.09368	0.6219
0.09396	0.372	0.09368	0.6216
0.09396	0.372	0.09368	0.6222
0.09396	0.3733	0.09368	0.6219
0.09396	0.373	0.09368	0.6219
0.09396	0.3726	0.09368	0.6216
0.09396	0.372	0.09368	0.6216
0.09396	0.3726	0.09368	0.6216
0.09396	0.3717	0.09368	0.6213
0.09396	0.373	0.09368	0.6213
0.09396	0.3726	0.09368	0.6219
0.09396	0.3726	0.09368	0.6219
0.09396	0.3733	0.09368	0.6216
0.09396	0.3726	0.09368	0.6219
0.09396	0.3733	0.09368	0.6219
0.09396	0.372	0.09368	0.6219
0.09396	0.3717	0.09368	0.6216
0.09396	0.3723	0.09368	0.6216
0.09396	0.373	0.09368	0.6216
0.09396	0.3726	0.09368	0.6219
0.09396	0.3717	0.09368	0.6213
0.09396	0.373	0.09368	0.6216
0.09396	0.3726	0.09368	0.6216
0.09396	0.3717	0.09368	0.6216
0.09396	0.3726	0.09368	0.6219
0.09396	0.372	0.09368	0.6219
0.09396	0.3726	0.09368	0.6219
0.09396	0.373	0.09368	0.6219
0.09396	0.3717	0.09368	0.6219
0.09396	0.3726	0.09368	0.6219
0.09396	0.3717	0.09368	0.6219
0.09396	0.373	0.09368	0.6216
0.09396	0.372	0.09368	0.6219
0.09396	0.3717	0.09368	0.6216
0.09396	0.3726	0.09368	0.6213
0.09396	0.373	0.09368	0.6219
0.09396	0.3717	0.09368	0.6219
0.09396	0.3726	0.09368	0.6216
0.09396	0.373	0.09368	0.6213
0.09396	0.372	0.09368	0.6219
0.09396	0.372	0.09368	0.6219
0.09396	0.3717	0.09368	0.6216
0.09396	0.3717	0.09368	0.6219
0.09396	0.3717	0.09368	0.6216
0.09396	0.373	0.09368	0.6219
0.09396	0.373	0.09368	0.6219
0.09396	0.3726	0.09368	0.6216
0.09396	0.372	0.09368	0.6216
0.09396	0.372	0.09368	0.6216
0.09396	0.373	0.09368	0.6216
0.09396	0.373	0.09368	0.6219
0.09396	0.3733	0.09368	0.6216
0.09396	0.3726	0.09368	0.6219
0.09396	0.3726	0.09368	0.6216
0.09396	0.373	0.09368	0.6213
0.09396	0.372	0.09368	0.6216
0.09396	0.372	0.09368	0.6216
0.09396	0.3733	0.09368	0.6216
0.09396	0.372	0.09368	0.6216
0.09396	0.3726	0.09368	0.6219
0.09396	0.3717	0.09368	0.6216
0.09396	0.3733	0.09368	0.6216
0.09396	0.3717	0.09368	0.6216
0.09396	0.3717	0.09368	0.6219
0.09396	0.3733	0.09368	0.6219
0.09396	0.372	0.09368	0.6216
0.09396	0.3726	0.09368	0.6216
0.09396	0.3733	0.09368	0.6219
0.09396	0.3726	0.09368	0.6219
0.09396	0.3733	0.09368	0.6219
0.09396	0.3717	0.09368	0.6219
0.09396	0.3726	0.09368	0.6219
0.09396	0.3723	0.09368	0.6219
0.09396	0.3723	0.09368	0.6213
0.09396	0.373	0.09368	0.6216
0.09396	0.372	0.09368	0.6213
0.09396	0.372	0.09368	0.6219
0.09396	0.373	0.09368	0.6213
0.09396	0.373	0.09368	0.6216
0.09396	0.3717	0.09368	0.6219
0.09396	0.3717	0.09368	0.6219
0.09396	0.3726	0.09368	0.6219
0.09396	0.372	0.09368	0.6219
0.09396	0.3726	0.09368	0.6222
0.09396	0.3723	0.09368	0.6219
0.09396	0.3733	0.09368	0.6213
0.09396	0.373	0.09368	0.6216
0.09396	0.3714	0.09368	0.6222
0.09396	0.372	0.09368	0.6213
0.09396	0.3733	0.09368	0.6219
0.09396	0.3733	0.09368	0.6219
0.09396	0.372	0.09368	0.6222
0.09396	0.3733	0.09368	0.6216
0.09396	0.373	0.09368	0.6216
0.09396	0.373	0.09368	0.6222
0.09396	0.3726	0.09368	0.6219
0.09396	0.372	0.09368	0.6213
0.09396	0.373	0.09368	0.6219
0.09396	0.3726	0.09368	0.6219
0.09396	0.3717	0.09368	0.6216
0.09396	0.372	0.09368	0.6219
0.09396	0.373	0.09368	0.6222
0.09396	0.372	0.09368	0.6219
0.09396	0.3733	0.09368	0.6216
0.09396	0.372	0.09368	0.6219
0.09396	0.372	0.09368	0.6213
0.09396	0.372	0.09368	0.6219
0.09396	0.3717	0.09368	0.6219
0.09396	0.3717	0.09368	0.6213
0.09396	0.3726	0.09368	0.6216
0.09396	0.3733	0.09368	0.6213
0.09396	0.372	0.09368	0.6213
0.09396	0.3733	0.09368	0.6216
0.09396	0.373	0.09368	0.6213
0.09396	0.3733	0.09368	0.6216
0.09396	0.3733	0.09368	0.6219
0.09396	0.3733	0.09368	0.6216
0.09396	0.372	0.09368	0.6219
0.09396	0.373	0.09368	0.6216
0.09396	0.3717	0.09368	0.6216
0.09396	0.3733	0.09368	0.6219
0.09396	0.372	0.09368	0.6219
0.09396	0.3723	0.09368	0.6219
0.09396	0.372	0.09368	0.6216
0.09396	0.373	0.09368	0.6216
0.09396	0.372	0.09368	0.6222
0.09396	0.3717	0.09368	0.6219
0.09396	0.3717	0.09368	0.6219
0.09396	0.372	0.09368	0.6216
0.09396	0.3726	0.09368	0.6219
0.09396	0.3717	0.09368	0.6216
0.09396	0.373	0.09368	0.6219
0.09396	0.3733	0.09368	0.6216
0.09396	0.3723	0.09368	0.6219
0.09396	0.3723	0.09368	0.6216
0.09396	0.372	0.09368	0.6219
0.09396	0.372	0.09368	0.6216
0.09396	0.3717	0.09368	0.6213
0.09396	0.373	0.09368	0.6216
0.09396	0.3717	0.09368	0.6219
0.09396	0.372	0.09368	0.6216
0.09396	0.3723	0.09368	0.6219
0.09396	0.3733	0.09368	0.6222
0.09396	0.3723	0.09368	0.6216
0.09396	0.3717	0.09368	0.6219
0.09396	0.3717	0.09368	0.6213
0.09396	0.372	0.09368	0.6213
0.09396	0.373	0.09368	0.6216
0.09396	0.3714	0.09368	0.6216
0.09396	0.372	0.09368	0.6219
0.09396	0.3733	0.09368	0.6219
0.09396	0.373	0.09368	0.6219
0.09396	0.3733	0.09368	0.6216
0.09396	0.372	0.09368	0.6219
0.09396	0.3726	0.09368	0.6213
0.09396	0.3726	0.09368	0.6219
0.09396	0.372	0.09368	0.6219
0.09396	0.3726	0.09368	0.6222
0.09396	0.3733	0.09368	0.6216
0.09396	0.3717	0.09368	0.6213
0.09396	0.3726	0.09368	0.6213
0.09396	0.3723	0.09368	0.6219
0.09396	0.3733	0.09368	0.6213
0.09396	0.3726	0.09368	0.6216
0.09396	0.3717	0.09368	0.6219
0.09396	0.372	0.09368	0.6219
0.09396	0.3717	0.09368	0.6219
0.09396	0.3733	0.09368	0.6219
0.09396	0.3717	0.09368	0.6213
0.09396	0.3726	0.09368	0.6213
0.09396	0.373	0.09368	0.6213
0.09396	0.3714	0.09368	0.6219
0.09396	0.372	0.09368	0.6219
0.09396	0.373	0.09368	0.6219
0.09396	0.3733	0.09368	0.6216
0.09396	0.372	0.09368	0.6219
0.09396	0.3717	0.09368	0.6213
0.09396	0.373	0.09368	0.6222
0.09396	0.373	0.09368	0.6213
0.09396	0.372	0.09368	0.6213
0.09396	0.372	0.09368	0.6213
0.09396	0.3726	0.09368	0.6213
0.09396	0.3717	0.09368	0.6216
0.09396	0.373	0.09368	0.6219
0.09396	0.373	0.09368	0.6216
0.09396	0.3717	0.09368	0.6213
0.09396	0.372	0.09368	0.6222
0.09396	0.3733	0.09368	0.6216
0.09396	0.372	0.09368	0.6219
0.09396	0.373	0.09368	0.6222
0.09396	0.3717	0.09368	0.6222
0.09396	0.3733	0.09368	0.6219
0.09396	0.3733	0.09368	0.6219
0.09396	0.372	0.09368	0.6219
0.09396	0.372	0.09368	0.6219
0.09396	0.372	0.09368	0.6213
0.09396	0.3733	0.09368	0.6219
0.09396	0.372	0.09368	0.6222
0.09396	0.3723	0.09368	0.6216
0.09396	0.3733	0.09368	0.6222
0.09396	0.3726	0.09368	0.6219
0.09396	0.3723	0.09368	0.6216
0.09396	0.372	0.09368	0.6219
0.09396	0.373	0.09368	0.6222
0.09396	0.3723	0.09368	0.6216
0.09396	0.373	0.09368	0.6219
0.09396	0.372	0.09368	0.6216
0.09396	0.3723	0.09368	0.6216
0.09396	0.373	0.09368	0.6219
0.09396	0.3726	0.09368	0.6219
0.09396	0.373	0.09368	0.6219
0.09396	0.372	0.09368	0.6219
0.09396	0.3717	0.09368	0.6219
0.09396	0.372	0.09368	0.6213
0.09396	0.372	0.09368	0.6213
0.09396	0.372	0.09368	0.6213
0.09396	0.373	0.09368	0.6213
0.09396	0.372	0.09368	0.6219
0.09396	0.372	0.09368	0.6222
0.09396	0.373	0.09368	0.6222
0.09396	0.372	0.09368	0.6219
0.09396	0.373	0.09368	0.6216
0.09396	0.372	0.09368	0.6222
0.09396	0.3726	0.09368	0.6219
0.09396	0.3736	0.09368	0.6219
0.09396	0.372	0.09368	0.6222
0.09396	0.373	0.09368	0.6216
0.09396	0.373	0.09368	0.6219
0.09396	0.373	0.09368	0.6222
0.09396	0.3733	0.09368	0.6213
0.09396	0.3733	0.09368	0.6213
0.09396	0.373	0.09368	0.6219
0.09396	0.3733	0.09368	0.6219
0.09396	0.372	0.09368	0.6216
0.09396	0.3733	0.09368	0.6216
0.09396	0.372	0.09368	0.6213
0.09396	0.372	0.09368	0.6222
0.09396	0.373	0.09368	0.6216
0.09396	0.3723	0.09368	0.6213
0.09396	0.372	0.09368	0.6219
0.09396	0.372	0.09368	0.6216
0.09396	0.372	0.09368	0.6222
0.09396	0.3723	0.09368	0.6219
0.09396	0.3733	0.09368	0.6219
0.09396	0.372	0.09368	0.6219
0.09396	0.372	0.09368	0.6219
0.09396	0.3726	0.09368	0.6213
0.09396	0.373	0.09368	0.6213
0.09396	0.3733	0.09368	0.6219
0.09396	0.3733	0.09368	0.6222
0.09396	0.3733	0.09368	0.6222
0.09396	0.3736	0.09368	0.6216
0.09396	0.372	0.09368	0.6213
0.09396	0.373	0.09368	0.6213
0.09396	0.373	0.09368	0.6216
0.09396	0.373	0.09368	0.6213
0.09396	0.373	0.09368	0.6213
0.09396	0.372	0.09368	0.6213
0.09396	0.372	0.09368	0.6219
0.09396	0.3726	0.09368	0.6219
0.09396	0.373	0.09368	0.6213
0.09396	0.373	0.09368	0.6222
0.09396	0.372	0.09368	0.6213
0.09396	0.372	0.09368	0.6222
0.09396	0.3733	0.09368	0.6216
0.09396	0.372	0.09368	0.6213
0.09396	0.372	0.09368	0.6219
0.09396	0.3723	0.09368	0.6213
0.09396	0.3717	0.09368	0.6213
0.09396	0.372	0.09368	0.6213
0.09396	0.373	0.09368	0.6216
0.09396	0.3717	0.09368	0.6222
0.09396	0.3733	0.09368	0.6219
0.09396	0.372	0.09368	0.6219
0.09396	0.3723	0.09368	0.6219
0.09396	0.372	0.09368	0.6219
0.09396	0.372	0.09368	0.6213
0.09396	0.372	0.09368	0.6219
0.09396	0.3726	0.09368	0.6213
0.09396	0.373	0.09368	0.6219
0.09396	0.372	0.09368	0.6216
0.09396	0.373	0.09368	0.6222
0.09396	0.3733	0.09368	0.6219
0.09396	0.3733	0.09368	0.6222
0.09396	0.3726	0.09368	0.6222
0.09396	0.3723	0.09368	0.6219
0.09396	0.373	0.09368	0.6219
0.09396	0.3723	0.09368	0.6219
0.09396	0.3723	0.09368	0.6222
0.09396	0.3733	0.09368	0.6222
0.09396	0.3717	0.09368	0.6216
0.09396	0.3726	0.09368	0.6213
0.09396	0.373	0.09368	0.6222
0.09396	0.372	0.09368	0.6219
0.09396	0.372	0.09368	0.6213
0.09396	0.3733	0.09368	0.6222
0.09396	0.372	0.09368	0.6219
0.09396	0.3723	0.09368	0.6219
0.09396	0.372	0.09368	0.6213
0.09396	0.372	0.09368	0.6219
0.09396	0.372	0.09368	0.6216
0.09396	0.372	0.09368	0.6222
0.09396	0.3736	0.09368	0.6219
0.09396	0.372	0.09368	0.6219
0.09396	0.372	0.09368	0.6216
0.09396	0.372	0.09368	0.6222
0.09396	0.3733	0.09368	0.6216
0.09396	0.373	0.09368	0.6219
0.09396	0.372	0.09368	0.6222
0.09396	0.372	0.09368	0.6216
0.09396	0.372	0.09368	0.6216
0.09396	0.3733	0.09368	0.6219
0.09396	0.373	0.09368	0.6219
0.09396	0.3733	0.09368	0.6216
0.09396	0.3723	0.09368	0.6219
0.09396	0.372	0.09368	0.6216
0.09396	0.3733	0.09368	0.6216
0.09396	0.3736	0.09368	0.6219
0.09396	0.3733	0.09368	0.6219
0.09396	0.372	0.09368	0.6222
0.09396	0.3733	0.09368	0.6219
0.09396	0.373	0.09368	0.6213
0.09396	0.373	0.09368	0.6222
0.09396	0.3726	0.09368	0.6213
0.09396	0.372	0.09368	0.6222
0.09396	0.372	0.09368	0.6216
0.09396	0.373	0.09368	0.6216
0.09396	0.373	0.09368	0.6219
0.09396	0.373	0.09368	0.6219
0.09396	0.3723	0.09368	0.6219
0.09396	0.373	0.09368	0.6219
0.09396	0.372	0.09368	0.6219
0.09396	0.372	0.09368	0.6216
0.09396	0.372	0.09368	0.6219
0.09396	0.372	0.09368	0.6222
0.09396	0.373	0.09368	0.6216
0.09396	0.373	0.09368	0.6216
0.09396	0.3726	0.09368	0.6213
0.09396	0.3733	0.09368	0.6213
0.09396	0.3733	0.09368	0.6216
0.09396	0.372	0.09368	0.6222
0.09396	0.3733	0.09368	0.6222
0.09396	0.373	0.09368	0.6222
0.09396	0.3726	0.09368	0.6219
0.09396	0.3733	0.09368	0.6213
0.09396	0.3723	0.09368	0.6219
0.09396	0.372	0.09368	0.6213
0.09396	0.3733	0.09368	0.6219
0.09396	0.373	0.09368	0.6219
0.09396	0.3726	0.09368	0.6213
0.09396	0.373	0.09368	0.6216
0.09396	0.373	0.09368	0.6216
0.09396	0.3733	0.09368	0.6213
0.09396	0.373	0.09368	0.6213
0.09396	0.373	0.09368	0.6219
0.09396	0.372	0.09368	0.6219
0.09396	0.373	0.09368	0.6219
0.09396	0.3717	0.09368	0.6219
0.09396	0.373	0.09368	0.6219
0.09396	0.3717	0.09368	0.6216
0.09396	0.3733	0.09368	0.6216
0.09396	0.3733	0.09368	0.6216
0.09396	0.3733	0.09368	0.6213
0.09396	0.372	0.09368	0.6222
0.09396	0.372	0.09368	0.6222
0.09396	0.373	0.09368	0.6216
0.09396	0.372	0.09368	0.6219
0.09396	0.3723	0.09368	0.6222
0.09396	0.372	0.09368	0.6219
0.09396	0.3733	0.09368	0.6216
0.09396	0.372	0.09368	0.6219
0.09396	0.3733	0.09368	0.6216
0.09396	0.373	0.09368	0.6219
0.09396	0.372	0.09368	0.6216
0.09396	0.372	0.09368	0.6213
0.09396	0.3723	0.09368	0.6216
0.09396	0.372	0.09368	0.6216
0.09396	0.3733	0.09368	0.6219
0.09396	0.372	0.09368	0.6213
0.09396	0.3723	0.09368	0.6222
0.09396	0.3733	0.09368	0.6216
0.09396	0.3717	0.09368	0.6219
0.09396	0.372	0.09368	0.6216
0.09396	0.3733	0.09368	0.6219
0.09396	0.373	0.09368	0.6219
0.09396	0.372	0.09368	0.6219
0.09396	0.372	0.09368	0.6213
0.09396	0.373	0.09368	0.6213
0.09396	0.373	0.09368	0.6213
0.09396	0.3733	0.09368	0.6222
0.09396	0.3733	0.09368	0.6216
0.09396	0.3723	0.09368	0.6222
0.09396	0.373	0.09368	0.6216
0.09396	0.373	0.09368	0.6216
0.09396	0.373	0.09368	0.6213
0.09396	0.373	0.09368	0.6222
0.09396	0.373	0.09368	0.6219
0.09396	0.372	0.09368	0.6216
0.09396	0.373	0.09368	0.6222
0.09396	0.373	0.09368	0.6222
0.09396	0.373	0.09368	0.6222
0.09396	0.373	0.09368	0.6219
0.09396	0.372	0.09368	0.6216
0.09396	0.373	0.09368	0.6219
0.09396	0.3733	0.09368	0.6213
0.09396	0.373	0.09368	0.6222
0.09396	0.372	0.09368	0.6213
0.09396	0.372	0.09368	0.6213
0.09396	0.373	0.09368	0.6222
0.09396	0.372	0.09368	0.6213
0.09396	0.3723	0.09368	0.6222
0.09396	0.373	0.09368	0.6213
0.09396	0.372	0.09368	0.6213
0.09396	0.3733	0.09368	0.6213
0.09396	0.3723	0.09368	0.6213
0.09396	0.372	0.09368	0.6216
0.09396	0.3736	0.09368	0.6213
0.09396	0.3733	0.09368	0.6213
0.09396	0.3733	0.09368	0.6213
0.09396	0.372	0.09368	0.6213
0.09396	0.3723	0.09368	0.6213
0.09396	0.3733	0.09368	0.6219
0.09396	0.3733	0.09368	0.6213
0.09396	0.3733	0.09368	0.6222
0.09396	0.3733	0.09368	0.6219
0.09396	0.3723	0.09368	0.6213
0.09396	0.3733	0.09368	0.6219
0.09396	0.372	0.09368	0.6213
0.09396	0.3733	0.09368	0.6213
0.09396	0.3733	0.09368	0.6213
0.09396	0.373	0.09368	0.6216
0.09396	0.3733	0.09368	0.6213
0.09396	0.3733	0.09368	0.6219
0.09396	0.3733	0.09368	0.6222
0.09396	0.3723	0.09368	0.6213
0.09396	0.372	0.09368	0.6222
0.09396	0.3723	0.09368	0.6219
0.09396	0.3723	0.09368	0.6222
0.09396	0.3733	0.09368	0.6219
0.09396	0.373	0.09368	0.6213
0.09396	0.373	0.09368	0.6213
0.09396	0.3726	0.09368	0.6213
0.09396	0.373	0.09368	0.6213
0.09396	0.373	0.09368	0.6213
0.09396	0.3717	0.09368	0.6219
0.09396	0.372	0.09368	0.6219
0.09396	0.3723	0.09368	0.6222
0.09396	0.373	0.09368	0.6222
0.09396	0.372	0.09368	0.6216
0.09396	0.372	0.09368	0.6222
0.09396	0.372	0.09368	0.6219
0.09396	0.372	0.09368	0.6213
0.09396	0.3723	0.09368	0.6213
0.09396	0.3733	0.09368	0.6216
0.09396	0.3733	0.09368	0.6216
0.09396	0.3733	0.09368	0.6216
0.09396	0.3733	0.09368	0.6213
0.09396	0.3733	0.09368	0.6219
0.09396	0.3733	0.09368	0.6222
0.09396	0.3736	0.09368	0.6216
0.09396	0.3733	0.09368	0.6216
0.09396	0.3733	0.09368	0.6216
0.09396	0.3733	0.09368	0.6213
0.09396	0.373	0.09368	0.6213
0.09396	0.373	0.09368	0.6216
0.09396	0.3723	0.09368	0.6219
0.09396	0.373	0.09368	0.6222
0.09396	0.372	0.09368	0.6213
0.09396	0.373	0.09368	0.6219
0.09396	0.3733	0.09368	0.6222
0.09396	0.3726	0.09368	0.6213
0.09396	0.3723	0.09368	0.6222
0.09396	0.3723	0.09368	0.6213
0.09396	0.372	0.09368	0.6219
0.09396	0.3733	0.09368	0.6219
0.09396	0.372	0.09368	0.6213
0.09396	0.3733	0.09368	0.6219
0.09396	0.3733	0.09368	0.6213
0.09396	0.372	0.09368	0.6213
0.09396	0.373	0.09368	0.6213
0.09396	0.3733	0.09368	0.6213
0.09396	0.3733	0.09368	0.6216
0.09396	0.3736	0.09368	0.6213
0.09396	0.372	0.09368	0.6219
0.09396	0.372	0.09368	0.6216
0.09396	0.3733	0.09368	0.6213
0.09396	0.372	0.09368	0.6213
0.09396	0.3733	0.09368	0.6213
0.09396	0.372	0.09368	0.6216
0.09396	0.372	0.09368	0.6216
0.09396	0.3733	0.09368	0.6222
0.09396	0.3733	0.09368	0.6216
0.09396	0.3733	0.09368	0.6213
0.09396	0.3726	0.09368	0.6219
0.09396	0.372	0.09368	0.6219
0.09396	0.372	0.09368	0.6216
0.09396	0.3733	0.09368	0.6216
0.09396	0.3733	0.09368	0.6222
0.09396	0.372	0.09368	0.6219
0.09396	0.373	0.09368	0.6213
0.09396	0.373	0.09368	0.6222
0.09396	0.3733	0.09368	0.6222
0.09396	0.3733	0.09368	0.6213
0.09396	0.3733	0.09368	0.6222
0.09396	0.372	0.09368	0.6216
0.09396	0.3733	0.09368	0.6219
0.09396	0.372	0.09368	0.6213
0.09396	0.3733	0.09368	0.6216
0.09396	0.3723	0.09368	0.6222
0.09396	0.3733	0.09368	0.6222
0.09396	0.372	0.09368	0.6216
0.09396	0.3733	0.09368	0.6222
0.09396	0.372	0.09368	0.6222
0.09396	0.3733	0.09368	0.6216
0.09396	0.3733	0.09368	0.6219
0.09396	0.372	0.09368	0.6222
0.09396	0.373	0.09368	0.6222
0.09396	0.3733	0.09368	0.6216
0.09396	0.373	0.09368	0.6213
0.09396	0.3733	0.09368	0.6216
0.09396	0.372	0.09368	0.6216
0.09396	0.372	0.09368	0.6216
0.09396	0.373	0.09368	0.6219
0.09396	0.3723	0.09368	0.6216
0.09396	0.3723	0.09368	0.6216
0.09396	0.372	0.09368	0.6222
0.09396	0.3736	0.09368	0.6219
0.09396	0.3733	0.09368	0.6222
0.09396	0.3733	0.09368	0.6216
0.09396	0.3733	0.09368	0.6213
0.09396	0.373	0.09368	0.6216
0.09396	0.3733	0.09368	0.6222
0.09396	0.3723	0.09368	0.6219
0.09396	0.3723	0.09368	0.6219
0.09396	0.3733	0.09368	0.6219
0.09396	0.372	0.09368	0.6219
0.09396	0.3736	0.09368	0.6216
0.09396	0.3736	0.09368	0.6219
0.09396	0.3733	0.09368	0.6222
0.09396	0.3723	0.09368	0.6213
0.09396	0.3736	0.09368	0.6222
0.09396	0.3717	0.09368	0.6219
0.09396	0.3733	0.09368	0.6216
0.09396	0.3723	0.09368	0.6219
0.09396	0.3723	0.09368	0.6213
0.09396	0.3723	0.09368	0.6222
[truncated: 131,837 more rows]
