# Supplementary material for: Aluminum foil negative electrodes with multiphase microstructure for all-solid-state Li-ion batteries
Source: Nat Commun. 2023 Jul 18;14:3975. doi: 10.1038/s41467-023-39685-x (PMC10354103; doi:10.1038/s41467-023-39685-x)
Supplement: Supplementary file 3 — Source Data [file 41467_2023_39685_MOESM3_ESM.zip › Figure 4 and S1 XRD Data.xlsx]

## Sheet: Al
Pristine Al			Al 1st Charge			Al 1st Discharge			Al 50 Cycles
2-Theta	Intensity		2-Theta	Intensity		2-Theta	Intensity		2-Theta	Intensity
(degrees)	(a.u.)		(degrees)	(a.u.)		(degrees)	(a.u.)		(degrees)	(a.u.)
30.0117	67		10.0066	468		10.0066	92		10.0066	238
30.0248	45		10.0197	470		10.0197	99		10.0197	230
30.0379	63		10.0328	434		10.0328	113		10.0328	223
30.0511	68		10.046	461		10.046	90		10.046	235
30.0642	76		10.0591	475		10.0591	115		10.0591	262
30.0773	63		10.0722	472		10.0722	105		10.0722	214
30.0904	65		10.0853	487		10.0853	81		10.0853	256
30.1036	65		10.0985	444		10.0985	108		10.0985	241
30.1167	77		10.1116	447		10.1116	90		10.1116	212
30.1298	58		10.1247	482		10.1247	108		10.1247	233
30.143	66		10.1379	486		10.1379	95		10.1379	271
30.1561	64		10.151	470		10.151	91		10.151	206
30.1692	62		10.1641	444		10.1641	104		10.1641	213
30.1824	74		10.1773	469		10.1773	104		10.1773	230
30.1955	52		10.1904	457		10.1904	94		10.1904	198
30.2086	64		10.2035	465		10.2035	100		10.2035	212
30.2217	81		10.2166	441		10.2166	98		10.2166	260
30.2349	76		10.2298	476		10.2298	90		10.2298	236
30.248	59		10.2429	482		10.2429	103		10.2429	218
30.2611	61		10.256	470		10.256	92		10.256	203
30.2743	67		10.2692	491		10.2692	109		10.2692	210
30.2874	62		10.2823	487		10.2823	115		10.2823	236
30.3005	62		10.2954	467		10.2954	102		10.2954	214
30.3137	58		10.3086	470		10.3086	109		10.3086	260
30.3268	58		10.3217	462		10.3217	89		10.3217	248
30.3399	57		10.3348	484		10.3348	99		10.3348	206
30.3531	59		10.348	441		10.348	86		10.348	241
30.3662	58		10.3611	472		10.3611	99		10.3611	225
30.3793	59		10.3742	444		10.3742	68		10.3742	214
30.3924	73		10.3873	463		10.3873	89		10.3873	242
30.4056	78		10.4005	475		10.4005	100		10.4005	219
30.4187	65		10.4136	447		10.4136	97		10.4136	226
30.4318	66		10.4267	436		10.4267	110		10.4267	257
30.445	65		10.4399	440		10.4399	108		10.4399	232
30.4581	65		10.453	393		10.453	102		10.453	263
30.4712	83		10.4661	450		10.4661	93		10.4661	210
30.4844	66		10.4793	485		10.4793	104		10.4793	225
30.4975	59		10.4924	444		10.4924	93		10.4924	224
30.5106	55		10.5055	474		10.5055	106		10.5055	241
30.5237	49		10.5186	469		10.5186	91		10.5186	244
30.5369	61		10.5318	421		10.5318	97		10.5318	222
30.55	46		10.5449	483		10.5449	92		10.5449	231
30.5631	59		10.558	462		10.558	79		10.558	248
30.5763	60		10.5712	469		10.5712	98		10.5712	217
30.5894	58		10.5843	468		10.5843	103		10.5843	219
30.6025	81		10.5974	446		10.5974	92		10.5974	241
30.6157	62		10.6106	469		10.6106	94		10.6106	237
30.6288	55		10.6237	441		10.6237	96		10.6237	240
30.6419	57		10.6368	480		10.6368	88		10.6368	278
30.655	65		10.6499	405		10.6499	82		10.6499	247
30.6682	56		10.6631	441		10.6631	98		10.6631	211
30.6813	62		10.6762	437		10.6762	91		10.6762	242
30.6944	67		10.6893	471		10.6893	90		10.6893	222
30.7076	57		10.7025	452		10.7025	97		10.7025	184
30.7207	60		10.7156	466		10.7156	104		10.7156	213
30.7338	55		10.7287	435		10.7287	84		10.7287	214
30.747	58		10.7419	446		10.7419	106		10.7419	241
30.7601	58		10.755	467		10.755	94		10.755	234
30.7732	66		10.7681	427		10.7681	102		10.7681	203
30.7864	61		10.7813	423		10.7813	95		10.7813	207
30.7995	58		10.7944	479		10.7944	97		10.7944	218
30.8126	59		10.8075	431		10.8075	102		10.8075	220
30.8257	61		10.8206	442		10.8206	92		10.8206	232
30.8389	58		10.8338	438		10.8338	104		10.8338	257
30.852	62		10.8469	487		10.8469	91		10.8469	220
30.8651	54		10.86	421		10.86	96		10.86	239
30.8783	60		10.8732	463		10.8732	74		10.8732	207
30.8914	55		10.8863	470		10.8863	98		10.8863	226
30.9045	59		10.8994	469		10.8994	106		10.8994	223
30.9177	50		10.9126	447		10.9126	104		10.9126	242
30.9308	54		10.9257	431		10.9257	80		10.9257	239
30.9439	55		10.9388	460		10.9388	98		10.9388	225
30.957	47		10.9519	478		10.9519	96		10.9519	226
30.9702	57		10.9651	514		10.9651	113		10.9651	235
30.9833	60		10.9782	425		10.9782	106		10.9782	226
30.9964	64		10.9913	436		10.9913	89		10.9913	204
31.0096	58		11.0045	417		11.0045	94		11.0045	246
31.0227	65		11.0176	434		11.0176	90		11.0176	233
31.0358	43		11.0307	435		11.0307	92		11.0307	226
31.049	68		11.0439	453		11.0439	85		11.0439	228
31.0621	57		11.057	484		11.057	96		11.057	211
31.0752	55		11.0701	434		11.0701	99		11.0701	235
31.0883	62		11.0832	466		11.0832	88		11.0832	256
31.1015	56		11.0964	462		11.0964	93		11.0964	265
31.1146	69		11.1095	449		11.1095	93		11.1095	230
31.1277	65		11.1226	450		11.1226	71		11.1226	201
31.1409	63		11.1358	437		11.1358	123		11.1358	205
31.154	55		11.1489	434		11.1489	111		11.1489	243
31.1671	58		11.162	427		11.162	92		11.162	208
31.1803	60		11.1752	421		11.1752	88		11.1752	243
31.1934	64		11.1883	469		11.1883	97		11.1883	211
31.2065	73		11.2014	467		11.2014	90		11.2014	247
31.2197	73		11.2146	449		11.2146	86		11.2146	210
31.2328	49		11.2277	455		11.2277	87		11.2277	227
31.2459	54		11.2408	428		11.2408	103		11.2408	204
31.259	54		11.2539	462		11.2539	91		11.2539	235
31.2722	52		11.2671	459		11.2671	89		11.2671	249
31.2853	58		11.2802	449		11.2802	89		11.2802	222
31.2984	68		11.2933	444		11.2933	94		11.2933	233
31.3116	50		11.3065	419		11.3065	84		11.3065	217
31.3247	67		11.3196	448		11.3196	101		11.3196	227
31.3378	55		11.3327	448		11.3327	96		11.3327	234
31.351	53		11.3459	438		11.3459	108		11.3459	231
31.3641	60		11.359	496		11.359	92		11.359	204
31.3772	68		11.3721	475		11.3721	75		11.3721	212
31.3903	53		11.3852	413		11.3852	78		11.3852	226
31.4035	50		11.3984	463		11.3984	84		11.3984	218
31.4166	51		11.4115	472		11.4115	89		11.4115	238
31.4297	45		11.4246	442		11.4246	96		11.4246	225
31.4429	70		11.4378	430		11.4378	88		11.4378	212
31.456	51		11.4509	494		11.4509	98		11.4509	243
31.4691	65		11.464	473		11.464	101		11.464	192
31.4823	48		11.4772	448		11.4772	90		11.4772	216
31.4954	64		11.4903	509		11.4903	84		11.4903	233
31.5085	52		11.5034	438		11.5034	81		11.5034	251
31.5216	53		11.5165	449		11.5165	99		11.5165	215
31.5348	73		11.5297	441		11.5297	79		11.5297	224
31.5479	58		11.5428	429		11.5428	75		11.5428	205
31.561	55		11.5559	462		11.5559	85		11.5559	222
31.5742	60		11.5691	448		11.5691	72		11.5691	219
31.5873	66		11.5822	448		11.5822	96		11.5822	204
31.6004	55		11.5953	483		11.5953	85		11.5953	214
31.6136	44		11.6085	482		11.6085	89		11.6085	229
31.6267	55		11.6216	469		11.6216	102		11.6216	263
31.6398	66		11.6347	402		11.6347	83		11.6347	219
31.653	52		11.6479	432		11.6479	90		11.6479	226
31.6661	69		11.661	465		11.661	101		11.661	234
31.6792	49		11.6741	468		11.6741	93		11.6741	261
31.6923	50		11.6872	505		11.6872	89		11.6872	209
31.7055	62		11.7004	455		11.7004	86		11.7004	232
31.7186	67		11.7135	468		11.7135	95		11.7135	236
31.7317	66		11.7266	466		11.7266	95		11.7266	241
31.7449	50		11.7398	489		11.7398	97		11.7398	219
31.758	54		11.7529	469		11.7529	84		11.7529	188
31.7711	53		11.766	456		11.766	92		11.766	230
31.7843	59		11.7792	457		11.7792	86		11.7792	234
31.7974	63		11.7923	475		11.7923	88		11.7923	219
31.8105	54		11.8054	466		11.8054	103		11.8054	258
31.8236	58		11.8185	421		11.8185	106		11.8185	227
31.8368	54		11.8317	471		11.8317	88		11.8317	215
31.8499	57		11.8448	432		11.8448	75		11.8448	250
31.863	62		11.8579	482		11.8579	86		11.8579	226
31.8762	50		11.8711	447		11.8711	101		11.8711	210
31.8893	45		11.8842	484		11.8842	111		11.8842	207
31.9024	46		11.8973	458		11.8973	96		11.8973	214
31.9156	50		11.9105	438		11.9105	74		11.9105	242
31.9287	48		11.9236	461		11.9236	84		11.9236	230
31.9418	53		11.9367	500		11.9367	103		11.9367	217
31.9549	46		11.9498	508		11.9498	108		11.9498	215
31.9681	39		11.963	465		11.963	85		11.963	226
31.9812	69		11.9761	480		11.9761	91		11.9761	225
31.9943	57		11.9892	415		11.9892	114		11.9892	242
32.0075	59		12.0024	450		12.0024	73		12.0024	203
32.0206	57		12.0155	464		12.0155	101		12.0155	240
32.0337	57		12.0286	447		12.0286	78		12.0286	240
32.0469	57		12.0418	452		12.0418	73		12.0418	225
32.06	55		12.0549	465		12.0549	85		12.0549	247
32.0731	68		12.068	453		12.068	70		12.068	228
32.0862	40		12.0811	466		12.0811	78		12.0811	233
32.0994	57		12.0943	475		12.0943	85		12.0943	248
32.1125	49		12.1074	438		12.1074	94		12.1074	244
32.1256	53		12.1205	469		12.1205	83		12.1205	242
32.1388	59		12.1337	454		12.1337	99		12.1337	227
32.1519	48		12.1468	449		12.1468	89		12.1468	232
32.165	56		12.1599	491		12.1599	100		12.1599	228
32.1782	59		12.1731	442		12.1731	84		12.1731	225
32.1913	51		12.1862	404		12.1862	81		12.1862	247
32.2044	55		12.1993	436		12.1993	80		12.1993	215
32.2176	50		12.2125	467		12.2125	82		12.2125	229
32.2307	67		12.2256	492		12.2256	95		12.2256	227
32.2438	33		12.2387	463		12.2387	94		12.2387	230
32.2569	58		12.2518	470		12.2518	94		12.2518	228
32.2701	57		12.265	494		12.265	95		12.265	245
32.2832	51		12.2781	466		12.2781	85		12.2781	245
32.2963	46		12.2912	448		12.2912	88		12.2912	234
32.3095	61		12.3044	425		12.3044	73		12.3044	248
32.3226	56		12.3175	474		12.3175	91		12.3175	243
32.3357	65		12.3306	411		12.3306	83		12.3306	223
32.3489	63		12.3438	449		12.3438	96		12.3438	232
32.362	43		12.3569	466		12.3569	83		12.3569	232
32.3751	47		12.37	444		12.37	77		12.37	238
32.3882	70		12.3831	448		12.3831	99		12.3831	209
32.4014	48		12.3963	462		12.3963	70		12.3963	216
32.4145	58		12.4094	455		12.4094	85		12.4094	221
32.4276	51		12.4225	443		12.4225	100		12.4225	227
32.4408	46		12.4357	475		12.4357	93		12.4357	222
32.4539	44		12.4488	463		12.4488	101		12.4488	233
32.467	54		12.4619	459		12.4619	74		12.4619	219
32.4802	68		12.4751	463		12.4751	93		12.4751	259
32.4933	47		12.4882	489		12.4882	71		12.4882	218
32.5064	47		12.5013	456		12.5013	80		12.5013	259
32.5195	58		12.5144	489		12.5144	93		12.5144	274
32.5327	55		12.5276	453		12.5276	100		12.5276	217
32.5458	56		12.5407	490		12.5407	67		12.5407	234
32.5589	57		12.5538	469		12.5538	83		12.5538	257
32.5721	41		12.567	466		12.567	66		12.567	270
32.5852	48		12.5801	473		12.5801	120		12.5801	226
32.5983	46		12.5932	455		12.5932	100		12.5932	237
32.6115	56		12.6064	483		12.6064	78		12.6064	237
32.6246	48		12.6195	496		12.6195	76		12.6195	225
32.6377	50		12.6326	476		12.6326	94		12.6326	232
32.6509	64		12.6458	444		12.6458	90		12.6458	249
32.664	62		12.6589	465		12.6589	93		12.6589	247
32.6771	51		12.672	442		12.672	88		12.672	241
32.6902	49		12.6851	463		12.6851	75		12.6851	227
32.7034	52		12.6983	507		12.6983	107		12.6983	245
32.7165	43		12.7114	445		12.7114	97		12.7114	217
32.7296	41		12.7245	468		12.7245	89		12.7245	264
32.7428	56		12.7377	424		12.7377	89		12.7377	275
32.7559	57		12.7508	484		12.7508	82		12.7508	240
32.769	48		12.7639	498		12.7639	73		12.7639	181
32.7822	61		12.7771	491		12.7771	79		12.7771	293
32.7953	51		12.7902	497		12.7902	94		12.7902	235
32.8084	49		12.8033	523		12.8033	79		12.8033	227
32.8215	45		12.8164	487		12.8164	90		12.8164	233
32.8347	46		12.8296	485		12.8296	88		12.8296	217
32.8478	55		12.8427	510		12.8427	70		12.8427	246
32.8609	51		12.8558	442		12.8558	87		12.8558	258
32.8741	44		12.869	451		12.869	77		12.869	224
32.8872	63		12.8821	481		12.8821	75		12.8821	246
32.9003	54		12.8952	472		12.8952	95		12.8952	249
32.9135	36		12.9084	531		12.9084	78		12.9084	259
32.9266	52		12.9215	464		12.9215	87		12.9215	234
32.9397	49		12.9346	526		12.9346	89		12.9346	226
32.9528	58		12.9477	461		12.9477	77		12.9477	230
32.966	45		12.9609	485		12.9609	101		12.9609	241
32.9791	53		12.974	472		12.974	100		12.974	239
32.9922	50		12.9871	492		12.9871	96		12.9871	239
33.0054	43		13.0003	495		13.0003	106		13.0003	267
33.0185	55		13.0134	472		13.0134	74		13.0134	233
33.0316	46		13.0265	463		13.0265	92		13.0265	232
33.0448	54		13.0397	500		13.0397	85		13.0397	274
33.0579	43		13.0528	481		13.0528	105		13.0528	232
33.071	39		13.0659	487		13.0659	88		13.0659	232
33.0842	41		13.0791	502		13.0791	76		13.0791	229
33.0973	57		13.0922	468		13.0922	84		13.0922	225
33.1104	55		13.1053	536		13.1053	98		13.1053	233
33.1235	57		13.1184	464		13.1184	104		13.1184	225
33.1367	50		13.1316	556		13.1316	78		13.1316	262
33.1498	45		13.1447	493		13.1447	80		13.1447	241
33.1629	54		13.1578	497		13.1578	108		13.1578	256
33.1761	46		13.171	504		13.171	86		13.171	272
33.1892	51		13.1841	498		13.1841	89		13.1841	222
33.2023	49		13.1972	515		13.1972	77		13.1972	226
33.2155	58		13.2104	481		13.2104	98		13.2104	242
33.2286	49		13.2235	483		13.2235	69		13.2235	231
33.2417	48		13.2366	475		13.2366	92		13.2366	240
33.2548	39		13.2497	543		13.2497	86		13.2497	223
33.268	57		13.2629	459		13.2629	108		13.2629	229
33.2811	50		13.276	494		13.276	71		13.276	256
33.2942	48		13.2891	502		13.2891	85		13.2891	257
33.3074	63		13.3023	510		13.3023	77		13.3023	247
33.3205	56		13.3154	480		13.3154	92		13.3154	222
33.3336	51		13.3285	559		13.3285	101		13.3285	261
33.3468	51		13.3417	553		13.3417	87		13.3417	243
33.3599	53		13.3548	499		13.3548	86		13.3548	233
33.373	39		13.3679	523		13.3679	77		13.3679	245
33.3861	45		13.381	483		13.381	98		13.381	256
33.3993	46		13.3942	487		13.3942	103		13.3942	246
33.4124	40		13.4073	504		13.4073	89		13.4073	265
33.4255	55		13.4204	553		13.4204	89		13.4204	258
33.4387	64		13.4336	506		13.4336	90		13.4336	230
33.4518	45		13.4467	502		13.4467	87		13.4467	242
33.4649	47		13.4598	517		13.4598	100		13.4598	227
33.4781	45		13.473	526		13.473	93		13.473	267
33.4912	34		13.4861	543		13.4861	75		13.4861	238
33.5043	48		13.4992	548		13.4992	90		13.4992	249
33.5175	48		13.5124	512		13.5124	72		13.5124	227
33.5306	47		13.5255	524		13.5255	91		13.5255	270
33.5437	53		13.5386	506		13.5386	98		13.5386	248
33.5568	44		13.5517	520		13.5517	96		13.5517	226
33.57	48		13.5649	538		13.5649	100		13.5649	244
33.5831	54		13.578	496		13.578	94		13.578	225
33.5962	48		13.5911	506		13.5911	92		13.5911	262
33.6094	50		13.6043	521		13.6043	89		13.6043	249
33.6225	47		13.6174	533		13.6174	91		13.6174	286
33.6356	46		13.6305	501		13.6305	79		13.6305	256
33.6488	45		13.6437	511		13.6437	83		13.6437	258
33.6619	41		13.6568	529		13.6568	87		13.6568	233
33.675	50		13.6699	547		13.6699	94		13.6699	239
33.6881	50		13.683	481		13.683	74		13.683	262
33.7013	51		13.6962	488		13.6962	87		13.6962	251
33.7144	41		13.7093	517		13.7093	92		13.7093	265
33.7275	46		13.7224	514		13.7224	96		13.7224	239
33.7407	55		13.7356	516		13.7356	88		13.7356	243
33.7538	52		13.7487	568		13.7487	82		13.7487	242
33.7669	38		13.7618	507		13.7618	75		13.7618	270
33.7801	60		13.775	525		13.775	101		13.775	232
33.7932	53		13.7881	556		13.7881	83		13.7881	241
33.8063	55		13.8012	528		13.8012	86		13.8012	247
33.8194	44		13.8143	514		13.8143	106		13.8143	277
33.8326	40		13.8275	503		13.8275	92		13.8275	264
33.8457	50		13.8406	528		13.8406	85		13.8406	241
33.8588	65		13.8537	541		13.8537	75		13.8537	245
33.872	59		13.8669	565		13.8669	113		13.8669	286
33.8851	45		13.88	530		13.88	81		13.88	246
33.8982	41		13.8931	534		13.8931	103		13.8931	241
33.9114	43		13.9063	484		13.9063	104		13.9063	242
33.9245	41		13.9194	535		13.9194	78		13.9194	236
33.9376	45		13.9325	508		13.9325	100		13.9325	257
33.9507	49		13.9456	533		13.9456	97		13.9456	250
33.9639	45		13.9588	521		13.9588	105		13.9588	233
33.977	44		13.9719	589		13.9719	96		13.9719	272
33.9901	46		13.985	520		13.985	73		13.985	257
34.0033	47		13.9982	573		13.9982	94		13.9982	274
34.0164	54		14.0113	557		14.0113	74		14.0113	234
34.0295	50		14.0244	529		14.0244	108		14.0244	269
34.0427	47		14.0376	518		14.0376	97		14.0376	268
34.0558	48		14.0507	512		14.0507	82		14.0507	230
34.0689	39		14.0638	586		14.0638	95		14.0638	243
34.0821	41		14.077	540		14.077	105		14.077	266
34.0952	36		14.0901	533		14.0901	79		14.0901	260
34.1083	36		14.1032	496		14.1032	99		14.1032	279
34.1214	43		14.1163	523		14.1163	105		14.1163	265
34.1346	41		14.1295	529		14.1295	86		14.1295	263
34.1477	52		14.1426	549		14.1426	97		14.1426	259
34.1608	49		14.1557	555		14.1557	87		14.1557	257
34.174	47		14.1689	527		14.1689	105		14.1689	268
34.1871	44		14.182	548		14.182	81		14.182	261
34.2002	37		14.1951	540		14.1951	109		14.1951	263
34.2134	57		14.2083	553		14.2083	88		14.2083	273
34.2265	44		14.2214	552		14.2214	94		14.2214	259
34.2396	47		14.2345	541		14.2345	90		14.2345	275
34.2527	35		14.2476	541		14.2476	83		14.2476	251
34.2659	60		14.2608	537		14.2608	111		14.2608	257
34.279	56		14.2739	526		14.2739	91		14.2739	271
34.2921	47		14.287	551		14.287	91		14.287	243
34.3053	41		14.3002	577		14.3002	82		14.3002	305
34.3184	52		14.3133	568		14.3133	88		14.3133	262
34.3315	38		14.3264	556		14.3264	99		14.3264	276
34.3447	39		14.3396	539		14.3396	117		14.3396	265
34.3578	47		14.3527	538		14.3527	94		14.3527	291
34.3709	40		14.3658	566		14.3658	86		14.3658	217
34.384	46		14.3789	599		14.3789	95		14.3789	304
34.3972	42		14.3921	556		14.3921	90		14.3921	265
34.4103	48		14.4052	536		14.4052	88		14.4052	243
34.4234	42		14.4183	607		14.4183	91		14.4183	223
34.4366	51		14.4315	588		14.4315	97		14.4315	226
34.4497	46		14.4446	577		14.4446	110		14.4446	282
34.4628	58		14.4577	618		14.4577	98		14.4577	260
34.476	40		14.4709	534		14.4709	107		14.4709	273
34.4891	38		14.484	570		14.484	101		14.484	217
34.5022	45		14.4971	581		14.4971	96		14.4971	279
34.5154	57		14.5103	592		14.5103	92		14.5103	293
34.5285	35		14.5234	539		14.5234	77		14.5234	284
34.5416	48		14.5365	568		14.5365	96		14.5365	289
34.5547	41		14.5496	597		14.5496	102		14.5496	274
34.5679	54		14.5628	597		14.5628	81		14.5628	285
34.581	43		14.5759	517		14.5759	101		14.5759	299
34.5941	42		14.589	538		14.589	97		14.589	293
34.6073	37		14.6022	580		14.6022	99		14.6022	272
34.6204	48		14.6153	589		14.6153	98		14.6153	288
34.6335	39		14.6284	615		14.6284	101		14.6284	271
34.6467	35		14.6416	599		14.6416	79		14.6416	278
34.6598	47		14.6547	567		14.6547	97		14.6547	256
34.6729	36		14.6678	631		14.6678	87		14.6678	292
34.686	44		14.6809	604		14.6809	95		14.6809	314
34.6992	46		14.6941	595		14.6941	100		14.6941	283
34.7123	49		14.7072	573		14.7072	82		14.7072	300
34.7254	48		14.7203	569		14.7203	101		14.7203	296
34.7386	52		14.7335	593		14.7335	96		14.7335	287
34.7517	45		14.7466	600		14.7466	110		14.7466	250
34.7648	51		14.7597	560		14.7597	100		14.7597	287
34.778	39		14.7729	610		14.7729	97		14.7729	247
34.7911	37		14.786	603		14.786	98		14.786	295
34.8042	46		14.7991	563		14.7991	99		14.7991	283
34.8173	44		14.8122	599		14.8122	97		14.8122	246
34.8305	46		14.8254	597		14.8254	95		14.8254	269
34.8436	51		14.8385	586		14.8385	94		14.8385	280
34.8567	44		14.8516	561		14.8516	96		14.8516	265
34.8699	35		14.8648	572		14.8648	102		14.8648	264
34.883	35		14.8779	651		14.8779	98		14.8779	284
34.8961	44		14.891	571		14.891	113		14.891	279
34.9093	44		14.9042	618		14.9042	109		14.9042	279
34.9224	43		14.9173	583		14.9173	98		14.9173	298
34.9355	53		14.9304	610		14.9304	97		14.9304	290
34.9487	44		14.9436	632		14.9436	102		14.9436	288
34.9618	38		14.9567	582		14.9567	109		14.9567	278
34.9749	46		14.9698	614		14.9698	111		14.9698	305
34.988	51		14.9829	599		14.9829	103		14.9829	291
35.0012	46		14.9961	599		14.9961	98		14.9961	285
35.0143	41		15.0092	642		15.0092	85		15.0092	298
35.0274	51		15.0223	604		15.0223	101		15.0223	313
35.0406	45		15.0355	606		15.0355	90		15.0355	279
35.0537	55		15.0486	598		15.0486	105		15.0486	276
35.0668	47		15.0617	638		15.0617	101		15.0617	304
35.08	32		15.0749	610		15.0749	97		15.0749	317
35.0931	48		15.088	652		15.088	108		15.088	296
35.1062	51		15.1011	608		15.1011	109		15.1011	277
35.1193	56		15.1142	588		15.1142	89		15.1142	293
35.1325	38		15.1274	576		15.1274	108		15.1274	270
35.1456	53		15.1405	588		15.1405	98		15.1405	258
35.1587	38		15.1536	584		15.1536	101		15.1536	294
35.1719	43		15.1668	684		15.1668	103		15.1668	276
35.185	39		15.1799	655		15.1799	107		15.1799	300
35.1981	43		15.193	606		15.193	103		15.193	273
35.2113	40		15.2062	616		15.2062	92		15.2062	314
35.2244	40		15.2193	608		15.2193	119		15.2193	267
35.2375	51		15.2324	630		15.2324	91		15.2324	305
35.2506	40		15.2455	669		15.2455	136		15.2455	279
35.2638	37		15.2587	635		15.2587	109		15.2587	286
35.2769	44		15.2718	619		15.2718	96		15.2718	308
35.29	33		15.2849	615		15.2849	107		15.2849	287
35.3032	41		15.2981	644		15.2981	90		15.2981	293
35.3163	50		15.3112	639		15.3112	96		15.3112	319
35.3294	55		15.3243	648		15.3243	114		15.3243	267
35.3426	42		15.3375	622		15.3375	95		15.3375	283
35.3557	37		15.3506	674		15.3506	100		15.3506	271
35.3688	42		15.3637	629		15.3637	97		15.3637	299
35.382	49		15.3769	610		15.3769	103		15.3769	274
35.3951	43		15.39	637		15.39	98		15.39	290
35.4082	43		15.4031	661		15.4031	87		15.4031	325
35.4213	37		15.4162	645		15.4162	100		15.4162	279
35.4345	49		15.4294	615		15.4294	102		15.4294	318
35.4476	38		15.4425	677		15.4425	111		15.4425	338
35.4607	49		15.4556	700		15.4556	107		15.4556	327
35.4739	47		15.4688	658		15.4688	109		15.4688	287
35.487	40		15.4819	673		15.4819	88		15.4819	324
35.5001	43		15.495	640		15.495	105		15.495	288
35.5133	48		15.5082	668		15.5082	125		15.5082	314
35.5264	37		15.5213	673		15.5213	98		15.5213	301
35.5395	38		15.5344	652		15.5344	104		15.5344	296
35.5526	32		15.5475	666		15.5475	109		15.5475	308
35.5658	38		15.5607	687		15.5607	104		15.5607	297
35.5789	53		15.5738	685		15.5738	107		15.5738	331
35.592	37		15.5869	655		15.5869	103		15.5869	310
35.6052	44		15.6001	644		15.6001	94		15.6001	314
35.6183	48		15.6132	672		15.6132	102		15.6132	335
35.6314	27		15.6263	666		15.6263	114		15.6263	273
35.6446	45		15.6395	680		15.6395	121		15.6395	272
35.6577	48		15.6526	680		15.6526	104		15.6526	304
35.6708	34		15.6657	683		15.6657	103		15.6657	295
35.6839	49		15.6788	682		15.6788	114		15.6788	310
35.6971	41		15.692	710		15.692	117		15.692	321
35.7102	55		15.7051	671		15.7051	114		15.7051	293
35.7233	51		15.7182	675		15.7182	113		15.7182	288
35.7365	39		15.7314	675		15.7314	131		15.7314	297
35.7496	41		15.7445	682		15.7445	111		15.7445	291
35.7627	46		15.7576	718		15.7576	115		15.7576	300
35.7759	47		15.7708	697		15.7708	123		15.7708	322
35.789	47		15.7839	675		15.7839	91		15.7839	305
35.8021	46		15.797	672		15.797	100		15.797	324
35.8153	45		15.8102	758		15.8102	115		15.8102	309
35.8284	53		15.8233	661		15.8233	94		15.8233	291
35.8415	44		15.8364	691		15.8364	117		15.8364	317
35.8546	40		15.8495	648		15.8495	132		15.8495	335
35.8678	36		15.8627	709		15.8627	101		15.8627	321
35.8809	43		15.8758	713		15.8758	126		15.8758	311
35.894	55		15.8889	723		15.8889	105		15.8889	317
35.9072	53		15.9021	705		15.9021	106		15.9021	303
35.9203	53		15.9152	722		15.9152	109		15.9152	330
35.9334	41		15.9283	699		15.9283	113		15.9283	331
35.9466	30		15.9415	728		15.9415	96		15.9415	318
35.9597	36		15.9546	744		15.9546	105		15.9546	286
35.9728	33		15.9677	763		15.9677	112		15.9677	318
35.9859	54		15.9808	725		15.9808	114		15.9808	304
35.9991	53		15.994	742		15.994	109		15.994	299
36.0122	36		16.0071	693		16.0071	102		16.0071	348
36.0253	47		16.0202	695		16.0202	126		16.0202	301
36.0385	34		16.0334	774		16.0334	109		16.0334	328
36.0516	48		16.0465	696		16.0465	115		16.0465	333
36.0647	57		16.0596	716		16.0596	124		16.0596	317
36.0779	31		16.0728	687		16.0728	121		16.0728	345
36.091	43		16.0859	715		16.0859	111		16.0859	305
36.1041	49		16.099	690		16.099	120		16.099	323
36.1172	41		16.1121	751		16.1121	117		16.1121	335
36.1304	41		16.1253	722		16.1253	119		16.1253	339
36.1435	31		16.1384	717		16.1384	115		16.1384	334
36.1566	47		16.1515	770		16.1515	117		16.1515	332
36.1698	46		16.1647	729		16.1647	104		16.1647	351
36.1829	47		16.1778	740		16.1778	139		16.1778	318
36.196	37		16.1909	726		16.1909	119		16.1909	318
36.2092	32		16.2041	758		16.2041	114		16.2041	319
36.2223	49		16.2172	726		16.2172	103		16.2172	319
36.2354	40		16.2303	775		16.2303	125		16.2303	349
36.2485	40		16.2434	744		16.2434	122		16.2434	315
36.2617	45		16.2566	726		16.2566	112		16.2566	343
36.2748	45		16.2697	692		16.2697	98		16.2697	319
36.2879	42		16.2828	730		16.2828	126		16.2828	318
36.3011	43		16.296	736		16.296	125		16.296	323
36.3142	47		16.3091	712		16.3091	134		16.3091	323
36.3273	52		16.3222	766		16.3222	99		16.3222	344
36.3405	39		16.3354	749		16.3354	111		16.3354	338
36.3536	41		16.3485	775		16.3485	126		16.3485	277
36.3667	42		16.3616	722		16.3616	106		16.3616	320
36.3799	35		16.3748	748		16.3748	108		16.3748	311
36.393	36		16.3879	747		16.3879	115		16.3879	335
36.4061	51		16.401	756		16.401	120		16.401	322
36.4192	38		16.4141	773		16.4141	125		16.4141	329
36.4324	34		16.4273	764		16.4273	110		16.4273	323
36.4455	37		16.4404	753		16.4404	132		16.4404	327
36.4586	33		16.4535	728		16.4535	109		16.4535	319
36.4718	42		16.4667	776		16.4667	133		16.4667	355
36.4849	43		16.4798	789		16.4798	127		16.4798	312
36.498	49		16.4929	811		16.4929	130		16.4929	341
36.5112	38		16.5061	777		16.5061	118		16.5061	353
36.5243	42		16.5192	758		16.5192	120		16.5192	357
36.5374	55		16.5323	744		16.5323	121		16.5323	346
36.5505	42		16.5454	788		16.5454	127		16.5454	352
36.5637	55		16.5586	815		16.5586	140		16.5586	322
36.5768	48		16.5717	729		16.5717	144		16.5717	342
36.5899	34		16.5848	727		16.5848	97		16.5848	368
36.6031	37		16.598	809		16.598	123		16.598	342
36.6162	40		16.6111	786		16.6111	101		16.6111	355
36.6293	37		16.6242	803		16.6242	115		16.6242	359
36.6425	42		16.6374	769		16.6374	123		16.6374	331
36.6556	43		16.6505	756		16.6505	118		16.6505	351
36.6687	50		16.6636	761		16.6636	124		16.6636	310
36.6818	40		16.6767	746		16.6767	129		16.6767	366
36.695	53		16.6899	812		16.6899	126		16.6899	311
36.7081	54		16.703	764		16.703	130		16.703	324
36.7212	34		16.7161	853		16.7161	128		16.7161	354
36.7344	39		16.7293	832		16.7293	139		16.7293	366
36.7475	41		16.7424	732		16.7424	126		16.7424	332
36.7606	36		16.7555	782		16.7555	129		16.7555	371
36.7738	44		16.7687	786		16.7687	129		16.7687	349
36.7869	47		16.7818	788		16.7818	142		16.7818	326
36.8	48		16.7949	846		16.7949	126		16.7949	354
36.8132	44		16.8081	753		16.8081	120		16.8081	363
36.8263	41		16.8212	847		16.8212	143		16.8212	349
36.8394	38		16.8343	766		16.8343	123		16.8343	364
36.8525	45		16.8474	723		16.8474	114		16.8474	393
36.8657	41		16.8606	803		16.8606	107		16.8606	366
36.8788	47		16.8737	830		16.8737	146		16.8737	333
36.8919	40		16.8868	828		16.8868	133		16.8868	342
36.9051	38		16.9	769		16.9	122		16.9	324
36.9182	38		16.9131	823		16.9131	119		16.9131	340
36.9313	41		16.9262	806		16.9262	127		16.9262	368
36.9445	50		16.9394	779		16.9394	111		16.9394	362
36.9576	52		16.9525	796		16.9525	126		16.9525	370
36.9707	40		16.9656	765		16.9656	118		16.9656	341
36.9838	36		16.9787	824		16.9787	126		16.9787	361
36.997	48		16.9919	763		16.9919	136		16.9919	386
37.0101	42		17.005	812		17.005	128		17.005	380
37.0232	38		17.0181	823		17.0181	139		17.0181	370
37.0364	38		17.0313	839		17.0313	109		17.0313	363
37.0495	49		17.0444	849		17.0444	137		17.0444	336
37.0626	43		17.0575	770		17.0575	113		17.0575	352
37.0758	46		17.0707	837		17.0707	145		17.0707	331
37.0889	44		17.0838	805		17.0838	145		17.0838	390
37.102	45		17.0969	856		17.0969	118		17.0969	373
37.1151	42		17.11	838		17.11	120		17.11	367
37.1283	43		17.1232	834		17.1232	133		17.1232	369
37.1414	45		17.1363	820		17.1363	160		17.1363	395
37.1545	44		17.1494	740		17.1494	119		17.1494	384
37.1677	35		17.1626	831		17.1626	148		17.1626	350
37.1808	44		17.1757	823		17.1757	142		17.1757	353
37.1939	42		17.1888	860		17.1888	143		17.1888	392
37.2071	44		17.202	824		17.202	119		17.202	386
37.2202	37		17.2151	814		17.2151	134		17.2151	329
37.2333	42		17.2282	841		17.2282	132		17.2282	367
37.2465	35		17.2414	870		17.2414	131		17.2414	368
37.2596	48		17.2545	840		17.2545	120		17.2545	373
37.2727	37		17.2676	848		17.2676	117		17.2676	356
37.2858	41		17.2807	799		17.2807	140		17.2807	386
37.299	62		17.2939	779		17.2939	140		17.2939	377
37.3121	49		17.307	874		17.307	133		17.307	379
37.3252	41		17.3201	798		17.3201	124		17.3201	382
37.3384	47		17.3333	809		17.3333	145		17.3333	383
37.3515	37		17.3464	812		17.3464	136		17.3464	370
37.3646	47		17.3595	847		17.3595	110		17.3595	393
37.3778	37		17.3727	799		17.3727	135		17.3727	389
37.3909	42		17.3858	805		17.3858	137		17.3858	366
37.404	36		17.3989	834		17.3989	141		17.3989	381
37.4171	47		17.412	823		17.412	121		17.412	382
37.4303	48		17.4252	770		17.4252	133		17.4252	408
37.4434	36		17.4383	865		17.4383	140		17.4383	404
37.4565	45		17.4514	863		17.4514	138		17.4514	360
37.4697	35		17.4646	890		17.4646	130		17.4646	375
37.4828	41		17.4777	841		17.4777	135		17.4777	388
37.4959	42		17.4908	869		17.4908	156		17.4908	354
37.5091	36		17.504	801		17.504	155		17.504	396
37.5222	49		17.5171	846		17.5171	117		17.5171	403
37.5353	39		17.5302	859		17.5302	130		17.5302	361
37.5484	47		17.5433	836		17.5433	130		17.5433	392
37.5616	47		17.5565	859		17.5565	128		17.5565	355
37.5747	34		17.5696	844		17.5696	126		17.5696	384
37.5878	41		17.5827	893		17.5827	126		17.5827	384
37.601	34		17.5959	884		17.5959	141		17.5959	394
37.6141	48		17.609	829		17.609	144		17.609	376
37.6272	44		17.6221	881		17.6221	151		17.6221	358
37.6404	43		17.6353	858		17.6353	127		17.6353	376
37.6535	33		17.6484	828		17.6484	147		17.6484	387
37.6666	53		17.6615	817		17.6615	133		17.6615	375
37.6798	34		17.6747	836		17.6747	119		17.6747	371
37.6929	39		17.6878	847		17.6878	138		17.6878	415
37.706	37		17.7009	829		17.7009	142		17.7009	370
37.7191	29		17.714	858		17.714	138		17.714	396
37.7323	49		17.7272	875		17.7272	110		17.7272	342
37.7454	34		17.7403	852		17.7403	122		17.7403	401
37.7585	50		17.7534	852		17.7534	136		17.7534	357
37.7717	42		17.7666	866		17.7666	141		17.7666	377
37.7848	44		17.7797	858		17.7797	154		17.7797	383
37.7979	48		17.7928	904		17.7928	138		17.7928	412
37.8111	45		17.806	905		17.806	150		17.806	377
37.8242	51		17.8191	874		17.8191	121		17.8191	418
37.8373	32		17.8322	893		17.8322	130		17.8322	389
37.8504	33		17.8453	890		17.8453	156		17.8453	384
37.8636	38		17.8585	863		17.8585	151		17.8585	383
37.8767	40		17.8716	855		17.8716	147		17.8716	397
37.8898	41		17.8847	897		17.8847	171		17.8847	377
37.903	46		17.8979	900		17.8979	136		17.8979	402
37.9161	51		17.911	791		17.911	139		17.911	400
37.9292	40		17.9241	906		17.9241	133		17.9241	360
37.9424	41		17.9373	908		17.9373	148		17.9373	368
37.9555	46		17.9504	860		17.9504	125		17.9504	410
37.9686	39		17.9635	894		17.9635	160		17.9635	421
37.9817	38		17.9766	841		17.9766	142		17.9766	377
37.9949	39		17.9898	865		17.9898	162		17.9898	405
38.008	54		18.0029	887		18.0029	131		18.0029	388
38.0211	37		18.016	841		18.016	136		18.016	409
38.0343	43		18.0292	919		18.0292	135		18.0292	381
38.0474	40		18.0423	918		18.0423	137		18.0423	365
38.0605	53		18.0554	875		18.0554	135		18.0554	386
38.0737	45		18.0686	943		18.0686	158		18.0686	389
38.0868	36		18.0817	894		18.0817	130		18.0817	348
38.0999	37		18.0948	831		18.0948	132		18.0948	400
38.113	37		18.1079	880		18.1079	141		18.1079	380
38.1262	37		18.1211	903		18.1211	172		18.1211	447
38.1393	48		18.1342	848		18.1342	154		18.1342	378
38.1524	41		18.1473	840		18.1473	146		18.1473	346
38.1656	36		18.1605	857		18.1605	131		18.1605	396
38.1787	31		18.1736	937		18.1736	147		18.1736	430
38.1918	51		18.1867	880		18.1867	144		18.1867	374
38.205	44		18.1999	877		18.1999	146		18.1999	380
38.2181	41		18.213	893		18.213	119		18.213	384
38.2312	43		18.2261	916		18.2261	131		18.2261	436
38.2444	35		18.2393	888		18.2393	159		18.2393	406
38.2575	37		18.2524	924		18.2524	118		18.2524	379
38.2706	48		18.2655	924		18.2655	128		18.2655	419
38.2837	23		18.2786	925		18.2786	150		18.2786	409
38.2969	39		18.2918	906		18.2918	148		18.2918	360
38.31	29		18.3049	930		18.3049	120		18.3049	410
38.3231	36		18.318	874		18.318	139		18.318	395
38.3363	33		18.3312	864		18.3312	123		18.3312	395
38.3494	42		18.3443	909		18.3443	145		18.3443	437
38.3625	41		18.3574	862		18.3574	162		18.3574	392
38.3757	49		18.3706	867		18.3706	141		18.3706	383
38.3888	42		18.3837	874		18.3837	146		18.3837	406
38.4019	45		18.3968	930		18.3968	137		18.3968	405
38.415	38		18.4099	860		18.4099	149		18.4099	439
38.4282	39		18.4231	928		18.4231	163		18.4231	420
38.4413	35		18.4362	861		18.4362	145		18.4362	423
38.4544	42		18.4493	898		18.4493	135		18.4493	376
38.4676	47		18.4625	888		18.4625	143		18.4625	370
38.4807	38		18.4756	890		18.4756	162		18.4756	399
38.4938	43		18.4887	950		18.4887	162		18.4887	432
38.507	38		18.5019	866		18.5019	139		18.5019	395
38.5201	39		18.515	877		18.515	134		18.515	415
38.5332	38		18.5281	936		18.5281	136		18.5281	397
38.5463	41		18.5412	912		18.5412	163		18.5412	401
38.5595	38		18.5544	861		18.5544	140		18.5544	382
38.5726	38		18.5675	944		18.5675	143		18.5675	407
38.5857	45		18.5806	947		18.5806	153		18.5806	402
38.5989	39		18.5938	882		18.5938	132		18.5938	407
38.612	45		18.6069	879		18.6069	146		18.6069	376
38.6251	46		18.62	954		18.62	146		18.62	398
38.6383	39		18.6332	906		18.6332	128		18.6332	410
38.6514	45		18.6463	821		18.6463	158		18.6463	447
38.6645	45		18.6594	917		18.6594	134		18.6594	410
38.6777	32		18.6726	841		18.6726	143		18.6726	382
38.6908	51		18.6857	889		18.6857	160		18.6857	406
38.7039	30		18.6988	888		18.6988	153		18.6988	372
38.717	45		18.7119	896		18.7119	122		18.7119	406
38.7302	55		18.7251	875		18.7251	153		18.7251	391
38.7433	43		18.7382	835		18.7382	135		18.7382	385
38.7564	40		18.7513	847		18.7513	137		18.7513	363
38.7696	31		18.7645	884		18.7645	150		18.7645	382
38.7827	49		18.7776	852		18.7776	144		18.7776	397
38.7958	45		18.7907	886		18.7907	136		18.7907	401
38.809	30		18.8039	850		18.8039	128		18.8039	402
38.8221	41		18.817	874		18.817	153		18.817	377
38.8352	46		18.8301	899		18.8301	154		18.8301	403
38.8483	52		18.8432	908		18.8432	141		18.8432	425
38.8615	56		18.8564	846		18.8564	152		18.8564	409
38.8746	47		18.8695	910		18.8695	149		18.8695	409
38.8877	52		18.8826	871		18.8826	143		18.8826	441
38.9009	42		18.8958	877		18.8958	150		18.8958	417
38.914	41		18.9089	882		18.9089	139		18.9089	408
38.9271	41		18.922	864		18.922	114		18.922	406
38.9403	51		18.9352	873		18.9352	121		18.9352	409
38.9534	43		18.9483	892		18.9483	141		18.9483	397
38.9665	39		18.9614	886		18.9614	142		18.9614	402
38.9796	45		18.9745	853		18.9745	119		18.9745	393
38.9928	50		18.9877	874		18.9877	145		18.9877	400
39.0059	37		19.0008	852		19.0008	139		19.0008	414
39.019	34		19.0139	820		19.0139	157		19.0139	400
39.0322	46		19.0271	822		19.0271	136		19.0271	389
39.0453	44		19.0402	890		19.0402	136		19.0402	397
39.0584	49		19.0533	853		19.0533	157		19.0533	413
39.0716	32		19.0665	933		19.0665	148		19.0665	436
39.0847	36		19.0796	842		19.0796	151		19.0796	392
39.0978	39		19.0927	843		19.0927	150		19.0927	425
39.111	38		19.1059	841		19.1059	129		19.1059	411
39.1241	54		19.119	901		19.119	141		19.119	384
39.1372	38		19.1321	826		19.1321	125		19.1321	413
39.1503	43		19.1452	798		19.1452	142		19.1452	415
39.1635	45		19.1584	809		19.1584	135		19.1584	372
39.1766	30		19.1715	896		19.1715	148		19.1715	404
39.1897	43		19.1846	847		19.1846	134		19.1846	401
39.2029	39		19.1978	869		19.1978	139		19.1978	393
39.216	35		19.2109	805		19.2109	129		19.2109	381
39.2291	28		19.224	889		19.224	121		19.224	437
39.2423	35		19.2372	841		19.2372	129		19.2372	392
39.2554	50		19.2503	837		19.2503	145		19.2503	401
39.2685	35		19.2634	889		19.2634	144		19.2634	387
39.2816	45		19.2765	836		19.2765	142		19.2765	426
39.2948	42		19.2897	882		19.2897	142		19.2897	413
39.3079	35		19.3028	858		19.3028	134		19.3028	430
39.321	36		19.3159	854		19.3159	138		19.3159	371
39.3342	37		19.3291	826		19.3291	133		19.3291	379
39.3473	46		19.3422	881		19.3422	127		19.3422	412
39.3604	39		19.3553	887		19.3553	141		19.3553	363
39.3736	40		19.3685	860		19.3685	152		19.3685	375
39.3867	45		19.3816	877		19.3816	119		19.3816	375
39.3998	49		19.3947	844		19.3947	157		19.3947	371
39.4129	45		19.4078	837		19.4078	143		19.4078	357
39.4261	44		19.421	866		19.421	130		19.421	401
39.4392	46		19.4341	870		19.4341	145		19.4341	385
39.4523	31		19.4472	787		19.4472	122		19.4472	413
39.4655	36		19.4604	913		19.4604	154		19.4604	411
39.4786	44		19.4735	837		19.4735	133		19.4735	421
39.4917	51		19.4866	849		19.4866	139		19.4866	394
39.5049	29		19.4998	763		19.4998	127		19.4998	361
39.518	35		19.5129	810		19.5129	134		19.5129	415
39.5311	38		19.526	881		19.526	140		19.526	383
39.5443	33		19.5392	867		19.5392	131		19.5392	378
39.5574	44		19.5523	810		19.5523	124		19.5523	413
39.5705	36		19.5654	787		19.5654	109		19.5654	364
39.5836	45		19.5785	855		19.5785	135		19.5785	356
39.5968	33		19.5917	843		19.5917	150		19.5917	414
39.6099	49		19.6048	798		19.6048	136		19.6048	403
39.623	43		19.6179	853		19.6179	157		19.6179	362
39.6362	34		19.6311	846		19.6311	106		19.6311	340
39.6493	40		19.6442	828		19.6442	157		19.6442	375
39.6624	42		19.6573	764		19.6573	137		19.6573	384
39.6756	28		19.6705	808		19.6705	156		19.6705	375
39.6887	40		19.6836	802		19.6836	150		19.6836	391
39.7018	43		19.6967	892		19.6967	146		19.6967	409
39.7149	39		19.7098	794		19.7098	149		19.7098	364
39.7281	33		19.723	842		19.723	135		19.723	379
39.7412	45		19.7361	756		19.7361	142		19.7361	386
39.7543	32		19.7492	817		19.7492	135		19.7492	399
39.7675	52		19.7624	789		19.7624	125		19.7624	401
39.7806	36		19.7755	815		19.7755	133		19.7755	401
39.7937	55		19.7886	821		19.7886	124		19.7886	373
39.8069	42		19.8018	824		19.8018	144		19.8018	403
39.82	36		19.8149	800		19.8149	130		19.8149	393
39.8331	30		19.828	884		19.828	127		19.828	405
39.8462	46		19.8411	811		19.8411	121		19.8411	363
39.8594	38		19.8543	772		19.8543	115		19.8543	378
39.8725	42		19.8674	834		19.8674	127		19.8674	397
39.8856	33		19.8805	824		19.8805	121		19.8805	382
39.8988	43		19.8937	836		19.8937	128		19.8937	395
39.9119	49		19.9068	795		19.9068	133		19.9068	360
39.925	38		19.9199	757		19.9199	135		19.9199	360
39.9382	48		19.9331	849		19.9331	148		19.9331	391
39.9513	41		19.9462	777		19.9462	132		19.9462	364
39.9644	43		19.9593	817		19.9593	121		19.9593	378
39.9775	50		19.9724	789		19.9724	133		19.9724	389
39.9907	38		19.9856	800		19.9856	139		19.9856	375
40.0038	47		19.9987	761		19.9987	115		19.9987	360
40.0169	42		20.0118	837		20.0118	114		20.0118	343
40.0301	31		20.025	797		20.025	128		20.025	343
40.0432	41		20.0381	764		20.0381	107		20.0381	375
40.0563	33		20.0512	759		20.0512	154		20.0512	383
40.0695	33		20.0644	831		20.0644	107		20.0644	330
40.0826	48		20.0775	840		20.0775	137		20.0775	361
40.0957	41		20.0906	831		20.0906	135		20.0906	355
40.1089	40		20.1038	743		20.1038	140		20.1038	358
40.122	26		20.1169	808		20.1169	135		20.1169	341
40.1351	45		20.13	786		20.13	114		20.13	390
40.1482	46		20.1431	795		20.1431	133		20.1431	371
40.1614	34		20.1563	731		20.1563	159		20.1563	372
40.1745	42		20.1694	790		20.1694	138		20.1694	358
40.1876	42		20.1825	781		20.1825	123		20.1825	356
40.2008	51		20.1957	768		20.1957	137		20.1957	395
40.2139	37		20.2088	762		20.2088	135		20.2088	391
40.227	37		20.2219	796		20.2219	128		20.2219	367
40.2402	33		20.2351	753		20.2351	129		20.2351	329
40.2533	35		20.2482	774		20.2482	137		20.2482	337
40.2664	50		20.2613	843		20.2613	144		20.2613	377
40.2795	36		20.2744	749		20.2744	113		20.2744	373
40.2927	46		20.2876	759		20.2876	95		20.2876	367
40.3058	36		20.3007	736		20.3007	133		20.3007	355
40.3189	38		20.3138	753		20.3138	110		20.3138	364
40.3321	42		20.327	738		20.327	139		20.327	364
40.3452	36		20.3401	747		20.3401	109		20.3401	355
40.3583	41		20.3532	729		20.3532	130		20.3532	370
40.3715	41		20.3664	737		20.3664	133		20.3664	350
40.3846	41		20.3795	732		20.3795	123		20.3795	340
40.3977	27		20.3926	750		20.3926	132		20.3926	367
40.4108	39		20.4057	698		20.4057	136		20.4057	359
40.424	45		20.4189	754		20.4189	124		20.4189	345
40.4371	45		20.432	723		20.432	129		20.432	358
40.4502	31		20.4451	741		20.4451	117		20.4451	361
40.4634	34		20.4583	767		20.4583	103		20.4583	336
40.4765	48		20.4714	695		20.4714	125		20.4714	353
40.4896	36		20.4845	728		20.4845	137		20.4845	343
40.5028	31		20.4977	767		20.4977	117		20.4977	357
40.5159	41		20.5108	748		20.5108	117		20.5108	351
40.529	34		20.5239	711		20.5239	117		20.5239	369
40.5422	41		20.5371	746		20.5371	113		20.5371	347
40.5553	39		20.5502	671		20.5502	130		20.5502	329
40.5684	52		20.5633	747		20.5633	123		20.5633	363
40.5815	39		20.5764	720		20.5764	135		20.5764	388
40.5947	49		20.5896	698		20.5896	125		20.5896	296
40.6078	50		20.6027	736		20.6027	137		20.6027	338
40.6209	48		20.6158	702		20.6158	119		20.6158	331
40.6341	51		20.629	668		20.629	130		20.629	310
40.6472	46		20.6421	740		20.6421	109		20.6421	344
40.6603	44		20.6552	716		20.6552	120		20.6552	333
40.6735	53		20.6684	793		20.6684	120		20.6684	366
40.6866	51		20.6815	724		20.6815	110		20.6815	334
40.6997	32		20.6946	706		20.6946	128		20.6946	340
40.7128	36		20.7077	729		20.7077	109		20.7077	321
40.726	37		20.7209	696		20.7209	116		20.7209	343
40.7391	47		20.734	659		20.734	135		20.734	326
40.7522	33		20.7471	733		20.7471	124		20.7471	340
40.7654	45		20.7603	672		20.7603	114		20.7603	320
40.7785	48		20.7734	667		20.7734	125		20.7734	313
40.7916	47		20.7865	699		20.7865	103		20.7865	316
40.8048	35		20.7997	735		20.7997	117		20.7997	327
40.8179	32		20.8128	690		20.8128	126		20.8128	362
40.831	30		20.8259	638		20.8259	122		20.8259	319
40.8441	43		20.839	697		20.839	114		20.839	333
40.8573	43		20.8522	739		20.8522	108		20.8522	357
40.8704	38		20.8653	699		20.8653	119		20.8653	316
40.8835	49		20.8784	645		20.8784	106		20.8784	327
40.8967	33		20.8916	705		20.8916	118		20.8916	297
40.9098	43		20.9047	634		20.9047	124		20.9047	267
40.9229	33		20.9178	692		20.9178	136		20.9178	355
40.9361	43		20.931	680		20.931	99		20.931	309
40.9492	31		20.9441	688		20.9441	117		20.9441	322
40.9623	18		20.9572	686		20.9572	109		20.9572	337
40.9755	32		20.9704	667		20.9704	128		20.9704	308
40.9886	38		20.9835	683		20.9835	115		20.9835	334
41.0017	42		20.9966	706		20.9966	107		20.9966	351
41.0148	49		21.0097	696		21.0097	105		21.0097	352
41.028	33		21.0229	642		21.0229	91		21.0229	339
41.0411	62		21.036	623		21.036	130		21.036	312
41.0542	40		21.0491	651		21.0491	107		21.0491	314
41.0674	39		21.0623	672		21.0623	124		21.0623	304
41.0805	40		21.0754	669		21.0754	110		21.0754	330
41.0936	32		21.0885	675		21.0885	120		21.0885	317
41.1068	40		21.1017	632		21.1017	110		21.1017	332
41.1199	43		21.1148	674		21.1148	110		21.1148	322
41.133	41		21.1279	667		21.1279	96		21.1279	323
41.1461	50		21.141	690		21.141	126		21.141	288
41.1593	35		21.1542	624		21.1542	99		21.1542	354
41.1724	43		21.1673	607		21.1673	95		21.1673	324
41.1855	30		21.1804	640		21.1804	102		21.1804	280
41.1987	34		21.1936	605		21.1936	104		21.1936	295
41.2118	42		21.2067	690		21.2067	121		21.2067	294
41.2249	40		21.2198	671		21.2198	116		21.2198	311
41.2381	36		21.233	656		21.233	122		21.233	292
41.2512	52		21.2461	654		21.2461	120		21.2461	325
41.2643	34		21.2592	713		21.2592	110		21.2592	288
41.2774	36		21.2723	653		21.2723	124		21.2723	301
41.2906	34		21.2855	671		21.2855	85		21.2855	317
41.3037	38		21.2986	630		21.2986	122		21.2986	295
41.3168	44		21.3117	654		21.3117	101		21.3117	304
41.33	44		21.3249	652		21.3249	108		21.3249	285
41.3431	51		21.338	646		21.338	100		21.338	329
41.3562	30		21.3511	634		21.3511	118		21.3511	340
41.3694	37		21.3643	629		21.3643	101		21.3643	287
41.3825	38		21.3774	639		21.3774	98		21.3774	296
41.3956	36		21.3905	620		21.3905	94		21.3905	345
41.4088	44		21.4037	652		21.4037	98		21.4037	282
41.4219	42		21.4168	670		21.4168	107		21.4168	328
41.435	36		21.4299	617		21.4299	92		21.4299	291
41.4481	33		21.443	669		21.443	97		21.443	289
41.4613	31		21.4562	620		21.4562	112		21.4562	298
41.4744	35		21.4693	592		21.4693	109		21.4693	291
41.4875	36		21.4824	633		21.4824	100		21.4824	271
41.5007	42		21.4956	614		21.4956	102		21.4956	290
41.5138	34		21.5087	621		21.5087	107		21.5087	300
41.5269	32		21.5218	626		21.5218	124		21.5218	291
41.5401	48		21.535	612		21.535	114		21.535	298
41.5532	35		21.5481	606		21.5481	93		21.5481	296
41.5663	38		21.5612	587		21.5612	100		21.5612	256
41.5794	41		21.5743	624		21.5743	133		21.5743	272
41.5926	45		21.5875	593		21.5875	99		21.5875	244
41.6057	37		21.6006	615		21.6006	95		21.6006	297
41.6188	35		21.6137	593		21.6137	97		21.6137	287
41.632	43		21.6269	629		21.6269	100		21.6269	290
41.6451	36		21.64	637		21.64	104		21.64	277
41.6582	38		21.6531	561		21.6531	114		21.6531	290
41.6714	35		21.6663	554		21.6663	94		21.6663	311
41.6845	40		21.6794	628		21.6794	111		21.6794	292
41.6976	34		21.6925	613		21.6925	124		21.6925	305
41.7107	38		21.7056	629		21.7056	96		21.7056	303
41.7239	37		21.7188	578		21.7188	93		21.7188	278
41.737	39		21.7319	586		21.7319	85		21.7319	295
41.7501	41		21.745	662		21.745	95		21.745	276
41.7633	46		21.7582	623		21.7582	89		21.7582	287
41.7764	55		21.7713	592		21.7713	97		21.7713	249
41.7895	33		21.7844	603		21.7844	98		21.7844	310
41.8027	37		21.7976	602		21.7976	87		21.7976	282
41.8158	37		21.8107	588		21.8107	98		21.8107	289
41.8289	37		21.8238	612		21.8238	120		21.8238	284
41.842	44		21.8369	578		21.8369	80		21.8369	273
41.8552	32		21.8501	586		21.8501	102		21.8501	274
41.8683	45		21.8632	633		21.8632	87		21.8632	256
41.8814	45		21.8763	585		21.8763	72		21.8763	273
41.8946	43		21.8895	587		21.8895	99		21.8895	262
41.9077	30		21.9026	558		21.9026	93		21.9026	277
41.9208	52		21.9157	560		21.9157	104		21.9157	250
41.934	43		21.9289	575		21.9289	94		21.9289	245
41.9471	48		21.942	620		21.942	93		21.942	275
41.9602	45		21.9551	608		21.9551	117		21.9551	303
41.9734	35		21.9683	558		21.9683	87		21.9683	287
41.9865	41		21.9814	595		21.9814	99		21.9814	233
41.9996	43		21.9945	590		21.9945	70		21.9945	258
42.0127	49		22.0076	561		22.0076	91		22.0076	276
42.0259	41		22.0208	558		22.0208	96		22.0208	268
42.039	55		22.0339	578		22.0339	88		22.0339	277
42.0521	39		22.047	578		22.047	87		22.047	280
42.0653	44		22.0602	618		22.0602	99		22.0602	247
42.0784	37		22.0733	545		22.0733	88		22.0733	271
42.0915	37		22.0864	589		22.0864	100		22.0864	257
42.1047	40		22.0996	594		22.0996	101		22.0996	268
42.1178	48		22.1127	566		22.1127	104		22.1127	272
42.1309	43		22.1258	520		22.1258	108		22.1258	272
42.144	36		22.1389	585		22.1389	82		22.1389	293
42.1572	39		22.1521	553		22.1521	105		22.1521	273
42.1703	37		22.1652	562		22.1652	83		22.1652	271
42.1834	48		22.1783	583		22.1783	98		22.1783	264
42.1966	41		22.1915	559		22.1915	87		22.1915	266
42.2097	32		22.2046	580		22.2046	75		22.2046	261
42.2228	33		22.2177	544		22.2177	102		22.2177	249
42.236	48		22.2309	562		22.2309	103		22.2309	243
42.2491	50		22.244	554		22.244	94		22.244	234
42.2622	44		22.2571	568		22.2571	98		22.2571	269
42.2753	40		22.2702	571		22.2702	89		22.2702	241
42.2885	40		22.2834	537		22.2834	104		22.2834	271
42.3016	49		22.2965	535		22.2965	103		22.2965	259
42.3147	38		22.3096	538		22.3096	95		22.3096	258
42.3279	45		22.3228	619		22.3228	87		22.3228	256
42.341	40		22.3359	576		22.3359	88		22.3359	268
42.3541	47		22.349	555		22.349	93		22.349	238
42.3673	41		22.3622	540		22.3622	105		22.3622	223
42.3804	39		22.3753	556		22.3753	94		22.3753	248
42.3935	39		22.3884	551		22.3884	92		22.3884	258
42.4067	37		22.4016	538		22.4016	93		22.4016	286
42.4198	36		22.4147	557		22.4147	77		22.4147	238
42.4329	43		22.4278	554		22.4278	99		22.4278	261
42.446	47		22.4409	526		22.4409	88		22.4409	268
42.4592	32		22.4541	541		22.4541	116		22.4541	245
42.4723	43		22.4672	526		22.4672	85		22.4672	265
42.4854	50		22.4803	530		22.4803	88		22.4803	248
42.4986	30		22.4935	507		22.4935	76		22.4935	257
42.5117	45		22.5066	495		22.5066	90		22.5066	246
42.5248	39		22.5197	535		22.5197	98		22.5197	275
42.538	43		22.5329	570		22.5329	78		22.5329	232
42.5511	47		22.546	531		22.546	85		22.546	231
42.5642	45		22.5591	529		22.5591	100		22.5591	234
42.5773	46		22.5722	539		22.5722	85		22.5722	228
42.5905	47		22.5854	497		22.5854	105		22.5854	249
42.6036	34		22.5985	545		22.5985	86		22.5985	219
42.6167	50		22.6116	488		22.6116	87		22.6116	247
42.6299	40		22.6248	522		22.6248	88		22.6248	237
42.643	33		22.6379	539		22.6379	92		22.6379	249
42.6561	41		22.651	525		22.651	88		22.651	275
42.6693	52		22.6642	573		22.6642	96		22.6642	239
42.6824	44		22.6773	485		22.6773	91		22.6773	242
42.6955	49		22.6904	519		22.6904	97		22.6904	228
42.7086	35		22.7035	566		22.7035	75		22.7035	228
42.7218	41		22.7167	489		22.7167	75		22.7167	239
42.7349	33		22.7298	534		22.7298	104		22.7298	231
42.748	43		22.7429	547		22.7429	62		22.7429	244
42.7612	36		22.7561	505		22.7561	82		22.7561	195
42.7743	38		22.7692	524		22.7692	71		22.7692	214
42.7874	44		22.7823	511		22.7823	63		22.7823	204
42.8006	30		22.7955	509		22.7955	85		22.7955	259
42.8137	42		22.8086	493		22.8086	81		22.8086	248
42.8268	41		22.8217	566		22.8217	65		22.8217	220
42.84	38		22.8349	519		22.8349	76		22.8349	232
42.8531	49		22.848	450		22.848	80		22.848	213
42.8662	33		22.8611	471		22.8611	87		22.8611	242
42.8793	33		22.8742	500		22.8742	77		22.8742	230
42.8925	45		22.8874	482		22.8874	78		22.8874	233
42.9056	51		22.9005	476		22.9005	89		22.9005	215
42.9187	48		22.9136	513		22.9136	96		22.9136	213
42.9319	30		22.9268	530		22.9268	67		22.9268	189
42.945	37		22.9399	501		22.9399	74		22.9399	240
42.9581	43		22.953	507		22.953	92		22.953	231
42.9713	48		22.9662	504		22.9662	74		22.9662	220
42.9844	44		22.9793	485		22.9793	74		22.9793	234
42.9975	49		22.9924	506		22.9924	78		22.9924	215
43.0106	40		23.0055	505		23.0055	71		23.0055	195
43.0238	44		23.0187	494		23.0187	70		23.0187	203
43.0369	46		23.0318	508		23.0318	89		23.0318	213
43.05	56		23.0449	485		23.0449	69		23.0449	222
43.0632	65		23.0581	541		23.0581	90		23.0581	237
43.0763	51		23.0712	488		23.0712	86		23.0712	214
43.0894	64		23.0843	497		23.0843	66		23.0843	247
43.1026	62		23.0975	465		23.0975	94		23.0975	249
43.1157	73		23.1106	508		23.1106	73		23.1106	209
43.1288	81		23.1237	458		23.1237	70		23.1237	222
43.1419	101		23.1368	489		23.1368	79		23.1368	244
43.1551	143		23.15	468		23.15	91		23.15	212
43.1682	164		23.1631	493		23.1631	80		23.1631	217
43.1813	143		23.1762	466		23.1762	68		23.1762	210
43.1945	143		23.1894	507		23.1894	91		23.1894	216
43.2076	97		23.2025	508		23.2025	75		23.2025	193
43.2207	77		23.2156	459		23.2156	83		23.2156	219
43.2339	58		23.2288	471		23.2288	80		23.2288	221
43.247	44		23.2419	445		23.2419	73		23.2419	201
43.2601	61		23.255	481		23.255	79		23.255	234
43.2733	57		23.2682	496		23.2682	89		23.2682	221
43.2864	41		23.2813	446		23.2813	73		23.2813	202
43.2995	35		23.2944	491		23.2944	77		23.2944	225
43.3126	58		23.3075	481		23.3075	68		23.3075	245
43.3258	51		23.3207	465		23.3207	92		23.3207	218
43.3389	48		23.3338	472		23.3338	80		23.3338	211
43.352	53		23.3469	492		23.3469	79		23.3469	205
43.3652	42		23.3601	477		23.3601	69		23.3601	214
43.3783	46		23.3732	464		23.3732	88		23.3732	212
43.3914	39		23.3863	472		23.3863	68		23.3863	193
43.4046	58		23.3995	466		23.3995	67		23.3995	217
43.4177	46		23.4126	456		23.4126	75		23.4126	210
43.4308	53		23.4257	436		23.4257	68		23.4257	240
43.4439	56		23.4388	472		23.4388	66		23.4388	219
43.4571	63		23.452	464		23.452	67		23.452	216
43.4702	72		23.4651	448		23.4651	83		23.4651	207
43.4833	89		23.4782	448		23.4782	79		23.4782	205
43.4965	99		23.4914	487		23.4914	62		23.4914	217
43.5096	120		23.5045	422		23.5045	93		23.5045	214
43.5227	98		23.5176	447		23.5176	81		23.5176	185
43.5359	95		23.5308	463		23.5308	76		23.5308	197
43.549	112		23.5439	390		23.5439	82		23.5439	225
43.5621	77		23.557	440		23.557	83		23.557	227
43.5752	87		23.5701	445		23.5701	67		23.5701	179
43.5884	74		23.5833	448		23.5833	68		23.5833	205
43.6015	71		23.5964	462		23.5964	83		23.5964	235
43.6146	68		23.6095	433		23.6095	73		23.6095	191
43.6278	73		23.6227	494		23.6227	82		23.6227	211
43.6409	68		23.6358	448		23.6358	90		23.6358	206
43.654	67		23.6489	471		23.6489	69		23.6489	206
43.6672	77		23.6621	458		23.6621	64		23.6621	223
43.6803	66		23.6752	465		23.6752	63		23.6752	204
43.6934	69		23.6883	485		23.6883	59		23.6883	207
43.7066	67		23.7014	504		23.7014	68		23.7014	204
43.7197	67		23.7146	539		23.7146	76		23.7146	210
43.7328	72		23.7277	543		23.7277	66		23.7277	191
43.7459	82		23.7408	580		23.7408	67		23.7408	215
43.7591	66		23.754	625		23.754	81		23.754	234
43.7722	68		23.7671	676		23.7671	73		23.7671	201
43.7853	60		23.7802	833		23.7802	60		23.7802	187
43.7985	71		23.7934	964		23.7934	85		23.7934	194
43.8116	50		23.8065	1151		23.8065	87		23.8065	223
43.8247	73		23.8196	1232		23.8196	91		23.8196	212
43.8379	80		23.8328	1409		23.8328	77		23.8328	193
43.851	65		23.8459	1643		23.8459	79		23.8459	208
43.8641	67		23.859	1739		23.859	72		23.859	164
43.8772	70		23.8721	1828		23.8721	87		23.8721	192
43.8904	72		23.8853	1825		23.8853	75		23.8853	197
43.9035	73		23.8984	1888		23.8984	52		23.8984	195
43.9166	83		23.9115	1733		23.9115	89		23.9115	231
43.9298	83		23.9247	1465		23.9247	64		23.9247	187
43.9429	92		23.9378	1262		23.9378	65		23.9378	190
43.956	78		23.9509	1176		23.9509	79		23.9509	203
43.9692	72		23.9641	1003		23.9641	63		23.9641	214
43.9823	77		23.9772	827		23.9772	80		23.9772	222
43.9954	67		23.9903	665		23.9903	70		23.9903	232
44.0085	58		24.0034	624		24.0034	71		24.0034	192
44.0217	87		24.0166	526		24.0166	75		24.0166	214
44.0348	80		24.0297	520		24.0297	74		24.0297	186
44.0479	74		24.0428	515		24.0428	96		24.0428	211
44.0611	77		24.056	484		24.056	95		24.056	264
44.0742	68		24.0691	459		24.0691	85		24.0691	257
44.0873	71		24.0822	426		24.0822	87		24.0822	297
44.1005	65		24.0954	463		24.0954	86		24.0954	353
44.1136	94		24.1085	449		24.1085	99		24.1085	435
44.1267	83		24.1216	430		24.1216	130		24.1216	499
44.1398	81		24.1347	444		24.1347	144		24.1347	661
44.153	91		24.1479	436		24.1479	200		24.1479	788
44.1661	84		24.161	388		24.161	246		24.161	795
44.1792	93		24.1741	429		24.1741	309		24.1741	568
44.1924	78		24.1873	462		24.1873	402		24.1873	540
44.2055	82		24.2004	423		24.2004	374		24.2004	509
44.2186	82		24.2135	474		24.2135	319		24.2135	493
44.2318	90		24.2267	427		24.2267	277		24.2267	423
44.2449	98		24.2398	437		24.2398	262		24.2398	354
44.258	79		24.2529	401		24.2529	257		24.2529	302
44.2712	79		24.2661	446		24.2661	204		24.2661	222
44.2843	80		24.2792	455		24.2792	158		24.2792	207
44.2974	78		24.2923	447		24.2923	128		24.2923	219
44.3105	75		24.3054	444		24.3054	112		24.3054	197
44.3237	100		24.3186	423		24.3186	90		24.3186	181
44.3368	94		24.3317	441		24.3317	87		24.3317	165
44.3499	107		24.3448	424		24.3448	77		24.3448	168
44.3631	88		24.358	404		24.358	68		24.358	210
44.3762	115		24.3711	410		24.3711	72		24.3711	206
44.3893	85		24.3842	434		24.3842	66		24.3842	188
44.4025	110		24.3974	393		24.3974	86		24.3974	188
44.4156	118		24.4105	416		24.4105	84		24.4105	152
44.4287	92		24.4236	393		24.4236	66		24.4236	163
44.4418	86		24.4367	418		24.4367	60		24.4367	194
44.455	110		24.4499	402		24.4499	69		24.4499	194
44.4681	92		24.463	402		24.463	71		24.463	186
44.4812	101		24.4761	415		24.4761	74		24.4761	183
44.4944	99		24.4893	446		24.4893	65		24.4893	179
44.5075	95		24.5024	405		24.5024	60		24.5024	181
44.5206	90		24.5155	419		24.5155	67		24.5155	200
44.5338	99		24.5287	400		24.5287	67		24.5287	182
44.5469	99		24.5418	372		24.5418	72		24.5418	173
44.56	115		24.5549	404		24.5549	66		24.5549	160
44.5731	114		24.568	384		24.568	68		24.568	188
44.5863	109		24.5812	371		24.5812	68		24.5812	167
44.5994	113		24.5943	417		24.5943	90		24.5943	168
44.6125	107		24.6074	391		24.6074	76		24.6074	200
44.6257	102		24.6206	346		24.6206	61		24.6206	156
44.6388	142		24.6337	368		24.6337	57		24.6337	184
44.6519	122		24.6468	402		24.6468	55		24.6468	205
44.6651	108		24.66	360		24.66	60		24.66	213
44.6782	134		24.6731	412		24.6731	54		24.6731	180
44.6913	119		24.6862	406		24.6862	48		24.6862	190
44.7045	136		24.6994	402		24.6994	60		24.6994	195
44.7176	128		24.7125	396		24.7125	62		24.7125	193
44.7307	133		24.7256	414		24.7256	48		24.7256	176
44.7438	157		24.7387	357		24.7387	54		24.7387	184
44.757	159		24.7519	395		24.7519	77		24.7519	175
44.7701	162		24.765	407		24.765	59		24.765	186
44.7832	134		24.7781	413		24.7781	67		24.7781	194
44.7964	189		24.7913	395		24.7913	68		24.7913	185
44.8095	175		24.8044	439		24.8044	62		24.8044	208
44.8226	168		24.8175	380		24.8175	58		24.8175	159
44.8358	182		24.8307	363		24.8307	56		24.8307	163
44.8489	173		24.8438	398		24.8438	59		24.8438	170
44.862	203		24.8569	390		24.8569	67		24.8569	171
44.8751	272		24.87	389		24.87	80		24.87	168
44.8883	292		24.8832	375		24.8832	59		24.8832	179
44.9014	362		24.8963	387		24.8963	68		24.8963	180
44.9145	385		24.9094	372		24.9094	55		24.9094	177
44.9277	408		24.9226	371		24.9226	50		24.9226	189
44.9408	500		24.9357	348		24.9357	59		24.9357	170
44.9539	425		24.9488	372		24.9488	55		24.9488	174
44.9671	501		24.962	385		24.962	66		24.962	177
44.9802	514		24.9751	380		24.9751	49		24.9751	171
44.9933	554		24.9882	359		24.9882	80		24.9882	151
45.0064	589		25.0013	376		25.0013	51		25.0013	164
45.0196	746		25.0145	362		25.0145	62		25.0145	202
45.0327	913		25.0276	362		25.0276	65		25.0276	150
45.0458	1341		25.0407	366		25.0407	64		25.0407	155
45.059	1923		25.0539	365		25.0539	48		25.0539	176
45.0721	3146		25.067	363		25.067	57		25.067	186
45.0852	5400		25.0801	373		25.0801	74		25.0801	175
45.0984	9596		25.0933	385		25.0933	65		25.0933	185
45.1115	16589		25.1064	375		25.1064	54		25.1064	174
45.1246	25111		25.1195	376		25.1195	59		25.1195	164
45.1378	28935		25.1327	352		25.1327	57		25.1327	165
45.1509	22611		25.1458	354		25.1458	56		25.1458	178
45.164	12822		25.1589	348		25.1589	51		25.1589	164
45.1771	6961		25.172	343		25.172	62		25.172	203
45.1903	4708		25.1852	365		25.1852	51		25.1852	164
45.2034	4479		25.1983	393		25.1983	60		25.1983	171
45.2165	5816		25.2114	400		25.2114	60		25.2114	145
45.2297	8764		25.2246	380		25.2246	68		25.2246	180
45.2428	12297		25.2377	344		25.2377	68		25.2377	158
45.2559	13412		25.2508	319		25.2508	61		25.2508	162
45.2691	10482		25.264	352		25.264	55		25.264	182
45.2822	5996		25.2771	395		25.2771	71		25.2771	175
45.2953	3183		25.2902	341		25.2902	72		25.2902	182
45.3084	1826		25.3033	372		25.3033	56		25.3033	159
45.3216	1204		25.3165	350		25.3165	62		25.3165	165
45.3347	815		25.3296	378		25.3296	62		25.3296	170
45.3478	604		25.3427	345		25.3427	52		25.3427	178
45.361	502		25.3559	377		25.3559	54		25.3559	184
45.3741	445		25.369	340		25.369	78		25.369	153
45.3872	319		25.3821	402		25.3821	63		25.3821	180
45.4004	279		25.3953	358		25.3953	63		25.3953	158
45.4135	263		25.4084	324		25.4084	51		25.4084	163
45.4266	218		25.4215	363		25.4215	76		25.4215	179
45.4397	203		25.4346	345		25.4346	59		25.4346	141
45.4529	177		25.4478	343		25.4478	49		25.4478	172
45.466	195		25.4609	370		25.4609	48		25.4609	174
45.4791	166		25.474	360		25.474	66		25.474	122
45.4923	147		25.4872	321		25.4872	50		25.4872	157
45.5054	154		25.5003	325		25.5003	50		25.5003	164
45.5185	132		25.5134	377		25.5134	55		25.5134	185
45.5317	145		25.5266	352		25.5266	55		25.5266	177
45.5448	133		25.5397	307		25.5397	71		25.5397	160
45.5579	118		25.5528	335		25.5528	50		25.5528	175
45.5711	128		25.566	351		25.566	47		25.566	151
45.5842	128		25.5791	330		25.5791	52		25.5791	172
45.5973	133		25.5922	373		25.5922	58		25.5922	166
45.6104	133		25.6053	353		25.6053	61		25.6053	172
45.6236	97		25.6185	337		25.6185	59		25.6185	150
45.6367	102		25.6316	355		25.6316	55		25.6316	154
45.6498	90		25.6447	314		25.6447	43		25.6447	135
45.663	95		25.6579	353		25.6579	49		25.6579	155
45.6761	97		25.671	354		25.671	59		25.671	184
45.6892	90		25.6841	355		25.6841	64		25.6841	147
45.7024	93		25.6973	380		25.6973	54		25.6973	159
45.7155	98		25.7104	363		25.7104	69		25.7104	152
45.7286	96		25.7235	326		25.7235	66		25.7235	160
45.7417	95		25.7366	329		25.7366	57		25.7366	169
45.7549	72		25.7498	345		25.7498	53		25.7498	152
45.768	80		25.7629	314		25.7629	47		25.7629	174
45.7811	92		25.776	340		25.776	44		25.776	158
45.7943	73		25.7892	350		25.7892	57		25.7892	161
45.8074	94		25.8023	325		25.8023	57		25.8023	169
45.8205	75		25.8154	342		25.8154	58		25.8154	150
45.8337	77		25.8286	319		25.8286	57		25.8286	145
45.8468	66		25.8417	317		25.8417	50		25.8417	148
45.8599	75		25.8548	361		25.8548	64		25.8548	172
45.873	89		25.8679	341		25.8679	63		25.8679	150
45.8862	60		25.8811	346		25.8811	51		25.8811	168
45.8993	68		25.8942	344		25.8942	58		25.8942	149
45.9124	66		25.9073	322		25.9073	51		25.9073	151
45.9256	62		25.9205	335		25.9205	45		25.9205	179
45.9387	74		25.9336	345		25.9336	64		25.9336	158
45.9518	78		25.9467	347		25.9467	50		25.9467	170
45.965	63		25.9599	365		25.9599	43		25.9599	145
45.9781	55		25.973	329		25.973	50		25.973	164
45.9912	55		25.9861	362		25.9861	53		25.9861	161
46.0043	71		25.9992	337		25.9992	61		25.9992	179
46.0175	54		26.0124	332		26.0124	40		26.0124	154
46.0306	57		26.0255	329		26.0255	63		26.0255	162
46.0437	50		26.0386	331		26.0386	47		26.0386	168
46.0569	79		26.0518	340		26.0518	58		26.0518	135
46.07	55		26.0649	345		26.0649	52		26.0649	163
46.0831	55		26.078	322		26.078	55		26.078	138
46.0963	56		26.0912	343		26.0912	49		26.0912	156
46.1094	65		26.1043	320		26.1043	55		26.1043	147
46.1225	44		26.1174	343		26.1174	47		26.1174	148
46.1357	49		26.1306	373		26.1306	56		26.1306	156
46.1488	54		26.1437	335		26.1437	58		26.1437	152
46.1619	64		26.1568	314		26.1568	49		26.1568	134
46.175	46		26.1699	298		26.1699	55		26.1699	152
46.1882	43		26.1831	332		26.1831	55		26.1831	144
46.2013	51		26.1962	347		26.1962	52		26.1962	141
46.2144	47		26.2093	311		26.2093	53		26.2093	154
46.2276	44		26.2225	317		26.2225	52		26.2225	154
46.2407	47		26.2356	281		26.2356	69		26.2356	158
46.2538	43		26.2487	314		26.2487	63		26.2487	145
46.267	39		26.2619	319		26.2619	49		26.2619	150
46.2801	41		26.275	332		26.275	55		26.275	158
46.2932	39		26.2881	294		26.2881	62		26.2881	163
46.3063	45		26.3012	350		26.3012	53		26.3012	143
46.3195	55		26.3144	331		26.3144	49		26.3144	151
46.3326	40		26.3275	292		26.3275	48		26.3275	148
46.3457	51		26.3406	311		26.3406	53		26.3406	158
46.3589	47		26.3538	316		26.3538	45		26.3538	133
46.372	46		26.3669	325		26.3669	60		26.3669	152
46.3851	42		26.38	341		26.38	54		26.38	165
46.3983	53		26.3932	312		26.3932	52		26.3932	138
46.4114	47		26.4063	308		26.4063	55		26.4063	169
46.4245	51		26.4194	310		26.4194	55		26.4194	145
46.4376	40		26.4325	307		26.4325	50		26.4325	173
46.4508	50		26.4457	293		26.4457	53		26.4457	149
46.4639	45		26.4588	316		26.4588	44		26.4588	150
46.477	57		26.4719	317		26.4719	59		26.4719	174
46.4902	45		26.4851	282		26.4851	61		26.4851	147
46.5033	46		26.4982	299		26.4982	57		26.4982	123
46.5164	47		26.5113	354		26.5113	58		26.5113	145
46.5296	35		26.5245	285		26.5245	48		26.5245	148
46.5427	40		26.5376	338		26.5376	56		26.5376	148
46.5558	55		26.5507	290		26.5507	50		26.5507	156
46.569	46		26.5639	327		26.5639	49		26.5639	148
46.5821	47		26.577	329		26.577	55		26.577	153
46.5952	48		26.5901	301		26.5901	50		26.5901	168
46.6083	39		26.6032	290		26.6032	45		26.6032	127
46.6215	45		26.6164	327		26.6164	54		26.6164	166
46.6346	53		26.6295	289		26.6295	57		26.6295	128
46.6477	38		26.6426	323		26.6426	52		26.6426	153
46.6609	37		26.6558	308		26.6558	45		26.6558	153
46.674	45		26.6689	306		26.6689	53		26.6689	141
46.6871	41		26.682	292		26.682	53		26.682	145
46.7003	38		26.6952	280		26.6952	48		26.6952	159
46.7134	43		26.7083	319		26.7083	38		26.7083	119
46.7265	43		26.7214	297		26.7214	39		26.7214	136
46.7396	37		26.7345	278		26.7345	47		26.7345	134
46.7528	48		26.7477	284		26.7477	56		26.7477	152
46.7659	48		26.7608	300		26.7608	44		26.7608	129
46.779	31		26.7739	304		26.7739	37		26.7739	136
46.7922	40		26.7871	278		26.7871	52		26.7871	143
46.8053	32		26.8002	293		26.8002	50		26.8002	147
46.8184	37		26.8133	281		26.8133	54		26.8133	125
46.8316	39		26.8265	284		26.8265	48		26.8265	146
46.8447	50		26.8396	290		26.8396	51		26.8396	158
46.8578	34		26.8527	291		26.8527	52		26.8527	131
46.8709	37		26.8658	327		26.8658	67		26.8658	140
46.8841	33		26.879	314		26.879	43		26.879	154
46.8972	56		26.8921	287		26.8921	59		26.8921	135
46.9103	48		26.9052	259		26.9052	44		26.9052	137
46.9235	44		26.9184	289		26.9184	43		26.9184	126
46.9366	39		26.9315	296		26.9315	47		26.9315	116
46.9497	37		26.9446	313		26.9446	43		26.9446	140
46.9629	47		26.9578	312		26.9578	54		26.9578	157
46.976	40		26.9709	288		26.9709	49		26.9709	132
46.9891	20		26.984	264		26.984	57		26.984	137
47.0023	43		26.9972	272		26.9972	49		26.9972	148
47.0154	31		27.0103	288		27.0103	41		27.0103	144
47.0285	35		27.0234	272		27.0234	58		27.0234	154
47.0416	42		27.0365	289		27.0365	37		27.0365	141
47.0548	44		27.0497	267		27.0497	50		27.0497	124
47.0679	37		27.0628	272		27.0628	48		27.0628	147
47.081	46		27.0759	270		27.0759	42		27.0759	145
47.0942	38		27.0891	271		27.0891	51		27.0891	136
47.1073	38		27.1022	248		27.1022	39		27.1022	144
47.1204	34		27.1153	279		27.1153	41		27.1153	151
47.1336	39		27.1285	309		27.1285	49		27.1285	148
47.1467	38		27.1416	269		27.1416	54		27.1416	147
47.1598	19		27.1547	275		27.1547	44		27.1547	131
47.1729	18		27.1678	269		27.1678	41		27.1678	142
47.1861	43		27.181	283		27.181	55		27.181	126
47.1992	44		27.1941	258		27.1941	41		27.1941	134
47.2123	43		27.2072	286		27.2072	50		27.2072	120
47.2255	44		27.2204	280		27.2204	40		27.2204	141
47.2386	25		27.2335	292		27.2335	41		27.2335	112
47.2517	32		27.2466	271		27.2466	38		27.2466	136
47.2649	39		27.2598	287		27.2598	51		27.2598	140
47.278	38		27.2729	281		27.2729	44		27.2729	128
47.2911	49		27.286	282		27.286	46		27.286	136
47.3042	43		27.2991	279		27.2991	48		27.2991	133
47.3174	53		27.3123	267		27.3123	49		27.3123	122
47.3305	38		27.3254	270		27.3254	48		27.3254	131
47.3436	44		27.3385	279		27.3385	50		27.3385	137
47.3568	42		27.3517	265		27.3517	58		27.3517	133
47.3699	49		27.3648	236		27.3648	41		27.3648	139
47.383	37		27.3779	263		27.3779	51		27.3779	121
47.3962	33		27.3911	257		27.3911	52		27.3911	141
47.4093	38		27.4042	286		27.4042	38		27.4042	113
47.4224	42		27.4173	228		27.4173	43		27.4173	137
47.4356	43		27.4305	260		27.4305	43		27.4305	116
47.4487	34		27.4436	264		27.4436	49		27.4436	128
47.4618	47		27.4567	303		27.4567	46		27.4567	133
47.4749	33		27.4698	263		27.4698	49		27.4698	152
47.4881	43		27.483	250		27.483	36		27.483	143
47.5012	42		27.4961	277		27.4961	35		27.4961	130
47.5143	46		27.5092	272		27.5092	54		27.5092	129
47.5275	29		27.5224	244		27.5224	45		27.5224	125
47.5406	31		27.5355	256		27.5355	45		27.5355	105
47.5537	35		27.5486	269		27.5486	43		27.5486	133
47.5669	43		27.5618	238		27.5618	66		27.5618	112
47.58	31		27.5749	265		27.5749	47		27.5749	135
47.5931	40		27.588	238		27.588	48		27.588	130
47.6062	32		27.6011	282		27.6011	38		27.6011	117
47.6194	32		27.6143	264		27.6143	42		27.6143	130
47.6325	37		27.6274	270		27.6274	37		27.6274	137
47.6456	41		27.6405	241		27.6405	41		27.6405	134
47.6588	30		27.6537	250		27.6537	46		27.6537	122
47.6719	43		27.6668	260		27.6668	52		27.6668	137
47.685	38		27.6799	219		27.6799	47		27.6799	128
47.6982	28		27.6931	248		27.6931	40		27.6931	124
47.7113	31		27.7062	236		27.7062	33		27.7062	127
47.7244	36		27.7193	250		27.7193	44		27.7193	135
47.7375	29		27.7324	240		27.7324	36		27.7324	138
47.7507	31		27.7456	242		27.7456	49		27.7456	115
47.7638	27		27.7587	223		27.7587	43		27.7587	150
47.7769	39		27.7718	243		27.7718	36		27.7718	132
47.7901	34		27.785	272		27.785	42		27.785	129
47.8032	31		27.7981	211		27.7981	53		27.7981	100
47.8163	33		27.8112	259		27.8112	51		27.8112	123
47.8295	37		27.8244	261		27.8244	38		27.8244	123
47.8426	25		27.8375	232		27.8375	43		27.8375	112
47.8557	42		27.8506	271		27.8506	46		27.8506	108
47.8688	44		27.8637	260		27.8637	31		27.8637	125
47.882	38		27.8769	264		27.8769	34		27.8769	125
47.8951	34		27.89	234		27.89	27		27.89	119
47.9082	44		27.9031	241		27.9031	39		27.9031	110
47.9214	35		27.9163	270		27.9163	46		27.9163	114
47.9345	36		27.9294	274		27.9294	50		27.9294	135
47.9476	35		27.9425	242		27.9425	51		27.9425	116
47.9608	34		27.9557	242		27.9557	51		27.9557	133
47.9739	23		27.9688	269		27.9688	33		27.9688	138
47.987	36		27.9819	236		27.9819	38		27.9819	116
48.0002	33		27.9951	259		27.9951	40		27.9951	111
48.0133	28		28.0082	266		28.0082	42		28.0082	101
48.0264	32		28.0213	227		28.0213	49		28.0213	124
48.0395	35		28.0344	240		28.0344	44		28.0344	128
48.0527	44		28.0476	223		28.0476	50		28.0476	104
48.0658	31		28.0607	239		28.0607	36		28.0607	126
48.0789	29		28.0738	234		28.0738	38		28.0738	106
48.0921	31		28.087	237		28.087	45		28.087	115
48.1052	28		28.1001	251		28.1001	37		28.1001	136
48.1183	27		28.1132	239		28.1132	40		28.1132	116
48.1315	27		28.1264	240		28.1264	38		28.1264	126
48.1446	35		28.1395	246		28.1395	38		28.1395	128
48.1577	27		28.1526	258		28.1526	37		28.1526	117
48.1708	35		28.1657	230		28.1657	42		28.1657	110
48.184	25		28.1789	249		28.1789	48		28.1789	128
48.1971	40		28.192	232		28.192	51		28.192	122
48.2102	33		28.2051	216		28.2051	39		28.2051	97
48.2234	42		28.2183	230		28.2183	36		28.2183	104
48.2365	27		28.2314	222		28.2314	42		28.2314	113
48.2496	35		28.2445	234		28.2445	39		28.2445	124
48.2628	32		28.2577	227		28.2577	44		28.2577	94
48.2759	33		28.2708	236		28.2708	39		28.2708	102
48.289	36		28.2839	230		28.2839	41		28.2839	115
48.3021	41		28.297	259		28.297	50		28.297	118
48.3153	28		28.3102	212		28.3102	52		28.3102	122
48.3284	41		28.3233	214		28.3233	47		28.3233	123
48.3415	29		28.3364	219		28.3364	45		28.3364	128
48.3547	40		28.3496	213		28.3496	37		28.3496	103
48.3678	18		28.3627	244		28.3627	39		28.3627	107
48.3809	30		28.3758	208		28.3758	32		28.3758	85
48.3941	30		28.389	220		28.389	42		28.389	110
48.4072	42		28.4021	203		28.4021	44		28.4021	113
48.4203	27		28.4152	204		28.4152	29		28.4152	96
48.4335	31		28.4284	198		28.4284	39		28.4284	117
48.4466	32		28.4415	195		28.4415	39		28.4415	116
48.4597	29		28.4546	216		28.4546	47		28.4546	118
48.4728	28		28.4677	218		28.4677	39		28.4677	96
48.486	31		28.4809	234		28.4809	47		28.4809	113
48.4991	44		28.494	212		28.494	40		28.494	120
48.5122	32		28.5071	201		28.5071	23		28.5071	103
48.5254	25		28.5203	234		28.5203	36		28.5203	122
48.5385	40		28.5334	216		28.5334	36		28.5334	124
48.5516	26		28.5465	211		28.5465	47		28.5465	126
48.5648	29		28.5597	213		28.5597	39		28.5597	112
48.5779	35		28.5728	217		28.5728	41		28.5728	109
48.591	30		28.5859	229		28.5859	39		28.5859	109
48.6041	34		28.599	201		28.599	35		28.599	122
48.6173	30		28.6122	221		28.6122	35		28.6122	115
48.6304	31		28.6253	223		28.6253	38		28.6253	112
48.6435	29		28.6384	221		28.6384	51		28.6384	120
48.6567	24		28.6516	237		28.6516	40		28.6516	134
48.6698	45		28.6647	249		28.6647	43		28.6647	117
48.6829	37		28.6778	215		28.6778	26		28.6778	123
48.6961	45		28.691	203		28.691	41		28.691	99
48.7092	47		28.7041	191		28.7041	41		28.7041	112
48.7223	31		28.7172	217		28.7172	36		28.7172	99
48.7354	24		28.7303	175		28.7303	45		28.7303	94
48.7486	32		28.7435	243		28.7435	50		28.7435	106
48.7617	27		28.7566	234		28.7566	36		28.7566	101
48.7748	24		28.7697	209		28.7697	48		28.7697	105
48.788	34		28.7829	209		28.7829	39		28.7829	91
48.8011	32		28.796	233		28.796	42		28.796	108
48.8142	41		28.8091	187		28.8091	46		28.8091	99
48.8274	29		28.8223	220		28.8223	47		28.8223	115
48.8405	32		28.8354	212		28.8354	47		28.8354	116
48.8536	44		28.8485	214		28.8485	36		28.8485	107
48.8668	28		28.8617	196		28.8617	34		28.8617	101
48.8799	23		28.8748	240		28.8748	26		28.8748	106
48.893	31		28.8879	191		28.8879	35		28.8879	113
48.9061	39		28.901	198		28.901	38		28.901	101
48.9193	31		28.9142	218		28.9142	45		28.9142	109
48.9324	32		28.9273	215		28.9273	32		28.9273	123
48.9455	35		28.9404	196		28.9404	37		28.9404	104
48.9587	36		28.9536	177		28.9536	42		28.9536	100
48.9718	25		28.9667	198		28.9667	38		28.9667	105
48.9849	26		28.9798	198		28.9798	30		28.9798	113
48.9981	36		28.993	197		28.993	25		28.993	90
49.0112	36		29.0061	177		29.0061	34		29.0061	101
49.0243	18		29.0192	229		29.0192	51		29.0192	91
49.0374	32		29.0323	199		29.0323	37		29.0323	91
49.0506	30		29.0455	211		29.0455	38		29.0455	92
49.0637	31		29.0586	197		29.0586	44		29.0586	86
49.0768	29		29.0717	211		29.0717	33		29.0717	93
49.09	30		29.0849	214		29.0849	44		29.0849	133
49.1031	22		29.098	184		29.098	44		29.098	103
49.1162	32		29.1111	200		29.1111	32		29.1111	101
49.1294	20		29.1243	185		29.1243	36		29.1243	97
49.1425	36		29.1374	200		29.1374	44		29.1374	102
49.1556	29		29.1505	194		29.1505	37		29.1505	124
49.1687	21		29.1636	192		29.1636	45		29.1636	103
49.1819	23		29.1768	206		29.1768	42		29.1768	88
49.195	32		29.1899	203		29.1899	31		29.1899	88
49.2081	25		29.203	213		29.203	48		29.203	108
49.2213	26		29.2162	214		29.2162	39		29.2162	121
49.2344	25		29.2293	194		29.2293	38		29.2293	123
49.2475	23		29.2424	205		29.2424	38		29.2424	117
49.2607	34		29.2556	207		29.2556	24		29.2556	125
49.2738	30		29.2687	212		29.2687	43		29.2687	100
49.2869	26		29.2818	182		29.2818	48		29.2818	113
49.3001	30		29.295	167		29.295	31		29.295	110
49.3132	28		29.3081	168		29.3081	26		29.3081	102
49.3263	29		29.3212	232		29.3212	35		29.3212	104
49.3394	33		29.3343	190		29.3343	32		29.3343	96
49.3526	20		29.3475	202		29.3475	42		29.3475	110
49.3657	26		29.3606	210		29.3606	37		29.3606	100
49.3788	28		29.3737	197		29.3737	36		29.3737	98
49.392	31		29.3869	186		29.3869	21		29.3869	100
49.4051	32		29.4	178		29.4	33		29.4	96
49.4182	27		29.4131	194		29.4131	22		29.4131	107
49.4314	37		29.4263	196		29.4263	33		29.4263	96
49.4445	23		29.4394	208		29.4394	32		29.4394	96
49.4576	21		29.4525	182		29.4525	35		29.4525	96
49.4707	22		29.4656	187		29.4656	35		29.4656	94
49.4839	26		29.4788	205		29.4788	31		29.4788	82
49.497	27		29.4919	189		29.4919	36		29.4919	98
49.5101	22		29.505	179		29.505	31		29.505	104
49.5233	19		29.5182	203		29.5182	31		29.5182	93
49.5364	30		29.5313	190		29.5313	35		29.5313	103
49.5495	21		29.5444	177		29.5444	38		29.5444	76
49.5627	33		29.5576	180		29.5576	23		29.5576	104
49.5758	23		29.5707	169		29.5707	42		29.5707	92
49.5889	28		29.5838	179		29.5838	35		29.5838	92
49.602	32		29.5969	193		29.5969	36		29.5969	110
49.6152	31		29.6101	173		29.6101	37		29.6101	97
49.6283	21		29.6232	214		29.6232	41		29.6232	103
49.6414	23		29.6363	180		29.6363	34		29.6363	100
49.6546	27		29.6495	181		29.6495	33		29.6495	83
49.6677	30		29.6626	194		29.6626	28		29.6626	93
49.6808	29		29.6757	202		29.6757	35		29.6757	74
49.694	30		29.6889	177		29.6889	30		29.6889	90
49.7071	31		29.702	198		29.702	37		29.702	84
49.7202	29		29.7151	170		29.7151	38		29.7151	94
49.7333	35		29.7282	186		29.7282	27		29.7282	98
49.7465	27		29.7414	180		29.7414	33		29.7414	95
49.7596	23		29.7545	180		29.7545	33		29.7545	97
49.7727	28		29.7676	143		29.7676	27		29.7676	93
49.7859	40		29.7808	190		29.7808	32		29.7808	98
49.799	22		29.7939	173		29.7939	39		29.7939	80
49.8121	24		29.807	166		29.807	35		29.807	91
49.8253	32		29.8202	154		29.8202	29		29.8202	97
49.8384	24		29.8333	183		29.8333	40		29.8333	112
49.8515	14		29.8464	199		29.8464	29		29.8464	100
49.8647	41		29.8596	176		29.8596	35		29.8596	94
49.8778	32		29.8727	186		29.8727	23		29.8727	93
49.8909	32		29.8858	182		29.8858	39		29.8858	113
49.904	29		29.8989	173		29.8989	26		29.8989	87
49.9172	31		29.9121	148		29.9121	38		29.9121	82
49.9303	31		29.9252	182		29.9252	32		29.9252	91
49.9434	37		29.9383	197		29.9383	23		29.9383	92
49.9566	28		29.9515	193		29.9515	35		29.9515	93
49.9697	28		29.9646	167		29.9646	28		29.9646	84
49.9828	44		29.9777	136		29.9777	27		29.9777	103
49.996	21		29.9909	176		29.9909	47		29.9909	104
50.0091	23		30.004	151		30.004	31		30.004	106
50.0222	28		30.0171	167		30.0171	36		30.0171	80
50.0353	24		30.0302	188		30.0302	37		30.0302	101
50.0485	33		30.0434	191		30.0434	45		30.0434	94
50.0616	34		30.0565	153		30.0565	35		30.0565	99
50.0747	23		30.0696	176		30.0696	42		30.0696	99
50.0879	24		30.0828	151		30.0828	35		30.0828	99
50.101	42		30.0959	172		30.0959	34		30.0959	95
50.1141	30		30.109	176		30.109	22		30.109	95
50.1273	24		30.1222	170		30.1222	28		30.1222	91
50.1404	29		30.1353	188		30.1353	30		30.1353	93
50.1535	23		30.1484	149		30.1484	38		30.1484	98
50.1666	30		30.1615	140		30.1615	30		30.1615	71
50.1798	28		30.1747	162		30.1747	33		30.1747	88
50.1929	21		30.1878	152		30.1878	28		30.1878	85
50.206	27		30.2009	191		30.2009	34		30.2009	80
50.2192	26		30.2141	173		30.2141	47		30.2141	85
50.2323	30		30.2272	171		30.2272	32		30.2272	80
50.2454	17		30.2403	173		30.2403	29		30.2403	87
50.2586	26		30.2535	178		30.2535	27		30.2535	105
50.2717	33		30.2666	175		30.2666	30		30.2666	75
50.2848	30		30.2797	161		30.2797	30		30.2797	87
50.298	31		30.2929	185		30.2929	34		30.2929	79
50.3111	37		30.306	162		30.306	27		30.306	98
50.3242	41		30.3191	151		30.3191	35		30.3191	76
50.3373	29		30.3322	181		30.3322	40		30.3322	91
50.3505	27		30.3454	173		30.3454	32		30.3454	97
50.3636	23		30.3585	164		30.3585	31		30.3585	100
50.3767	26		30.3716	182		30.3716	35		30.3716	77
50.3899	28		30.3848	158		30.3848	21		30.3848	96
50.403	30		30.3979	141		30.3979	27		30.3979	79
50.4161	19		30.411	187		30.411	39		30.411	85
50.4293	24		30.4242	175		30.4242	34		30.4242	73
50.4424	24		30.4373	172		30.4373	28		30.4373	82
50.4555	38		30.4504	171		30.4504	31		30.4504	84
50.4686	26		30.4635	197		30.4635	31		30.4635	86
50.4818	34		30.4767	167		30.4767	31		30.4767	88
50.4949	21		30.4898	148		30.4898	34		30.4898	90
50.508	21		30.5029	156		30.5029	37		30.5029	93
50.5212	19		30.5161	169		30.5161	30		30.5161	96
50.5343	25		30.5292	160		30.5292	34		30.5292	82
50.5474	31		30.5423	172		30.5423	33		30.5423	74
50.5606	24		30.5555	177		30.5555	23		30.5555	74
50.5737	23		30.5686	164		30.5686	26		30.5686	98
50.5868	28		30.5817	168		30.5817	26		30.5817	88
50.5999	26		30.5948	165		30.5948	25		30.5948	80
50.6131	25		30.608	143		30.608	18		30.608	77
50.6262	20		30.6211	159		30.6211	30		30.6211	88
50.6393	24		30.6342	144		30.6342	29		30.6342	72
50.6525	35		30.6474	192		30.6474	22		30.6474	97
50.6656	25		30.6605	153		30.6605	29		30.6605	87
50.6787	22		30.6736	176		30.6736	29		30.6736	87
50.6919	25		30.6868	153		30.6868	36		30.6868	80
50.705	17		30.6999	180		30.6999	34		30.6999	85
50.7181	22		30.713	153		30.713	29		30.713	95
50.7313	24		30.7262	131		30.7262	27		30.7262	79
50.7444	21		30.7393	142		30.7393	34		30.7393	92
50.7575	23		30.7524	153		30.7524	23		30.7524	87
50.7706	25		30.7655	160		30.7655	33		30.7655	92
50.7838	26		30.7787	175		30.7787	29		30.7787	83
50.7969	20		30.7918	177		30.7918	21		30.7918	83
50.81	26		30.8049	150		30.8049	29		30.8049	87
50.8232	22		30.8181	157		30.8181	20		30.8181	87
50.8363	29		30.8312	184		30.8312	37		30.8312	72
50.8494	30		30.8443	169		30.8443	35		30.8443	79
50.8626	33		30.8575	142		30.8575	40		30.8575	95
50.8757	19		30.8706	156		30.8706	23		30.8706	91
50.8888	26		30.8837	148		30.8837	35		30.8837	94
50.9019	32		30.8968	162		30.8968	28		30.8968	87
50.9151	26		30.91	164		30.91	22		30.91	90
50.9282	28		30.9231	139		30.9231	19		30.9231	86
50.9413	24		30.9362	169		30.9362	24		30.9362	96
50.9545	25		30.9494	177		30.9494	31		30.9494	74
50.9676	25		30.9625	138		30.9625	27		30.9625	75
50.9807	27		30.9756	144		30.9756	15		30.9756	84
50.9939	28		30.9888	167		30.9888	26		30.9888	99
51.007	21		31.0019	153		31.0019	34		31.0019	86
51.0201	28		31.015	147		31.015	31		31.015	91
51.0332	35		31.0281	150		31.0281	31		31.0281	81
51.0464	28		31.0413	166		31.0413	28		31.0413	84
51.0595	26		31.0544	158		31.0544	23		31.0544	85
51.0726	31		31.0675	168		31.0675	30		31.0675	72
51.0858	19		31.0807	161		31.0807	28		31.0807	87
51.0989	25		31.0938	124		31.0938	33		31.0938	92
51.112	20		31.1069	174		31.1069	35		31.1069	85
51.1252	23		31.1201	161		31.1201	29		31.1201	74
51.1383	21		31.1332	164		31.1332	37		31.1332	75
51.1514	25		31.1463	147		31.1463	33		31.1463	78
51.1646	34		31.1595	165		31.1595	29		31.1595	98
51.1777	29		31.1726	153		31.1726	21		31.1726	85
51.1908	20		31.1857	144		31.1857	29		31.1857	88
51.2039	30		31.1988	146		31.1988	38		31.1988	72
51.2171	26		31.212	155		31.212	35		31.212	71
51.2302	21		31.2251	139		31.2251	25		31.2251	85
51.2433	37		31.2382	147		31.2382	29		31.2382	67
51.2565	28		31.2514	137		31.2514	17		31.2514	93
51.2696	24		31.2645	147		31.2645	25		31.2645	69
51.2827	27		31.2776	168		31.2776	30		31.2776	77
51.2959	34		31.2908	164		31.2908	27		31.2908	99
51.309	26		31.3039	157		31.3039	33		31.3039	66
51.3221	31		31.317	152		31.317	31		31.317	81
51.3352	22		31.3301	143		31.3301	28		31.3301	77
51.3484	21		31.3433	161		31.3433	26		31.3433	84
51.3615	23		31.3564	136		31.3564	18		31.3564	90
51.3746	17		31.3695	163		31.3695	28		31.3695	106
51.3878	26		31.3827	139		31.3827	32		31.3827	93
51.4009	19		31.3958	144		31.3958	38		31.3958	76
51.414	24		31.4089	154		31.4089	27		31.4089	75
51.4272	24		31.4221	151		31.4221	28		31.4221	77
51.4403	24		31.4352	145		31.4352	28		31.4352	80
51.4534	34		31.4483	143		31.4483	23		31.4483	95
51.4665	25		31.4614	130		31.4614	32		31.4614	74
51.4797	21		31.4746	166		31.4746	24		31.4746	91
51.4928	17		31.4877	181		31.4877	25		31.4877	80
51.5059	18		31.5008	145		31.5008	30		31.5008	88
51.5191	42		31.514	130		31.514	38		31.514	87
51.5322	27		31.5271	155		31.5271	20		31.5271	59
51.5453	21		31.5402	162		31.5402	31		31.5402	78
51.5585	28		31.5534	163		31.5534	32		31.5534	88
51.5716	24		31.5665	142		31.5665	21		31.5665	87
51.5847	26		31.5796	159		31.5796	25		31.5796	90
51.5978	17		31.5927	157		31.5927	30		31.5927	104
51.611	24		31.6059	141		31.6059	16		31.6059	81
51.6241	26		31.619	179		31.619	30		31.619	70
51.6372	24		31.6321	159		31.6321	33		31.6321	76
51.6504	20		31.6453	147		31.6453	25		31.6453	85
51.6635	26		31.6584	146		31.6584	36		31.6584	76
51.6766	23		31.6715	150		31.6715	32		31.6715	76
51.6898	26		31.6847	159		31.6847	21		31.6847	74
51.7029	26		31.6978	148		31.6978	24		31.6978	68
51.716	30		31.7109	173		31.7109	27		31.7109	80
51.7292	32		31.7241	156		31.7241	26		31.7241	83
51.7423	26		31.7372	156		31.7372	31		31.7372	85
51.7554	30		31.7503	149		31.7503	31		31.7503	78
51.7685	26		31.7634	170		31.7634	28		31.7634	93
51.7817	26		31.7766	141		31.7766	28		31.7766	71
51.7948	28		31.7897	167		31.7897	25		31.7897	82
51.8079	26		31.8028	164		31.8028	25		31.8028	72
51.8211	21		31.816	156		31.816	21		31.816	87
51.8342	18		31.8291	159		31.8291	36		31.8291	71
51.8473	23		31.8422	123		31.8422	25		31.8422	72
51.8605	23		31.8554	150		31.8554	37		31.8554	91
51.8736	23		31.8685	142		31.8685	26		31.8685	76
51.8867	25		31.8816	159		31.8816	32		31.8816	72
51.8998	28		31.8947	147		31.8947	27		31.8947	87
51.913	20		31.9079	180		31.9079	29		31.9079	77
51.9261	28		31.921	151		31.921	18		31.921	87
51.9392	16		31.9341	134		31.9341	16		31.9341	79
51.9524	24		31.9473	136		31.9473	25		31.9473	76
51.9655	23		31.9604	157		31.9604	15		31.9604	83
51.9786	26		31.9735	163		31.9735	23		31.9735	57
51.9918	18		31.9867	140		31.9867	29		31.9867	98
52.0049	25		31.9998	146		31.9998	38		31.9998	74
52.018	26		32.0129	157		32.0129	25		32.0129	81
52.0311	23		32.026	171		32.026	33		32.026	95
52.0443	28		32.0392	162		32.0392	16		32.0392	80
52.0574	29		32.0523	147		32.0523	21		32.0523	72
52.0705	26		32.0654	138		32.0654	27		32.0654	81
52.0837	29		32.0786	197		32.0786	38		32.0786	81
52.0968	23		32.0917	139		32.0917	25		32.0917	83
52.1099	25		32.1048	178		32.1048	32		32.1048	74
52.1231	20		32.118	161		32.118	27		32.118	100
52.1362	21		32.1311	162		32.1311	24		32.1311	84
52.1493	20		32.1442	151		32.1442	32		32.1442	84
52.1625	15		32.1574	157		32.1574	23		32.1574	84
52.1756	22		32.1705	140		32.1705	24		32.1705	94
52.1887	27		32.1836	157		32.1836	31		32.1836	91
52.2018	20		32.1967	132		32.1967	26		32.1967	82
52.215	30		32.2099	153		32.2099	16		32.2099	74
52.2281	17		32.223	141		32.223	25		32.223	71
52.2412	34		32.2361	164		32.2361	33		32.2361	74
52.2544	19		32.2493	140		32.2493	25		32.2493	90
52.2675	22		32.2624	150		32.2624	27		32.2624	81
52.2806	20		32.2755	131		32.2755	24		32.2755	82
52.2938	25		32.2887	169		32.2887	23		32.2887	75
52.3069	22		32.3018	143		32.3018	33		32.3018	90
52.32	25		32.3149	152		32.3149	28		32.3149	72
52.3331	27		32.328	145		32.328	25		32.328	85
52.3463	17		32.3412	148		32.3412	13		32.3412	76
52.3594	18		32.3543	152		32.3543	30		32.3543	81
52.3725	23		32.3674	158		32.3674	24		32.3674	64
52.3857	14		32.3806	163		32.3806	20		32.3806	82
52.3988	21		32.3937	174		32.3937	22		32.3937	92
52.4119	23		32.4068	141		32.4068	31		32.4068	76
52.4251	24		32.42	159		32.42	25		32.42	76
52.4382	19		32.4331	143		32.4331	24		32.4331	64
52.4513	20		32.4462	120		32.4462	41		32.4462	74
52.4644	32		32.4593	149		32.4593	24		32.4593	101
52.4776	25		32.4725	128		32.4725	29		32.4725	70
52.4907	24		32.4856	154		32.4856	27		32.4856	53
52.5038	19		32.4987	137		32.4987	27		32.4987	74
52.517	20		32.5119	132		32.5119	30		32.5119	71
52.5301	29		32.525	148		32.525	26		32.525	81
52.5432	19		32.5381	128		32.5381	19		32.5381	90
52.5564	13		32.5513	138		32.5513	33		32.5513	78
52.5695	23		32.5644	147		32.5644	26		32.5644	69
52.5826	25		32.5775	141		32.5775	28		32.5775	72
52.5958	21		32.5907	145		32.5907	28		32.5907	89
52.6089	21		32.6038	141		32.6038	15		32.6038	78
52.622	19		32.6169	135		32.6169	26		32.6169	71
52.6351	29		32.63	137		32.63	27		32.63	72
52.6483	25		32.6432	138		32.6432	33		32.6432	79
52.6614	21		32.6563	138		32.6563	21		32.6563	61
52.6745	30		32.6694	144		32.6694	27		32.6694	72
52.6877	28		32.6826	133		32.6826	14		32.6826	74
52.7008	19		32.6957	130		32.6957	31		32.6957	67
52.7139	13		32.7088	117		32.7088	20		32.7088	73
52.7271	27		32.722	150		32.722	25		32.722	72
52.7402	16		32.7351	144		32.7351	26		32.7351	62
52.7533	28		32.7482	154		32.7482	30		32.7482	60
52.7664	30		32.7613	120		32.7613	17		32.7613	71
52.7796	30		32.7745	158		32.7745	20		32.7745	73
52.7927	19		32.7876	141		32.7876	19		32.7876	85
52.8058	22		32.8007	142		32.8007	32		32.8007	82
52.819	24		32.8139	130		32.8139	20		32.8139	77
52.8321	22		32.827	142		32.827	30		32.827	75
52.8452	14		32.8401	127		32.8401	32		32.8401	75
52.8584	20		32.8533	147		32.8533	23		32.8533	82
52.8715	17		32.8664	142		32.8664	32		32.8664	65
52.8846	27		32.8795	124		32.8795	24		32.8795	65
52.8977	35		32.8926	140		32.8926	27		32.8926	74
52.9109	28		32.9058	113		32.9058	25		32.9058	77
52.924	25		32.9189	125		32.9189	18		32.9189	85
52.9371	18		32.932	122		32.932	27		32.932	65
52.9503	26		32.9452	133		32.9452	33		32.9452	75
52.9634	23		32.9583	126		32.9583	30		32.9583	91
52.9765	22		32.9714	108		32.9714	31		32.9714	81
52.9897	19		32.9846	137		32.9846	20		32.9846	75
53.0028	20		32.9977	112		32.9977	33		32.9977	80
53.0159	20		33.0108	117		33.0108	29		33.0108	65
53.0291	20		33.024	133		33.024	23		33.024	78
53.0422	23		33.0371	145		33.0371	23		33.0371	81
53.0553	20		33.0502	137		33.0502	28		33.0502	69
53.0684	18		33.0633	151		33.0633	16		33.0633	56
53.0816	33		33.0765	131		33.0765	30		33.0765	70
53.0947	23		33.0896	144		33.0896	25		33.0896	68
53.1078	25		33.1027	109		33.1027	19		33.1027	80
53.121	22		33.1159	126		33.1159	27		33.1159	55
53.1341	26		33.129	142		33.129	27		33.129	82
53.1472	31		33.1421	141		33.1421	23		33.1421	70
53.1604	26		33.1553	137		33.1553	36		33.1553	65
53.1735	29		33.1684	149		33.1684	16		33.1684	68
53.1866	29		33.1815	116		33.1815	16		33.1815	50
53.1997	15		33.1946	141		33.1946	28		33.1946	80
53.2129	18		33.2078	132		33.2078	34		33.2078	73
53.226	15		33.2209	118		33.2209	21		33.2209	66
53.2391	28		33.234	103		33.234	21		33.234	75
53.2523	29		33.2472	152		33.2472	15		33.2472	60
53.2654	28		33.2603	137		33.2603	33		33.2603	60
53.2785	15		33.2734	136		33.2734	22		33.2734	76
53.2917	24		33.2866	143		33.2866	24		33.2866	64
53.3048	17		33.2997	135		33.2997	21		33.2997	82
53.3179	23		33.3128	134		33.3128	26		33.3128	75
53.331	31		33.3259	119		33.3259	27		33.3259	68
53.3442	17		33.3391	132		33.3391	18		33.3391	70
53.3573	25		33.3522	130		33.3522	19		33.3522	79
53.3704	21		33.3653	125		33.3653	27		33.3653	67
53.3836	19		33.3785	128		33.3785	28		33.3785	68
53.3967	22		33.3916	130		33.3916	21		33.3916	75
53.4098	30		33.4047	125		33.4047	21		33.4047	57
53.423	19		33.4179	118		33.4179	30		33.4179	78
53.4361	23		33.431	126		33.431	22		33.431	80
53.4492	34		33.4441	116		33.4441	32		33.4441	85
53.4624	23		33.4573	93		33.4573	18		33.4573	58
53.4755	30		33.4704	127		33.4704	28		33.4704	69
53.4886	20		33.4835	108		33.4835	20		33.4835	68
53.5017	24		33.4966	115		33.4966	17		33.4966	74
53.5149	16		33.5098	129		33.5098	23		33.5098	65
53.528	20		33.5229	119		33.5229	23		33.5229	69
53.5411	11		33.536	115		33.536	21		33.536	78
53.5543	21		33.5492	120		33.5492	28		33.5492	59
53.5674	21		33.5623	119		33.5623	20		33.5623	68
53.5805	26		33.5754	117		33.5754	27		33.5754	58
53.5937	23		33.5886	120		33.5886	25		33.5886	68
53.6068	22		33.6017	133		33.6017	22		33.6017	72
53.6199	12		33.6148	141		33.6148	26		33.6148	53
53.633	25		33.6279	123		33.6279	31		33.6279	56
53.6462	26		33.6411	121		33.6411	37		33.6411	69
53.6593	24		33.6542	106		33.6542	22		33.6542	65
53.6724	21		33.6673	122		33.6673	18		33.6673	67
53.6856	24		33.6805	124		33.6805	31		33.6805	66
53.6987	26		33.6936	113		33.6936	20		33.6936	56
53.7118	21		33.7067	121		33.7067	31		33.7067	68
53.725	21		33.7199	107		33.7199	23		33.7199	69
53.7381	23		33.733	128		33.733	24		33.733	56
53.7512	20		33.7461	121		33.7461	15		33.7461	62
53.7643	19		33.7592	121		33.7592	19		33.7592	70
53.7775	18		33.7724	101		33.7724	16		33.7724	70
53.7906	18		33.7855	114		33.7855	18		33.7855	64
53.8037	23		33.7986	138		33.7986	16		33.7986	63
53.8169	21		33.8118	125		33.8118	19		33.8118	65
53.83	24		33.8249	138		33.8249	31		33.8249	58
53.8431	26		33.838	119		33.838	20		33.838	60
53.8563	17		33.8512	128		33.8512	17		33.8512	54
53.8694	19		33.8643	111		33.8643	27		33.8643	67
53.8825	14		33.8774	129		33.8774	26		33.8774	60
53.8956	21		33.8905	119		33.8905	20		33.8905	72
53.9088	21		33.9037	124		33.9037	24		33.9037	69
53.9219	24		33.9168	116		33.9168	25		33.9168	74
53.935	26		33.9299	143		33.9299	19		33.9299	58
53.9482	23		33.9431	110		33.9431	22		33.9431	73
53.9613	21		33.9562	133		33.9562	20		33.9562	55
53.9744	30		33.9693	117		33.9693	15		33.9693	52
53.9876	27		33.9825	98		33.9825	20		33.9825	62
54.0007	21		33.9956	131		33.9956	25		33.9956	67
54.0138	22		34.0087	131		34.0087	21		34.0087	70
54.027	18		34.0219	129		34.0219	18		34.0219	72
54.0401	21		34.035	136		34.035	24		34.035	64
54.0532	22		34.0481	131		34.0481	29		34.0481	67
54.0663	19		34.0612	130		34.0612	28		34.0612	76
54.0795	17		34.0744	115		34.0744	20		34.0744	66
54.0926	17		34.0875	107		34.0875	21		34.0875	68
54.1057	19		34.1006	112		34.1006	15		34.1006	78
54.1189	25		34.1138	128		34.1138	23		34.1138	58
54.132	15		34.1269	114		34.1269	22		34.1269	67
54.1451	13		34.14	118		34.14	17		34.14	64
54.1583	24		34.1532	124		34.1532	15		34.1532	64
54.1714	27		34.1663	125		34.1663	26		34.1663	78
54.1845	19		34.1794	107		34.1794	13		34.1794	74
54.1976	24		34.1925	122		34.1925	14		34.1925	65
54.2108	21		34.2057	108		34.2057	22		34.2057	62
54.2239	23		34.2188	145		34.2188	25		34.2188	61
54.237	26		34.2319	93		34.2319	22		34.2319	65
54.2502	25		34.2451	147		34.2451	26		34.2451	63
54.2633	24		34.2582	127		34.2582	26		34.2582	62
54.2764	24		34.2713	112		34.2713	21		34.2713	68
54.2896	22		34.2845	120		34.2845	17		34.2845	64
54.3027	26		34.2976	141		34.2976	31		34.2976	76
54.3158	16		34.3107	112		34.3107	29		34.3107	77
54.3289	23		34.3238	131		34.3238	16		34.3238	59
54.3421	18		34.337	101		34.337	23		34.337	71
54.3552	23		34.3501	116		34.3501	20		34.3501	68
54.3683	22		34.3632	132		34.3632	19		34.3632	56
54.3815	23		34.3764	124		34.3764	21		34.3764	64
54.3946	22		34.3895	114		34.3895	22		34.3895	60
54.4077	16		34.4026	130		34.4026	23		34.4026	76
54.4209	25		34.4158	111		34.4158	19		34.4158	55
54.434	23		34.4289	105		34.4289	19		34.4289	79
54.4471	17		34.442	126		34.442	20		34.442	81
54.4603	21		34.4552	115		34.4552	30		34.4552	57
54.4734	18		34.4683	107		34.4683	27		34.4683	61
54.4865	17		34.4814	98		34.4814	21		34.4814	76
54.4996	33		34.4945	107		34.4945	21		34.4945	59
54.5128	17		34.5077	106		34.5077	21		34.5077	53
54.5259	20		34.5208	121		34.5208	29		34.5208	65
54.539	38		34.5339	110		34.5339	16		34.5339	82
54.5522	26		34.5471	121		34.5471	20		34.5471	68
54.5653	26		34.5602	116		34.5602	14		34.5602	69
54.5784	18		34.5733	103		34.5733	19		34.5733	63
54.5916	23		34.5865	102		34.5865	22		34.5865	58
54.6047	16		34.5996	113		34.5996	20		34.5996	84
54.6178	25		34.6127	109		34.6127	14		34.6127	63
54.6309	20		34.6258	101		34.6258	17		34.6258	65
54.6441	20		34.639	137		34.639	17		34.639	61
54.6572	18		34.6521	116		34.6521	21		34.6521	75
54.6703	22		34.6652	114		34.6652	25		34.6652	63
54.6835	28		34.6784	102		34.6784	19		34.6784	68
54.6966	20		34.6915	107		34.6915	23		34.6915	55
54.7097	17		34.7046	124		34.7046	19		34.7046	59
54.7229	15		34.7178	129		34.7178	17		34.7178	72
54.736	21		34.7309	133		34.7309	15		34.7309	62
54.7491	23		34.744	131		34.744	30		34.744	48
54.7622	26		34.7571	132		34.7571	21		34.7571	63
54.7754	19		34.7703	104		34.7703	26		34.7703	57
54.7885	13		34.7834	103		34.7834	16		34.7834	57
54.8016	18		34.7965	109		34.7965	27		34.7965	59
54.8148	17		34.8097	110		34.8097	22		34.8097	62
54.8279	25		34.8228	114		34.8228	20		34.8228	73
54.841	17		34.8359	112		34.8359	19		34.8359	55
54.8542	19		34.8491	120		34.8491	27		34.8491	60
54.8673	15		34.8622	103		34.8622	19		34.8622	46
54.8804	18		34.8753	101		34.8753	21		34.8753	42
54.8936	25		34.8885	121		34.8885	18		34.8885	63
54.9067	18		34.9016	112		34.9016	25		34.9016	55
54.9198	19		34.9147	109		34.9147	17		34.9147	68
54.9329	16		34.9278	110		34.9278	21		34.9278	96
54.9461	19		34.941	89		34.941	19		34.941	49
54.9592	19		34.9541	116		34.9541	29		34.9541	73
54.9723	17		34.9672	120		34.9672	16		34.9672	65
54.9855	17		34.9804	117		34.9804	26		34.9804	61
54.9986	16		34.9935	108		34.9935	16		34.9935	58
55.0117	23		35.0066	108		35.0066	15		35.0066	53
55.0249	16		35.0198	118		35.0198	21		35.0198	57
55.038	18		35.0329	104		35.0329	21		35.0329	50
55.0511	16		35.046	103		35.046	29		35.046	65
55.0642	26		35.0591	110		35.0591	18		35.0591	62
55.0774	22		35.0723	103		35.0723	22		35.0723	67
55.0905	23		35.0854	97		35.0854	18		35.0854	57
55.1036	24		35.0985	112		35.0985	19		35.0985	67
55.1168	28		35.1117	118		35.1117	18		35.1117	70
55.1299	22		35.1248	116		35.1248	15		35.1248	65
55.143	19		35.1379	139		35.1379	16		35.1379	58
55.1562	19		35.1511	99		35.1511	19		35.1511	75
55.1693	19		35.1642	115		35.1642	20		35.1642	70
55.1824	24		35.1773	124		35.1773	20		35.1773	68
55.1955	18		35.1904	135		35.1904	18		35.1904	54
55.2087	20		35.2036	114		35.2036	30		35.2036	66
55.2218	24		35.2167	104		35.2167	30		35.2167	67
55.2349	21		35.2298	121		35.2298	22		35.2298	64
55.2481	23		35.243	122		35.243	21		35.243	64
55.2612	7		35.2561	106		35.2561	27		35.2561	51
55.2743	28		35.2692	137		35.2692	24		35.2692	67
55.2875	25		35.2824	123		35.2824	24		35.2824	64
55.3006	24		35.2955	101		35.2955	29		35.2955	61
55.3137	23		35.3086	116		35.3086	22		35.3086	58
55.3269	21		35.3218	130		35.3218	21		35.3218	56
55.34	14		35.3349	121		35.3349	19		35.3349	58
55.3531	16		35.348	137		35.348	25		35.348	70
55.3662	18		35.3611	126		35.3611	13		35.3611	67
55.3794	28		35.3743	118		35.3743	25		35.3743	72
55.3925	29		35.3874	115		35.3874	16		35.3874	51
55.4056	29		35.4005	120		35.4005	16		35.4005	67
55.4188	20		35.4137	128		35.4137	18		35.4137	70
55.4319	17		35.4268	117		35.4268	14		35.4268	57
55.445	20		35.4399	108		35.4399	23		35.4399	68
55.4582	24		35.4531	108		35.4531	23		35.4531	57
55.4713	13		35.4662	132		35.4662	19		35.4662	64
55.4844	16		35.4793	129		35.4793	20		35.4793	59
55.4975	24		35.4924	132		35.4924	19		35.4924	58
55.5107	14		35.5056	100		35.5056	28		35.5056	72
55.5238	19		35.5187	122		35.5187	21		35.5187	57
55.5369	21		35.5318	131		35.5318	21		35.5318	66
55.5501	21		35.545	110		35.545	25		35.545	76
55.5632	15		35.5581	128		35.5581	27		35.5581	68
55.5763	28		35.5712	115		35.5712	27		35.5712	88
55.5895	19		35.5844	107		35.5844	27		35.5844	47
55.6026	19		35.5975	114		35.5975	25		35.5975	78
55.6157	16		35.6106	122		35.6106	27		35.6106	61
55.6288	22		35.6237	112		35.6237	23		35.6237	64
55.642	22		35.6369	115		35.6369	29		35.6369	45
55.6551	19		35.65	104		35.65	18		35.65	67
55.6682	19		35.6631	114		35.6631	27		35.6631	67
55.6814	21		35.6763	120		35.6763	25		35.6763	60
55.6945	19		35.6894	114		35.6894	19		35.6894	66
55.7076	20		35.7025	79		35.7025	28		35.7025	70
55.7208	31		35.7157	124		35.7157	19		35.7157	64
55.7339	22		35.7288	103		35.7288	21		35.7288	41
55.747	15		35.7419	111		35.7419	30		35.7419	79
55.7601	27		35.755	120		35.755	17		35.755	67
55.7733	16		35.7682	109		35.7682	18		35.7682	68
55.7864	22		35.7813	120		35.7813	19		35.7813	71
55.7995	27		35.7944	102		35.7944	21		35.7944	62
55.8127	30		35.8076	129		35.8076	25		35.8076	58
55.8258	18		35.8207	107		35.8207	23		35.8207	65
55.8389	22		35.8338	110		35.8338	28		35.8338	71
55.8521	10		35.847	98		35.847	11		35.847	52
55.8652	23		35.8601	91		35.8601	15		35.8601	59
55.8783	21		35.8732	132		35.8732	20		35.8732	47
55.8915	20		35.8864	115		35.8864	22		35.8864	51
55.9046	22		35.8995	101		35.8995	27		35.8995	53
55.9177	18		35.9126	93		35.9126	22		35.9126	77
55.9308	22		35.9257	98		35.9257	24		35.9257	57
55.944	16		35.9389	117		35.9389	20		35.9389	54
55.9571	22		35.952	114		35.952	32		35.952	73
55.9702	10		35.9651	102		35.9651	21		35.9651	66
55.9834	29		35.9783	103		35.9783	29		35.9783	65
55.9965	19		35.9914	99		35.9914	23		35.9914	62
56.0096	27		36.0045	102		36.0045	24		36.0045	80
56.0228	25		36.0177	100		36.0177	20		36.0177	59
56.0359	13		36.0308	89		36.0308	22		36.0308	51
56.049	14		36.0439	123		36.0439	17		36.0439	54
56.0621	17		36.057	119		36.057	21		36.057	79
56.0753	19		36.0702	113		36.0702	20		36.0702	53
56.0884	12		36.0833	119		36.0833	26		36.0833	60
56.1015	18		36.0964	105		36.0964	22		36.0964	72
56.1147	17		36.1096	104		36.1096	16		36.1096	53
56.1278	25		36.1227	116		36.1227	19		36.1227	64
56.1409	19		36.1358	106		36.1358	26		36.1358	75
56.1541	18		36.149	117		36.149	26		36.149	54
56.1672	16		36.1621	118		36.1621	16		36.1621	70
56.1803	12		36.1752	94		36.1752	27		36.1752	60
56.1934	25		36.1883	97		36.1883	20		36.1883	60
56.2066	18		36.2015	117		36.2015	20		36.2015	61
56.2197	25		36.2146	103		36.2146	20		36.2146	70
[truncated: 8,665 more rows]

## Sheet: Al-In
Pristine Al-In			Al-In In Lithiation			Al-In 1st Charge			Al-In 1st Discharge			Al-In 100 Cycles
2-Theta	Intensity		2-Theta	Intensity		2-Theta	Intensity		2-Theta	Intensity		2-Theta	Intensity
(degrees)	(a.u.)		(degrees)	(a.u.)		(degrees)	(a.u.)		(degrees)	(a.u.)		(degrees)	(a.u.)
10.0066	130		10.0066	472		10.0066	394		10.0066	449		10.0066	134
10.0197	122		10.0197	518		10.0197	445		10.0197	408		10.0197	121
10.0328	137		10.0328	477		10.0328	405		10.0328	450		10.0328	103
10.046	121		10.046	485		10.046	467		10.046	424		10.046	126
10.0591	133		10.0591	499		10.0591	411		10.0591	414		10.0591	123
10.0722	127		10.0722	523		10.0722	426		10.0722	449		10.0722	141
10.0853	129		10.0853	479		10.0853	438		10.0853	414		10.0853	121
10.0985	141		10.0985	511		10.0985	414		10.0985	443		10.0985	111
10.1116	130		10.1116	490		10.1116	404		10.1116	468		10.1116	120
10.1247	128		10.1247	476		10.1247	390		10.1247	455		10.1247	137
10.1379	142		10.1379	484		10.1379	438		10.1379	404		10.1379	125
10.151	119		10.151	515		10.151	422		10.151	431		10.151	107
10.1641	125		10.1641	473		10.1641	401		10.1641	440		10.1641	129
10.1773	133		10.1773	455		10.1773	389		10.1773	447		10.1773	103
10.1904	146		10.1904	481		10.1904	436		10.1904	412		10.1904	108
10.2035	117		10.2035	495		10.2035	406		10.2035	448		10.2035	138
10.2166	136		10.2166	499		10.2166	394		10.2166	443		10.2166	131
10.2298	126		10.2298	508		10.2298	405		10.2298	434		10.2298	123
10.2429	127		10.2429	483		10.2429	438		10.2429	468		10.2429	118
10.256	138		10.256	484		10.256	388		10.256	446		10.256	113
10.2692	136		10.2692	464		10.2692	373		10.2692	479		10.2692	124
10.2823	137		10.2823	542		10.2823	379		10.2823	457		10.2823	131
10.2954	117		10.2954	500		10.2954	407		10.2954	413		10.2954	114
10.3086	138		10.3086	553		10.3086	384		10.3086	454		10.3086	125
10.3217	115		10.3217	515		10.3217	413		10.3217	457		10.3217	110
10.3348	119		10.3348	469		10.3348	413		10.3348	427		10.3348	114
10.348	134		10.348	471		10.348	427		10.348	427		10.348	126
10.3611	122		10.3611	514		10.3611	426		10.3611	404		10.3611	143
10.3742	132		10.3742	510		10.3742	394		10.3742	443		10.3742	115
10.3873	100		10.3873	476		10.3873	422		10.3873	462		10.3873	123
10.4005	124		10.4005	507		10.4005	428		10.4005	454		10.4005	109
10.4136	120		10.4136	513		10.4136	388		10.4136	491		10.4136	141
10.4267	143		10.4267	518		10.4267	345		10.4267	403		10.4267	119
10.4399	109		10.4399	491		10.4399	417		10.4399	408		10.4399	117
10.453	117		10.453	470		10.453	431		10.453	404		10.453	107
10.4661	122		10.4661	460		10.4661	396		10.4661	421		10.4661	124
10.4793	119		10.4793	472		10.4793	428		10.4793	487		10.4793	119
10.4924	117		10.4924	455		10.4924	434		10.4924	420		10.4924	120
10.5055	128		10.5055	482		10.5055	384		10.5055	392		10.5055	117
10.5186	113		10.5186	490		10.5186	452		10.5186	452		10.5186	127
10.5318	126		10.5318	542		10.5318	407		10.5318	458		10.5318	142
10.5449	123		10.5449	481		10.5449	426		10.5449	418		10.5449	130
10.558	122		10.558	497		10.558	398		10.558	436		10.558	126
10.5712	135		10.5712	475		10.5712	391		10.5712	402		10.5712	126
10.5843	126		10.5843	480		10.5843	377		10.5843	453		10.5843	123
10.5974	122		10.5974	474		10.5974	413		10.5974	373		10.5974	130
10.6106	119		10.6106	471		10.6106	419		10.6106	460		10.6106	121
10.6237	129		10.6237	445		10.6237	404		10.6237	469		10.6237	111
10.6368	116		10.6368	493		10.6368	425		10.6368	416		10.6368	104
10.6499	106		10.6499	444		10.6499	410		10.6499	430		10.6499	129
10.6631	135		10.6631	492		10.6631	449		10.6631	411		10.6631	115
10.6762	123		10.6762	476		10.6762	417		10.6762	412		10.6762	108
10.6893	121		10.6893	487		10.6893	449		10.6893	395		10.6893	108
10.7025	139		10.7025	481		10.7025	390		10.7025	470		10.7025	131
10.7156	137		10.7156	470		10.7156	358		10.7156	447		10.7156	130
10.7287	113		10.7287	445		10.7287	370		10.7287	435		10.7287	115
10.7419	145		10.7419	492		10.7419	434		10.7419	410		10.7419	120
10.755	130		10.755	453		10.755	386		10.755	465		10.755	137
10.7681	134		10.7681	481		10.7681	371		10.7681	450		10.7681	135
10.7813	118		10.7813	441		10.7813	430		10.7813	379		10.7813	119
10.7944	113		10.7944	467		10.7944	379		10.7944	476		10.7944	126
10.8075	126		10.8075	472		10.8075	461		10.8075	424		10.8075	143
10.8206	115		10.8206	476		10.8206	388		10.8206	417		10.8206	127
10.8338	113		10.8338	446		10.8338	412		10.8338	432		10.8338	140
10.8469	113		10.8469	508		10.8469	409		10.8469	455		10.8469	112
10.86	131		10.86	486		10.86	430		10.86	418		10.86	125
10.8732	110		10.8732	477		10.8732	433		10.8732	443		10.8732	115
10.8863	105		10.8863	486		10.8863	411		10.8863	427		10.8863	105
10.8994	117		10.8994	452		10.8994	435		10.8994	433		10.8994	113
10.9126	121		10.9126	479		10.9126	434		10.9126	457		10.9126	119
10.9257	115		10.9257	488		10.9257	401		10.9257	441		10.9257	133
10.9388	121		10.9388	501		10.9388	404		10.9388	442		10.9388	137
10.9519	126		10.9519	487		10.9519	370		10.9519	470		10.9519	125
10.9651	117		10.9651	495		10.9651	390		10.9651	419		10.9651	135
10.9782	127		10.9782	432		10.9782	378		10.9782	425		10.9782	141
10.9913	112		10.9913	482		10.9913	419		10.9913	413		10.9913	107
11.0045	111		11.0045	489		11.0045	420		11.0045	402		11.0045	125
11.0176	95		11.0176	477		11.0176	390		11.0176	420		11.0176	126
11.0307	105		11.0307	437		11.0307	394		11.0307	460		11.0307	141
11.0439	117		11.0439	479		11.0439	419		11.0439	410		11.0439	130
11.057	126		11.057	471		11.057	368		11.057	411		11.057	119
11.0701	103		11.0701	508		11.0701	404		11.0701	402		11.0701	114
11.0832	137		11.0832	490		11.0832	442		11.0832	403		11.0832	134
11.0964	127		11.0964	464		11.0964	421		11.0964	423		11.0964	149
11.1095	110		11.1095	482		11.1095	403		11.1095	440		11.1095	110
11.1226	117		11.1226	460		11.1226	382		11.1226	447		11.1226	142
11.1358	124		11.1358	473		11.1358	431		11.1358	404		11.1358	149
11.1489	124		11.1489	488		11.1489	396		11.1489	461		11.1489	111
11.162	125		11.162	485		11.162	407		11.162	408		11.162	122
11.1752	118		11.1752	481		11.1752	394		11.1752	399		11.1752	131
11.1883	127		11.1883	491		11.1883	437		11.1883	422		11.1883	124
11.2014	137		11.2014	481		11.2014	395		11.2014	417		11.2014	120
11.2146	117		11.2146	482		11.2146	390		11.2146	398		11.2146	119
11.2277	108		11.2277	499		11.2277	379		11.2277	400		11.2277	134
11.2408	120		11.2408	486		11.2408	385		11.2408	404		11.2408	119
11.2539	119		11.2539	455		11.2539	384		11.2539	415		11.2539	122
11.2671	118		11.2671	464		11.2671	398		11.2671	454		11.2671	118
11.2802	127		11.2802	503		11.2802	404		11.2802	418		11.2802	115
11.2933	131		11.2933	486		11.2933	418		11.2933	401		11.2933	132
11.3065	105		11.3065	448		11.3065	368		11.3065	435		11.3065	121
11.3196	93		11.3196	496		11.3196	391		11.3196	405		11.3196	121
11.3327	114		11.3327	449		11.3327	384		11.3327	369		11.3327	133
11.3459	110		11.3459	459		11.3459	383		11.3459	422		11.3459	122
11.359	125		11.359	488		11.359	378		11.359	421		11.359	135
11.3721	118		11.3721	456		11.3721	398		11.3721	408		11.3721	120
11.3852	123		11.3852	500		11.3852	390		11.3852	379		11.3852	140
11.3984	130		11.3984	485		11.3984	373		11.3984	411		11.3984	116
11.4115	117		11.4115	454		11.4115	382		11.4115	363		11.4115	111
11.4246	122		11.4246	461		11.4246	403		11.4246	428		11.4246	114
11.4378	108		11.4378	460		11.4378	422		11.4378	413		11.4378	129
11.4509	112		11.4509	444		11.4509	435		11.4509	417		11.4509	139
11.464	133		11.464	430		11.464	442		11.464	445		11.464	124
11.4772	129		11.4772	486		11.4772	381		11.4772	411		11.4772	130
11.4903	127		11.4903	451		11.4903	338		11.4903	402		11.4903	146
11.5034	117		11.5034	484		11.5034	429		11.5034	421		11.5034	133
11.5165	109		11.5165	528		11.5165	406		11.5165	416		11.5165	121
11.5297	111		11.5297	465		11.5297	415		11.5297	386		11.5297	146
11.5428	108		11.5428	448		11.5428	425		11.5428	413		11.5428	124
11.5559	123		11.5559	468		11.5559	439		11.5559	430		11.5559	125
11.5691	106		11.5691	472		11.5691	403		11.5691	388		11.5691	138
11.5822	121		11.5822	475		11.5822	377		11.5822	421		11.5822	151
11.5953	123		11.5953	466		11.5953	418		11.5953	440		11.5953	149
11.6085	131		11.6085	518		11.6085	392		11.6085	402		11.6085	130
11.6216	95		11.6216	480		11.6216	383		11.6216	427		11.6216	139
11.6347	110		11.6347	480		11.6347	402		11.6347	361		11.6347	122
11.6479	108		11.6479	473		11.6479	403		11.6479	396		11.6479	111
11.661	127		11.661	467		11.661	381		11.661	431		11.661	136
11.6741	117		11.6741	484		11.6741	409		11.6741	381		11.6741	140
11.6872	119		11.6872	477		11.6872	379		11.6872	443		11.6872	121
11.7004	117		11.7004	471		11.7004	413		11.7004	424		11.7004	139
11.7135	113		11.7135	490		11.7135	440		11.7135	372		11.7135	127
11.7266	117		11.7266	472		11.7266	402		11.7266	423		11.7266	147
11.7398	99		11.7398	466		11.7398	371		11.7398	420		11.7398	127
11.7529	113		11.7529	434		11.7529	414		11.7529	434		11.7529	149
11.766	138		11.766	494		11.766	393		11.766	418		11.766	127
11.7792	107		11.7792	442		11.7792	388		11.7792	413		11.7792	143
11.7923	105		11.7923	504		11.7923	358		11.7923	419		11.7923	135
11.8054	105		11.8054	471		11.8054	417		11.8054	402		11.8054	121
11.8185	121		11.8185	516		11.8185	421		11.8185	388		11.8185	103
11.8317	123		11.8317	482		11.8317	414		11.8317	377		11.8317	126
11.8448	119		11.8448	488		11.8448	374		11.8448	433		11.8448	116
11.8579	106		11.8579	444		11.8579	393		11.8579	426		11.8579	130
11.8711	115		11.8711	481		11.8711	405		11.8711	423		11.8711	121
11.8842	127		11.8842	447		11.8842	414		11.8842	394		11.8842	107
11.8973	116		11.8973	478		11.8973	398		11.8973	455		11.8973	133
11.9105	112		11.9105	465		11.9105	423		11.9105	415		11.9105	127
11.9236	126		11.9236	431		11.9236	391		11.9236	382		11.9236	129
11.9367	96		11.9367	462		11.9367	351		11.9367	408		11.9367	144
11.9498	125		11.9498	473		11.9498	391		11.9498	416		11.9498	133
11.963	115		11.963	517		11.963	353		11.963	399		11.963	146
11.9761	112		11.9761	451		11.9761	382		11.9761	420		11.9761	138
11.9892	103		11.9892	500		11.9892	430		11.9892	433		11.9892	126
12.0024	113		12.0024	457		12.0024	401		12.0024	438		12.0024	122
12.0155	91		12.0155	463		12.0155	376		12.0155	417		12.0155	134
12.0286	105		12.0286	482		12.0286	410		12.0286	413		12.0286	138
12.0418	116		12.0418	473		12.0418	406		12.0418	410		12.0418	117
12.0549	124		12.0549	465		12.0549	383		12.0549	405		12.0549	133
12.068	118		12.068	472		12.068	376		12.068	401		12.068	139
12.0811	111		12.0811	468		12.0811	359		12.0811	408		12.0811	133
12.0943	130		12.0943	479		12.0943	414		12.0943	456		12.0943	126
12.1074	109		12.1074	505		12.1074	395		12.1074	423		12.1074	138
12.1205	121		12.1205	496		12.1205	432		12.1205	444		12.1205	148
12.1337	125		12.1337	498		12.1337	383		12.1337	410		12.1337	127
12.1468	120		12.1468	483		12.1468	389		12.1468	398		12.1468	128
12.1599	122		12.1599	465		12.1599	413		12.1599	421		12.1599	136
12.1731	109		12.1731	494		12.1731	396		12.1731	446		12.1731	127
12.1862	110		12.1862	497		12.1862	409		12.1862	422		12.1862	135
12.1993	102		12.1993	478		12.1993	413		12.1993	408		12.1993	129
12.2125	144		12.2125	467		12.2125	382		12.2125	408		12.2125	120
12.2256	114		12.2256	480		12.2256	390		12.2256	426		12.2256	116
12.2387	127		12.2387	463		12.2387	383		12.2387	420		12.2387	124
12.2518	119		12.2518	482		12.2518	379		12.2518	396		12.2518	126
12.265	141		12.265	533		12.265	394		12.265	409		12.265	110
12.2781	112		12.2781	465		12.2781	375		12.2781	405		12.2781	150
12.2912	122		12.2912	445		12.2912	348		12.2912	467		12.2912	128
12.3044	115		12.3044	481		12.3044	459		12.3044	388		12.3044	137
12.3175	110		12.3175	479		12.3175	431		12.3175	404		12.3175	135
12.3306	124		12.3306	472		12.3306	398		12.3306	415		12.3306	128
12.3438	101		12.3438	474		12.3438	383		12.3438	422		12.3438	114
12.3569	106		12.3569	463		12.3569	383		12.3569	404		12.3569	124
12.37	109		12.37	488		12.37	404		12.37	425		12.37	138
12.3831	107		12.3831	445		12.3831	380		12.3831	415		12.3831	146
12.3963	132		12.3963	463		12.3963	397		12.3963	388		12.3963	131
12.4094	117		12.4094	471		12.4094	420		12.4094	412		12.4094	124
12.4225	99		12.4225	489		12.4225	430		12.4225	413		12.4225	152
12.4357	105		12.4357	505		12.4357	394		12.4357	418		12.4357	151
12.4488	105		12.4488	496		12.4488	413		12.4488	414		12.4488	126
12.4619	93		12.4619	484		12.4619	367		12.4619	421		12.4619	129
12.4751	116		12.4751	501		12.4751	456		12.4751	370		12.4751	142
12.4882	104		12.4882	461		12.4882	412		12.4882	413		12.4882	143
12.5013	116		12.5013	460		12.5013	377		12.5013	407		12.5013	151
12.5144	114		12.5144	475		12.5144	411		12.5144	412		12.5144	121
12.5276	105		12.5276	506		12.5276	377		12.5276	423		12.5276	135
12.5407	126		12.5407	493		12.5407	394		12.5407	385		12.5407	143
12.5538	115		12.5538	479		12.5538	394		12.5538	413		12.5538	128
12.567	124		12.567	466		12.567	408		12.567	375		12.567	124
12.5801	132		12.5801	515		12.5801	417		12.5801	398		12.5801	129
12.5932	109		12.5932	457		12.5932	390		12.5932	421		12.5932	133
12.6064	122		12.6064	481		12.6064	388		12.6064	420		12.6064	161
12.6195	107		12.6195	480		12.6195	414		12.6195	454		12.6195	123
12.6326	108		12.6326	496		12.6326	391		12.6326	453		12.6326	122
12.6458	109		12.6458	446		12.6458	419		12.6458	396		12.6458	127
12.6589	104		12.6589	495		12.6589	403		12.6589	411		12.6589	133
12.672	120		12.672	456		12.672	434		12.672	397		12.672	128
12.6851	118		12.6851	474		12.6851	413		12.6851	401		12.6851	129
12.6983	111		12.6983	472		12.6983	407		12.6983	397		12.6983	144
12.7114	120		12.7114	467		12.7114	411		12.7114	427		12.7114	131
12.7245	99		12.7245	496		12.7245	389		12.7245	430		12.7245	149
12.7377	116		12.7377	463		12.7377	413		12.7377	419		12.7377	123
12.7508	128		12.7508	466		12.7508	432		12.7508	393		12.7508	125
12.7639	135		12.7639	486		12.7639	383		12.7639	421		12.7639	139
12.7771	124		12.7771	472		12.7771	411		12.7771	406		12.7771	129
12.7902	125		12.7902	475		12.7902	441		12.7902	415		12.7902	135
12.8033	115		12.8033	480		12.8033	407		12.8033	387		12.8033	144
12.8164	136		12.8164	505		12.8164	399		12.8164	431		12.8164	142
12.8296	123		12.8296	503		12.8296	369		12.8296	428		12.8296	137
12.8427	117		12.8427	480		12.8427	450		12.8427	421		12.8427	143
12.8558	103		12.8558	501		12.8558	413		12.8558	417		12.8558	138
12.869	124		12.869	467		12.869	459		12.869	436		12.869	118
12.8821	125		12.8821	458		12.8821	428		12.8821	404		12.8821	132
12.8952	123		12.8952	463		12.8952	393		12.8952	406		12.8952	124
12.9084	119		12.9084	522		12.9084	390		12.9084	414		12.9084	101
12.9215	130		12.9215	492		12.9215	421		12.9215	434		12.9215	153
12.9346	115		12.9346	487		12.9346	377		12.9346	411		12.9346	126
12.9477	117		12.9477	533		12.9477	420		12.9477	421		12.9477	144
12.9609	105		12.9609	478		12.9609	412		12.9609	464		12.9609	124
12.974	109		12.974	474		12.974	425		12.974	415		12.974	128
12.9871	102		12.9871	505		12.9871	450		12.9871	434		12.9871	137
13.0003	123		13.0003	493		13.0003	373		13.0003	407		13.0003	142
13.0134	106		13.0134	466		13.0134	421		13.0134	437		13.0134	133
13.0265	103		13.0265	493		13.0265	436		13.0265	407		13.0265	135
13.0397	110		13.0397	486		13.0397	460		13.0397	451		13.0397	144
13.0528	125		13.0528	511		13.0528	414		13.0528	425		13.0528	127
13.0659	107		13.0659	463		13.0659	439		13.0659	414		13.0659	140
13.0791	136		13.0791	502		13.0791	423		13.0791	394		13.0791	127
13.0922	126		13.0922	479		13.0922	453		13.0922	422		13.0922	145
13.1053	127		13.1053	489		13.1053	398		13.1053	390		13.1053	136
13.1184	122		13.1184	466		13.1184	450		13.1184	465		13.1184	130
13.1316	131		13.1316	485		13.1316	445		13.1316	413		13.1316	137
13.1447	115		13.1447	509		13.1447	419		13.1447	412		13.1447	129
13.1578	106		13.1578	489		13.1578	405		13.1578	406		13.1578	135
13.171	128		13.171	466		13.171	388		13.171	406		13.171	129
13.1841	111		13.1841	503		13.1841	425		13.1841	455		13.1841	135
13.1972	105		13.1972	481		13.1972	447		13.1972	455		13.1972	165
13.2104	115		13.2104	497		13.2104	426		13.2104	453		13.2104	128
13.2235	117		13.2235	460		13.2235	410		13.2235	419		13.2235	157
13.2366	108		13.2366	510		13.2366	389		13.2366	438		13.2366	128
13.2497	118		13.2497	509		13.2497	436		13.2497	415		13.2497	138
13.2629	100		13.2629	485		13.2629	403		13.2629	426		13.2629	144
13.276	105		13.276	503		13.276	414		13.276	435		13.276	159
13.2891	106		13.2891	515		13.2891	409		13.2891	466		13.2891	136
13.3023	129		13.3023	447		13.3023	418		13.3023	455		13.3023	124
13.3154	115		13.3154	498		13.3154	442		13.3154	409		13.3154	133
13.3285	116		13.3285	539		13.3285	411		13.3285	442		13.3285	140
13.3417	117		13.3417	495		13.3417	391		13.3417	430		13.3417	143
13.3548	100		13.3548	469		13.3548	438		13.3548	425		13.3548	163
13.3679	125		13.3679	510		13.3679	415		13.3679	431		13.3679	166
13.381	112		13.381	473		13.381	428		13.381	465		13.381	136
13.3942	121		13.3942	487		13.3942	453		13.3942	426		13.3942	143
13.4073	118		13.4073	484		13.4073	400		13.4073	455		13.4073	136
13.4204	137		13.4204	503		13.4204	367		13.4204	440		13.4204	146
13.4336	114		13.4336	498		13.4336	397		13.4336	429		13.4336	137
13.4467	120		13.4467	531		13.4467	452		13.4467	443		13.4467	143
13.4598	115		13.4598	551		13.4598	409		13.4598	433		13.4598	145
13.473	131		13.473	507		13.473	419		13.473	421		13.473	125
13.4861	135		13.4861	503		13.4861	426		13.4861	460		13.4861	141
13.4992	120		13.4992	518		13.4992	401		13.4992	450		13.4992	144
13.5124	114		13.5124	487		13.5124	394		13.5124	456		13.5124	149
13.5255	136		13.5255	544		13.5255	445		13.5255	432		13.5255	132
13.5386	125		13.5386	474		13.5386	380		13.5386	454		13.5386	147
13.5517	111		13.5517	497		13.5517	444		13.5517	441		13.5517	145
13.5649	120		13.5649	492		13.5649	402		13.5649	403		13.5649	128
13.578	110		13.578	543		13.578	432		13.578	441		13.578	135
13.5911	106		13.5911	518		13.5911	427		13.5911	398		13.5911	146
13.6043	101		13.6043	529		13.6043	416		13.6043	476		13.6043	138
13.6174	110		13.6174	534		13.6174	442		13.6174	425		13.6174	157
13.6305	116		13.6305	531		13.6305	423		13.6305	450		13.6305	134
13.6437	124		13.6437	497		13.6437	435		13.6437	441		13.6437	149
13.6568	140		13.6568	513		13.6568	411		13.6568	442		13.6568	146
13.6699	114		13.6699	502		13.6699	418		13.6699	452		13.6699	142
13.683	118		13.683	514		13.683	456		13.683	443		13.683	140
13.6962	123		13.6962	539		13.6962	419		13.6962	433		13.6962	154
13.7093	108		13.7093	530		13.7093	427		13.7093	413		13.7093	140
13.7224	141		13.7224	462		13.7224	441		13.7224	449		13.7224	128
13.7356	117		13.7356	513		13.7356	397		13.7356	505		13.7356	150
13.7487	128		13.7487	507		13.7487	412		13.7487	399		13.7487	136
13.7618	124		13.7618	507		13.7618	405		13.7618	437		13.7618	144
13.775	128		13.775	525		13.775	451		13.775	457		13.775	151
13.7881	141		13.7881	491		13.7881	436		13.7881	462		13.7881	154
13.8012	109		13.8012	478		13.8012	429		13.8012	476		13.8012	138
13.8143	120		13.8143	517		13.8143	458		13.8143	453		13.8143	157
13.8275	135		13.8275	514		13.8275	459		13.8275	454		13.8275	138
13.8406	114		13.8406	497		13.8406	410		13.8406	423		13.8406	158
13.8537	106		13.8537	511		13.8537	416		13.8537	431		13.8537	143
13.8669	107		13.8669	529		13.8669	433		13.8669	453		13.8669	155
13.88	126		13.88	487		13.88	415		13.88	466		13.88	147
13.8931	115		13.8931	511		13.8931	425		13.8931	461		13.8931	162
13.9063	128		13.9063	495		13.9063	451		13.9063	451		13.9063	130
13.9194	100		13.9194	532		13.9194	443		13.9194	488		13.9194	138
13.9325	114		13.9325	515		13.9325	401		13.9325	383		13.9325	168
13.9456	127		13.9456	535		13.9456	452		13.9456	459		13.9456	162
13.9588	116		13.9588	553		13.9588	439		13.9588	473		13.9588	139
13.9719	133		13.9719	487		13.9719	446		13.9719	436		13.9719	145
13.985	137		13.985	521		13.985	432		13.985	407		13.985	154
13.9982	122		13.9982	517		13.9982	433		13.9982	453		13.9982	134
14.0113	105		14.0113	514		14.0113	388		14.0113	421		14.0113	174
14.0244	133		14.0244	509		14.0244	434		14.0244	461		14.0244	152
14.0376	109		14.0376	549		14.0376	438		14.0376	431		14.0376	159
14.0507	115		14.0507	533		14.0507	469		14.0507	430		14.0507	127
14.0638	138		14.0638	522		14.0638	447		14.0638	471		14.0638	151
14.077	119		14.077	576		14.077	424		14.077	465		14.077	169
14.0901	123		14.0901	520		14.0901	466		14.0901	438		14.0901	145
14.1032	114		14.1032	577		14.1032	430		14.1032	485		14.1032	156
14.1163	117		14.1163	517		14.1163	464		14.1163	416		14.1163	155
14.1295	131		14.1295	564		14.1295	441		14.1295	423		14.1295	153
14.1426	155		14.1426	540		14.1426	405		14.1426	438		14.1426	158
14.1557	134		14.1557	556		14.1557	461		14.1557	429		14.1557	150
14.1689	128		14.1689	521		14.1689	437		14.1689	470		14.1689	152
14.182	121		14.182	543		14.182	452		14.182	484		14.182	169
14.1951	131		14.1951	504		14.1951	487		14.1951	456		14.1951	149
14.2083	136		14.2083	596		14.2083	449		14.2083	471		14.2083	136
14.2214	137		14.2214	565		14.2214	417		14.2214	462		14.2214	157
14.2345	131		14.2345	516		14.2345	464		14.2345	466		14.2345	160
14.2476	129		14.2476	538		14.2476	391		14.2476	471		14.2476	151
14.2608	138		14.2608	538		14.2608	454		14.2608	458		14.2608	154
14.2739	133		14.2739	526		14.2739	438		14.2739	436		14.2739	167
14.287	123		14.287	525		14.287	463		14.287	430		14.287	158
14.3002	115		14.3002	507		14.3002	408		14.3002	480		14.3002	159
14.3133	137		14.3133	571		14.3133	433		14.3133	426		14.3133	157
14.3264	124		14.3264	558		14.3264	470		14.3264	426		14.3264	156
14.3396	136		14.3396	570		14.3396	430		14.3396	469		14.3396	164
14.3527	118		14.3527	544		14.3527	473		14.3527	453		14.3527	139
14.3658	127		14.3658	539		14.3658	425		14.3658	468		14.3658	165
14.3789	134		14.3789	597		14.3789	455		14.3789	454		14.3789	154
14.3921	142		14.3921	548		14.3921	434		14.3921	458		14.3921	149
14.4052	144		14.4052	547		14.4052	452		14.4052	435		14.4052	190
14.4183	115		14.4183	578		14.4183	426		14.4183	472		14.4183	153
14.4315	143		14.4315	594		14.4315	464		14.4315	460		14.4315	158
14.4446	135		14.4446	549		14.4446	487		14.4446	494		14.4446	148
14.4577	152		14.4577	540		14.4577	473		14.4577	490		14.4577	147
14.4709	138		14.4709	566		14.4709	419		14.4709	450		14.4709	144
14.484	128		14.484	577		14.484	459		14.484	459		14.484	159
14.4971	123		14.4971	570		14.4971	489		14.4971	475		14.4971	154
14.5103	126		14.5103	600		14.5103	480		14.5103	441		14.5103	155
14.5234	130		14.5234	552		14.5234	478		14.5234	460		14.5234	149
14.5365	142		14.5365	578		14.5365	479		14.5365	477		14.5365	152
14.5496	116		14.5496	578		14.5496	471		14.5496	478		14.5496	165
14.5628	145		14.5628	579		14.5628	428		14.5628	468		14.5628	173
14.5759	128		14.5759	571		14.5759	449		14.5759	488		14.5759	158
14.589	130		14.589	567		14.589	448		14.589	488		14.589	157
14.6022	142		14.6022	544		14.6022	446		14.6022	445		14.6022	182
14.6153	123		14.6153	571		14.6153	492		14.6153	471		14.6153	157
14.6284	112		14.6284	552		14.6284	426		14.6284	489		14.6284	173
14.6416	146		14.6416	547		14.6416	432		14.6416	492		14.6416	171
14.6547	159		14.6547	522		14.6547	456		14.6547	489		14.6547	155
14.6678	115		14.6678	616		14.6678	504		14.6678	495		14.6678	163
14.6809	145		14.6809	557		14.6809	468		14.6809	497		14.6809	174
14.6941	115		14.6941	573		14.6941	479		14.6941	482		14.6941	179
14.7072	131		14.7072	594		14.7072	468		14.7072	478		14.7072	142
14.7203	137		14.7203	616		14.7203	480		14.7203	487		14.7203	185
14.7335	137		14.7335	584		14.7335	480		14.7335	459		14.7335	162
14.7466	146		14.7466	613		14.7466	447		14.7466	444		14.7466	174
14.7597	128		14.7597	589		14.7597	479		14.7597	461		14.7597	149
14.7729	127		14.7729	554		14.7729	474		14.7729	479		14.7729	146
14.786	136		14.786	600		14.786	501		14.786	455		14.786	172
14.7991	135		14.7991	614		14.7991	459		14.7991	469		14.7991	167
14.8122	124		14.8122	581		14.8122	480		14.8122	457		14.8122	182
14.8254	151		14.8254	596		14.8254	519		14.8254	511		14.8254	159
14.8385	129		14.8385	569		14.8385	488		14.8385	506		14.8385	164
14.8516	121		14.8516	562		14.8516	456		14.8516	504		14.8516	186
14.8648	130		14.8648	518		14.8648	498		14.8648	482		14.8648	180
14.8779	145		14.8779	585		14.8779	456		14.8779	521		14.8779	182
14.891	133		14.891	616		14.891	503		14.891	489		14.891	148
14.9042	130		14.9042	625		14.9042	461		14.9042	474		14.9042	180
14.9173	133		14.9173	577		14.9173	448		14.9173	447		14.9173	172
14.9304	143		14.9304	586		14.9304	501		14.9304	484		14.9304	158
14.9436	141		14.9436	567		14.9436	464		14.9436	521		14.9436	172
14.9567	157		14.9567	611		14.9567	481		14.9567	510		14.9567	138
14.9698	130		14.9698	630		14.9698	505		14.9698	530		14.9698	146
14.9829	131		14.9829	592		14.9829	496		14.9829	513		14.9829	157
14.9961	121		14.9961	618		14.9961	482		14.9961	511		14.9961	168
15.0092	140		15.0092	593		15.0092	508		15.0092	465		15.0092	165
15.0223	120		15.0223	568		15.0223	468		15.0223	479		15.0223	146
15.0355	140		15.0355	598		15.0355	489		15.0355	500		15.0355	164
15.0486	137		15.0486	574		15.0486	494		15.0486	515		15.0486	167
15.0617	132		15.0617	568		15.0617	474		15.0617	484		15.0617	182
15.0749	136		15.0749	581		15.0749	485		15.0749	465		15.0749	153
15.088	150		15.088	593		15.088	535		15.088	495		15.088	175
15.1011	138		15.1011	592		15.1011	510		15.1011	534		15.1011	188
15.1142	154		15.1142	579		15.1142	509		15.1142	498		15.1142	187
15.1274	143		15.1274	585		15.1274	474		15.1274	511		15.1274	166
15.1405	180		15.1405	559		15.1405	490		15.1405	541		15.1405	176
15.1536	147		15.1536	593		15.1536	501		15.1536	486		15.1536	166
15.1668	150		15.1668	632		15.1668	490		15.1668	479		15.1668	172
15.1799	115		15.1799	602		15.1799	488		15.1799	491		15.1799	164
15.193	133		15.193	614		15.193	476		15.193	511		15.193	188
15.2062	146		15.2062	627		15.2062	525		15.2062	565		15.2062	188
15.2193	146		15.2193	621		15.2193	479		15.2193	486		15.2193	187
15.2324	156		15.2324	595		15.2324	480		15.2324	519		15.2324	171
15.2455	137		15.2455	578		15.2455	470		15.2455	528		15.2455	177
15.2587	142		15.2587	609		15.2587	494		15.2587	544		15.2587	168
15.2718	154		15.2718	594		15.2718	495		15.2718	476		15.2718	172
15.2849	134		15.2849	660		15.2849	503		15.2849	499		15.2849	184
15.2981	123		15.2981	601		15.2981	492		15.2981	553		15.2981	164
15.3112	142		15.3112	626		15.3112	494		15.3112	601		15.3112	190
15.3243	154		15.3243	634		15.3243	469		15.3243	529		15.3243	169
15.3375	146		15.3375	623		15.3375	514		15.3375	515		15.3375	170
15.3506	153		15.3506	593		15.3506	501		15.3506	539		15.3506	179
15.3637	145		15.3637	626		15.3637	490		15.3637	530		15.3637	164
15.3769	167		15.3769	609		15.3769	475		15.3769	502		15.3769	153
15.39	138		15.39	657		15.39	494		15.39	486		15.39	175
15.4031	137		15.4031	646		15.4031	520		15.4031	545		15.4031	161
15.4162	125		15.4162	630		15.4162	506		15.4162	508		15.4162	193
15.4294	158		15.4294	611		15.4294	488		15.4294	550		15.4294	195
15.4425	113		15.4425	647		15.4425	516		15.4425	563		15.4425	174
15.4556	150		15.4556	626		15.4556	475		15.4556	523		15.4556	186
15.4688	142		15.4688	640		15.4688	548		15.4688	492		15.4688	175
15.4819	146		15.4819	657		15.4819	519		15.4819	511		15.4819	184
15.495	147		15.495	595		15.495	526		15.495	501		15.495	168
15.5082	127		15.5082	639		15.5082	500		15.5082	518		15.5082	201
15.5213	144		15.5213	658		15.5213	476		15.5213	500		15.5213	178
15.5344	142		15.5344	634		15.5344	515		15.5344	561		15.5344	171
15.5475	155		15.5475	618		15.5475	487		15.5475	510		15.5475	196
15.5607	148		15.5607	687		15.5607	517		15.5607	532		15.5607	165
15.5738	151		15.5738	629		15.5738	551		15.5738	528		15.5738	162
15.5869	120		15.5869	636		15.5869	501		15.5869	501		15.5869	175
15.6001	137		15.6001	617		15.6001	485		15.6001	513		15.6001	139
15.6132	134		15.6132	639		15.6132	528		15.6132	529		15.6132	170
15.6263	143		15.6263	616		15.6263	495		15.6263	538		15.6263	199
15.6395	149		15.6395	645		15.6395	502		15.6395	512		15.6395	180
15.6526	142		15.6526	618		15.6526	489		15.6526	539		15.6526	171
15.6657	139		15.6657	634		15.6657	519		15.6657	522		15.6657	181
15.6788	153		15.6788	678		15.6788	509		15.6788	564		15.6788	198
15.692	156		15.692	642		15.692	526		15.692	520		15.692	193
15.7051	169		15.7051	685		15.7051	507		15.7051	556		15.7051	171
15.7182	137		15.7182	698		15.7182	496		15.7182	553		15.7182	181
15.7314	143		15.7314	661		15.7314	494		15.7314	564		15.7314	191
15.7445	169		15.7445	627		15.7445	524		15.7445	522		15.7445	176
15.7576	144		15.7576	636		15.7576	519		15.7576	560		15.7576	177
15.7708	128		15.7708	639		15.7708	519		15.7708	556		15.7708	172
15.7839	148		15.7839	689		15.7839	532		15.7839	508		15.7839	175
15.797	155		15.797	674		15.797	523		15.797	566		15.797	202
15.8102	147		15.8102	705		15.8102	553		15.8102	539		15.8102	206
15.8233	165		15.8233	702		15.8233	539		15.8233	579		15.8233	174
15.8364	150		15.8364	681		15.8364	509		15.8364	534		15.8364	188
15.8495	167		15.8495	683		15.8495	528		15.8495	595		15.8495	183
15.8627	162		15.8627	673		15.8627	492		15.8627	584		15.8627	192
15.8758	139		15.8758	631		15.8758	560		15.8758	548		15.8758	208
15.8889	145		15.8889	672		15.8889	507		15.8889	534		15.8889	190
15.9021	139		15.9021	658		15.9021	511		15.9021	550		15.9021	208
15.9152	141		15.9152	688		15.9152	501		15.9152	493		15.9152	205
15.9283	181		15.9283	657		15.9283	543		15.9283	554		15.9283	189
15.9415	148		15.9415	641		15.9415	549		15.9415	522		15.9415	201
15.9546	160		15.9546	666		15.9546	516		15.9546	595		15.9546	187
15.9677	167		15.9677	698		15.9677	516		15.9677	595		15.9677	200
15.9808	152		15.9808	664		15.9808	544		15.9808	575		15.9808	187
15.994	156		15.994	684		15.994	487		15.994	556		15.994	193
16.0071	157		16.0071	643		16.0071	574		16.0071	575		16.0071	188
16.0202	157		16.0202	701		16.0202	514		16.0202	538		16.0202	187
16.0334	149		16.0334	655		16.0334	546		16.0334	517		16.0334	201
16.0465	147		16.0465	691		16.0465	512		16.0465	539		16.0465	202
16.0596	153		16.0596	672		16.0596	518		16.0596	524		16.0596	184
16.0728	139		16.0728	676		16.0728	520		16.0728	564		16.0728	190
16.0859	140		16.0859	661		16.0859	570		16.0859	562		16.0859	194
16.099	155		16.099	665		16.099	565		16.099	558		16.099	225
16.1121	160		16.1121	691		16.1121	537		16.1121	535		16.1121	199
16.1253	172		16.1253	693		16.1253	504		16.1253	574		16.1253	206
16.1384	149		16.1384	672		16.1384	563		16.1384	584		16.1384	181
16.1515	150		16.1515	687		16.1515	566		16.1515	596		16.1515	186
16.1647	141		16.1647	752		16.1647	586		16.1647	587		16.1647	186
16.1778	144		16.1778	756		16.1778	582		16.1778	598		16.1778	183
16.1909	135		16.1909	733		16.1909	529		16.1909	567		16.1909	208
16.2041	188		16.2041	697		16.2041	587		16.2041	574		16.2041	213
16.2172	154		16.2172	733		16.2172	544		16.2172	578		16.2172	193
16.2303	154		16.2303	730		16.2303	585		16.2303	609		16.2303	181
16.2434	163		16.2434	703		16.2434	555		16.2434	541		16.2434	228
16.2566	170		16.2566	724		16.2566	623		16.2566	566		16.2566	203
16.2697	159		16.2697	682		16.2697	581		16.2697	606		16.2697	219
16.2828	160		16.2828	650		16.2828	529		16.2828	602		16.2828	208
16.296	166		16.296	704		16.296	574		16.296	585		16.296	223
16.3091	169		16.3091	665		16.3091	570		16.3091	588		16.3091	200
16.3222	161		16.3222	684		16.3222	549		16.3222	570		16.3222	203
16.3354	161		16.3354	651		16.3354	574		16.3354	616		16.3354	198
16.3485	142		16.3485	723		16.3485	604		16.3485	611		16.3485	205
16.3616	174		16.3616	694		16.3616	597		16.3616	645		16.3616	186
16.3748	190		16.3748	717		16.3748	607		16.3748	572		16.3748	216
16.3879	130		16.3879	743		16.3879	528		16.3879	570		16.3879	208
16.401	170		16.401	692		16.401	587		16.401	576		16.401	194
16.4141	165		16.4141	759		16.4141	520		16.4141	591		16.4141	178
16.4273	174		16.4273	742		16.4273	592		16.4273	574		16.4273	219
16.4404	160		16.4404	676		16.4404	507		16.4404	627		16.4404	212
16.4535	170		16.4535	759		16.4535	591		16.4535	620		16.4535	215
16.4667	182		16.4667	673		16.4667	592		16.4667	627		16.4667	174
16.4798	152		16.4798	710		16.4798	578		16.4798	632		16.4798	234
16.4929	153		16.4929	754		16.4929	618		16.4929	612		16.4929	205
16.5061	176		16.5061	760		16.5061	584		16.5061	629		16.5061	229
16.5192	169		16.5192	719		16.5192	574		16.5192	602		16.5192	210
16.5323	181		16.5323	735		16.5323	585		16.5323	666		16.5323	198
16.5454	184		16.5454	693		16.5454	593		16.5454	597		16.5454	243
16.5586	169		16.5586	728		16.5586	590		16.5586	610		16.5586	229
16.5717	161		16.5717	676		16.5717	580		16.5717	639		16.5717	213
16.5848	179		16.5848	726		16.5848	599		16.5848	623		16.5848	202
16.598	176		16.598	734		16.598	576		16.598	640		16.598	215
16.6111	157		16.6111	728		16.6111	610		16.6111	560		16.6111	198
16.6242	167		16.6242	773		16.6242	595		16.6242	591		16.6242	223
16.6374	195		16.6374	700		16.6374	628		16.6374	608		16.6374	198
16.6505	127		16.6505	760		16.6505	559		16.6505	630		16.6505	227
16.6636	183		16.6636	727		16.6636	600		16.6636	617		16.6636	221
16.6767	178		16.6767	766		16.6767	557		16.6767	642		16.6767	216
16.6899	162		16.6899	766		16.6899	596		16.6899	611		16.6899	203
16.703	170		16.703	734		16.703	559		16.703	664		16.703	201
16.7161	168		16.7161	742		16.7161	603		16.7161	619		16.7161	201
16.7293	187		16.7293	782		16.7293	602		16.7293	620		16.7293	198
16.7424	161		16.7424	763		16.7424	559		16.7424	622		16.7424	215
16.7555	158		16.7555	731		16.7555	623		16.7555	609		16.7555	209
16.7687	166		16.7687	718		16.7687	600		16.7687	613		16.7687	213
16.7818	146		16.7818	761		16.7818	603		16.7818	676		16.7818	194
16.7949	151		16.7949	729		16.7949	601		16.7949	586		16.7949	226
16.8081	180		16.8081	765		16.8081	573		16.8081	583		16.8081	196
16.8212	200		16.8212	754		16.8212	589		16.8212	619		16.8212	227
16.8343	184		16.8343	771		16.8343	617		16.8343	620		16.8343	189
16.8474	176		16.8474	799		16.8474	613		16.8474	631		16.8474	225
16.8606	176		16.8606	779		16.8606	633		16.8606	608		16.8606	190
16.8737	192		16.8737	720		16.8737	604		16.8737	606		16.8737	260
16.8868	176		16.8868	780		16.8868	613		16.8868	658		16.8868	205
16.9	186		16.9	773		16.9	635		16.9	637		16.9	209
16.9131	194		16.9131	748		16.9131	636		16.9131	661		16.9131	217
16.9262	197		16.9262	759		16.9262	574		16.9262	624		16.9262	240
16.9394	175		16.9394	824		16.9394	596		16.9394	642		16.9394	236
16.9525	188		16.9525	768		16.9525	629		16.9525	627		16.9525	222
16.9656	187		16.9656	769		16.9656	610		16.9656	691		16.9656	213
16.9787	172		16.9787	742		16.9787	641		16.9787	658		16.9787	224
16.9919	183		16.9919	790		16.9919	667		16.9919	593		16.9919	248
17.005	170		17.005	725		17.005	607		17.005	610		17.005	222
17.0181	182		17.0181	769		17.0181	643		17.0181	709		17.0181	212
17.0313	180		17.0313	791		17.0313	649		17.0313	652		17.0313	221
17.0444	156		17.0444	791		17.0444	641		17.0444	680		17.0444	217
17.0575	180		17.0575	846		17.0575	597		17.0575	615		17.0575	223
17.0707	178		17.0707	795		17.0707	645		17.0707	650		17.0707	222
17.0838	164		17.0838	809		17.0838	597		17.0838	637		17.0838	244
17.0969	196		17.0969	813		17.0969	627		17.0969	642		17.0969	229
17.11	155		17.11	774		17.11	630		17.11	633		17.11	242
17.1232	177		17.1232	779		17.1232	651		17.1232	685		17.1232	212
17.1363	173		17.1363	746		17.1363	635		17.1363	675		17.1363	213
17.1494	180		17.1494	803		17.1494	572		17.1494	637		17.1494	208
17.1626	194		17.1626	799		17.1626	633		17.1626	660		17.1626	216
17.1757	189		17.1757	833		17.1757	648		17.1757	676		17.1757	192
17.1888	162		17.1888	807		17.1888	653		17.1888	620		17.1888	244
17.202	196		17.202	820		17.202	626		17.202	660		17.202	238
17.2151	163		17.2151	762		17.2151	617		17.2151	658		17.2151	258
17.2282	175		17.2282	795		17.2282	622		17.2282	663		17.2282	210
17.2414	195		17.2414	766		17.2414	636		17.2414	681		17.2414	222
17.2545	164		17.2545	811		17.2545	618		17.2545	690		17.2545	204
17.2676	190		17.2676	767		17.2676	636		17.2676	670		17.2676	213
17.2807	167		17.2807	764		17.2807	649		17.2807	636		17.2807	215
17.2939	168		17.2939	819		17.2939	635		17.2939	614		17.2939	216
17.307	187		17.307	807		17.307	625		17.307	662		17.307	226
17.3201	200		17.3201	778		17.3201	653		17.3201	672		17.3201	224
17.3333	187		17.3333	848		17.3333	598		17.3333	647		17.3333	239
17.3464	199		17.3464	766		17.3464	651		17.3464	700		17.3464	239
17.3595	189		17.3595	791		17.3595	639		17.3595	656		17.3595	238
17.3727	168		17.3727	844		17.3727	636		17.3727	712		17.3727	213
17.3858	195		17.3858	817		17.3858	630		17.3858	725		17.3858	220
17.3989	195		17.3989	814		17.3989	635		17.3989	691		17.3989	229
17.412	178		17.412	820		17.412	640		17.412	693		17.412	205
17.4252	214		17.4252	784		17.4252	659		17.4252	739		17.4252	246
17.4383	180		17.4383	815		17.4383	622		17.4383	659		17.4383	225
17.4514	173		17.4514	792		17.4514	630		17.4514	628		17.4514	243
17.4646	189		17.4646	865		17.4646	663		17.4646	715		17.4646	232
17.4777	186		17.4777	770		17.4777	639		17.4777	706		17.4777	236
17.4908	176		17.4908	805		17.4908	700		17.4908	654		17.4908	226
17.504	180		17.504	800		17.504	648		17.504	674		17.504	219
17.5171	151		17.5171	833		17.5171	653		17.5171	669		17.5171	245
17.5302	198		17.5302	846		17.5302	642		17.5302	643		17.5302	238
17.5433	232		17.5433	809		17.5433	607		17.5433	734		17.5433	233
17.5565	177		17.5565	794		17.5565	667		17.5565	704		17.5565	212
17.5696	165		17.5696	874		17.5696	622		17.5696	685		17.5696	224
17.5827	171		17.5827	822		17.5827	698		17.5827	700		17.5827	248
17.5959	217		17.5959	832		17.5959	660		17.5959	682		17.5959	236
17.609	214		17.609	846		17.609	677		17.609	748		17.609	267
17.6221	191		17.6221	766		17.6221	669		17.6221	703		17.6221	203
17.6353	190		17.6353	860		17.6353	665		17.6353	729		17.6353	248
17.6484	184		17.6484	846		17.6484	687		17.6484	714		17.6484	212
17.6615	203		17.6615	800		17.6615	660		17.6615	707		17.6615	260
17.6747	209		17.6747	796		17.6747	642		17.6747	709		17.6747	227
17.6878	204		17.6878	831		17.6878	627		17.6878	690		17.6878	250
17.7009	205		17.7009	831		17.7009	616		17.7009	683		17.7009	231
17.714	201		17.714	856		17.714	658		17.714	683		17.714	206
17.7272	185		17.7272	826		17.7272	656		17.7272	691		17.7272	223
17.7403	195		17.7403	821		17.7403	672		17.7403	691		17.7403	256
17.7534	178		17.7534	868		17.7534	672		17.7534	680		17.7534	249
17.7666	187		17.7666	824		17.7666	660		17.7666	703		17.7666	257
17.7797	173		17.7797	840		17.7797	653		17.7797	659		17.7797	219
17.7928	197		17.7928	801		17.7928	633		17.7928	703		17.7928	260
17.806	189		17.806	816		17.806	661		17.806	740		17.806	247
17.8191	199		17.8191	845		17.8191	667		17.8191	755		17.8191	231
17.8322	186		17.8322	899		17.8322	633		17.8322	706		17.8322	232
17.8453	199		17.8453	870		17.8453	716		17.8453	718		17.8453	243
17.8585	185		17.8585	811		17.8585	687		17.8585	704		17.8585	251
17.8716	166		17.8716	854		17.8716	681		17.8716	769		17.8716	220
17.8847	205		17.8847	852		17.8847	649		17.8847	699		17.8847	222
17.8979	236		17.8979	862		17.8979	692		17.8979	705		17.8979	282
17.911	199		17.911	870		17.911	670		17.911	689		17.911	244
17.9241	182		17.9241	860		17.9241	645		17.9241	761		17.9241	194
17.9373	203		17.9373	866		17.9373	660		17.9373	731		17.9373	240
17.9504	179		17.9504	855		17.9504	667		17.9504	714		17.9504	242
17.9635	203		17.9635	759		17.9635	714		17.9635	707		17.9635	213
17.9766	174		17.9766	875		17.9766	688		17.9766	714		17.9766	213
17.9898	177		17.9898	819		17.9898	692		17.9898	713		17.9898	257
18.0029	239		18.0029	811		18.0029	685		18.0029	683		18.0029	258
18.016	186		18.016	815		18.016	711		18.016	721		18.016	229
18.0292	200		18.0292	826		18.0292	649		18.0292	757		18.0292	256
18.0423	199		18.0423	871		18.0423	701		18.0423	745		18.0423	236
18.0554	188		18.0554	874		18.0554	667		18.0554	746		18.0554	249
18.0686	195		18.0686	885		18.0686	674		18.0686	752		18.0686	271
18.0817	196		18.0817	902		18.0817	700		18.0817	733		18.0817	275
18.0948	203		18.0948	829		18.0948	683		18.0948	755		18.0948	247
18.1079	201		18.1079	880		18.1079	656		18.1079	764		18.1079	263
18.1211	197		18.1211	871		18.1211	689		18.1211	654		18.1211	232
18.1342	181		18.1342	866		18.1342	659		18.1342	725		18.1342	206
18.1473	205		18.1473	874		18.1473	642		18.1473	687		18.1473	245
18.1605	197		18.1605	827		18.1605	641		18.1605	681		18.1605	235
18.1736	189		18.1736	878		18.1736	710		18.1736	742		18.1736	241
18.1867	194		18.1867	879		18.1867	680		18.1867	739		18.1867	258
18.1999	199		18.1999	873		18.1999	714		18.1999	706		18.1999	230
18.213	182		18.213	865		18.213	684		18.213	721		18.213	248
18.2261	186		18.2261	824		18.2261	656		18.2261	733		18.2261	242
18.2393	199		18.2393	832		18.2393	715		18.2393	700		18.2393	268
18.2524	193		18.2524	824		18.2524	746		18.2524	759		18.2524	257
18.2655	210		18.2655	880		18.2655	691		18.2655	709		18.2655	231
18.2786	211		18.2786	853		18.2786	678		18.2786	787		18.2786	269
18.2918	203		18.2918	863		18.2918	690		18.2918	703		18.2918	244
18.3049	207		18.3049	847		18.3049	641		18.3049	704		18.3049	251
18.318	193		18.318	859		18.318	678		18.318	713		18.318	260
18.3312	185		18.3312	914		18.3312	741		18.3312	763		18.3312	260
18.3443	205		18.3443	871		18.3443	659		18.3443	757		18.3443	225
18.3574	218		18.3574	890		18.3574	683		18.3574	734		18.3574	241
18.3706	173		18.3706	816		18.3706	670		18.3706	706		18.3706	245
18.3837	209		18.3837	824		18.3837	714		18.3837	721		18.3837	258
18.3968	196		18.3968	822		18.3968	625		18.3968	741		18.3968	293
18.4099	201		18.4099	868		18.4099	679		18.4099	740		18.4099	285
18.4231	201		18.4231	815		18.4231	705		18.4231	793		18.4231	289
18.4362	194		18.4362	876		18.4362	721		18.4362	713		18.4362	241
18.4493	197		18.4493	887		18.4493	688		18.4493	754		18.4493	237
18.4625	178		18.4625	897		18.4625	700		18.4625	761		18.4625	234
18.4756	208		18.4756	886		18.4756	664		18.4756	750		18.4756	220
18.4887	208		18.4887	898		18.4887	635		18.4887	694		18.4887	248
18.5019	199		18.5019	860		18.5019	683		18.5019	754		18.5019	266
18.515	195		18.515	866		18.515	650		18.515	739		18.515	233
18.5281	175		18.5281	883		18.5281	666		18.5281	727		18.5281	256
18.5412	210		18.5412	924		18.5412	692		18.5412	752		18.5412	234
18.5544	194		18.5544	899		18.5544	697		18.5544	746		18.5544	241
18.5675	197		18.5675	894		18.5675	688		18.5675	722		18.5675	256
18.5806	206		18.5806	906		18.5806	687		18.5806	691		18.5806	239
18.5938	193		18.5938	843		18.5938	705		18.5938	733		18.5938	244
18.6069	202		18.6069	898		18.6069	664		18.6069	712		18.6069	266
18.62	225		18.62	869		18.62	696		18.62	665		18.62	266
18.6332	211		18.6332	853		18.6332	742		18.6332	705		18.6332	258
18.6463	192		18.6463	868		18.6463	714		18.6463	720		18.6463	244
18.6594	198		18.6594	846		18.6594	696		18.6594	745		18.6594	270
18.6726	179		18.6726	903		18.6726	665		18.6726	699		18.6726	228
18.6857	186		18.6857	872		18.6857	686		18.6857	735		18.6857	218
18.6988	187		18.6988	889		18.6988	709		18.6988	712		18.6988	251
18.7119	182		18.7119	811		18.7119	682		18.7119	718		18.7119	239
18.7251	205		18.7251	909		18.7251	710		18.7251	809		18.7251	242
18.7382	190		18.7382	895		18.7382	685		18.7382	757		18.7382	263
18.7513	214		18.7513	895		18.7513	681		18.7513	717		18.7513	269
18.7645	204		18.7645	893		18.7645	657		18.7645	769		18.7645	233
18.7776	215		18.7776	908		18.7776	699		18.7776	715		18.7776	247
18.7907	209		18.7907	820		18.7907	707		18.7907	770		18.7907	272
18.8039	200		18.8039	837		18.8039	686		18.8039	747		18.8039	229
18.817	195		18.817	864		18.817	687		18.817	755		18.817	274
18.8301	207		18.8301	849		18.8301	668		18.8301	735		18.8301	283
18.8432	203		18.8432	862		18.8432	694		18.8432	735		18.8432	278
18.8564	192		18.8564	848		18.8564	711		18.8564	654		18.8564	260
18.8695	208		18.8695	930		18.8695	652		18.8695	709		18.8695	274
18.8826	207		18.8826	903		18.8826	713		18.8826	737		18.8826	277
18.8958	199		18.8958	861		18.8958	662		18.8958	708		18.8958	231
18.9089	217		18.9089	880		18.9089	653		18.9089	770		18.9089	271
18.922	200		18.922	886		18.922	641		18.922	734		18.922	259
18.9352	202		18.9352	840		18.9352	698		18.9352	719		18.9352	261
18.9483	195		18.9483	839		18.9483	687		18.9483	735		18.9483	260
18.9614	236		18.9614	865		18.9614	675		18.9614	741		18.9614	239
18.9745	193		18.9745	918		18.9745	667		18.9745	782		18.9745	261
18.9877	209		18.9877	884		18.9877	664		18.9877	726		18.9877	259
19.0008	219		19.0008	878		19.0008	684		19.0008	755		19.0008	260
19.0139	233		19.0139	904		19.0139	672		19.0139	714		19.0139	229
19.0271	189		19.0271	896		19.0271	686		19.0271	681		19.0271	234
19.0402	205		19.0402	890		19.0402	692		19.0402	716		19.0402	270
19.0533	192		19.0533	947		19.0533	688		19.0533	732		19.0533	246
19.0665	213		19.0665	856		19.0665	648		19.0665	690		19.0665	260
19.0796	204		19.0796	889		19.0796	650		19.0796	702		19.0796	240
19.0927	190		19.0927	851		19.0927	631		19.0927	724		19.0927	243
19.1059	197		19.1059	868		19.1059	675		19.1059	706		19.1059	231
19.119	193		19.119	852		19.119	650		19.119	755		19.119	243
19.1321	191		19.1321	858		19.1321	685		19.1321	749		19.1321	258
19.1452	165		19.1452	881		19.1452	663		19.1452	736		19.1452	216
19.1584	207		19.1584	892		19.1584	658		19.1584	720		19.1584	244
19.1715	195		19.1715	812		19.1715	707		19.1715	761		19.1715	275
19.1846	199		19.1846	821		19.1846	693		19.1846	723		19.1846	223
19.1978	202		19.1978	838		19.1978	686		19.1978	753		19.1978	273
19.2109	183		19.2109	825		19.2109	675		19.2109	712		19.2109	228
19.224	222		19.224	904		19.224	707		19.224	690		19.224	249
19.2372	187		19.2372	910		19.2372	709		19.2372	717		19.2372	271
19.2503	205		19.2503	834		19.2503	692		19.2503	727		19.2503	239
19.2634	207		19.2634	793		19.2634	661		19.2634	718		19.2634	235
19.2765	192		19.2765	832		19.2765	665		19.2765	727		19.2765	275
19.2897	193		19.2897	888		19.2897	678		19.2897	732		19.2897	259
19.3028	217		19.3028	889		19.3028	683		19.3028	683		19.3028	274
19.3159	177		19.3159	850		19.3159	626		19.3159	798		19.3159	278
19.3291	193		19.3291	785		19.3291	635		19.3291	703		19.3291	229
19.3422	190		19.3422	847		19.3422	659		19.3422	712		19.3422	216
19.3553	178		19.3553	872		19.3553	621		19.3553	708		19.3553	238
19.3685	190		19.3685	858		19.3685	680		19.3685	676		19.3685	247
19.3816	206		19.3816	844		19.3816	666		19.3816	710		19.3816	256
19.3947	189		19.3947	869		19.3947	630		19.3947	709		19.3947	247
19.4078	200		19.4078	821		19.4078	682		19.4078	762		19.4078	248
19.421	197		19.421	854		19.421	669		19.421	722		19.421	239
19.4341	186		19.4341	856		19.4341	658		19.4341	696		19.4341	258
19.4472	195		19.4472	828		19.4472	646		19.4472	672		19.4472	238
19.4604	193		19.4604	811		19.4604	665		19.4604	682		19.4604	217
19.4735	176		19.4735	808		19.4735	663		19.4735	742		19.4735	236
19.4866	193		19.4866	827		19.4866	695		19.4866	686		19.4866	244
19.4998	204		19.4998	835		19.4998	625		19.4998	712		19.4998	221
19.5129	196		19.5129	877		19.5129	688		19.5129	680		19.5129	250
19.526	186		19.526	811		19.526	673		19.526	665		19.526	230
19.5392	205		19.5392	852		19.5392	647		19.5392	701		19.5392	245
19.5523	181		19.5523	851		19.5523	669		19.5523	723		19.5523	247
19.5654	201		19.5654	847		19.5654	674		19.5654	673		19.5654	247
19.5785	179		19.5785	812		19.5785	720		19.5785	699		19.5785	220
19.5917	203		19.5917	831		19.5917	676		19.5917	676		19.5917	239
19.6048	204		19.6048	813		19.6048	711		19.6048	729		19.6048	244
19.6179	204		19.6179	877		19.6179	688		19.6179	685		19.6179	239
19.6311	181		19.6311	827		19.6311	667		19.6311	709		19.6311	246
19.6442	195		19.6442	803		19.6442	608		19.6442	701		19.6442	261
19.6573	205		19.6573	801		19.6573	623		19.6573	729		19.6573	256
19.6705	200		19.6705	819		19.6705	715		19.6705	719		19.6705	262
19.6836	198		19.6836	834		19.6836	704		19.6836	739		19.6836	234
19.6967	168		19.6967	823		19.6967	654		19.6967	712		19.6967	245
19.7098	165		19.7098	898		19.7098	674		19.7098	686		19.7098	248
19.723	184		19.723	845		19.723	595		19.723	714		19.723	235
19.7361	201		19.7361	833		19.7361	666		19.7361	732		19.7361	235
19.7492	181		19.7492	791		19.7492	656		19.7492	711		19.7492	219
19.7624	197		19.7624	835		19.7624	646		19.7624	698		19.7624	257
19.7755	206		19.7755	825		19.7755	653		19.7755	685		19.7755	228
19.7886	202		19.7886	799		19.7886	686		19.7886	674		19.7886	227
19.8018	186		19.8018	807		19.8018	668		19.8018	705		19.8018	256
19.8149	161		19.8149	890		19.8149	620		19.8149	697		19.8149	212
19.828	170		19.828	809		19.828	607		19.828	687		19.828	264
19.8411	181		19.8411	825		19.8411	638		19.8411	692		19.8411	236
19.8543	182		19.8543	824		19.8543	632		19.8543	644		19.8543	216
19.8674	180		19.8674	845		19.8674	616		19.8674	684		19.8674	223
19.8805	186		19.8805	839		19.8805	666		19.8805	664		19.8805	250
19.8937	196		19.8937	779		19.8937	655		19.8937	693		19.8937	224
19.9068	208		19.9068	760		19.9068	612		19.9068	623		19.9068	239
19.9199	184		19.9199	832		19.9199	575		19.9199	641		19.9199	224
19.9331	170		19.9331	794		19.9331	643		19.9331	612		19.9331	264
19.9462	199		19.9462	784		19.9462	604		19.9462	673		19.9462	230
19.9593	178		19.9593	780		19.9593	590		19.9593	660		19.9593	219
19.9724	165		19.9724	777		19.9724	628		19.9724	708		19.9724	263
19.9856	186		19.9856	818		19.9856	646		19.9856	670		19.9856	260
19.9987	174		19.9987	796		19.9987	601		19.9987	695		19.9987	239
20.0118	172		20.0118	774		20.0118	635		20.0118	717		20.0118	220
20.025	202		20.025	806		20.025	610		20.025	694		20.025	227
20.0381	194		20.0381	768		20.0381	597		20.0381	648		20.0381	198
20.0512	177		20.0512	799		20.0512	627		20.0512	627		20.0512	229
20.0644	154		20.0644	796		20.0644	568		20.0644	638		20.0644	230
20.0775	170		20.0775	778		20.0775	592		20.0775	699		20.0775	199
20.0906	187		20.0906	783		20.0906	615		20.0906	634		20.0906	240
20.1038	193		20.1038	789		20.1038	592		20.1038	669		20.1038	248
20.1169	192		20.1169	804		20.1169	641		20.1169	678		20.1169	232
20.13	170		20.13	751		20.13	644		20.13	674		20.13	243
20.1431	188		20.1431	785		20.1431	642		20.1431	680		20.1431	211
20.1563	160		20.1563	754		20.1563	624		20.1563	659		20.1563	232
20.1694	170		20.1694	782		20.1694	631		20.1694	683		20.1694	218
20.1825	184		20.1825	761		20.1825	633		20.1825	643		20.1825	213
20.1957	150		20.1957	781		20.1957	576		20.1957	678		20.1957	231
20.2088	177		20.2088	808		20.2088	609		20.2088	673		20.2088	230
20.2219	193		20.2219	789		20.2219	583		20.2219	668		20.2219	230
20.2351	181		20.2351	747		20.2351	570		20.2351	714		20.2351	222
20.2482	204		20.2482	803		20.2482	606		20.2482	665		20.2482	207
20.2613	173		20.2613	802		20.2613	597		20.2613	658		20.2613	216
20.2744	177		20.2744	722		20.2744	613		20.2744	650		20.2744	207
20.2876	162		20.2876	793		20.2876	610		20.2876	661		20.2876	213
20.3007	184		20.3007	760		20.3007	640		20.3007	651		20.3007	232
20.3138	186		20.3138	782		20.3138	573		20.3138	679		20.3138	220
20.327	158		20.327	813		20.327	593		20.327	622		20.327	223
20.3401	164		20.3401	809		20.3401	590		20.3401	691		20.3401	175
20.3532	173		20.3532	784		20.3532	580		20.3532	627		20.3532	198
20.3664	176		20.3664	755		20.3664	602		20.3664	631		20.3664	250
20.3795	175		20.3795	749		20.3795	590		20.3795	653		20.3795	208
20.3926	156		20.3926	743		20.3926	600		20.3926	629		20.3926	205
20.4057	175		20.4057	782		20.4057	612		20.4057	641		20.4057	224
20.4189	186		20.4189	767		20.4189	554		20.4189	643		20.4189	221
20.432	178		20.432	769		20.432	603		20.432	620		20.432	225
20.4451	168		20.4451	753		20.4451	572		20.4451	674		20.4451	238
20.4583	199		20.4583	817		20.4583	619		20.4583	643		20.4583	205
20.4714	155		20.4714	700		20.4714	564		20.4714	611		20.4714	211
20.4845	165		20.4845	757		20.4845	613		20.4845	631		20.4845	189
20.4977	171		20.4977	770		20.4977	537		20.4977	625		20.4977	205
20.5108	185		20.5108	717		20.5108	549		20.5108	615		20.5108	209
20.5239	171		20.5239	737		20.5239	603		20.5239	632		20.5239	230
20.5371	177		20.5371	682		20.5371	577		20.5371	629		20.5371	230
20.5502	169		20.5502	702		20.5502	599		20.5502	651		20.5502	231
20.5633	173		20.5633	737		20.5633	560		20.5633	615		20.5633	224
20.5764	186		20.5764	754		20.5764	563		20.5764	648		20.5764	208
20.5896	175		20.5896	730		20.5896	548		20.5896	641		20.5896	228
20.6027	184		20.6027	796		20.6027	535		20.6027	604		20.6027	192
20.6158	180		20.6158	732		20.6158	597		20.6158	615		20.6158	224
20.629	154		20.629	768		20.629	593		20.629	603		20.629	211
20.6421	149		20.6421	706		20.6421	580		20.6421	623		20.6421	221
20.6552	161		20.6552	745		20.6552	571		20.6552	591		20.6552	205
20.6684	160		20.6684	727		20.6684	563		20.6684	584		20.6684	212
20.6815	167		20.6815	719		20.6815	557		20.6815	594		20.6815	196
20.6946	165		20.6946	796		20.6946	592		20.6946	613		20.6946	215
20.7077	150		20.7077	694		20.7077	569		20.7077	586		20.7077	205
20.7209	184		20.7209	750		20.7209	582		20.7209	616		20.7209	197
20.734	191		20.734	730		20.734	549		20.734	617		20.734	231
20.7471	167		20.7471	711		20.7471	535		20.7471	617		20.7471	241
20.7603	150		20.7603	710		20.7603	549		20.7603	583		20.7603	206
20.7734	168		20.7734	674		20.7734	529		20.7734	602		20.7734	229
20.7865	162		20.7865	709		20.7865	581		20.7865	595		20.7865	200
20.7997	192		20.7997	731		20.7997	591		20.7997	605		20.7997	209
20.8128	152		20.8128	694		20.8128	546		20.8128	573		20.8128	216
20.8259	171		20.8259	714		20.8259	582		20.8259	600		20.8259	199
20.839	173		20.839	667		20.839	556		20.839	591		20.839	213
20.8522	145		20.8522	713		20.8522	579		20.8522	594		20.8522	212
20.8653	171		20.8653	683		20.8653	545		20.8653	598		20.8653	209
20.8784	176		20.8784	723		20.8784	576		20.8784	601		20.8784	201
20.8916	147		20.8916	696		20.8916	559		20.8916	619		20.8916	201
20.9047	155		20.9047	771		20.9047	537		20.9047	630		20.9047	192
20.9178	147		20.9178	728		20.9178	544		20.9178	588		20.9178	179
20.931	162		20.931	718		20.931	540		20.931	613		20.931	194
20.9441	179		20.9441	708		20.9441	544		20.9441	616		20.9441	201
20.9572	165		20.9572	682		20.9572	558		20.9572	585		20.9572	214
20.9704	172		20.9704	717		20.9704	567		20.9704	571		20.9704	212
20.9835	171		20.9835	657		20.9835	507		20.9835	566		20.9835	189
20.9966	139		20.9966	688		20.9966	483		20.9966	605		20.9966	201
21.0097	158		21.0097	687		21.0097	575		21.0097	590		21.0097	199
21.0229	165		21.0229	675		21.0229	581		21.0229	547		21.0229	188
21.036	144		21.036	713		21.036	521		21.036	561		21.036	206
21.0491	152		21.0491	668		21.0491	543		21.0491	560		21.0491	202
21.0623	163		21.0623	675		21.0623	518		21.0623	537		21.0623	187
21.0754	168		21.0754	651		21.0754	559		21.0754	543		21.0754	189
21.0885	179		21.0885	709		21.0885	532		21.0885	578		21.0885	218
21.1017	139		21.1017	688		21.1017	574		21.1017	537		21.1017	195
21.1148	146		21.1148	691		21.1148	535		21.1148	590		21.1148	190
21.1279	141		21.1279	680		21.1279	540		21.1279	600		21.1279	193
21.141	175		21.141	710		21.141	534		21.141	566		21.141	183
21.1542	172		21.1542	726		21.1542	542		21.1542	567		21.1542	188
21.1673	145		21.1673	706		21.1673	528		21.1673	518		21.1673	200
21.1804	159		21.1804	681		21.1804	536		21.1804	563		21.1804	206
21.1936	163		21.1936	686		21.1936	523		21.1936	584		21.1936	218
21.2067	163		21.2067	685		21.2067	520		21.2067	578		21.2067	182
21.2198	164		21.2198	695		21.2198	479		21.2198	596		21.2198	195
21.233	164		21.233	647		21.233	533		21.233	608		21.233	179
21.2461	152		21.2461	711		21.2461	534		21.2461	574		21.2461	200
21.2592	154		21.2592	644		21.2592	513		21.2592	527		21.2592	190
21.2723	156		21.2723	673		21.2723	515		21.2723	555		21.2723	169
21.2855	139		21.2855	717		21.2855	493		21.2855	574		21.2855	196
21.2986	135		21.2986	657		21.2986	519		21.2986	533		21.2986	183
21.3117	144		21.3117	665		21.3117	533		21.3117	551		21.3117	192
21.3249	153		21.3249	643		21.3249	542		21.3249	579		21.3249	209
21.338	138		21.338	667		21.338	522		21.338	549		21.338	219
21.3511	160		21.3511	588		21.3511	463		21.3511	584		21.3511	174
21.3643	148		21.3643	629		21.3643	490		21.3643	543		21.3643	195
21.3774	166		21.3774	647		21.3774	491		21.3774	555		21.3774	159
21.3905	150		21.3905	620		21.3905	477		21.3905	549		21.3905	203
21.4037	145		21.4037	684		21.4037	553		21.4037	550		21.4037	188
21.4168	156		21.4168	652		21.4168	539		21.4168	584		21.4168	176
21.4299	141		21.4299	678		21.4299	521		21.4299	576		21.4299	189
21.443	132		21.443	637		21.443	497		21.443	502		21.443	167
21.4562	133		21.4562	638		21.4562	494		21.4562	528		21.4562	170
21.4693	144		21.4693	648		21.4693	507		21.4693	518		21.4693	172
21.4824	139		21.4824	651		21.4824	504		21.4824	562		21.4824	171
21.4956	142		21.4956	636		21.4956	515		21.4956	490		21.4956	171
21.5087	125		21.5087	651		21.5087	499		21.5087	541		21.5087	196
21.5218	136		21.5218	663		21.5218	504		21.5218	543		21.5218	194
21.535	130		21.535	641		21.535	496		21.535	529		21.535	154
21.5481	145		21.5481	665		21.5481	522		21.5481	583		21.5481	174
21.5612	140		21.5612	571		21.5612	496		21.5612	531		21.5612	171
21.5743	148		21.5743	675		21.5743	475		21.5743	522		21.5743	165
21.5875	162		21.5875	615		21.5875	487		21.5875	561		21.5875	190
21.6006	162		21.6006	641		21.6006	521		21.6006	556		21.6006	183
21.6137	143		21.6137	669		21.6137	465		21.6137	524		21.6137	169
21.6269	132		21.6269	610		21.6269	506		21.6269	583		21.6269	169
21.64	161		21.64	597		21.64	507		21.64	506		21.64	184
21.6531	128		21.6531	653		21.6531	492		21.6531	540		21.6531	190
21.6663	146		21.6663	637		21.6663	508		21.6663	501		21.6663	186
21.6794	139		21.6794	611		21.6794	517		21.6794	554		21.6794	172
21.6925	138		21.6925	595		21.6925	535		21.6925	542		21.6925	185
21.7056	139		21.7056	691		21.7056	498		21.7056	510		21.7056	187
21.7188	128		21.7188	612		21.7188	456		21.7188	544		21.7188	181
21.7319	147		21.7319	596		21.7319	504		21.7319	506		21.7319	189
21.745	138		21.745	587		21.745	524		21.745	522		21.745	181
21.7582	140		21.7582	610		21.7582	487		21.7582	519		21.7582	179
21.7713	159		21.7713	624		21.7713	464		21.7713	500		21.7713	172
21.7844	134		21.7844	585		21.7844	478		21.7844	535		21.7844	166
21.7976	133		21.7976	554		21.7976	481		21.7976	506		21.7976	188
21.8107	125		21.8107	638		21.8107	498		21.8107	541		21.8107	174
21.8238	142		21.8238	601		21.8238	506		21.8238	530		21.8238	174
21.8369	153		21.8369	634		21.8369	520		21.8369	551		21.8369	158
21.8501	138		21.8501	596		21.8501	499		21.8501	515		21.8501	148
21.8632	139		21.8632	646		21.8632	461		21.8632	540		21.8632	153
21.8763	139		21.8763	600		21.8763	523		21.8763	522		21.8763	180
21.8895	144		21.8895	579		21.8895	505		21.8895	532		21.8895	158
21.9026	142		21.9026	550		21.9026	480		21.9026	487		21.9026	157
21.9157	143		21.9157	608		21.9157	478		21.9157	515		21.9157	149
21.9289	122		21.9289	608		21.9289	458		21.9289	523		21.9289	182
21.942	130		21.942	595		21.942	474		21.942	524		21.942	175
21.9551	138		21.9551	583		21.9551	492		21.9551	517		21.9551	178
21.9683	139		21.9683	597		21.9683	467		21.9683	520		21.9683	174
21.9814	118		21.9814	572		21.9814	478		21.9814	492		21.9814	185
21.9945	110		21.9945	617		21.9945	490		21.9945	517		21.9945	173
22.0076	143		22.0076	554		22.0076	449		22.0076	480		22.0076	168
22.0208	126		22.0208	614		22.0208	474		22.0208	536		22.0208	167
22.0339	121		22.0339	605		22.0339	440		22.0339	524		22.0339	183
22.047	130		22.047	642		22.047	461		22.047	544		22.047	169
22.0602	138		22.0602	593		22.0602	438		22.0602	493		22.0602	168
22.0733	119		22.0733	602		22.0733	451		22.0733	487		22.0733	174
22.0864	109		22.0864	623		22.0864	459		22.0864	539		22.0864	162
22.0996	135		22.0996	580		22.0996	533		22.0996	582		22.0996	155
22.1127	125		22.1127	594		22.1127	476		22.1127	539		22.1127	164
22.1258	118		22.1258	587		22.1258	487		22.1258	531		22.1258	175
22.1389	144		22.1389	602		22.1389	510		22.1389	536		22.1389	138
22.1521	131		22.1521	572		22.1521	466		22.1521	528		22.1521	175
22.1652	133		22.1652	590		22.1652	486		22.1652	566		22.1652	140
22.1783	138		22.1783	616		22.1783	501		22.1783	493		22.1783	174
22.1915	128		22.1915	624		22.1915	495		22.1915	513		22.1915	149
22.2046	114		22.2046	566		22.2046	471		22.2046	503		22.2046	160
22.2177	136		22.2177	606		22.2177	489		22.2177	535		22.2177	172
22.2309	116		22.2309	616		22.2309	536		22.2309	468		22.2309	175
22.244	139		22.244	603		22.244	494		22.244	547		22.244	212
22.2571	127		22.2571	610		22.2571	504		22.2571	573		22.2571	142
22.2702	139		22.2702	562		22.2702	501		22.2702	541		22.2702	154
22.2834	128		22.2834	723		22.2834	529		22.2834	518		22.2834	146
22.2965	145		22.2965	657		22.2965	558		22.2965	539		22.2965	182
22.3096	122		22.3096	577		22.3096	586		22.3096	487		22.3096	178
22.3228	120		22.3228	613		22.3228	577		22.3228	525		22.3228	153
22.3359	119		22.3359	648		22.3359	530		22.3359	523		22.3359	182
22.349	130		22.349	632		22.349	580		22.349	551		22.349	141
22.3622	143		22.3622	684		22.3622	632		22.3622	586		22.3622	163
22.3753	124		22.3753	706		22.3753	586		22.3753	507		22.3753	171
22.3884	146		22.3884	728		22.3884	711		22.3884	564		22.3884	194
22.4016	119		22.4016	752		22.4016	704		22.4016	590		22.4016	157
22.4147	131		22.4147	700		22.4147	725		22.4147	612		22.4147	164
22.4278	115		22.4278	713		22.4278	778		22.4278	646		22.4278	171
22.4409	136		22.4409	812		22.4409	792		22.4409	714		22.4409	170
22.4541	129		22.4541	858		22.4541	865		22.4541	678		22.4541	185
22.4672	119		22.4672	933		22.4672	883		22.4672	813		22.4672	185
22.4803	122		22.4803	1051		22.4803	984		22.4803	872		22.4803	186
22.4935	114		22.4935	1193		22.4935	1068		22.4935	922		22.4935	188
22.5066	113		22.5066	1220		22.5066	1177		22.5066	1134		22.5066	173
22.5197	98		22.5197	1451		22.5197	1363		22.5197	1317		22.5197	207
22.5329	119		22.5329	1704		22.5329	1626		22.5329	1645		22.5329	192
22.546	100		22.546	1908		22.546	1814		22.546	2180		22.546	223
22.5591	128		22.5591	2276		22.5591	2314		22.5591	2612		22.5591	225
22.5722	115		22.5722	2666		22.5722	2726		22.5722	3150		22.5722	240
22.5854	126		22.5854	3380		22.5854	2959		22.5854	3333		22.5854	257
22.5985	117		22.5985	3916		22.5985	2977		22.5985	3508		22.5985	272
22.6116	107		22.6116	4257		22.6116	2952		22.6116	3266		22.6116	294
22.6248	115		22.6248	4201		22.6248	2518		22.6248	3207		22.6248	323
22.6379	124		22.6379	4030		22.6379	2330		22.6379	2910		22.6379	348
22.651	108		22.651	3589		22.651	2030		22.651	2449		22.651	390
22.6642	102		22.6642	3214		22.6642	1774		22.6642	2057		22.6642	404
22.6773	127		22.6773	2835		22.6773	1475		22.6773	1763		22.6773	409
22.6904	125		22.6904	2341		22.6904	1204		22.6904	1418		22.6904	459
22.7035	103		22.7035	1928		22.7035	923		22.7035	1202		22.7035	461
22.7167	121		22.7167	1604		22.7167	807		22.7167	968		22.7167	471
22.7298	104		22.7298	1234		22.7298	732		22.7298	871		22.7298	440
22.7429	108		22.7429	1096		22.7429	684		22.7429	739		22.7429	404
22.7561	114		22.7561	974		22.7561	635		22.7561	691		22.7561	376
22.7692	116		22.7692	807		22.7692	607		22.7692	673		22.7692	399
22.7823	112		22.7823	817		22.7823	549		22.7823	617		22.7823	334
22.7955	111		22.7955	736		22.7955	528		22.7955	643		22.7955	353
22.8086	113		22.8086	668		22.8086	550		22.8086	564		22.8086	302
22.8217	111		22.8217	666		22.8217	509		22.8217	566		22.8217	238
22.8349	103		22.8349	679		22.8349	511		22.8349	506		22.8349	287
22.848	106		22.848	641		22.848	494		22.848	533		22.848	256
22.8611	113		22.8611	580		22.8611	453		22.8611	499		22.8611	225
22.8742	120		22.8742	586		22.8742	476		22.8742	508		22.8742	208
22.8874	104		22.8874	571		22.8874	455		22.8874	492		22.8874	215
22.9005	105		22.9005	608		22.9005	483		22.9005	506		22.9005	204
22.9136	119		22.9136	553		22.9136	404		22.9136	467		22.9136	170
22.9268	114		22.9268	567		22.9268	446		22.9268	447		22.9268	177
22.9399	113		22.9399	542		22.9399	422		22.9399	489		22.9399	165
22.953	119		22.953	563		22.953	407		22.953	481		22.953	151
22.9662	106		22.9662	577		22.9662	421		22.9662	502		22.9662	185
22.9793	113		22.9793	516		22.9793	455		22.9793	436		22.9793	158
22.9924	121		22.9924	543		22.9924	417		22.9924	449		22.9924	178
23.0055	95		23.0055	525		23.0055	399		23.0055	438		23.0055	164
23.0187	99		23.0187	594		23.0187	424		23.0187	415		23.0187	159
23.0318	98		23.0318	547		23.0318	428		23.0318	441		23.0318	175
23.0449	107		23.0449	559		23.0449	413		23.0449	434		23.0449	160
23.0581	127		23.0581	543		23.0581	429		23.0581	446		23.0581	176
23.0712	103		23.0712	509		23.0712	405		23.0712	416		23.0712	155
23.0843	107		23.0843	495		23.0843	396		23.0843	443		23.0843	185
23.0975	116		23.0975	499		23.0975	431		23.0975	447		23.0975	133
23.1106	122		23.1106	509		23.1106	386		23.1106	411		23.1106	153
23.1237	103		23.1237	505		23.1237	423		23.1237	423		23.1237	136
23.1368	111		23.1368	503		23.1368	399		23.1368	448		23.1368	146
23.15	101		23.15	540		23.15	377		23.15	437		23.15	151
23.1631	111		23.1631	485		23.1631	386		23.1631	394		23.1631	130
23.1762	92		23.1762	488		23.1762	394		23.1762	412		23.1762	137
23.1894	111		23.1894	500		23.1894	376		23.1894	442		23.1894	156
23.2025	112		23.2025	502		23.2025	418		23.2025	405		23.2025	154
23.2156	91		23.2156	527		23.2156	399		23.2156	411		23.2156	145
23.2288	126		23.2288	512		23.2288	407		23.2288	433		23.2288	132
23.2419	97		23.2419	494		23.2419	413		23.2419	416		23.2419	126
23.255	92		23.255	518		23.255	378		23.255	415		23.255	151
23.2682	116		23.2682	480		23.2682	403		23.2682	424		23.2682	159
23.2813	97		23.2813	486		23.2813	391		23.2813	425		23.2813	137
23.2944	102		23.2944	489		23.2944	385		23.2944	402		23.2944	116
23.3075	117		23.3075	444		23.3075	394		23.3075	412		23.3075	138
23.3207	125		23.3207	502		23.3207	376		23.3207	416		23.3207	156
23.3338	111		23.3338	441		23.3338	381		23.3338	434		23.3338	133
23.3469	94		23.3469	511		23.3469	355		23.3469	409		23.3469	132
23.3601	113		23.3601	473		23.3601	398		23.3601	409		23.3601	141
23.3732	122		23.3732	462		23.3732	369		23.3732	438		23.3732	136
23.3863	121		23.3863	518		23.3863	373		23.3863	402		23.3863	155
23.3995	124		23.3995	447		23.3995	345		23.3995	404		23.3995	141
23.4126	97		23.4126	471		23.4126	354		23.4126	410		23.4126	142
23.4257	92		23.4257	487		23.4257	392		23.4257	410		23.4257	152
23.4388	122		23.4388	438		23.4388	363		23.4388	361		23.4388	125
23.452	103		23.452	457		23.452	373		23.452	378		23.452	116
23.4651	96		23.4651	431		23.4651	348		23.4651	382		23.4651	130
23.4782	92		23.4782	469		23.4782	371		23.4782	422		23.4782	141
23.4914	106		23.4914	463		23.4914	369		23.4914	383		23.4914	144
23.5045	101		23.5045	461		23.5045	386		23.5045	405		23.5045	135
23.5176	112		23.5176	439		23.5176	338		23.5176	392		23.5176	134
23.5308	84		23.5308	468		23.5308	306		23.5308	409		23.5308	139
23.5439	91		23.5439	454		23.5439	378		23.5439	371		23.5439	122
23.557	97		23.557	446		23.557	347		23.557	371		23.557	138
23.5701	93		23.5701	491		23.5701	342		23.5701	381		23.5701	115
23.5833	92		23.5833	441		23.5833	350		23.5833	431		23.5833	139
23.5964	112		23.5964	454		23.5964	363		23.5964	393		23.5964	123
23.6095	103		23.6095	449		23.6095	358		23.6095	402		23.6095	124
23.6227	119		23.6227	441		23.6227	342		23.6227	378		23.6227	112
23.6358	89		23.6358	461		23.6358	341		23.6358	384		23.6358	124
23.6489	90		23.6489	429		23.6489	352		23.6489	408		23.6489	129
23.6621	85		23.6621	456		23.6621	380		23.6621	417		23.6621	153
23.6752	108		23.6752	418		23.6752	349		23.6752	369		23.6752	118
23.6883	102		23.6883	466		23.6883	357		23.6883	397		23.6883	131
23.7014	96		23.7014	464		23.7014	364		23.7014	375		23.7014	143
23.7146	104		23.7146	459		23.7146	343		23.7146	393		23.7146	115
23.7277	101		23.7277	498		23.7277	348		23.7277	342		23.7277	138
23.7408	91		23.7408	407		23.7408	338		23.7408	375		23.7408	135
23.754	96		23.754	415		23.754	354		23.754	399		23.754	116
23.7671	109		23.7671	458		23.7671	367		23.7671	332		23.7671	119
23.7802	110		23.7802	443		23.7802	358		23.7802	363		23.7802	143
23.7934	87		23.7934	403		23.7934	297		23.7934	373		23.7934	97
23.8065	106		23.8065	462		23.8065	328		23.8065	372		23.8065	130
23.8196	102		23.8196	436		23.8196	349		23.8196	343		23.8196	111
23.8328	94		23.8328	426		23.8328	342		23.8328	392		23.8328	118
23.8459	92		23.8459	427		23.8459	351		23.8459	369		23.8459	121
23.859	96		23.859	424		23.859	346		23.859	326		23.859	110
23.8721	99		23.8721	440		23.8721	323		23.8721	341		23.8721	118
23.8853	98		23.8853	432		23.8853	352		23.8853	368		23.8853	128
23.8984	107		23.8984	450		23.8984	334		23.8984	384		23.8984	135
23.9115	103		23.9115	476		23.9115	378		23.9115	369		23.9115	114
23.9247	99		23.9247	475		23.9247	310		23.9247	348		23.9247	126
23.9378	93		23.9378	456		23.9378	345		23.9378	379		23.9378	131
23.9509	99		23.9509	442		23.9509	323		23.9509	350		23.9509	112
23.9641	113		23.9641	461		23.9641	316		23.9641	342		23.9641	121
23.9772	102		23.9772	446		23.9772	334		23.9772	370		23.9772	119
23.9903	90		23.9903	465		23.9903	327		23.9903	338		23.9903	119
24.0034	79		24.0034	432		24.0034	351		24.0034	322		24.0034	131
24.0166	100		24.0166	434		24.0166	339		24.0166	368		24.0166	130
24.0297	112		24.0297	450		24.0297	324		24.0297	374		24.0297	130
24.0428	114		24.0428	451		24.0428	330		24.0428	357		24.0428	122
24.056	83		24.056	435		24.056	345		24.056	366		24.056	154
24.0691	84		24.0691	437		24.0691	333		24.0691	347		24.0691	121
24.0822	98		24.0822	399		24.0822	345		24.0822	354		24.0822	119
24.0954	91		24.0954	450		24.0954	380		24.0954	371		24.0954	129
24.1085	112		24.1085	391		24.1085	374		24.1085	344		24.1085	136
24.1216	103		24.1216	406		24.1216	410		24.1216	349		24.1216	121
24.1347	82		24.1347	420		24.1347	378		24.1347	361		24.1347	110
24.1479	91		24.1479	360		24.1479	427		24.1479	372		24.1479	148
24.161	76		24.161	394		24.161	368		24.161	371		24.161	157
24.1741	112		24.1741	413		24.1741	374		24.1741	374		24.1741	163
24.1873	98		24.1873	406		24.1873	330		24.1873	373		24.1873	112
24.2004	110		24.2004	466		24.2004	415		24.2004	338		24.2004	120
24.2135	77		24.2135	431		24.2135	351		24.2135	351		24.2135	125
24.2267	83		24.2267	426		24.2267	329		24.2267	342		24.2267	150
24.2398	97		24.2398	448		24.2398	330		24.2398	353		24.2398	143
24.2529	91		24.2529	427		24.2529	344		24.2529	348		24.2529	139
24.2661	112		24.2661	451		24.2661	329		24.2661	340		24.2661	128
24.2792	86		24.2792	421		24.2792	301		24.2792	344		24.2792	119
24.2923	109		24.2923	428		24.2923	292		24.2923	343		24.2923	125
24.3054	95		24.3054	411		24.3054	289		24.3054	353		24.3054	112
24.3186	81		24.3186	445		24.3186	344		24.3186	354		24.3186	110
24.3317	83		24.3317	406		24.3317	334		24.3317	324		24.3317	133
24.3448	104		24.3448	389		24.3448	267		24.3448	298		24.3448	142
24.358	90		24.358	361		24.358	310		24.358	358		24.358	114
24.3711	106		24.3711	407		24.3711	290		24.3711	319		24.3711	124
24.3842	93		24.3842	413		24.3842	302		24.3842	347		24.3842	101
24.3974	89		24.3974	414		24.3974	316		24.3974	346		24.3974	112
24.4105	79		24.4105	444		24.4105	305		24.4105	366		24.4105	119
24.4236	90		24.4236	445		24.4236	350		24.4236	333		24.4236	116
24.4367	90		24.4367	427		24.4367	262		24.4367	337		24.4367	116
24.4499	88		24.4499	408		24.4499	321		24.4499	322		24.4499	127
24.463	92		24.463	419		24.463	286		24.463	316		24.463	106
24.4761	99		24.4761	381		24.4761	314		24.4761	325		24.4761	124
24.4893	99		24.4893	371		24.4893	321		24.4893	347		24.4893	123
24.5024	91		24.5024	407		24.5024	277		24.5024	331		24.5024	98
24.5155	95		24.5155	388		24.5155	290		24.5155	317		24.5155	123
24.5287	87		24.5287	399		24.5287	322		24.5287	321		24.5287	121
24.5418	95		24.5418	402		24.5418	311		24.5418	314		24.5418	108
24.5549	87		24.5549	368		24.5549	309		24.5549	307		24.5549	100
24.568	92		24.568	398		24.568	312		24.568	316		24.568	109
24.5812	91		24.5812	383		24.5812	291		24.5812	326		24.5812	103
24.5943	103		24.5943	440		24.5943	293		24.5943	324		24.5943	99
24.6074	90		24.6074	379		24.6074	303		24.6074	341		24.6074	117
24.6206	106		24.6206	389		24.6206	272		24.6206	322		24.6206	129
24.6337	92		24.6337	395		24.6337	283		24.6337	307		24.6337	107
24.6468	95		24.6468	388		24.6468	311		24.6468	363		24.6468	119
24.66	89		24.66	411		24.66	310		24.66	331		24.66	114
24.6731	93		24.6731	390		24.6731	317		24.6731	322		24.6731	119
24.6862	86		24.6862	425		24.6862	295		24.6862	297		24.6862	98
24.6994	106		24.6994	436		24.6994	326		24.6994	335		24.6994	115
24.7125	75		24.7125	404		24.7125	300		24.7125	353		24.7125	101
24.7256	103		24.7256	412		24.7256	298		24.7256	342		24.7256	117
24.7387	93		24.7387	402		24.7387	297		24.7387	319		24.7387	101
24.7519	96		24.7519	361		24.7519	282		24.7519	326		24.7519	110
24.765	81		24.765	378		24.765	280		24.765	336		24.765	113
24.7781	79		24.7781	372		24.7781	305		24.7781	345		24.7781	114
24.7913	74		24.7913	386		24.7913	304		24.7913	306		24.7913	107
24.8044	75		24.8044	425		24.8044	285		24.8044	326		24.8044	117
24.8175	83		24.8175	405		24.8175	282		24.8175	323		24.8175	97
24.8307	94		24.8307	367		24.8307	286		24.8307	350		24.8307	120
24.8438	81		24.8438	398		24.8438	288		24.8438	316		24.8438	116
24.8569	88		24.8569	420		24.8569	291		24.8569	305		24.8569	99
24.87	75		24.87	390		24.87	269		24.87	325		24.87	98
24.8832	73		24.8832	393		24.8832	292		24.8832	327		24.8832	107
24.8963	79		24.8963	373		24.8963	302		24.8963	315		24.8963	107
24.9094	86		24.9094	394		24.9094	302		24.9094	310		24.9094	108
24.9226	73		24.9226	400		24.9226	300		24.9226	340		24.9226	84
24.9357	94		24.9357	405		24.9357	281		24.9357	345		24.9357	108
24.9488	96		24.9488	368		24.9488	299		24.9488	318		24.9488	105
24.962	75		24.962	393		24.962	284		24.962	309		24.962	117
24.9751	92		24.9751	432		24.9751	273		24.9751	288		24.9751	112
24.9882	87		24.9882	359		24.9882	300		24.9882	327		24.9882	111
25.0013	90		25.0013	363		25.0013	268		25.0013	326		25.0013	125
25.0145	105		25.0145	406		25.0145	295		25.0145	334		25.0145	98
25.0276	76		25.0276	387		25.0276	267		25.0276	317		25.0276	101
25.0407	80		25.0407	368		25.0407	286		25.0407	299		25.0407	114
25.0539	89		25.0539	362		25.0539	296		25.0539	301		25.0539	108
25.067	75		25.067	367		25.067	309		25.067	311		25.067	125
25.0801	81		25.0801	408		25.0801	298		25.0801	333		25.0801	102
25.0933	98		25.0933	406		25.0933	305		25.0933	290		25.0933	95
25.1064	94		25.1064	385		25.1064	295		25.1064	295		25.1064	94
25.1195	115		25.1195	362		25.1195	282		25.1195	329		25.1195	105
25.1327	88		25.1327	415		25.1327	273		25.1327	310		25.1327	104
25.1458	90		25.1458	369		25.1458	273		25.1458	319		25.1458	126
25.1589	72		25.1589	381		25.1589	267		25.1589	302		25.1589	111
25.172	95		25.172	383		25.172	269		25.172	292		25.172	111
25.1852	87		25.1852	383		25.1852	305		25.1852	323		25.1852	113
25.1983	92		25.1983	430		25.1983	271		25.1983	325		25.1983	111
25.2114	92		25.2114	396		25.2114	229		25.2114	299		25.2114	104
25.2246	87		25.2246	352		25.2246	275		25.2246	285		25.2246	92
25.2377	95		25.2377	373		25.2377	304		25.2377	307		25.2377	113
25.2508	83		25.2508	369		25.2508	281		25.2508	312		25.2508	95
25.264	79		25.264	396		25.264	282		25.264	316		25.264	125
25.2771	84		25.2771	377		25.2771	315		25.2771	315		25.2771	98
25.2902	91		25.2902	368		25.2902	308		25.2902	297		25.2902	129
25.3033	76		25.3033	378		25.3033	299		25.3033	316		25.3033	92
25.3165	95		25.3165	359		25.3165	260		25.3165	311		25.3165	99
25.3296	94		25.3296	405		25.3296	270		25.3296	313		25.3296	111
25.3427	78		25.3427	359		25.3427	246		25.3427	302		25.3427	79
25.3559	87		25.3559	410		25.3559	258		25.3559	332		25.3559	117
25.369	77		25.369	424		25.369	274		25.369	283		25.369	101
25.3821	79		25.3821	387		25.3821	285		25.3821	295		25.3821	109
25.3953	106		25.3953	389		25.3953	258		25.3953	306		25.3953	105
25.4084	87		25.4084	381		25.4084	296		25.4084	319		25.4084	93
25.4215	85		25.4215	365		25.4215	271		25.4215	331		25.4215	80
25.4346	73		25.4346	397		25.4346	246		25.4346	302		25.4346	82
25.4478	87		25.4478	366		25.4478	275		25.4478	343		25.4478	88
25.4609	92		25.4609	397		25.4609	283		25.4609	280		25.4609	104
25.474	80		25.474	392		25.474	289		25.474	312		25.474	103
25.4872	84		25.4872	374		25.4872	290		25.4872	305		25.4872	88
25.5003	84		25.5003	346		25.5003	256		25.5003	297		25.5003	106
25.5134	82		25.5134	373		25.5134	285		25.5134	327		25.5134	87
25.5266	83		25.5266	349		25.5266	277		25.5266	284		25.5266	107
25.5397	92		25.5397	401		25.5397	261		25.5397	242		25.5397	92
25.5528	113		25.5528	354		25.5528	249		25.5528	301		25.5528	105
25.566	76		25.566	353		25.566	290		25.566	297		25.566	93
25.5791	66		25.5791	382		25.5791	262		25.5791	265		25.5791	82
25.5922	77		25.5922	350		25.5922	276		25.5922	306		25.5922	95
25.6053	75		25.6053	358		25.6053	256		25.6053	302		25.6053	103
25.6185	77		25.6185	363		25.6185	271		25.6185	286		25.6185	99
25.6316	90		25.6316	344		25.6316	261		25.6316	317		25.6316	94
25.6447	72		25.6447	365		25.6447	270		25.6447	278		25.6447	95
25.6579	84		25.6579	370		25.6579	271		25.6579	310		25.6579	94
25.671	86		25.671	338		25.671	279		25.671	282		25.671	108
25.6841	80		25.6841	373		25.6841	274		25.6841	274		25.6841	95
25.6973	66		25.6973	380		25.6973	243		25.6973	294		25.6973	87
25.7104	83		25.7104	345		25.7104	266		25.7104	283		25.7104	82
25.7235	82		25.7235	355		25.7235	231		25.7235	287		25.7235	106
25.7366	72		25.7366	362		25.7366	280		25.7366	286		25.7366	99
25.7498	90		25.7498	344		25.7498	248		25.7498	298		25.7498	102
25.7629	87		25.7629	329		25.7629	270		25.7629	282		25.7629	102
25.776	85		25.776	386		25.776	242		25.776	307		25.776	108
25.7892	82		25.7892	374		25.7892	256		25.7892	291		25.7892	104
25.8023	90		25.8023	345		25.8023	272		25.8023	303		25.8023	95
25.8154	68		25.8154	355		25.8154	238		25.8154	309		25.8154	109
25.8286	77		25.8286	338		25.8286	272		25.8286	241		25.8286	89
25.8417	81		25.8417	350		25.8417	282		25.8417	266		25.8417	90
25.8548	60		25.8548	332		25.8548	256		25.8548	296		25.8548	104
25.8679	85		25.8679	378		25.8679	301		25.8679	264		25.8679	77
25.8811	80		25.8811	362		25.8811	233		25.8811	295		25.8811	83
25.8942	69		25.8942	387		25.8942	281		25.8942	267		25.8942	117
25.9073	80		25.9073	376		25.9073	279		25.9073	288		25.9073	118
25.9205	66		25.9205	361		25.9205	235		25.9205	271		25.9205	82
25.9336	98		25.9336	357		25.9336	257		25.9336	301		25.9336	97
25.9467	71		25.9467	336		25.9467	245		25.9467	268		25.9467	97
25.9599	92		25.9599	340		25.9599	258		25.9599	288		25.9599	85
25.973	70		25.973	364		25.973	267		25.973	247		25.973	85
25.9861	80		25.9861	321		25.9861	241		25.9861	299		25.9861	104
25.9992	73		25.9992	359		25.9992	229		25.9992	256		25.9992	101
26.0124	78		26.0124	338		26.0124	268		26.0124	295		26.0124	92
26.0255	76		26.0255	360		26.0255	246		26.0255	260		26.0255	80
26.0386	75		26.0386	360		26.0386	232		26.0386	259		26.0386	88
26.0518	85		26.0518	349		26.0518	259		26.0518	305		26.0518	95
26.0649	78		26.0649	325		26.0649	271		26.0649	293		26.0649	91
26.078	70		26.078	329		26.078	212		26.078	266		26.078	89
26.0912	83		26.0912	370		26.0912	235		26.0912	282		26.0912	93
26.1043	73		26.1043	356		26.1043	242		26.1043	287		26.1043	85
26.1174	70		26.1174	360		26.1174	260		26.1174	250		26.1174	86
26.1306	84		26.1306	325		26.1306	231		26.1306	286		26.1306	76
26.1437	69		26.1437	338		26.1437	219		26.1437	263		26.1437	92
26.1568	81		26.1568	346		26.1568	256		26.1568	291		26.1568	96
26.1699	77		26.1699	315		26.1699	248		26.1699	282		26.1699	89
26.1831	74		26.1831	359		26.1831	260		26.1831	257		26.1831	94
26.1962	86		26.1962	349		26.1962	235		26.1962	228		26.1962	98
26.2093	61		26.2093	317		26.2093	244		26.2093	265		26.2093	88
26.2225	83		26.2225	352		26.2225	261		26.2225	301		26.2225	91
26.2356	74		26.2356	331		26.2356	233		26.2356	244		26.2356	109
26.2487	92		26.2487	338		26.2487	262		26.2487	311		26.2487	103
26.2619	73		26.2619	365		26.2619	219		26.2619	274		26.2619	96
26.275	70		26.275	299		26.275	229		26.275	271		26.275	94
26.2881	76		26.2881	315		26.2881	229		26.2881	246		26.2881	102
26.3012	76		26.3012	351		26.3012	227		26.3012	299		26.3012	93
26.3144	84		26.3144	319		26.3144	227		26.3144	256		26.3144	116
26.3275	66		26.3275	363		26.3275	208		26.3275	276		26.3275	87
26.3406	75		26.3406	329		26.3406	240		26.3406	268		26.3406	83
26.3538	77		26.3538	323		26.3538	226		26.3538	247		26.3538	94
26.3669	57		26.3669	362		26.3669	215		26.3669	270		26.3669	91
26.38	81		26.38	294		26.38	219		26.38	267		26.38	80
26.3932	70		26.3932	316		26.3932	228		26.3932	275		26.3932	100
26.4063	84		26.4063	346		26.4063	234		26.4063	265		26.4063	103
26.4194	66		26.4194	343		26.4194	257		26.4194	277		26.4194	97
26.4325	74		26.4325	378		26.4325	225		26.4325	249		26.4325	80
26.4457	77		26.4457	333		26.4457	256		26.4457	302		26.4457	85
26.4588	77		26.4588	333		26.4588	262		26.4588	302		26.4588	80
26.4719	63		26.4719	345		26.4719	262		26.4719	314		26.4719	80
26.4851	73		26.4851	333		26.4851	249		26.4851	294		26.4851	75
26.4982	74		26.4982	316		26.4982	284		26.4982	286		26.4982	91
26.5113	56		26.5113	310		26.5113	233		26.5113	306		26.5113	90
26.5245	87		26.5245	304		26.5245	214		26.5245	301		26.5245	74
26.5376	80		26.5376	300		26.5376	219		26.5376	286		26.5376	86
26.5507	82		26.5507	322		26.5507	236		26.5507	287		26.5507	82
26.5639	78		26.5639	335		26.5639	249		26.5639	279		26.5639	91
26.577	76		26.577	319		26.577	245		26.577	280		26.577	90
26.5901	78		26.5901	291		26.5901	218		26.5901	265		26.5901	76
26.6032	68		26.6032	297		26.6032	226		26.6032	262		26.6032	91
26.6164	63		26.6164	349		26.6164	225		26.6164	267		26.6164	94
26.6295	76		26.6295	317		26.6295	231		26.6295	284		26.6295	71
26.6426	77		26.6426	288		26.6426	239		26.6426	258		26.6426	76
26.6558	62		26.6558	336		26.6558	214		26.6558	267		26.6558	104
26.6689	70		26.6689	303		26.6689	210		26.6689	292		26.6689	98
26.682	75		26.682	314		26.682	225		26.682	290		26.682	101
26.6952	65		26.6952	321		26.6952	233		26.6952	229		26.6952	97
26.7083	72		26.7083	268		26.7083	205		26.7083	273		26.7083	99
26.7214	77		26.7214	336		26.7214	257		26.7214	249		26.7214	79
26.7345	76		26.7345	323		26.7345	213		26.7345	299		26.7345	102
26.7477	74		26.7477	322		26.7477	219		26.7477	245		26.7477	80
26.7608	61		26.7608	323		26.7608	261		26.7608	269		26.7608	77
26.7739	87		26.7739	316		26.7739	217		26.7739	231		26.7739	72
26.7871	71		26.7871	326		26.7871	240		26.7871	266		26.7871	87
26.8002	56		26.8002	309		26.8002	228		26.8002	237		26.8002	89
26.8133	63		26.8133	290		26.8133	223		26.8133	241		26.8133	76
26.8265	86		26.8265	320		26.8265	195		26.8265	239		26.8265	77
26.8396	86		26.8396	318		26.8396	214		26.8396	276		26.8396	78
26.8527	49		26.8527	336		26.8527	236		26.8527	243		26.8527	108
26.8658	72		26.8658	312		26.8658	221		26.8658	261		26.8658	67
26.879	74		26.879	338		26.879	212		26.879	243		26.879	63
26.8921	80		26.8921	290		26.8921	220		26.8921	229		26.8921	77
26.9052	77		26.9052	342		26.9052	234		26.9052	297		26.9052	74
26.9184	76		26.9184	333		26.9184	215		26.9184	284		26.9184	79
26.9315	65		26.9315	313		26.9315	248		26.9315	243		26.9315	89
26.9446	74		26.9446	320		26.9446	200		26.9446	237		26.9446	79
26.9578	73		26.9578	290		26.9578	219		26.9578	295		26.9578	81
26.9709	65		26.9709	327		26.9709	204		26.9709	245		26.9709	80
26.984	69		26.984	287		26.984	214		26.984	236		26.984	69
26.9972	67		26.9972	329		26.9972	206		26.9972	263		26.9972	71
27.0103	56		27.0103	307		27.0103	221		27.0103	245		27.0103	85
27.0234	60		27.0234	308		27.0234	203		27.0234	233		27.0234	86
27.0365	42		27.0365	314		27.0365	202		27.0365	272		27.0365	82
27.0497	67		27.0497	289		27.0497	199		27.0497	249		27.0497	101
27.0628	88		27.0628	313		27.0628	191		27.0628	249		27.0628	96
27.0759	63		27.0759	294		27.0759	236		27.0759	239		27.0759	83
27.0891	64		27.0891	322		27.0891	226		27.0891	225		27.0891	66
27.1022	68		27.1022	326		27.1022	211		27.1022	247		27.1022	89
27.1153	72		27.1153	299		27.1153	224		27.1153	265		27.1153	87
27.1285	79		27.1285	282		27.1285	194		27.1285	213		27.1285	84
27.1416	72		27.1416	273		27.1416	242		27.1416	221		27.1416	95
27.1547	40		27.1547	281		27.1547	209		27.1547	245		27.1547	68
27.1678	69		27.1678	306		27.1678	179		27.1678	259		27.1678	67
27.181	54		27.181	296		27.181	226		27.181	214		27.181	74
27.1941	64		27.1941	281		27.1941	217		27.1941	230		27.1941	77
27.2072	67		27.2072	298		27.2072	221		27.2072	216		27.2072	71
27.2204	66		27.2204	318		27.2204	210		27.2204	238		27.2204	73
27.2335	51		27.2335	288		27.2335	204		27.2335	225		27.2335	89
27.2466	52		27.2466	276		27.2466	260		27.2466	220		27.2466	81
27.2598	77		27.2598	295		27.2598	204		27.2598	230		27.2598	85
27.2729	72		27.2729	306		27.2729	217		27.2729	238		27.2729	71
27.286	77		27.286	311		27.286	207		27.286	230		27.286	81
27.2991	71		27.2991	274		27.2991	195		27.2991	223		27.2991	68
27.3123	72		27.3123	286		27.3123	213		27.3123	229		27.3123	79
27.3254	59		27.3254	291		27.3254	212		27.3254	232		27.3254	87
27.3385	62		27.3385	293		27.3385	214		27.3385	215		27.3385	87
27.3517	70		27.3517	270		27.3517	214		27.3517	239		27.3517	83
27.3648	60		27.3648	284		27.3648	184		27.3648	227		27.3648	81
27.3779	80		27.3779	307		27.3779	215		27.3779	235		27.3779	75
27.3911	57		27.3911	296		27.3911	211		27.3911	241		27.3911	73
27.4042	85		27.4042	304		27.4042	200		27.4042	240		27.4042	77
27.4173	67		27.4173	263		27.4173	229		27.4173	242		27.4173	74
27.4305	82		27.4305	264		27.4305	212		27.4305	236		27.4305	91
27.4436	67		27.4436	280		27.4436	203		27.4436	211		27.4436	78
27.4567	65		27.4567	242		27.4567	214		27.4567	231		27.4567	71
27.4698	63		27.4698	274		27.4698	198		27.4698	236		27.4698	72
27.483	60		27.483	270		27.483	222		27.483	241		27.483	83
27.4961	69		27.4961	257		27.4961	208		27.4961	219		27.4961	80
27.5092	61		27.5092	271		27.5092	202		27.5092	236		27.5092	77
27.5224	67		27.5224	276		27.5224	196		27.5224	202		27.5224	74
27.5355	63		27.5355	274		27.5355	216		27.5355	226		27.5355	67
27.5486	59		27.5486	290		27.5486	176		27.5486	213		27.5486	90
27.5618	53		27.5618	277		27.5618	220		27.5618	214		27.5618	93
27.5749	50		27.5749	314		27.5749	205		27.5749	231		27.5749	86
27.588	70		27.588	262		27.588	197		27.588	220		27.588	68
27.6011	66		27.6011	247		27.6011	215		27.6011	235		27.6011	79
27.6143	71		27.6143	307		27.6143	213		27.6143	218		27.6143	63
27.6274	66		27.6274	242		27.6274	193		27.6274	235		27.6274	82
27.6405	72		27.6405	315		27.6405	194		27.6405	216		27.6405	71
27.6537	69		27.6537	277		27.6537	197		27.6537	243		27.6537	76
27.6668	51		27.6668	264		27.6668	199		27.6668	203		27.6668	69
27.6799	55		27.6799	271		27.6799	184		27.6799	206		27.6799	77
27.6931	51		27.6931	325		27.6931	180		27.6931	214		27.6931	69
27.7062	65		27.7062	272		27.7062	203		27.7062	216		27.7062	74
27.7193	34		27.7193	289		27.7193	197		27.7193	229		27.7193	74
27.7324	61		27.7324	298		27.7324	183		27.7324	184		27.7324	64
27.7456	73		27.7456	290		27.7456	167		27.7456	224		27.7456	66
27.7587	54		27.7587	234		27.7587	187		27.7587	208		27.7587	77
27.7718	57		27.7718	261		27.7718	203		27.7718	204		27.7718	78
27.785	47		27.785	262		27.785	202		27.785	230		27.785	69
27.7981	67		27.7981	290		27.7981	200		27.7981	225		27.7981	95
27.8112	57		27.8112	270		27.8112	203		27.8112	213		27.8112	70
27.8244	51		27.8244	263		27.8244	191		27.8244	210		27.8244	68
27.8375	55		27.8375	280		27.8375	226		27.8375	231		27.8375	77
27.8506	72		27.8506	259		27.8506	175		27.8506	223		27.8506	63
27.8637	80		27.8637	307		27.8637	194		27.8637	216		27.8637	66
27.8769	56		27.8769	270		27.8769	212		27.8769	234		27.8769	72
27.89	57		27.89	270		27.89	209		27.89	201		27.89	64
27.9031	55		27.9031	249		27.9031	192		27.9031	205		27.9031	65
27.9163	64		27.9163	257		27.9163	203		27.9163	168		27.9163	99
27.9294	61		27.9294	246		27.9294	195		27.9294	206		27.9294	88
27.9425	56		27.9425	280		27.9425	181		27.9425	214		27.9425	77
27.9557	46		27.9557	276		27.9557	175		27.9557	219		27.9557	76
27.9688	59		27.9688	291		27.9688	198		27.9688	196		27.9688	88
27.9819	60		27.9819	294		27.9819	182		27.9819	215		27.9819	86
27.9951	60		27.9951	249		27.9951	201		27.9951	199		27.9951	56
28.0082	56		28.0082	280		28.0082	231		28.0082	201		28.0082	70
28.0213	57		28.0213	244		28.0213	185		28.0213	210		28.0213	69
28.0344	61		28.0344	247		28.0344	210		28.0344	182		28.0344	67
28.0476	55		28.0476	265		28.0476	165		28.0476	213		28.0476	52
28.0607	57		28.0607	298		28.0607	189		28.0607	197		28.0607	57
28.0738	59		28.0738	242		28.0738	216		28.0738	212		28.0738	72
28.087	59		28.087	265		28.087	172		28.087	208		28.087	71
28.1001	45		28.1001	241		28.1001	211		28.1001	179		28.1001	63
28.1132	50		28.1132	247		28.1132	172		28.1132	216		28.1132	76
28.1264	66		28.1264	261		28.1264	177		28.1264	198		28.1264	53
28.1395	59		28.1395	263		28.1395	162		28.1395	215		28.1395	73
28.1526	55		28.1526	266		28.1526	176		28.1526	219		28.1526	66
28.1657	51		28.1657	235		28.1657	193		28.1657	182		28.1657	60
28.1789	62		28.1789	239		28.1789	189		28.1789	205		28.1789	86
28.192	57		28.192	243		28.192	191		28.192	200		28.192	76
28.2051	59		28.2051	248		28.2051	170		28.2051	183		28.2051	87
28.2183	49		28.2183	269		28.2183	168		28.2183	206		28.2183	72
28.2314	57		28.2314	230		28.2314	194		28.2314	214		28.2314	89
28.2445	58		28.2445	262		28.2445	191		28.2445	188		28.2445	62
28.2577	49		28.2577	244		28.2577	173		28.2577	194		28.2577	67
28.2708	61		28.2708	236		28.2708	167		28.2708	198		28.2708	59
28.2839	50		28.2839	241		28.2839	186		28.2839	178		28.2839	60
28.297	59		28.297	224		28.297	181		28.297	207		28.297	74
28.3102	57		28.3102	237		28.3102	155		28.3102	209		28.3102	58
28.3233	59		28.3233	290		28.3233	182		28.3233	195		28.3233	68
28.3364	60		28.3364	268		28.3364	207		28.3364	228		28.3364	77
28.3496	64		28.3496	233		28.3496	180		28.3496	204		28.3496	73
28.3627	58		28.3627	246		28.3627	193		28.3627	188		28.3627	59
28.3758	53		28.3758	240		28.3758	189		28.3758	201		28.3758	69
28.389	50		28.389	251		28.389	176		28.389	199		28.389	82
28.4021	65		28.4021	266		28.4021	175		28.4021	192		28.4021	65
28.4152	50		28.4152	214		28.4152	194		28.4152	201		28.4152	62
28.4284	50		28.4284	273		28.4284	182		28.4284	202		28.4284	64
28.4415	61		28.4415	279		28.4415	182		28.4415	202		28.4415	75
28.4546	52		28.4546	204		28.4546	180		28.4546	189		28.4546	58
28.4677	50		28.4677	240		28.4677	185		28.4677	200		28.4677	72
28.4809	57		28.4809	234		28.4809	175		28.4809	190		28.4809	68
28.494	67		28.494	220		28.494	180		28.494	170		28.494	75
28.5071	72		28.5071	220		28.5071	177		28.5071	184		28.5071	65
28.5203	53		28.5203	256		28.5203	175		28.5203	196		28.5203	68
28.5334	61		28.5334	240		28.5334	156		28.5334	202		28.5334	55
28.5465	67		28.5465	274		28.5465	176		28.5465	220		28.5465	55
28.5597	63		28.5597	214		28.5597	183		28.5597	223		28.5597	76
28.5728	50		28.5728	211		28.5728	198		28.5728	194		28.5728	55
28.5859	64		28.5859	239		28.5859	170		28.5859	223		28.5859	50
28.599	56		28.599	203		28.599	186		28.599	193		28.599	68
28.6122	66		28.6122	250		28.6122	182		28.6122	198		28.6122	62
28.6253	69		28.6253	237		28.6253	163		28.6253	190		28.6253	65
28.6384	52		28.6384	202		28.6384	178		28.6384	190		28.6384	68
28.6516	41		28.6516	240		28.6516	174		28.6516	185		28.6516	69
28.6647	46		28.6647	245		28.6647	169		28.6647	202		28.6647	73
28.6778	44		28.6778	228		28.6778	165		28.6778	182		28.6778	58
28.691	46		28.691	227		28.691	168		28.691	173		28.691	63
28.7041	41		28.7041	217		28.7041	179		28.7041	182		28.7041	64
28.7172	49		28.7172	260		28.7172	163		28.7172	202		28.7172	53
28.7303	42		28.7303	242		28.7303	174		28.7303	187		28.7303	56
28.7435	41		28.7435	245		28.7435	177		28.7435	198		28.7435	52
28.7566	41		28.7566	237		28.7566	170		28.7566	180		28.7566	56
28.7697	68		28.7697	237		28.7697	160		28.7697	186		28.7697	55
28.7829	61		28.7829	215		28.7829	181		28.7829	175		28.7829	65
28.796	58		28.796	238		28.796	162		28.796	188		28.796	65
28.8091	57		28.8091	229		28.8091	166		28.8091	189		28.8091	53
28.8223	60		28.8223	217		28.8223	160		28.8223	174		28.8223	52
28.8354	52		28.8354	203		28.8354	165		28.8354	197		28.8354	63
28.8485	64		28.8485	238		28.8485	158		28.8485	158		28.8485	62
28.8617	69		28.8617	248		28.8617	180		28.8617	184		28.8617	56
28.8748	58		28.8748	244		28.8748	182		28.8748	200		28.8748	60
28.8879	46		28.8879	232		28.8879	171		28.8879	181		28.8879	58
28.901	45		28.901	223		28.901	168		28.901	183		28.901	65
28.9142	55		28.9142	209		28.9142	188		28.9142	179		28.9142	71
28.9273	59		28.9273	229		28.9273	147		28.9273	180		28.9273	48
28.9404	48		28.9404	221		28.9404	173		28.9404	183		28.9404	53
28.9536	53		28.9536	269		28.9536	151		28.9536	173		28.9536	64
28.9667	57		28.9667	214		28.9667	196		28.9667	165		28.9667	47
28.9798	52		28.9798	221		28.9798	149		28.9798	192		28.9798	60
28.993	56		28.993	211		28.993	166		28.993	185		28.993	63
29.0061	58		29.0061	224		29.0061	169		29.0061	199		29.0061	73
29.0192	52		29.0192	232		29.0192	163		29.0192	169		29.0192	55
29.0323	56		29.0323	235		29.0323	176		29.0323	176		29.0323	79
29.0455	53		29.0455	212		29.0455	152		29.0455	187		29.0455	63
29.0586	48		29.0586	219		29.0586	187		29.0586	163		29.0586	67
29.0717	58		29.0717	214		29.0717	165		29.0717	173		29.0717	40
29.0849	53		29.0849	221		29.0849	158		29.0849	192		29.0849	50
29.098	56		29.098	217		29.098	164		29.098	183		29.098	59
29.1111	54		29.1111	261		29.1111	146		29.1111	200		29.1111	56
29.1243	50		29.1243	220		29.1243	158		29.1243	208		29.1243	59
29.1374	44		29.1374	259		29.1374	142		29.1374	162		29.1374	66
29.1505	41		29.1505	233		29.1505	163		29.1505	166		29.1505	55
29.1636	52		29.1636	233		29.1636	161		29.1636	186		29.1636	65
29.1768	56		29.1768	219		29.1768	145		29.1768	208		29.1768	62
29.1899	57		29.1899	232		29.1899	161		29.1899	174		29.1899	70
29.203	47		29.203	231		29.203	146		29.203	164		29.203	65
29.2162	51		29.2162	211		29.2162	146		29.2162	189		29.2162	54
29.2293	58		29.2293	211		29.2293	173		29.2293	175		29.2293	43
29.2424	46		29.2424	210		29.2424	171		29.2424	175		29.2424	54
29.2556	51		29.2556	213		29.2556	147		29.2556	175		29.2556	65
29.2687	54		29.2687	219		29.2687	171		29.2687	187		29.2687	62
29.2818	50		29.2818	221		29.2818	172		29.2818	184		29.2818	68
29.295	57		29.295	240		29.295	153		29.295	189		29.295	62
29.3081	46		29.3081	209		29.3081	162		29.3081	160		29.3081	58
29.3212	43		29.3212	236		29.3212	158		29.3212	177		29.3212	51
29.3343	49		29.3343	224		29.3343	147		29.3343	208		29.3343	59
29.3475	47		29.3475	227		29.3475	168		29.3475	155		29.3475	60
29.3606	45		29.3606	206		29.3606	157		29.3606	187		29.3606	65
29.3737	48		29.3737	198		29.3737	152		29.3737	164		29.3737	59
29.3869	53		29.3869	193		29.3869	171		29.3869	177		29.3869	63
29.4	43		29.4	226		29.4	158		29.4	157		29.4	69
29.4131	36		29.4131	221		29.4131	160		29.4131	192		29.4131	63
29.4263	45		29.4263	231		29.4263	147		29.4263	177		29.4263	71
29.4394	38		29.4394	223		29.4394	148		29.4394	174		29.4394	54
29.4525	54		29.4525	230		29.4525	169		29.4525	155		29.4525	67
29.4656	50		29.4656	212		29.4656	158		29.4656	181		29.4656	44
29.4788	39		29.4788	231		29.4788	160		29.4788	196		29.4788	58
29.4919	53		29.4919	199		29.4919	136		29.4919	188		29.4919	64
29.505	53		29.505	223		29.505	155		29.505	154		29.505	61
29.5182	41		29.5182	220		29.5182	141		29.5182	175		29.5182	58
29.5313	67		29.5313	217		29.5313	149		29.5313	145		29.5313	54
29.5444	37		29.5444	228		29.5444	141		29.5444	185		29.5444	53
29.5576	55		29.5576	200		29.5576	146		29.5576	156		29.5576	57
29.5707	57		29.5707	219		29.5707	143		29.5707	179		29.5707	57
29.5838	56		29.5838	218		29.5838	143		29.5838	172		29.5838	53
29.5969	40		29.5969	205		29.5969	162		29.5969	160		29.5969	53
29.6101	41		29.6101	209		29.6101	152		29.6101	162		29.6101	50
29.6232	39		29.6232	218		29.6232	169		29.6232	165		29.6232	67
29.6363	46		29.6363	200		29.6363	155		29.6363	185		29.6363	58
29.6495	47		29.6495	212		29.6495	133		29.6495	175		29.6495	43
29.6626	43		29.6626	217		29.6626	154		29.6626	173		29.6626	55
29.6757	57		29.6757	223		29.6757	176		29.6757	161		29.6757	53
29.6889	60		29.6889	217		29.6889	133		29.6889	190		29.6889	54
29.702	53		29.702	220		29.702	138		29.702	157		29.702	66
29.7151	48		29.7151	183		29.7151	157		29.7151	174		29.7151	51
29.7282	51		29.7282	234		29.7282	155		29.7282	173		29.7282	58
29.7414	45		29.7414	189		29.7414	170		29.7414	157		29.7414	51
29.7545	43		29.7545	238		29.7545	139		29.7545	197		29.7545	59
29.7676	48		29.7676	225		29.7676	174		29.7676	154		29.7676	51
29.7808	45		29.7808	217		29.7808	156		29.7808	179		29.7808	53
29.7939	42		29.7939	240		29.7939	151		29.7939	175		29.7939	57
29.807	55		29.807	191		29.807	170		29.807	166		29.807	56
29.8202	43		29.8202	197		29.8202	147		29.8202	166		29.8202	59
29.8333	48		29.8333	227		29.8333	159		29.8333	171		29.8333	48
29.8464	55		29.8464	247		29.8464	144		29.8464	156		29.8464	56
29.8596	52		29.8596	221		29.8596	133		29.8596	160		29.8596	60
29.8727	58		29.8727	209		29.8727	151		29.8727	170		29.8727	66
29.8858	51		29.8858	223		29.8858	154		29.8858	171		29.8858	54
29.8989	45		29.8989	223		29.8989	155		29.8989	154		29.8989	51
29.9121	60		29.9121	211		29.9121	145		29.9121	183		29.9121	59
29.9252	53		29.9252	233		29.9252	154		29.9252	170		29.9252	36
29.9383	32		29.9383	211		29.9383	173		29.9383	190		29.9383	59
29.9515	53		29.9515	242		29.9515	151		29.9515	181		29.9515	67
29.9646	48		29.9646	209		29.9646	161		29.9646	169		29.9646	57
29.9777	47		29.9777	220		29.9777	147		29.9777	175		29.9777	50
29.9909	45		29.9909	229		29.9909	150		29.9909	182		29.9909	62
30.004	57		30.004	212		30.004	140		30.004	163		30.004	57
30.0171	39		30.0171	257		30.0171	162		30.0171	183		30.0171	45
30.0302	46		30.0302	213		30.0302	137		30.0302	194		30.0302	49
30.0434	48		30.0434	211		30.0434	138		30.0434	162		30.0434	45
30.0565	51		30.0565	214		30.0565	155		30.0565	164		30.0565	61
30.0696	45		30.0696	228		30.0696	162		30.0696	186		30.0696	32
30.0828	51		30.0828	205		30.0828	150		30.0828	163		30.0828	58
30.0959	57		30.0959	240		30.0959	153		30.0959	152		30.0959	50
30.109	55		30.109	226		30.109	148		30.109	181		30.109	53
30.1222	48		30.1222	189		30.1222	142		30.1222	158		30.1222	51
30.1353	50		30.1353	214		30.1353	141		30.1353	136		30.1353	38
30.1484	61		30.1484	199		30.1484	156		30.1484	181		30.1484	56
30.1615	46		30.1615	177		30.1615	164		30.1615	145		30.1615	53
30.1747	50		30.1747	206		30.1747	154		30.1747	175		30.1747	64
30.1878	36		30.1878	196		30.1878	124		30.1878	147		30.1878	59
30.2009	45		30.2009	205		30.2009	131		30.2009	174		30.2009	56
30.2141	37		30.2141	200		30.2141	148		30.2141	163		30.2141	45
30.2272	40		30.2272	193		30.2272	155		30.2272	163		30.2272	45
30.2403	50		30.2403	216		30.2403	140		30.2403	134		30.2403	46
30.2535	48		30.2535	207		30.2535	138		30.2535	170		30.2535	49
30.2666	39		30.2666	199		30.2666	142		30.2666	156		30.2666	41
30.2797	56		30.2797	185		30.2797	133		30.2797	145		30.2797	46
30.2929	57		30.2929	191		30.2929	139		30.2929	139		30.2929	52
30.306	57		30.306	195		30.306	136		30.306	151		30.306	54
30.3191	29		30.3191	190		30.3191	152		30.3191	161		30.3191	39
30.3322	53		30.3322	210		30.3322	151		30.3322	155		30.3322	55
30.3454	42		30.3454	210		30.3454	148		30.3454	155		30.3454	55
30.3585	37		30.3585	163		30.3585	138		30.3585	150		30.3585	47
30.3716	43		30.3716	207		30.3716	145		30.3716	156		30.3716	60
30.3848	50		30.3848	177		30.3848	153		30.3848	141		30.3848	38
30.3979	48		30.3979	197		30.3979	134		30.3979	189		30.3979	61
30.411	47		30.411	178		30.411	152		30.411	154		30.411	56
30.4242	43		30.4242	188		30.4242	129		30.4242	157		30.4242	50
30.4373	46		30.4373	200		30.4373	133		30.4373	139		30.4373	46
30.4504	51		30.4504	196		30.4504	159		30.4504	158		30.4504	49
30.4635	35		30.4635	178		30.4635	139		30.4635	152		30.4635	44
30.4767	49		30.4767	197		30.4767	142		30.4767	142		30.4767	56
30.4898	36		30.4898	154		30.4898	140		30.4898	165		30.4898	54
30.5029	43		30.5029	176		30.5029	130		30.5029	125		30.5029	54
30.5161	43		30.5161	169		30.5161	155		30.5161	167		30.5161	43
30.5292	33		30.5292	182		30.5292	139		30.5292	160		30.5292	56
30.5423	44		30.5423	201		30.5423	116		30.5423	152		30.5423	61
30.5555	31		30.5555	191		30.5555	145		30.5555	151		30.5555	39
30.5686	54		30.5686	206		30.5686	160		30.5686	145		30.5686	54
30.5817	45		30.5817	194		30.5817	116		30.5817	151		30.5817	40
30.5948	50		30.5948	168		30.5948	151		30.5948	148		30.5948	57
30.608	34		30.608	186		30.608	144		30.608	159		30.608	68
30.6211	55		30.6211	202		30.6211	134		30.6211	161		30.6211	52
30.6342	44		30.6342	182		30.6342	145		30.6342	153		30.6342	49
30.6474	54		30.6474	199		30.6474	119		30.6474	163		30.6474	42
30.6605	46		30.6605	194		30.6605	149		30.6605	164		30.6605	62
30.6736	44		30.6736	192		30.6736	150		30.6736	150		30.6736	60
30.6868	38		30.6868	183		30.6868	143		30.6868	147		30.6868	54
30.6999	47		30.6999	206		30.6999	136		30.6999	149		30.6999	47
30.713	42		30.713	183		30.713	129		30.713	162		30.713	50
30.7262	48		30.7262	183		30.7262	128		30.7262	154		30.7262	32
30.7393	47		30.7393	194		30.7393	139		30.7393	147		30.7393	56
30.7524	39		30.7524	190		30.7524	135		30.7524	148		30.7524	47
30.7655	47		30.7655	200		30.7655	141		30.7655	131		30.7655	49
30.7787	51		30.7787	195		30.7787	134		30.7787	141		30.7787	33
30.7918	37		30.7918	175		30.7918	147		30.7918	151		30.7918	49
30.8049	32		30.8049	169		30.8049	145		30.8049	147		30.8049	52
30.8181	39		30.8181	189		30.8181	135		30.8181	156		30.8181	55
30.8312	48		30.8312	175		30.8312	128		30.8312	164		30.8312	55
30.8443	40		30.8443	194		30.8443	144		30.8443	132		30.8443	48
30.8575	44		30.8575	167		30.8575	133		30.8575	156		30.8575	54
30.8706	48		30.8706	190		30.8706	130		30.8706	143		30.8706	54
30.8837	35		30.8837	181		30.8837	122		30.8837	134		30.8837	45
30.8968	41		30.8968	162		30.8968	123		30.8968	142		30.8968	44
30.91	47		30.91	197		30.91	140		30.91	141		30.91	54
30.9231	37		30.9231	174		30.9231	138		30.9231	157		30.9231	47
30.9362	48		30.9362	177		30.9362	122		30.9362	134		30.9362	42
30.9494	39		30.9494	166		30.9494	143		30.9494	117		30.9494	44
30.9625	47		30.9625	182		30.9625	119		30.9625	141		30.9625	47
30.9756	47		30.9756	178		30.9756	114		30.9756	136		30.9756	62
30.9888	42		30.9888	178		30.9888	124		30.9888	150		30.9888	53
31.0019	52		31.0019	183		31.0019	131		31.0019	144		31.0019	46
31.015	32		31.015	178		31.015	126		31.015	147		31.015	52
31.0281	38		31.0281	180		31.0281	125		31.0281	121		31.0281	24
31.0413	40		31.0413	184		31.0413	133		31.0413	146		31.0413	55
31.0544	30		31.0544	169		31.0544	131		31.0544	135		31.0544	39
31.0675	45		31.0675	171		31.0675	134		31.0675	139		31.0675	45
31.0807	39		31.0807	189		31.0807	100		31.0807	151		31.0807	46
31.0938	40		31.0938	175		31.0938	124		31.0938	129		31.0938	40
31.1069	42		31.1069	175		31.1069	143		31.1069	148		31.1069	41
31.1201	41		31.1201	185		31.1201	134		31.1201	155		31.1201	49
31.1332	38		31.1332	200		31.1332	130		31.1332	147		31.1332	57
31.1463	48		31.1463	178		31.1463	146		31.1463	142		31.1463	34
31.1595	45		31.1595	148		31.1595	131		31.1595	143		31.1595	38
31.1726	52		31.1726	208		31.1726	122		31.1726	171		31.1726	40
31.1857	50		31.1857	170		31.1857	128		31.1857	141		31.1857	51
31.1988	47		31.1988	185		31.1988	142		31.1988	154		31.1988	61
31.212	35		31.212	204		31.212	114		31.212	150		31.212	44
31.2251	55		31.2251	162		31.2251	127		31.2251	150		31.2251	47
31.2382	39		31.2382	178		31.2382	118		31.2382	135		31.2382	43
31.2514	40		31.2514	175		31.2514	144		31.2514	144		31.2514	41
31.2645	44		31.2645	203		31.2645	144		31.2645	145		31.2645	37
31.2776	56		31.2776	187		31.2776	131		31.2776	154		31.2776	47
31.2908	49		31.2908	190		31.2908	123		31.2908	152		31.2908	43
31.3039	44		31.3039	184		31.3039	127		31.3039	142		31.3039	35
31.317	63		31.317	189		31.317	142		31.317	139		31.317	48
31.3301	43		31.3301	186		31.3301	149		31.3301	136		31.3301	46
31.3433	51		31.3433	192		31.3433	125		31.3433	138		31.3433	43
31.3564	43		31.3564	172		31.3564	127		31.3564	145		31.3564	51
31.3695	47		31.3695	174		31.3695	130		31.3695	154		31.3695	45
31.3827	42		31.3827	203		31.3827	146		31.3827	165		31.3827	49
31.3958	55		31.3958	163		31.3958	110		31.3958	155		31.3958	37
31.4089	62		31.4089	186		31.4089	127		31.4089	143		31.4089	56
31.4221	55		31.4221	182		31.4221	135		31.4221	162		31.4221	46
31.4352	41		31.4352	188		31.4352	142		31.4352	131		31.4352	44
31.4483	49		31.4483	172		31.4483	122		31.4483	147		31.4483	49
31.4614	53		31.4614	187		31.4614	117		31.4614	176		31.4614	48
31.4746	46		31.4746	182		31.4746	139		31.4746	142		31.4746	55
31.4877	46		31.4877	183		31.4877	142		31.4877	137		31.4877	50
31.5008	49		31.5008	192		31.5008	129		31.5008	136		31.5008	56
31.514	46		31.514	160		31.514	140		31.514	142		31.514	48
31.5271	51		31.5271	152		31.5271	126		31.5271	149		31.5271	43
31.5402	37		31.5402	194		31.5402	122		31.5402	128		31.5402	46
31.5534	37		31.5534	186		31.5534	136		31.5534	139		31.5534	44
31.5665	54		31.5665	183		31.5665	136		31.5665	135		31.5665	54
31.5796	42		31.5796	167		31.5796	122		31.5796	135		31.5796	49
31.5927	44		31.5927	171		31.5927	118		31.5927	154		31.5927	42
31.6059	37		31.6059	161		31.6059	130		31.6059	129		31.6059	39
31.619	36		31.619	164		31.619	122		31.619	127		31.619	58
31.6321	36		31.6321	187		31.6321	107		31.6321	142		31.6321	54
31.6453	32		31.6453	187		31.6453	140		31.6453	132		31.6453	39
31.6584	42		31.6584	154		31.6584	119		31.6584	116		31.6584	49
31.6715	40		31.6715	152		31.6715	125		31.6715	142		31.6715	39
31.6847	48		31.6847	162		31.6847	125		31.6847	136		31.6847	47
31.6978	51		31.6978	151		31.6978	120		31.6978	141		31.6978	49
31.7109	43		31.7109	146		31.7109	105		31.7109	151		31.7109	46
31.7241	55		31.7241	181		31.7241	131		31.7241	117		31.7241	49
31.7372	44		31.7372	181		31.7372	133		31.7372	135		31.7372	58
31.7503	43		31.7503	201		31.7503	114		31.7503	115		31.7503	50
31.7634	40		31.7634	184		31.7634	133		31.7634	125		31.7634	60
31.7766	49		31.7766	157		31.7766	117		31.7766	121		31.7766	54
31.7897	39		31.7897	191		31.7897	121		31.7897	108		31.7897	49
31.8028	46		31.8028	203		31.8028	108		31.8028	126		31.8028	47
31.816	44		31.816	147		31.816	125		31.816	117		31.816	39
31.8291	38		31.8291	179		31.8291	131		31.8291	140		31.8291	48
31.8422	43		31.8422	168		31.8422	116		31.8422	120		31.8422	44
31.8554	63		31.8554	166		31.8554	118		31.8554	118		31.8554	42
31.8685	29		31.8685	164		31.8685	125		31.8685	132		31.8685	36
31.8816	54		31.8816	146		31.8816	104		31.8816	121		31.8816	46
31.8947	41		31.8947	182		31.8947	112		31.8947	128		31.8947	50
31.9079	38		31.9079	175		31.9079	131		31.9079	135		31.9079	53
31.921	48		31.921	171		31.921	108		31.921	130		31.921	47
31.9341	41		31.9341	169		31.9341	114		31.9341	144		31.9341	42
31.9473	43		31.9473	172		31.9473	121		31.9473	119		31.9473	50
31.9604	47		31.9604	172		31.9604	103		31.9604	147		31.9604	46
31.9735	49		31.9735	154		31.9735	107		31.9735	134		31.9735	45
31.9867	39		31.9867	150		31.9867	109		31.9867	135		31.9867	56
31.9998	50		31.9998	164		31.9998	125		31.9998	139		31.9998	48
32.0129	40		32.0129	156		32.0129	106		32.0129	111		32.0129	49
32.026	41		32.026	171		32.026	115		32.026	145		32.026	50
32.0392	45		32.0392	159		32.0392	115		32.0392	136		32.0392	36
32.0523	54		32.0523	146		32.0523	128		32.0523	129		32.0523	41
32.0654	48		32.0654	152		32.0654	143		32.0654	107		32.0654	42
32.0786	38		32.0786	180		32.0786	125		32.0786	129		32.0786	34
32.0917	39		32.0917	154		32.0917	114		32.0917	135		32.0917	43
32.1048	44		32.1048	193		32.1048	112		32.1048	131		32.1048	62
32.118	41		32.118	171		32.118	115		32.118	134		32.118	51
32.1311	48		32.1311	179		32.1311	126		32.1311	146		32.1311	42
32.1442	46		32.1442	146		32.1442	131		32.1442	139		32.1442	56
32.1574	51		32.1574	158		32.1574	110		32.1574	145		32.1574	59
32.1705	42		32.1705	152		32.1705	111		32.1705	124		32.1705	57
32.1836	44		32.1836	175		32.1836	116		32.1836	136		32.1836	43
32.1967	45		32.1967	142		32.1967	122		32.1967	115		32.1967	39
32.2099	45		32.2099	173		32.2099	123		32.2099	145		32.2099	48
32.223	54		32.223	166		32.223	111		32.223	130		32.223	54
32.2361	34		32.2361	164		32.2361	102		32.2361	146		32.2361	59
32.2493	54		32.2493	174		32.2493	105		32.2493	137		32.2493	45
32.2624	33		32.2624	171		32.2624	120		32.2624	142		32.2624	39
32.2755	55		32.2755	165		32.2755	126		32.2755	138		32.2755	43
32.2887	47		32.2887	152		32.2887	128		32.2887	126		32.2887	45
32.3018	36		32.3018	179		32.3018	136		32.3018	125		32.3018	43
32.3149	57		32.3149	173		32.3149	124		32.3149	119		32.3149	55
32.328	40		32.328	175		32.328	124		32.328	114		32.328	51
32.3412	63		32.3412	152		32.3412	123		32.3412	138		32.3412	47
32.3543	38		32.3543	152		32.3543	97		32.3543	115		32.3543	62
32.3674	49		32.3674	148		32.3674	102		32.3674	112		32.3674	38
32.3806	65		32.3806	172		32.3806	107		32.3806	137		32.3806	47
32.3937	62		32.3937	168		32.3937	118		32.3937	117		32.3937	42
32.4068	44		32.4068	147		32.4068	93		32.4068	113		32.4068	51
32.42	48		32.42	152		32.42	139		32.42	133		32.42	40
32.4331	60		32.4331	175		32.4331	121		32.4331	118		32.4331	52
32.4462	51		32.4462	156		32.4462	115		32.4462	115		32.4462	51
32.4593	53		32.4593	173		32.4593	115		32.4593	132		32.4593	40
32.4725	56		32.4725	148		32.4725	117		32.4725	135		32.4725	45
32.4856	71		32.4856	172		32.4856	126		32.4856	130		32.4856	59
32.4987	47		32.4987	177		32.4987	129		32.4987	121		32.4987	70
32.5119	54		32.5119	193		32.5119	127		32.5119	139		32.5119	52
32.525	53		32.525	170		32.525	108		32.525	126		32.525	34
32.5381	61		32.5381	164		32.5381	105		32.5381	149		32.5381	56
32.5513	56		32.5513	162		32.5513	121		32.5513	124		32.5513	56
32.5644	62		32.5644	175		32.5644	118		32.5644	131		32.5644	58
32.5775	53		32.5775	143		32.5775	104		32.5775	134		32.5775	45
32.5907	55		32.5907	168		32.5907	118		32.5907	126		32.5907	53
32.6038	63		32.6038	188		32.6038	124		32.6038	144		32.6038	48
32.6169	56		32.6169	181		32.6169	112		32.6169	145		32.6169	62
32.63	75		32.63	177		32.63	126		32.63	153		32.63	55
32.6432	60		32.6432	170		32.6432	130		32.6432	149		32.6432	55
32.6563	62		32.6563	190		32.6563	120		32.6563	115		32.6563	68
32.6694	69		32.6694	176		32.6694	125		32.6694	136		32.6694	58
32.6826	65		32.6826	197		32.6826	118		32.6826	129		32.6826	43
32.6957	78		32.6957	198		32.6957	123		32.6957	139		32.6957	36
32.7088	68		32.7088	227		32.7088	111		32.7088	136		32.7088	63
32.722	99		32.722	217		32.722	113		32.722	132		32.722	60
32.7351	96		32.7351	211		32.7351	112		32.7351	119		32.7351	44
32.7482	111		32.7482	260		32.7482	128		32.7482	135		32.7482	64
32.7613	105		32.7613	287		32.7613	102		32.7613	132		32.7613	68
32.7745	134		32.7745	271		32.7745	113		32.7745	148		32.7745	63
32.7876	133		32.7876	281		32.7876	127		32.7876	140		32.7876	62
32.8007	134		32.8007	308		32.8007	131		32.8007	137		32.8007	61
32.8139	219		32.8139	309		32.8139	102		32.8139	125		32.8139	71
32.827	272		32.827	290		32.827	122		32.827	117		32.827	50
32.8401	411		32.8401	324		32.8401	140		32.8401	101		32.8401	61
32.8533	630		32.8533	272		32.8533	114		32.8533	157		32.8533	51
32.8664	902		32.8664	290		32.8664	118		32.8664	138		32.8664	67
32.8795	1363		32.8795	286		32.8795	128		32.8795	146		32.8795	48
32.8926	1572		32.8926	265		32.8926	133		32.8926	117		32.8926	66
32.9058	1455		32.9058	238		32.9058	125		32.9058	123		32.9058	67
32.9189	1024		32.9189	244		32.9189	108		32.9189	127		32.9189	54
32.932	758		32.932	203		32.932	104		32.932	121		32.932	71
32.9452	639		32.9452	242		32.9452	141		32.9452	151		32.9452	65
32.9583	716		32.9583	215		32.9583	141		32.9583	105		32.9583	61
32.9714	808		32.9714	200		32.9714	124		32.9714	130		32.9714	69
32.9846	816		32.9846	186		32.9846	118		32.9846	134		32.9846	50
32.9977	609		32.9977	232		32.9977	123		32.9977	116		32.9977	48
33.0108	421		33.0108	209		33.0108	110		33.0108	115		33.0108	35
33.024	238		33.024	186		33.024	110		33.024	125		33.024	54
33.0371	187		33.0371	169		33.0371	99		33.0371	118		33.0371	46
33.0502	140		33.0502	189		33.0502	132		33.0502	114		33.0502	36
33.0633	113		33.0633	173		33.0633	126		33.0633	118		33.0633	46
33.0765	110		33.0765	166		33.0765	120		33.0765	132		33.0765	46
33.0896	99		33.0896	135		33.0896	112		33.0896	141		33.0896	44
33.1027	67		33.1027	184		33.1027	115		33.1027	119		33.1027	46
33.1159	81		33.1159	183		33.1159	101		33.1159	116		33.1159	41
33.129	80		33.129	144		33.129	122		33.129	135		33.129	51
33.1421	61		33.1421	213		33.1421	116		33.1421	121		33.1421	31
33.1553	58		33.1553	145		33.1553	88		33.1553	121		33.1553	45
33.1684	63		33.1684	142		33.1684	100		33.1684	100		33.1684	48
33.1815	71		33.1815	149		33.1815	110		33.1815	131		33.1815	50
33.1946	59		33.1946	150		33.1946	105		33.1946	123		33.1946	40
33.2078	50		33.2078	149		33.2078	105		33.2078	120		33.2078	39
33.2209	66		33.2209	161		33.2209	110		33.2209	107		33.2209	37
33.234	46		33.234	151		33.234	121		33.234	120		33.234	29
33.2472	63		33.2472	154		33.2472	116		33.2472	127		33.2472	45
33.2603	45		33.2603	140		33.2603	129		33.2603	107		33.2603	46
33.2734	55		33.2734	151		33.2734	111		33.2734	107		33.2734	29
33.2866	37		33.2866	177		33.2866	100		33.2866	105		33.2866	41
33.2997	44		33.2997	141		33.2997	107		33.2997	120		33.2997	39
33.3128	45		33.3128	179		33.3128	113		33.3128	106		33.3128	39
33.3259	47		33.3259	144		33.3259	111		33.3259	128		33.3259	43
33.3391	39		33.3391	175		33.3391	115		33.3391	123		33.3391	38
33.3522	53		33.3522	164		33.3522	125		33.3522	130		33.3522	47
33.3653	48		33.3653	144		33.3653	101		33.3653	124		33.3653	36
33.3785	46		33.3785	156		33.3785	117		33.3785	107		33.3785	46
33.3916	49		33.3916	175		33.3916	97		33.3916	137		33.3916	37
33.4047	46		33.4047	145		33.4047	91		33.4047	122		33.4047	55
33.4179	35		33.4179	150		33.4179	95		33.4179	128		33.4179	47
33.431	39		33.431	159		33.431	101		33.431	113		33.431	38
33.4441	41		33.4441	139		33.4441	100		33.4441	110		33.4441	42
33.4573	53		33.4573	141		33.4573	106		33.4573	132		33.4573	41
33.4704	36		33.4704	137		33.4704	109		33.4704	115		33.4704	42
33.4835	34		33.4835	160		33.4835	114		33.4835	117		33.4835	45
33.4966	44		33.4966	149		33.4966	116		33.4966	121		33.4966	40
33.5098	36		33.5098	161		33.5098	95		33.5098	114		33.5098	39
33.5229	33		33.5229	137		33.5229	103		33.5229	133		33.5229	32
33.536	37		33.536	150		33.536	95		33.536	139		33.536	53
33.5492	31		33.5492	138		33.5492	99		33.5492	124		33.5492	44
33.5623	38		33.5623	177		33.5623	114		33.5623	109		33.5623	49
33.5754	47		33.5754	155		33.5754	104		33.5754	110		33.5754	40
33.5886	45		33.5886	149		33.5886	131		33.5886	120		33.5886	30
33.6017	40		33.6017	135		33.6017	100		33.6017	118		33.6017	38
33.6148	39		33.6148	166		33.6148	104		33.6148	118		33.6148	36
33.6279	44		33.6279	124		33.6279	130		33.6279	92		33.6279	29
33.6411	34		33.6411	157		33.6411	114		33.6411	109		33.6411	39
33.6542	44		33.6542	146		33.6542	105		33.6542	120		33.6542	45
33.6673	52		33.6673	129		33.6673	119		33.6673	99		33.6673	38
33.6805	38		33.6805	149		33.6805	91		33.6805	113		33.6805	32
33.6936	30		33.6936	155		33.6936	103		33.6936	104		33.6936	25
33.7067	28		33.7067	144		33.7067	114		33.7067	121		33.7067	34
33.7199	31		33.7199	137		33.7199	102		33.7199	120		33.7199	36
33.733	31		33.733	147		33.733	114		33.733	112		33.733	42
33.7461	42		33.7461	139		33.7461	114		33.7461	118		33.7461	32
33.7592	46		33.7592	141		33.7592	97		33.7592	130		33.7592	35
33.7724	47		33.7724	137		33.7724	96		33.7724	120		33.7724	39
33.7855	29		33.7855	151		33.7855	106		33.7855	140		33.7855	29
33.7986	43		33.7986	139		33.7986	99		33.7986	132		33.7986	36
33.8118	37		33.8118	193		33.8118	106		33.8118	105		33.8118	40
33.8249	36		33.8249	122		33.8249	127		33.8249	107		33.8249	46
33.838	29		33.838	151		33.838	130		33.838	110		33.838	29
33.8512	31		33.8512	160		33.8512	96		33.8512	108		33.8512	34
33.8643	30		33.8643	158		33.8643	98		33.8643	125		33.8643	41
33.8774	32		33.8774	145		33.8774	114		33.8774	112		33.8774	34
33.8905	35		33.8905	131		33.8905	101		33.8905	138		33.8905	29
33.9037	34		33.9037	122		33.9037	112		33.9037	106		33.9037	51
33.9168	27		33.9168	141		33.9168	102		33.9168	99		33.9168	41
33.9299	40		33.9299	136		33.9299	108		33.9299	121		33.9299	45
33.9431	32		33.9431	149		33.9431	92		33.9431	112		33.9431	29
33.9562	41		33.9562	146		33.9562	119		33.9562	140		33.9562	39
33.9693	36		33.9693	145		33.9693	100		33.9693	125		33.9693	36
33.9825	33		33.9825	139		33.9825	103		33.9825	102		33.9825	37
33.9956	33		33.9956	125		33.9956	98		33.9956	123		33.9956	46
34.0087	32		34.0087	147		34.0087	102		34.0087	92		34.0087	42
34.0219	40		34.0219	140		34.0219	102		34.0219	114		34.0219	42
34.035	50		34.035	142		34.035	122		34.035	108		34.035	28
34.0481	52		34.0481	134		34.0481	98		34.0481	119		34.0481	37
34.0612	36		34.0612	127		34.0612	77		34.0612	113		34.0612	26
34.0744	39		34.0744	113		34.0744	106		34.0744	101		34.0744	34
34.0875	48		34.0875	145		34.0875	103		34.0875	122		34.0875	33
34.1006	35		34.1006	140		34.1006	92		34.1006	119		34.1006	28
34.1138	33		34.1138	150		34.1138	96		34.1138	101		34.1138	46
34.1269	29		34.1269	147		34.1269	114		34.1269	119		34.1269	41
34.14	37		34.14	125		34.14	82		34.14	117		34.14	32
34.1532	39		34.1532	163		34.1532	101		34.1532	128		34.1532	42
34.1663	42		34.1663	122		34.1663	107		34.1663	107		34.1663	30
34.1794	38		34.1794	138		34.1794	103		34.1794	132		34.1794	39
34.1925	41		34.1925	146		34.1925	114		34.1925	101		34.1925	35
34.2057	44		34.2057	158		34.2057	115		34.2057	121		34.2057	33
34.2188	42		34.2188	132		34.2188	114		34.2188	104		34.2188	48
34.2319	40		34.2319	122		34.2319	103		34.2319	102		34.2319	35
34.2451	29		34.2451	139		34.2451	120		34.2451	116		34.2451	43
34.2582	34		34.2582	156		34.2582	93		34.2582	121		34.2582	43
34.2713	28		34.2713	137		34.2713	89		34.2713	121		34.2713	40
34.2845	37		34.2845	124		34.2845	92		34.2845	121		34.2845	43
34.2976	45		34.2976	130		34.2976	104		34.2976	114		34.2976	40
34.3107	34		34.3107	135		34.3107	111		34.3107	107		34.3107	39
34.3238	41		34.3238	139		34.3238	105		34.3238	111		34.3238	41
34.337	38		34.337	146		34.337	101		34.337	111		34.337	36
34.3501	38		34.3501	127		34.3501	91		34.3501	113		34.3501	39
34.3632	36		34.3632	139		34.3632	94		34.3632	108		34.3632	37
34.3764	27		34.3764	148		34.3764	103		34.3764	128		34.3764	36
34.3895	33		34.3895	165		34.3895	94		34.3895	114		34.3895	44
34.4026	32		34.4026	159		34.4026	101		34.4026	122		34.4026	47
34.4158	50		34.4158	149		34.4158	102		34.4158	118		34.4158	46
34.4289	26		34.4289	132		34.4289	108		34.4289	97		34.4289	37
34.442	46		34.442	130		34.442	128		34.442	112		34.442	43
34.4552	24		34.4552	140		34.4552	113		34.4552	115		34.4552	41
34.4683	30		34.4683	133		34.4683	87		34.4683	131		34.4683	38
34.4814	32		34.4814	130		34.4814	113		34.4814	136		34.4814	43
34.4945	35		34.4945	133		34.4945	106		34.4945	112		34.4945	31
34.5077	35		34.5077	154		34.5077	99		34.5077	97		34.5077	37
34.5208	36		34.5208	148		34.5208	97		34.5208	109		34.5208	34
34.5339	39		34.5339	141		34.5339	82		34.5339	99		34.5339	34
34.5471	31		34.5471	132		34.5471	95		34.5471	128		34.5471	32
34.5602	33		34.5602	114		34.5602	89		34.5602	120		34.5602	28
34.5733	37		34.5733	125		34.5733	119		34.5733	117		34.5733	33
34.5865	23		34.5865	139		34.5865	90		34.5865	132		34.5865	48
34.5996	34		34.5996	132		34.5996	94		34.5996	107		34.5996	40
34.6127	31		34.6127	156		34.6127	93		34.6127	133		34.6127	36
34.6258	16		34.6258	124		34.6258	102		34.6258	113		34.6258	34
34.639	32		34.639	134		34.639	102		34.639	113		34.639	48
34.6521	30		34.6521	125		34.6521	83		34.6521	119		34.6521	44
34.6652	33		34.6652	113		34.6652	98		34.6652	133		34.6652	31
34.6784	40		34.6784	146		34.6784	117		34.6784	134		34.6784	43
34.6915	25		34.6915	130		34.6915	103		34.6915	101		34.6915	34
34.7046	33		34.7046	134		34.7046	116		34.7046	96		34.7046	35
34.7178	34		34.7178	141		34.7178	109		34.7178	110		34.7178	40
34.7309	45		34.7309	141		34.7309	100		34.7309	122		34.7309	34
34.744	39		34.744	126		34.744	113		34.744	103		34.744	24
34.7571	27		34.7571	127		34.7571	106		34.7571	96		34.7571	37
34.7703	34		34.7703	145		34.7703	125		34.7703	123		34.7703	39
34.7834	32		34.7834	160		34.7834	99		34.7834	104		34.7834	25
34.7965	27		34.7965	124		34.7965	92		34.7965	109		34.7965	43
34.8097	34		34.8097	134		34.8097	100		34.8097	97		34.8097	39
34.8228	31		34.8228	134		34.8228	102		34.8228	118		34.8228	31
34.8359	35		34.8359	126		34.8359	106		34.8359	117		34.8359	36
34.8491	33		34.8491	132		34.8491	104		34.8491	119		34.8491	43
34.8622	27		34.8622	142		34.8622	111		34.8622	109		34.8622	36
34.8753	27		34.8753	117		34.8753	114		34.8753	119		34.8753	33
34.8885	39		34.8885	133		34.8885	104		34.8885	109		34.8885	37
34.9016	28		34.9016	147		34.9016	98		34.9016	103		34.9016	40
34.9147	35		34.9147	121		34.9147	102		34.9147	113		34.9147	32
34.9278	34		34.9278	138		34.9278	102		34.9278	108		34.9278	34
34.941	36		34.941	120		34.941	103		34.941	107		34.941	47
34.9541	32		34.9541	141		34.9541	102		34.9541	108		34.9541	40
34.9672	38		34.9672	128		34.9672	98		34.9672	114		34.9672	18
34.9804	38		34.9804	134		34.9804	103		34.9804	114		34.9804	37
34.9935	37		34.9935	145		34.9935	92		34.9935	90		34.9935	32
35.0066	28		35.0066	129		35.0066	114		35.0066	132		35.0066	41
35.0198	36		35.0198	137		35.0198	95		35.0198	105		35.0198	46
35.0329	32		35.0329	114		35.0329	100		35.0329	122		35.0329	44
35.046	39		35.046	142		35.046	110		35.046	118		35.046	23
35.0591	36		35.0591	134		35.0591	88		35.0591	103		35.0591	32
35.0723	23		35.0723	148		35.0723	118		35.0723	110		35.0723	29
35.0854	32		35.0854	174		35.0854	93		35.0854	103		35.0854	32
35.0985	29		35.0985	149		35.0985	104		35.0985	116		35.0985	35
35.1117	28		35.1117	159		35.1117	95		35.1117	106		35.1117	33
35.1248	38		35.1248	121		35.1248	90		35.1248	133		35.1248	36
35.1379	32		35.1379	116		35.1379	99		35.1379	122		35.1379	31
35.1511	32		35.1511	158		35.1511	74		35.1511	134		35.1511	48
35.1642	28		35.1642	142		35.1642	116		35.1642	97		35.1642	40
35.1773	41		35.1773	117		35.1773	105		35.1773	110		35.1773	41
35.1904	32		35.1904	126		35.1904	92		35.1904	103		35.1904	38
35.2036	45		35.2036	139		35.2036	86		35.2036	118		35.2036	26
35.2167	32		35.2167	133		35.2167	124		35.2167	116		35.2167	30
35.2298	26		35.2298	119		35.2298	103		35.2298	125		35.2298	39
35.243	37		35.243	145		35.243	95		35.243	90		35.243	39
35.2561	33		35.2561	118		35.2561	92		35.2561	107		35.2561	33
35.2692	31		35.2692	131		35.2692	99		35.2692	116		35.2692	40
35.2824	28		35.2824	139		35.2824	107		35.2824	118		35.2824	43
35.2955	33		35.2955	126		35.2955	101		35.2955	103		35.2955	37
35.3086	32		35.3086	142		35.3086	117		35.3086	111		35.3086	37
35.3218	27		35.3218	126		35.3218	95		35.3218	125		35.3218	39
35.3349	25		35.3349	135		35.3349	94		35.3349	103		35.3349	44
35.348	19		35.348	131		35.348	97		35.348	112		35.348	36
35.3611	41		35.3611	144		35.3611	82		35.3611	108		35.3611	29
35.3743	39		35.3743	115		35.3743	87		35.3743	116		35.3743	32
35.3874	38		35.3874	138		35.3874	108		35.3874	143		35.3874	42
35.4005	32		35.4005	127		35.4005	110		35.4005	125		35.4005	33
35.4137	25		35.4137	121		35.4137	111		35.4137	124		35.4137	36
35.4268	34		35.4268	127		35.4268	99		35.4268	100		35.4268	39
35.4399	30		35.4399	126		35.4399	93		35.4399	117		35.4399	48
35.4531	30		35.4531	124		35.4531	93		35.4531	109		35.4531	40
35.4662	41		35.4662	130		35.4662	101		35.4662	106		35.4662	41
35.4793	46		35.4793	138		35.4793	105		35.4793	110		35.4793	46
35.4924	38		35.4924	138		35.4924	105		35.4924	103		35.4924	41
35.5056	34		35.5056	131		35.5056	83		35.5056	111		35.5056	39
35.5187	33		35.5187	143		35.5187	92		35.5187	118		35.5187	50
35.5318	30		35.5318	125		35.5318	128		35.5318	129		35.5318	21
35.545	37		35.545	132		35.545	101		35.545	106		35.545	36
35.5581	37		35.5581	130		35.5581	91		35.5581	126		35.5581	34
35.5712	37		35.5712	141		35.5712	100		35.5712	128		35.5712	41
35.5844	30		35.5844	116		35.5844	84		35.5844	97		35.5844	30
35.5975	32		35.5975	125		35.5975	116		35.5975	98		35.5975	31
35.6106	34		35.6106	119		35.6106	114		35.6106	102		35.6106	39
35.6237	45		35.6237	151		35.6237	103		35.6237	97		35.6237	30
35.6369	36		35.6369	125		35.6369	104		35.6369	125		35.6369	37
35.65	30		35.65	123		35.65	110		35.65	118		35.65	42
35.6631	41		35.6631	137		35.6631	122		35.6631	104		35.6631	44
35.6763	37		35.6763	139		35.6763	120		35.6763	106		35.6763	55
35.6894	22		35.6894	174		35.6894	129		35.6894	112		35.6894	42
35.7025	22		35.7025	132		35.7025	120		35.7025	111		35.7025	42
35.7157	24		35.7157	130		35.7157	111		35.7157	102		35.7157	38
35.7288	42		35.7288	123		35.7288	105		35.7288	133		35.7288	38
35.7419	39		35.7419	118		35.7419	113		35.7419	104		35.7419	29
35.755	25		35.755	132		35.755	107		35.755	146		35.755	47
35.7682	34		35.7682	152		35.7682	111		35.7682	138		35.7682	43
35.7813	25		35.7813	141		35.7813	117		35.7813	133		35.7813	35
35.7944	32		35.7944	148		35.7944	124		35.7944	135		35.7944	45
35.8076	47		35.8076	122		35.8076	112		35.8076	117		35.8076	39
35.8207	30		35.8207	148		35.8207	90		35.8207	130		35.8207	42
35.8338	46		35.8338	120		35.8338	110		35.8338	131		35.8338	39
35.847	28		35.847	133		35.847	97		35.847	121		35.847	53
35.8601	27		35.8601	146		35.8601	105		35.8601	112		35.8601	30
35.8732	23		35.8732	134		35.8732	112		35.8732	111		35.8732	36
35.8864	34		35.8864	131		35.8864	106		35.8864	99		35.8864	36
35.8995	27		35.8995	147		35.8995	108		35.8995	114		35.8995	50
35.9126	29		35.9126	123		35.9126	108		35.9126	117		35.9126	30
35.9257	25		35.9257	135		35.9257	90		35.9257	118		35.9257	36
35.9389	34		35.9389	152		35.9389	108		35.9389	107		35.9389	41
35.952	29		35.952	127		35.952	107		35.952	104		35.952	32
35.9651	27		35.9651	116		35.9651	98		35.9651	110		35.9651	38
35.9783	29		35.9783	144		35.9783	81		35.9783	121		35.9783	45
35.9914	33		35.9914	129		35.9914	118		35.9914	122		35.9914	46
36.0045	33		36.0045	138		36.0045	126		36.0045	110		36.0045	44
36.0177	34		36.0177	106		36.0177	95		36.0177	113		36.0177	47
36.0308	37		36.0308	158		36.0308	116		36.0308	88		36.0308	38
36.0439	40		36.0439	138		36.0439	91		36.0439	120		36.0439	44
36.057	36		36.057	144		36.057	124		36.057	107		36.057	33
36.0702	32		36.0702	122		36.0702	119		36.0702	104		36.0702	32
36.0833	34		36.0833	143		36.0833	100		36.0833	131		36.0833	51
36.0964	35		36.0964	126		36.0964	95		36.0964	97		36.0964	50
36.1096	35		36.1096	146		36.1096	112		36.1096	111		36.1096	33
36.1227	46		36.1227	145		36.1227	104		36.1227	129		36.1227	49
36.1358	39		36.1358	142		36.1358	115		36.1358	100		36.1358	48
36.149	66		36.149	163		36.149	124		36.149	130		36.149	32
36.1621	63		36.1621	173		36.1621	89		36.1621	118		36.1621	41
36.1752	70		36.1752	173		36.1752	109		36.1752	138		36.1752	33
36.1883	71		36.1883	171		36.1883	123		36.1883	126		36.1883	41
36.2015	75		36.2015	150		36.2015	118		36.2015	118		36.2015	44
36.2146	102		36.2146	152		36.2146	137		36.2146	102		36.2146	28
[truncated: 8,665 more rows]

## Sheet: In
Pristine In Foil
2-Theta	Intensity
(degrees)	(a.u.)
10.0066	397
10.0197	409
10.0328	415
10.046	384
10.0591	393
10.0722	389
10.0853	412
10.0985	399
10.1116	379
10.1247	379
10.1379	394
10.151	392
10.1641	393
10.1773	413
10.1904	394
10.2035	385
10.2166	363
10.2298	357
10.2429	401
10.256	428
10.2692	395
10.2823	414
10.2954	375
10.3086	374
10.3217	390
10.3348	393
10.348	436
10.3611	369
10.3742	397
10.3873	358
10.4005	390
10.4136	400
10.4267	370
10.4399	391
10.453	376
10.4661	359
10.4793	391
10.4924	353
10.5055	386
10.5186	380
10.5318	430
10.5449	427
10.558	378
10.5712	406
10.5843	404
10.5974	381
10.6106	389
10.6237	405
10.6368	385
10.6499	374
10.6631	381
10.6762	384
10.6893	381
10.7025	399
10.7156	367
10.7287	398
10.7419	395
10.755	354
10.7681	379
10.7813	404
10.7944	367
10.8075	372
10.8206	397
10.8338	384
10.8469	348
10.86	377
10.8732	360
10.8863	376
10.8994	367
10.9126	393
10.9257	376
10.9388	370
10.9519	385
10.9651	385
10.9782	355
10.9913	390
11.0045	364
11.0176	347
11.0307	377
11.0439	347
11.057	387
11.0701	377
11.0832	396
11.0964	374
11.1095	404
11.1226	345
11.1358	393
11.1489	367
11.162	371
11.1752	398
11.1883	371
11.2014	372
11.2146	365
11.2277	353
11.2408	382
11.2539	374
11.2671	365
11.2802	400
11.2933	363
11.3065	412
11.3196	348
11.3327	371
11.3459	380
11.359	363
11.3721	364
11.3852	362
11.3984	368
11.4115	370
11.4246	364
11.4378	367
11.4509	389
11.464	363
11.4772	360
11.4903	382
11.5034	382
11.5165	363
11.5297	381
11.5428	369
11.5559	365
11.5691	382
11.5822	392
11.5953	399
11.6085	327
11.6216	354
11.6347	373
11.6479	405
11.661	373
11.6741	381
11.6872	373
11.7004	381
11.7135	368
11.7266	362
11.7398	389
11.7529	351
11.766	383
11.7792	330
11.7923	350
11.8054	370
11.8185	362
11.8317	372
11.8448	367
11.8579	400
11.8711	379
11.8842	357
11.8973	374
11.9105	342
11.9236	388
11.9367	319
11.9498	383
11.963	349
11.9761	369
11.9892	410
12.0024	358
12.0155	393
12.0286	412
12.0418	381
12.0549	349
12.068	360
12.0811	367
12.0943	347
12.1074	354
12.1205	354
12.1337	354
12.1468	393
12.1599	355
12.1731	356
12.1862	392
12.1993	398
12.2125	356
12.2256	357
12.2387	376
12.2518	365
12.265	384
12.2781	362
12.2912	398
12.3044	370
12.3175	380
12.3306	362
12.3438	358
12.3569	383
12.37	364
12.3831	385
12.3963	363
12.4094	403
12.4225	359
12.4357	347
12.4488	366
12.4619	364
12.4751	336
12.4882	377
12.5013	406
12.5144	364
12.5276	356
12.5407	378
12.5538	357
12.567	346
12.5801	370
12.5932	363
12.6064	383
12.6195	368
12.6326	374
12.6458	355
12.6589	380
12.672	384
12.6851	373
12.6983	369
12.7114	377
12.7245	390
12.7377	421
12.7508	386
12.7639	373
12.7771	381
12.7902	346
12.8033	363
12.8164	371
12.8296	352
12.8427	362
12.8558	339
12.869	384
12.8821	343
12.8952	376
12.9084	355
12.9215	364
12.9346	398
12.9477	352
12.9609	347
12.974	383
12.9871	343
13.0003	375
13.0134	385
13.0265	394
13.0397	389
13.0528	383
13.0659	373
13.0791	371
13.0922	390
13.1053	395
13.1184	376
13.1316	414
13.1447	354
13.1578	412
13.171	367
13.1841	353
13.1972	396
13.2104	367
13.2235	382
13.2366	363
13.2497	396
13.2629	392
13.276	397
13.2891	377
13.3023	357
13.3154	419
13.3285	409
13.3417	415
13.3548	379
13.3679	363
13.381	357
13.3942	369
13.4073	364
13.4204	428
13.4336	370
13.4467	400
13.4598	348
13.473	365
13.4861	381
13.4992	375
13.5124	381
13.5255	337
13.5386	417
13.5517	390
13.5649	360
13.578	355
13.5911	380
13.6043	348
13.6174	372
13.6305	407
13.6437	377
13.6568	370
13.6699	377
13.683	395
13.6962	398
13.7093	427
13.7224	408
13.7356	360
13.7487	384
13.7618	383
13.775	395
13.7881	434
13.8012	382
13.8143	383
13.8275	384
13.8406	382
13.8537	414
13.8669	395
13.88	387
13.8931	347
13.9063	378
13.9194	386
13.9325	380
13.9456	406
13.9588	393
13.9719	417
13.985	399
13.9982	402
14.0113	432
14.0244	430
14.0376	416
14.0507	385
14.0638	418
14.077	415
14.0901	394
14.1032	419
14.1163	414
14.1295	394
14.1426	398
14.1557	401
14.1689	375
14.182	391
14.1951	382
14.2083	393
14.2214	400
14.2345	416
14.2476	398
14.2608	397
14.2739	342
14.287	431
14.3002	455
14.3133	419
14.3264	429
14.3396	438
14.3527	402
14.3658	439
14.3789	411
14.3921	412
14.4052	406
14.4183	402
14.4315	413
14.4446	411
14.4577	377
14.4709	408
14.484	393
14.4971	467
14.5103	456
14.5234	431
14.5365	434
14.5496	404
14.5628	384
14.5759	411
14.589	422
14.6022	446
14.6153	444
14.6284	433
14.6416	435
14.6547	396
14.6678	407
14.6809	401
14.6941	435
14.7072	394
14.7203	426
14.7335	395
14.7466	427
14.7597	435
14.7729	436
14.786	418
14.7991	425
14.8122	439
14.8254	409
14.8385	407
14.8516	433
14.8648	390
14.8779	474
14.891	469
14.9042	435
14.9173	397
14.9304	444
14.9436	458
14.9567	470
14.9698	430
14.9829	455
14.9961	420
15.0092	422
15.0223	473
15.0355	396
15.0486	459
15.0617	459
15.0749	414
15.088	446
15.1011	465
15.1142	423
15.1274	430
15.1405	446
15.1536	460
15.1668	428
15.1799	448
15.193	424
15.2062	468
15.2193	465
15.2324	435
15.2455	461
15.2587	452
15.2718	463
15.2849	466
15.2981	452
15.3112	458
15.3243	478
15.3375	464
15.3506	505
15.3637	457
15.3769	467
15.39	466
15.4031	465
15.4162	503
15.4294	467
15.4425	470
15.4556	468
15.4688	440
15.4819	456
15.495	491
15.5082	470
15.5213	411
15.5344	494
15.5475	464
15.5607	515
15.5738	441
15.5869	458
15.6001	487
15.6132	460
15.6263	474
15.6395	487
15.6526	482
15.6657	494
15.6788	461
15.692	488
15.7051	481
15.7182	472
15.7314	480
15.7445	480
15.7576	474
15.7708	455
15.7839	528
15.797	467
15.8102	463
15.8233	465
15.8364	478
15.8495	502
15.8627	498
15.8758	459
15.8889	483
15.9021	435
15.9152	452
15.9283	520
15.9415	511
15.9546	524
15.9677	473
15.9808	492
15.994	536
16.0071	503
16.0202	512
16.0334	466
16.0465	524
16.0596	472
16.0728	509
16.0859	546
16.099	493
16.1121	505
16.1253	484
16.1384	532
16.1515	517
16.1647	489
16.1778	510
16.1909	507
16.2041	477
16.2172	505
16.2303	539
16.2434	505
16.2566	476
16.2697	491
16.2828	483
16.296	519
16.3091	464
16.3222	473
16.3354	532
16.3485	501
16.3616	529
16.3748	559
16.3879	554
16.401	556
16.4141	510
16.4273	500
16.4404	504
16.4535	531
16.4667	522
16.4798	537
16.4929	576
16.5061	492
16.5192	544
16.5323	544
16.5454	518
16.5586	513
16.5717	553
16.5848	524
16.598	566
16.6111	562
16.6242	562
16.6374	570
16.6505	568
16.6636	558
16.6767	540
16.6899	554
16.703	562
16.7161	592
16.7293	528
16.7424	535
16.7555	544
16.7687	555
16.7818	543
16.7949	529
16.8081	552
16.8212	594
16.8343	565
16.8474	595
16.8606	534
16.8737	568
16.8868	619
16.9	572
16.9131	568
16.9262	559
16.9394	529
16.9525	606
16.9656	573
16.9787	531
16.9919	580
17.005	563
17.0181	569
17.0313	543
17.0444	598
17.0575	536
17.0707	613
17.0838	626
17.0969	549
17.11	532
17.1232	578
17.1363	621
17.1494	596
17.1626	618
17.1757	554
17.1888	578
17.202	618
17.2151	587
17.2282	581
17.2414	549
17.2545	585
17.2676	558
17.2807	572
17.2939	608
17.307	600
17.3201	552
17.3333	562
17.3464	557
17.3595	568
17.3727	600
17.3858	569
17.3989	625
17.412	596
17.4252	599
17.4383	569
17.4514	606
17.4646	540
17.4777	626
17.4908	609
17.504	611
17.5171	598
17.5302	630
17.5433	599
17.5565	575
17.5696	589
17.5827	548
17.5959	633
17.609	564
17.6221	588
17.6353	613
17.6484	652
17.6615	576
17.6747	600
17.6878	582
17.7009	661
17.714	613
17.7272	589
17.7403	598
17.7534	642
17.7666	636
17.7797	615
17.7928	625
17.806	617
17.8191	582
17.8322	658
17.8453	575
17.8585	634
17.8716	584
17.8847	625
17.8979	656
17.911	602
17.9241	658
17.9373	558
17.9504	617
17.9635	634
17.9766	629
17.9898	627
18.0029	586
18.016	585
18.0292	580
18.0423	616
18.0554	629
18.0686	613
18.0817	647
18.0948	642
18.1079	583
18.1211	607
18.1342	593
18.1473	649
18.1605	616
18.1736	640
18.1867	672
18.1999	648
18.213	655
18.2261	630
18.2393	591
18.2524	642
18.2655	630
18.2786	671
18.2918	645
18.3049	638
18.318	629
18.3312	631
18.3443	626
18.3574	600
18.3706	623
18.3837	607
18.3968	619
18.4099	635
18.4231	626
18.4362	626
18.4493	609
18.4625	645
18.4756	620
18.4887	591
18.5019	665
18.515	649
18.5281	598
18.5412	666
18.5544	632
18.5675	630
18.5806	596
18.5938	684
18.6069	622
18.62	617
18.6332	652
18.6463	635
18.6594	627
18.6726	645
18.6857	641
18.6988	628
18.7119	664
18.7251	635
18.7382	681
18.7513	605
18.7645	660
18.7776	617
18.7907	656
18.8039	631
18.817	630
18.8301	650
18.8432	619
18.8564	601
18.8695	654
18.8826	668
18.8958	666
18.9089	637
18.922	664
18.9352	693
18.9483	649
18.9614	606
18.9745	678
18.9877	639
19.0008	611
19.0139	614
19.0271	615
19.0402	623
19.0533	662
19.0665	633
19.0796	592
19.0927	630
19.1059	664
19.119	617
19.1321	601
19.1452	592
19.1584	678
19.1715	640
19.1846	629
19.1978	639
19.2109	632
19.224	617
19.2372	637
19.2503	659
19.2634	660
19.2765	630
19.2897	592
19.3028	598
19.3159	652
19.3291	629
19.3422	618
19.3553	638
19.3685	612
19.3816	543
19.3947	640
19.4078	590
19.421	596
19.4341	658
19.4472	608
19.4604	603
19.4735	625
19.4866	597
19.4998	572
19.5129	597
19.526	637
19.5392	609
19.5523	590
19.5654	614
19.5785	620
19.5917	621
19.6048	587
19.6179	563
19.6311	601
19.6442	551
19.6573	595
19.6705	581
19.6836	675
19.6967	637
19.7098	606
19.723	583
19.7361	638
19.7492	588
19.7624	616
19.7755	614
19.7886	617
19.8018	530
19.8149	553
19.828	609
19.8411	528
19.8543	577
19.8674	622
19.8805	588
19.8937	587
19.9068	591
19.9199	565
19.9331	575
19.9462	570
19.9593	599
19.9724	580
19.9856	560
19.9987	582
20.0118	557
20.025	532
20.0381	610
20.0512	606
20.0644	560
20.0775	584
20.0906	579
20.1038	559
20.1169	572
20.13	551
20.1431	598
20.1563	563
20.1694	578
20.1825	579
20.1957	603
20.2088	548
20.2219	573
20.2351	559
20.2482	597
20.2613	592
20.2744	577
20.2876	539
20.3007	551
20.3138	534
20.327	576
20.3401	566
20.3532	558
20.3664	566
20.3795	554
20.3926	535
20.4057	554
20.4189	547
20.432	504
20.4451	528
20.4583	570
20.4714	561
20.4845	536
20.4977	547
20.5108	536
20.5239	562
20.5371	558
20.5502	484
20.5633	529
20.5764	532
20.5896	489
20.6027	515
20.6158	538
20.629	485
20.6421	556
20.6552	519
20.6684	526
20.6815	560
20.6946	580
20.7077	573
20.7209	506
20.734	496
20.7471	513
20.7603	478
20.7734	547
20.7865	486
20.7997	559
20.8128	521
20.8259	471
20.839	534
20.8522	543
20.8653	507
20.8784	514
20.8916	510
20.9047	564
20.9178	495
20.931	485
20.9441	507
20.9572	550
20.9704	515
20.9835	464
20.9966	501
21.0097	526
21.0229	534
21.036	513
21.0491	505
21.0623	476
21.0754	475
21.0885	473
21.1017	504
21.1148	482
21.1279	482
21.141	464
21.1542	493
21.1673	498
21.1804	462
21.1936	505
21.2067	514
21.2198	492
21.233	485
21.2461	457
21.2592	512
21.2723	409
21.2855	496
21.2986	488
21.3117	489
21.3249	503
21.338	470
21.3511	488
21.3643	505
21.3774	477
21.3905	471
21.4037	449
21.4168	432
21.4299	489
21.443	462
21.4562	458
21.4693	517
21.4824	466
21.4956	469
21.5087	428
21.5218	441
21.535	443
21.5481	453
21.5612	429
21.5743	432
21.5875	450
21.6006	483
21.6137	468
21.6269	443
21.64	463
21.6531	430
21.6663	440
21.6794	471
21.6925	468
21.7056	467
21.7188	458
21.7319	430
21.745	441
21.7582	437
21.7713	445
21.7844	423
21.7976	428
21.8107	460
21.8238	440
21.8369	444
21.8501	438
21.8632	448
21.8763	412
21.8895	390
21.9026	414
21.9157	446
21.9289	467
21.942	421
21.9551	450
21.9683	431
21.9814	417
21.9945	393
22.0076	393
22.0208	454
22.0339	444
22.047	419
22.0602	398
22.0733	430
22.0864	420
22.0996	426
22.1127	399
22.1258	405
22.1389	391
22.1521	400
22.1652	407
22.1783	384
22.1915	385
22.2046	409
22.2177	411
22.2309	421
22.244	408
22.2571	404
22.2702	403
22.2834	394
22.2965	396
22.3096	403
22.3228	398
22.3359	393
22.349	400
22.3622	381
22.3753	387
22.3884	419
22.4016	385
22.4147	358
22.4278	409
22.4409	391
22.4541	389
22.4672	372
22.4803	377
22.4935	366
22.5066	324
22.5197	361
22.5329	412
22.546	400
22.5591	360
22.5722	409
22.5854	350
22.5985	400
22.6116	388
22.6248	366
22.6379	383
22.651	380
22.6642	386
22.6773	414
22.6904	385
22.7035	405
22.7167	369
22.7298	363
22.7429	364
22.7561	383
22.7692	388
22.7823	377
22.7955	343
22.8086	361
22.8217	331
22.8349	372
22.848	362
22.8611	373
22.8742	332
22.8874	358
22.9005	359
22.9136	324
22.9268	358
22.9399	336
22.953	342
22.9662	331
22.9793	344
22.9924	329
23.0055	362
23.0187	363
23.0318	340
23.0449	327
23.0581	353
23.0712	356
23.0843	362
23.0975	328
23.1106	374
23.1237	333
23.1368	362
23.15	334
23.1631	348
23.1762	368
23.1894	341
23.2025	326
23.2156	369
23.2288	352
23.2419	355
23.255	345
23.2682	349
23.2813	348
23.2944	370
23.3075	343
23.3207	348
23.3338	325
23.3469	297
23.3601	341
23.3732	346
23.3863	342
23.3995	296
23.4126	322
23.4257	297
23.4388	357
23.452	349
23.4651	319
23.4782	341
23.4914	357
23.5045	387
23.5176	331
23.5308	348
23.5439	337
23.557	306
23.5701	319
23.5833	321
23.5964	325
23.6095	338
23.6227	288
23.6358	345
23.6489	315
23.6621	308
23.6752	305
23.6883	296
23.7014	332
23.7146	298
23.7277	306
23.7408	298
23.754	303
23.7671	341
23.7802	309
23.7934	320
23.8065	329
23.8196	332
23.8328	298
23.8459	295
23.859	332
23.8721	326
23.8853	330
23.8984	341
23.9115	320
23.9247	334
23.9378	316
23.9509	283
23.9641	293
23.9772	309
23.9903	344
24.0034	296
24.0166	334
24.0297	313
24.0428	312
24.056	309
24.0691	296
24.0822	314
24.0954	290
24.1085	297
24.1216	306
24.1347	314
24.1479	241
24.161	264
24.1741	289
24.1873	304
24.2004	303
24.2135	288
24.2267	274
24.2398	245
24.2529	305
24.2661	305
24.2792	302
24.2923	297
24.3054	322
24.3186	292
24.3317	294
24.3448	298
24.358	297
24.3711	265
24.3842	283
24.3974	313
24.4105	305
24.4236	332
24.4367	314
24.4499	271
24.463	302
24.4761	286
24.4893	282
24.5024	273
24.5155	306
24.5287	292
24.5418	303
24.5549	269
24.568	293
24.5812	265
24.5943	290
24.6074	299
24.6206	301
24.6337	294
24.6468	241
24.66	296
24.6731	293
24.6862	290
24.6994	278
24.7125	277
24.7256	283
24.7387	266
24.7519	306
24.765	274
24.7781	299
24.7913	290
24.8044	303
24.8175	263
24.8307	283
24.8438	262
24.8569	271
24.87	290
24.8832	297
24.8963	274
24.9094	284
24.9226	259
24.9357	293
24.9488	295
24.962	265
24.9751	268
24.9882	316
25.0013	261
25.0145	246
25.0276	282
25.0407	277
25.0539	242
25.067	260
25.0801	276
25.0933	275
25.1064	270
25.1195	233
25.1327	273
25.1458	272
25.1589	276
25.172	231
25.1852	248
25.1983	269
25.2114	284
25.2246	284
25.2377	244
25.2508	259
25.264	270
25.2771	264
25.2902	275
25.3033	215
25.3165	246
25.3296	240
25.3427	238
25.3559	249
25.369	238
25.3821	273
25.3953	227
25.4084	274
25.4215	248
25.4346	236
25.4478	268
25.4609	256
25.474	242
25.4872	268
25.5003	240
25.5134	242
25.5266	235
25.5397	258
25.5528	266
25.566	245
25.5791	250
25.5922	238
25.6053	269
25.6185	258
25.6316	277
25.6447	242
25.6579	289
25.671	238
25.6841	270
25.6973	295
25.7104	248
25.7235	285
25.7366	269
25.7498	239
25.7629	267
25.776	271
25.7892	231
25.8023	229
25.8154	245
25.8286	247
25.8417	270
25.8548	234
25.8679	266
25.8811	237
25.8942	237
25.9073	239
25.9205	261
25.9336	228
25.9467	223
25.9599	237
25.973	238
25.9861	272
25.9992	229
26.0124	237
26.0255	238
26.0386	259
26.0518	219
26.0649	229
26.078	267
26.0912	206
26.1043	227
26.1174	229
26.1306	228
26.1437	196
26.1568	223
26.1699	217
26.1831	262
26.1962	219
26.2093	282
26.2225	224
26.2356	217
26.2487	229
26.2619	221
26.275	244
26.2881	214
26.3012	261
26.3144	231
26.3275	261
26.3406	237
26.3538	215
26.3669	268
26.38	224
26.3932	227
26.4063	231
26.4194	226
26.4325	225
26.4457	210
26.4588	263
26.4719	239
26.4851	217
26.4982	232
26.5113	205
26.5245	239
26.5376	214
26.5507	192
26.5639	235
26.577	222
26.5901	266
26.6032	259
26.6164	240
26.6295	220
26.6426	236
26.6558	222
26.6689	241
26.682	231
26.6952	219
26.7083	240
26.7214	208
26.7345	216
26.7477	209
26.7608	226
26.7739	190
26.7871	222
26.8002	228
26.8133	213
26.8265	221
26.8396	223
26.8527	234
26.8658	238
26.879	188
26.8921	241
26.9052	229
26.9184	211
26.9315	260
26.9446	224
26.9578	207
26.9709	224
26.984	210
26.9972	237
27.0103	200
27.0234	204
27.0365	225
27.0497	199
27.0628	198
27.0759	210
27.0891	198
27.1022	209
27.1153	201
27.1285	235
27.1416	221
27.1547	222
27.1678	211
27.181	211
27.1941	203
27.2072	198
27.2204	219
27.2335	202
27.2466	208
27.2598	179
27.2729	180
27.286	184
27.2991	208
27.3123	205
27.3254	192
27.3385	183
27.3517	202
27.3648	189
27.3779	171
27.3911	188
27.4042	223
27.4173	196
27.4305	200
27.4436	182
27.4567	203
27.4698	244
27.483	192
27.4961	188
27.5092	225
27.5224	208
27.5355	216
27.5486	194
27.5618	177
27.5749	238
27.588	212
27.6011	189
27.6143	215
27.6274	172
27.6405	211
27.6537	193
27.6668	194
27.6799	208
27.6931	191
27.7062	194
27.7193	204
27.7324	178
27.7456	177
27.7587	197
27.7718	191
27.785	227
27.7981	200
27.8112	212
27.8244	192
27.8375	223
27.8506	207
27.8637	168
27.8769	191
27.89	165
27.9031	182
27.9163	190
27.9294	207
27.9425	193
27.9557	205
27.9688	223
27.9819	164
27.9951	212
28.0082	193
28.0213	210
28.0344	183
28.0476	205
28.0607	190
28.0738	193
28.087	163
28.1001	180
28.1132	173
28.1264	184
28.1395	169
28.1526	199
28.1657	202
28.1789	199
28.192	163
28.2051	205
28.2183	163
28.2314	175
28.2445	184
28.2577	192
28.2708	183
28.2839	188
28.297	188
28.3102	195
28.3233	174
28.3364	204
28.3496	172
28.3627	195
28.3758	167
28.389	177
28.4021	184
28.4152	187
28.4284	207
28.4415	172
28.4546	178
28.4677	173
28.4809	190
28.494	195
28.5071	186
28.5203	175
28.5334	179
28.5465	173
28.5597	184
28.5728	182
28.5859	175
28.599	158
28.6122	173
28.6253	198
28.6384	142
28.6516	173
28.6647	162
28.6778	203
28.691	171
28.7041	164
28.7172	185
28.7303	155
28.7435	164
28.7566	186
28.7697	162
28.7829	169
28.796	148
28.8091	172
28.8223	166
28.8354	168
28.8485	172
28.8617	159
28.8748	174
28.8879	183
28.901	155
28.9142	168
28.9273	180
28.9404	152
28.9536	168
28.9667	183
28.9798	180
28.993	166
29.0061	152
29.0192	154
29.0323	180
29.0455	189
29.0586	177
29.0717	179
29.0849	193
29.098	162
29.1111	182
29.1243	150
29.1374	183
29.1505	159
29.1636	174
29.1768	143
29.1899	164
29.203	156
29.2162	148
29.2293	153
29.2424	127
29.2556	146
29.2687	146
29.2818	173
29.295	164
29.3081	164
29.3212	150
29.3343	191
29.3475	167
29.3606	136
29.3737	149
29.3869	150
29.4	154
29.4131	152
29.4263	174
29.4394	156
29.4525	173
29.4656	153
29.4788	167
29.4919	133
29.505	167
29.5182	168
29.5313	130
29.5444	155
29.5576	153
29.5707	141
29.5838	148
29.5969	164
29.6101	148
29.6232	160
29.6363	144
29.6495	162
29.6626	150
29.6757	159
29.6889	180
29.702	155
29.7151	168
29.7282	155
29.7414	144
29.7545	160
29.7676	148
29.7808	127
29.7939	131
29.807	135
29.8202	133
29.8333	146
29.8464	165
29.8596	162
29.8727	138
29.8858	130
29.8989	169
29.9121	166
29.9252	155
29.9383	155
29.9515	176
29.9646	158
29.9777	129
29.9909	146
30.004	186
30.0171	166
30.0302	135
30.0434	135
30.0565	159
30.0696	155
30.0828	149
30.0959	144
30.109	151
30.1222	156
30.1353	156
30.1484	143
30.1615	147
30.1747	148
30.1878	159
30.2009	155
30.2141	151
30.2272	151
30.2403	135
30.2535	141
30.2666	164
30.2797	153
30.2929	151
30.306	150
30.3191	153
30.3322	131
30.3454	140
30.3585	130
30.3716	142
30.3848	138
30.3979	151
30.411	164
30.4242	134
30.4373	147
30.4504	130
30.4635	147
30.4767	137
30.4898	143
30.5029	138
30.5161	153
30.5292	146
30.5423	153
30.5555	145
30.5686	136
30.5817	151
30.5948	140
30.608	129
30.6211	152
30.6342	151
30.6474	136
30.6605	138
30.6736	149
30.6868	145
30.6999	126
30.713	158
30.7262	134
30.7393	145
30.7524	143
30.7655	140
30.7787	138
30.7918	158
30.8049	155
30.8181	153
30.8312	142
30.8443	129
30.8575	144
30.8706	135
30.8837	128
30.8968	126
30.91	146
30.9231	158
30.9362	134
30.9494	132
30.9625	159
30.9756	129
30.9888	131
31.0019	131
31.015	137
31.0281	137
31.0413	134
31.0544	144
31.0675	135
31.0807	141
31.0938	153
31.1069	131
31.1201	137
31.1332	150
31.1463	148
31.1595	144
31.1726	141
31.1857	128
31.1988	145
31.212	126
31.2251	125
31.2382	135
31.2514	116
31.2645	133
31.2776	142
31.2908	138
31.3039	130
31.317	124
31.3301	136
31.3433	127
31.3564	128
31.3695	138
31.3827	154
31.3958	156
31.4089	140
31.4221	151
31.4352	173
31.4483	150
31.4614	156
31.4746	150
31.4877	145
31.5008	142
31.514	126
31.5271	142
31.5402	131
31.5534	143
31.5665	132
31.5796	119
31.5927	131
31.6059	143
31.619	166
31.6321	129
31.6453	126
31.6584	134
31.6715	152
31.6847	151
31.6978	152
31.7109	149
31.7241	142
31.7372	128
31.7503	154
31.7634	139
31.7766	140
31.7897	149
31.8028	144
31.816	144
31.8291	158
31.8422	143
31.8554	141
31.8685	114
31.8816	154
31.8947	121
31.9079	131
31.921	145
31.9341	145
31.9473	144
31.9604	143
31.9735	147
31.9867	138
31.9998	123
32.0129	144
32.026	149
32.0392	131
32.0523	159
32.0654	138
32.0786	145
32.0917	124
32.1048	134
32.118	134
32.1311	141
32.1442	139
32.1574	137
32.1705	137
32.1836	128
32.1967	148
32.2099	138
32.223	140
32.2361	129
32.2493	142
32.2624	153
32.2755	146
32.2887	132
32.3018	124
32.3149	145
32.328	153
32.3412	148
32.3543	148
32.3674	147
32.3806	145
32.3937	136
32.4068	136
32.42	153
32.4331	136
32.4462	127
32.4593	142
32.4725	142
32.4856	159
32.4987	139
32.5119	125
32.525	132
32.5381	147
32.5513	116
32.5644	136
32.5775	157
32.5907	136
32.6038	168
32.6169	153
32.63	157
32.6432	156
32.6563	153
32.6694	146
32.6826	178
32.6957	192
32.7088	194
32.722	213
32.7351	199
32.7482	205
32.7613	231
32.7745	235
32.7876	273
32.8007	315
32.8139	446
32.827	658
32.8401	1210
32.8533	2554
32.8664	4680
32.8795	4030
32.8926	1962
32.9058	951
32.9189	793
32.932	1088
32.9452	1862
32.9583	2264
32.9714	1388
32.9846	674
32.9977	374
33.0108	293
33.024	240
33.0371	194
33.0502	181
33.0633	164
33.0765	159
33.0896	154
33.1027	151
33.1159	155
33.129	120
33.1421	158
33.1553	157
33.1684	130
33.1815	139
33.1946	138
33.2078	123
33.2209	141
33.234	131
33.2472	136
33.2603	131
33.2734	134
33.2866	149
33.2997	102
33.3128	118
33.3259	132
33.3391	119
33.3522	118
33.3653	132
33.3785	142
33.3916	135
33.4047	124
33.4179	98
33.431	122
33.4441	108
33.4573	138
33.4704	121
33.4835	120
33.4966	123
33.5098	118
33.5229	125
33.536	105
33.5492	119
33.5623	118
33.5754	103
33.5886	115
33.6017	110
33.6148	116
33.6279	137
33.6411	125
33.6542	153
33.6673	134
33.6805	122
33.6936	116
33.7067	128
33.7199	123
33.733	121
33.7461	104
33.7592	119
33.7724	107
33.7855	120
33.7986	117
33.8118	125
33.8249	123
33.838	126
33.8512	119
33.8643	128
33.8774	128
33.8905	107
33.9037	126
33.9168	111
33.9299	124
33.9431	139
33.9562	109
33.9693	123
33.9825	130
33.9956	122
34.0087	110
34.0219	117
34.035	123
34.0481	121
34.0612	92
34.0744	116
34.0875	125
34.1006	121
34.1138	112
34.1269	110
34.14	119
34.1532	119
34.1663	93
34.1794	114
34.1925	118
34.2057	109
34.2188	120
34.2319	115
34.2451	129
34.2582	125
34.2713	106
34.2845	130
34.2976	122
34.3107	110
34.3238	113
34.337	130
34.3501	99
34.3632	112
34.3764	119
34.3895	102
34.4026	120
34.4158	106
34.4289	115
34.442	114
34.4552	99
34.4683	93
34.4814	114
34.4945	112
34.5077	113
34.5208	114
34.5339	133
34.5471	126
34.5602	128
34.5733	113
34.5865	119
34.5996	120
34.6127	118
34.6258	105
34.639	110
34.6521	117
34.6652	133
34.6784	124
34.6915	132
34.7046	127
34.7178	146
34.7309	126
34.744	106
34.7571	123
34.7703	113
34.7834	114
34.7965	88
34.8097	123
34.8228	97
34.8359	133
34.8491	91
34.8622	129
34.8753	111
34.8885	107
34.9016	114
34.9147	130
34.9278	129
34.941	131
34.9541	124
34.9672	108
34.9804	120
34.9935	118
35.0066	116
35.0198	101
35.0329	126
35.046	124
35.0591	115
35.0723	124
35.0854	103
35.0985	112
35.1117	111
35.1248	117
35.1379	106
35.1511	114
35.1642	110
35.1773	116
35.1904	124
35.2036	106
35.2167	110
35.2298	130
35.243	111
35.2561	111
35.2692	125
35.2824	102
35.2955	140
35.3086	92
35.3218	107
35.3349	124
35.348	111
35.3611	103
35.3743	114
35.3874	126
35.4005	117
35.4137	120
35.4268	113
35.4399	113
35.4531	105
35.4662	118
35.4793	114
35.4924	108
35.5056	116
35.5187	101
35.5318	116
35.545	121
35.5581	108
35.5712	101
35.5844	122
35.5975	117
35.6106	108
35.6237	127
35.6369	118
35.65	111
35.6631	113
35.6763	114
35.6894	99
35.7025	103
35.7157	115
35.7288	104
35.7419	127
35.755	119
35.7682	128
35.7813	131
35.7944	115
35.8076	128
35.8207	120
35.8338	128
35.847	94
35.8601	114
35.8732	122
35.8864	135
35.8995	130
35.9126	137
35.9257	115
35.9389	109
35.952	114
35.9651	132
35.9783	137
35.9914	138
36.0045	126
36.0177	106
36.0308	129
36.0439	127
36.057	166
36.0702	138
36.0833	135
36.0964	152
36.1096	140
36.1227	160
36.1358	186
36.149	202
36.1621	278
36.1752	354
36.1883	550
36.2015	994
36.2146	1818
[truncated: 8,665 more rows]
