# Supplementary material for: Aluminum foil negative electrodes with multiphase microstructure for all-solid-state Li-ion batteries
Source: Nat Commun. 2023 Jul 18;14:3975. doi: 10.1038/s41467-023-39685-x (PMC10354103; doi:10.1038/s41467-023-39685-x)
Supplement: Supplementary file 3 — Source Data [file 41467_2023_39685_MOESM3_ESM.zip › S2 Indium Cell.xlsx]

## Sheet: S2 A&B
Cycle 1					0.4 mA / cm2					0.8 mA / cm2					3 mA / cm2					5 mA / cm2
Charge Areal Capacity	Voltage	Discharge Areal Capacity	Voltage		Charge Areal Capacity	Voltage	Discharge Areal Capacity	Voltage		Charge Areal Capacity	Voltage	Discharge Areal Capacity	Voltage		Charge Areal Capacity	Voltage	Discharge Areal Capacity	Voltage		Charge Areal Capacity	Voltage	Discharge Areal Capacity	Voltage
(mAh/cm2)	(V)	(mAh/cm2)	(V)		(mAh/cm2)	(V)	(mAh/cm2)	(V)		(mAh/cm2)	(V)	(mAh/cm2)	(V)		(mAh/cm2)	(V)	(mAh/cm2)	(V)		(mAh/cm2)	(V)	(mAh/cm2)	(V)
0.000561798	1.3498	0	3.6186		0	2.5887	0	3.6672		0	2.9393	0	3.6263		0	3.1957	0	3.3888		0	3.3361	0	3.169
0.00112	1.6481	0.000561798	3.6179		0.000561798	2.5729	0.000561798	3.6669		0.00112	2.9393	0.00112	3.6263		0.00421	3.1957	0.00421	3.3842		0.08329	3.3547	0.08329	3.0614
0.00169	1.8493	0.00112	3.617		0.00112	2.8172	0.00112	3.6635		0.00239	3.0125	0.00239	3.6229		0.00829	3.2072	0.00829	3.3712		0.16657	3.3662	0.16657	3.01
0.00239	2.0976	0.00169	3.6155		0.00169	2.9368	0.00169	3.6626		0.00351	3.0345	0.00351	3.6186		0.0125	3.2143	0.0125	3.3625		0.25	3.3805	0.25	2.9722
0.00295	2.2743	0.00239	3.6136		0.00239	2.9635	0.00239	3.6613		0.00463	3.0428	0.00463	3.617		0.01657	3.2165	0.01657	3.3557		0.33329	3.3919	0.33329	2.9446
0.00351	2.358	0.00295	3.6133		0.00295	2.9777	0.00295	3.661		0.00576	3.0472	0.00576	3.6148		0.02079	3.2192	0.02079	3.3501		0.41657	3.4046	0.41657	2.9201
0.00407	2.3965	0.00351	3.613		0.00351	2.983	0.00351	3.6582		0.00702	3.049	0.00702	3.613		0.025	3.2202	0.025	3.3423		0.49986	3.4167	0.49986	2.8996
0.00463	2.4287	0.00407	3.6117		0.00407	2.9886	0.00407	3.6576		0.00815	3.0515	0.00815	3.6114		0.02907	3.2214	0.02907	3.3377		0.58329	3.4285	0.58315	2.8832
0.0052	2.4526	0.00463	3.6108		0.00463	2.992	0.00463	3.657		0.00927	3.0534	0.00927	3.6096		0.03329	3.2233	0.03329	3.334		0.66657	3.4415	0.66657	2.8671
0.00576	2.4805	0.0052	3.6102		0.0052	2.9951	0.0052	3.6567		0.01039	3.0556	0.01039	3.6077		0.03736	3.2245	0.03736	3.3305		0.74986	3.4536	0.74986	2.8522
0.00632	2.505	0.00576	3.6099		0.00576	2.9976	0.00576	3.6558		0.01166	3.0565	0.01166	3.6068		0.04157	3.2251	0.04157	3.3262		0.83315	3.4663	0.83315	2.8385
0.00702	2.5282	0.00646	3.608		0.00632	2.9998	0.00646	3.6554		0.01278	3.0574	0.01278	3.6052		0.04579	3.2258	0.04579	3.3219		0.91643	3.4794	0.91643	2.8227
0.00758	2.5459	0.00702	3.6077		0.00702	3.001	0.00702	3.6545		0.0139	3.0583	0.0139	3.6037		0.04986	3.2279	0.04986	3.3197		0.99972	3.493	0.99972	2.8082
0.00815	2.5657	0.00758	3.6077		0.00758	3.0029	0.00758	3.653		0.01503	3.0593	0.01503	3.6024		0.05407	3.2285	0.05407	3.3157		1.08315	3.5057	1.08315	2.793
0.00871	2.5837	0.00815	3.6071		0.00815	3.0041	0.00815	3.6523		0.01629	3.0602	0.01629	3.6012		0.05815	3.2292	0.05815	3.3116		1.16643	3.5209	1.16643	2.7762
0.00927	2.597	0.00871	3.6062		0.00871	3.006	0.00871	3.6517		0.01742	3.0611	0.01742	3.6012		0.06236	3.2298	0.06236	3.3095		1.24972	3.5339	1.24972	2.7586
0.00983	2.6125	0.00927	3.6062		0.00927	3.0056	0.00927	3.6514		0.01854	3.0624	0.01854	3.599		0.06643	3.2301	0.06643	3.3061		1.33301	3.5497	1.33301	2.7418
0.01039	2.6265	0.00983	3.6049		0.00983	3.0063	0.00983	3.6511		0.01966	3.0627	0.01966	3.5987		0.07065	3.231	0.07065	3.3026		1.41629	3.5658	1.41629	2.721
0.0111	2.6376	0.01039	3.6046		0.01039	3.0078	0.01053	3.6502		0.02093	3.063	0.02093	3.5972		0.07486	3.231	0.07486	3.3002		1.49972	3.581	1.49972	2.6972
0.01166	2.6497	0.0111	3.6043		0.0111	3.0091	0.0111	3.6502		0.02205	3.0639	0.02205	3.5959		0.07893	3.2313	0.07893	3.2971		1.58301	3.5987	1.58301	2.6665
0.01222	2.6606	0.01166	3.604		0.01166	3.01	0.01166	3.6502		0.02317	3.0645	0.02317	3.5947		0.08315	3.2323	0.08315	3.2933		1.66629	3.6155	1.66629	2.6265
0.01278	2.6714	0.01222	3.6031		0.01222	3.0106	0.01222	3.6502		0.0243	3.0652	0.0243	3.5938		0.08722	3.2323	0.08722	3.2915		1.74958	3.6334	1.74958	2.5719
0.01334	2.6804	0.01278	3.6027		0.01278	3.0106	0.01278	3.648		0.02556	3.0652	0.02556	3.5928		0.09143	3.2329	0.09143	3.2899		1.83287	3.6508	1.83287	2.4997
0.0139	2.6891	0.01334	3.6027		0.01334	3.0122	0.01334	3.6471		0.02669	3.0655	0.02669	3.5916		0.09565	3.2335	0.09565	3.2871		1.91629	3.6703	1.91629	2.4036
0.01447	2.6987	0.0139	3.6018		0.0139	3.0125	0.0139	3.6468		0.02781	3.0658	0.02781	3.5916		0.09972	3.2344	0.09972	3.2853		1.99958	3.6905	1.99958	2.1956
0.01517	2.7068	0.01447	3.6015		0.01447	3.0137	0.01447	3.6465		0.02893	3.0673	0.02893	3.59		0.10393	3.2357	0.10393	3.2831		2.03989	3.7001	2.03567	2.1001
0.01573	2.713	0.01517	3.6018		0.01517	3.0146	0.01517	3.6471		0.0302	3.0676	0.0302	3.5907		0.10801	3.2357	0.10801	3.2813
0.01629	2.7214	0.01573	3.6009		0.01573	3.0153	0.01573	3.6468		0.03132	3.068	0.03132	3.5891		0.11222	3.236	0.11222	3.2778
0.01685	2.7279	0.01629	3.6009		0.01629	3.0153	0.01629	3.6458		0.03244	3.0683	0.03244	3.5882		0.11643	3.2366	0.11643	3.2769
0.01742	2.735	0.01685	3.6003		0.01685	3.0153	0.01685	3.6455		0.03357	3.0686	0.03357	3.5872		0.12051	3.2369	0.12051	3.2741
0.01798	2.7431	0.01742	3.5996		0.01742	3.0156	0.01742	3.6452		0.03483	3.0692	0.03483	3.5866		0.12472	3.2382	0.12472	3.2713
0.01854	2.7502	0.01798	3.5993		0.01798	3.0159	0.01798	3.6437		0.03596	3.0692	0.03596	3.586		0.12879	3.2394	0.12879	3.2698
0.01924	2.7558	0.01854	3.599		0.01854	3.0162	0.01854	3.643		0.03708	3.0701	0.03708	3.5848		0.13301	3.2391	0.13301	3.267
0.0198	2.7623	0.01924	3.599		0.0191	3.0162	0.01924	3.6434		0.0382	3.0701	0.0382	3.5838		0.13722	3.2394	0.13722	3.2654
0.02037	2.7691	0.0198	3.599		0.0198	3.0171	0.0198	3.643		0.03947	3.0711	0.03947	3.5835		0.14129	3.2397	0.14129	3.263
0.02093	2.7734	0.02037	3.5978		0.02037	3.018	0.02037	3.6424		0.04059	3.0711	0.04059	3.5826		0.14551	3.2403	0.14551	3.2605
0.02149	2.7806	0.02093	3.5972		0.02093	3.0187	0.02093	3.6424		0.04171	3.0711	0.04171	3.582		0.14958	3.2403	0.14958	3.2599
0.02205	2.7874	0.02149	3.5969		0.02149	3.019	0.02149	3.6424		0.04284	3.0711	0.04284	3.5813		0.15379	3.2416	0.15379	3.258
0.02261	2.792	0.02205	3.5969		0.02205	3.019	0.02205	3.6418		0.0441	3.0717	0.0441	3.5801		0.15787	3.2428	0.15801	3.2549
0.02317	2.7982	0.02261	3.5965		0.02261	3.019	0.02261	3.6415		0.04522	3.0723	0.04522	3.5792		0.16208	3.2428	0.16208	3.2543
0.02388	2.8038	0.02317	3.5962		0.02317	3.0196	0.02331	3.6409		0.04635	3.0726	0.04635	3.5789		0.16629	3.2431	0.16629	3.2518
0.02444	2.8082	0.02388	3.5953		0.02388	3.0199	0.02388	3.6409		0.04747	3.0729	0.04747	3.5789		0.17037	3.2431	0.17037	3.2509
0.025	2.8137	0.02444	3.5947		0.02444	3.0202	0.02444	3.6403		0.04874	3.0729	0.04874	3.577		0.17458	3.244	0.17458	3.2484
0.02556	2.8187	0.025	3.5947		0.025	3.0199	0.025	3.6396		0.04986	3.0735	0.04986	3.5767		0.17865	3.244	0.17865	3.2465
0.02612	2.8237	0.02556	3.5944		0.02556	3.0199	0.02556	3.6393		0.05098	3.0732	0.05098	3.5764		0.18287	3.2447	0.18287	3.2447
0.02669	2.8292	0.02612	3.5944		0.02612	3.0199	0.02612	3.6387		0.05211	3.0732	0.05211	3.5758		0.18708	3.2453	0.18708	3.2434
0.02725	2.8351	0.02669	3.5941		0.02669	3.0208	0.02669	3.6387		0.05337	3.0738	0.05337	3.5755		0.19115	3.2459	0.19115	3.2422
0.02795	2.8398	0.02725	3.5938		0.02725	3.0211	0.02739	3.6381		0.05449	3.0738	0.05449	3.5751		0.19537	3.2462	0.19537	3.2394
0.02851	2.8438	0.02795	3.5934		0.02795	3.0215	0.02795	3.6368		0.05562	3.0742	0.05562	3.5748		0.19944	3.2465	0.19944	3.2375
0.02907	2.8494	0.02851	3.5928		0.02851	3.0221	0.02851	3.6372		0.05674	3.0742	0.05674	3.5733		0.20365	3.2468	0.20365	3.2363
0.02963	2.8547	0.02907	3.5922		0.02907	3.023	0.02907	3.6372		0.05801	3.0745	0.05801	3.573		0.20787	3.2478	0.20787	3.2344
0.0302	2.8584	0.02963	3.5919		0.02963	3.023	0.02963	3.6365		0.05913	3.0745	0.05913	3.5717		0.21194	3.2484	0.21194	3.2323
0.03076	2.863	0.0302	3.5928		0.0302	3.0233	0.0302	3.6362		0.06025	3.0748	0.06025	3.572		0.21615	3.2484	0.21615	3.2313
0.03132	2.8683	0.03076	3.5919		0.03076	3.0236	0.03076	3.6359		0.06152	3.0748	0.06138	3.5714		0.22022	3.249	0.22022	3.2301
0.03202	2.8733	0.03132	3.5919		0.03132	3.0236	0.03146	3.6353		0.06264	3.0748	0.06264	3.5708		0.22444	3.2499	0.22444	3.2295
0.03258	2.8764	0.03202	3.5919		0.03188	3.0236	0.03202	3.6359		0.06376	3.0754	0.06376	3.5705		0.22865	3.2506	0.22865	3.2267
0.03315	2.8804	0.03258	3.5913		0.03258	3.0242	0.03258	3.6353		0.06489	3.0757	0.06489	3.5696		0.23272	3.2512	0.23272	3.2248
0.03371	2.8854	0.03315	3.5916		0.03315	3.0246	0.03315	3.635		0.06615	3.0757	0.06601	3.5689		0.23694	3.2515	0.23694	3.2239
0.03427	2.8891	0.03371	3.591		0.03371	3.0252	0.03371	3.6347		0.06728	3.076	0.06728	3.5686		0.24101	3.2515	0.24101	3.222
0.03483	2.894	0.03427	3.5913		0.03427	3.0252	0.03427	3.6344		0.0684	3.0763	0.0684	3.5686		0.24522	3.2518	0.24522	3.2202
0.03539	2.8981	0.03483	3.59		0.03483	3.0255	0.03483	3.6337		0.06952	3.076	0.06952	3.568		0.24944	3.2533	0.24944	3.2199
0.03596	2.9021	0.03539	3.5903		0.03539	3.0255	0.03553	3.6337		0.07079	3.0766	0.07065	3.568		0.25351	3.2533	0.25351	3.218
0.03666	2.9052	0.03596	3.5903		0.03596	3.0255	0.0361	3.6337		0.07191	3.0766	0.07191	3.5677		0.25772	3.2543	0.25772	3.2155
0.03722	2.9092	0.03666	3.5897		0.03666	3.0255	0.03666	3.6331		0.07303	3.0773	0.07303	3.5674		0.2618	3.2546	0.2618	3.2152
0.03778	2.9129	0.03722	3.5891		0.03722	3.0255	0.03722	3.6325		0.07416	3.0773	0.07416	3.5658		0.26601	3.2549	0.26601	3.213
0.03834	2.917	0.03778	3.5894		0.03778	3.0264	0.03778	3.6325		0.07542	3.0773	0.07542	3.5662		0.27008	3.2549	0.27008	3.2109
0.0389	2.9201	0.03834	3.5888		0.03834	3.0264	0.03834	3.6322		0.07654	3.0776	0.07654	3.5655		0.2743	3.2552	0.2743	3.2099
0.03947	2.9238	0.0389	3.5888		0.0389	3.0261	0.0389	3.6322		0.07767	3.0782	0.07767	3.5655		0.27851	3.2552	0.27851	3.2084
0.04003	2.9272	0.03947	3.5879		0.03947	3.0264	0.03961	3.6313		0.07879	3.0785	0.07879	3.5652		0.28258	3.2561	0.28258	3.2062
0.04073	2.9303	0.04003	3.5882		0.04003	3.0267	0.04017	3.6316		0.08006	3.0785	0.08006	3.5646		0.2868	3.2571	0.2868	3.2053
0.04129	2.9337	0.04073	3.5882		0.04073	3.027	0.04073	3.6313		0.08118	3.0785	0.08118	3.5637		0.29087	3.2574	0.29087	3.2047
0.04185	2.9359	0.04129	3.5875		0.04129	3.027	0.04129	3.6316		0.0823	3.0785	0.0823	3.564		0.29508	3.2577	0.29508	3.2025
0.04242	2.9384	0.04185	3.5879		0.04185	3.027	0.04185	3.6316		0.08343	3.0785	0.08343	3.5621		0.2993	3.2583	0.2993	3.2016
0.04298	2.9418	0.04242	3.5882		0.04242	3.0264	0.04242	3.6306		0.08469	3.0788	0.08469	3.5624		0.30337	3.2589	0.30337	3.1997
0.04354	2.9446	0.04298	3.5872		0.04298	3.0277	0.04298	3.63		0.08581	3.0785	0.08581	3.5627		0.30758	3.2589	0.30758	3.1988
0.0441	2.947	0.04354	3.5875		0.04354	3.028	0.04368	3.6297		0.08694	3.0788	0.08694	3.5612		0.31166	3.2595	0.31166	3.1966
0.04466	2.9489	0.0441	3.586		0.0441	3.028	0.04424	3.6291		0.08806	3.0794	0.08806	3.5606		0.31587	3.2592	0.31587	3.1954
0.04537	2.9526	0.0448	3.586		0.04466	3.028	0.0448	3.6282		0.08933	3.0794	0.08933	3.5606		0.32008	3.2599	0.32008	3.1951
0.04593	2.9542	0.04537	3.5857		0.04537	3.0286	0.04537	3.6282		0.09045	3.0794	0.09045	3.5603		0.32416	3.2602	0.32416	3.1913
0.04649	2.9557	0.04593	3.586		0.04593	3.0283	0.04593	3.6279		0.09157	3.0794	0.09157	3.5593		0.32837	3.2611	0.32837	3.191
0.04705	2.9585	0.04649	3.5854		0.04649	3.0286	0.04649	3.6282		0.0927	3.0794	0.0927	3.559		0.33244	3.2617	0.33244	3.1898
0.04761	2.9598	0.04705	3.5854		0.04705	3.0289	0.04705	3.6279		0.09396	3.0794	0.09396	3.5587		0.33666	3.262	0.33666	3.1892
0.04817	2.9625	0.04761	3.5851		0.04761	3.0292	0.04761	3.6279		0.09508	3.0797	0.09508	3.5584		0.34087	3.2623	0.34087	3.1873
0.04874	2.9638	0.04817	3.5851		0.04817	3.0292	0.04831	3.6275		0.09621	3.0794	0.09621	3.5584		0.34494	3.2623	0.34494	3.1851
0.04944	2.9653	0.04874	3.5844		0.04874	3.0292	0.04888	3.6269		0.09733	3.0794	0.09733	3.5581		0.34916	3.2636	0.34916	3.1845
0.05	2.9666	0.04944	3.5844		0.04944	3.0292	0.04944	3.6269		0.0986	3.08	0.0986	3.5578		0.35323	3.2639	0.35323	3.1833
0.05056	2.9694	0.05	3.5835		0.05	3.0292	0.05	3.6266		0.09972	3.08	0.09972	3.5578		0.35744	3.2639	0.35744	3.1817
0.05112	2.9706	0.05056	3.5838		0.05056	3.0295	0.05056	3.6266		0.10084	3.0797	0.10084	3.5559		0.36152	3.2648	0.36166	3.1799
0.05169	2.9719	0.05112	3.5835		0.05112	3.0301	0.05112	3.6266		0.10197	3.0794	0.10197	3.5565		0.36573	3.2654	0.36573	3.1799
0.05225	2.9734	0.05169	3.5832		0.05169	3.0298	0.05169	3.6263		0.10323	3.0804	0.10323	3.5559		0.36994	3.2654	0.36994	3.1789
0.05281	2.9753	0.05225	3.5829		0.05225	3.0298	0.05239	3.6263		0.10435	3.0804	0.10435	3.5553		0.37402	3.2657	0.37402	3.1758
0.05351	2.9756	0.05281	3.5832		0.05281	3.0301	0.05295	3.6263		0.10548	3.0804	0.10548	3.555		0.37823	3.2664	0.37823	3.1749
0.05407	2.9777	0.05351	3.5832		0.05351	3.0301	0.05351	3.6266		0.1066	3.0804	0.1066	3.5541		0.3823	3.2664	0.38244	3.174
0.05463	2.9784	0.05407	3.5826		0.05407	3.0301	0.05407	3.6254		0.10787	3.0813	0.10787	3.5541		0.38652	3.2673	0.38652	3.1727
0.0552	2.979	0.05463	3.5832		0.05463	3.0304	0.05463	3.6263		0.10899	3.0816	0.10899	3.5538		0.39073	3.267	0.39073	3.1703
0.05576	2.9799	0.0552	3.582		0.0552	3.0301	0.0552	3.6254		0.11011	3.0816	0.11011	3.5541		0.3948	3.2679	0.3948	3.17
0.05632	2.9805	0.05576	3.582		0.05576	3.0308	0.05576	3.6263		0.11138	3.0822	0.11124	3.5534		0.39902	3.2685	0.39902	3.1693
0.05688	2.9812	0.05632	3.5817		0.05632	3.0311	0.05646	3.6254		0.1125	3.0822	0.1125	3.5522		0.40309	3.2698	0.40309	3.1672
0.05744	2.983	0.05688	3.582		0.05688	3.0311	0.05702	3.6263		0.11362	3.0822	0.11362	3.5519		0.4073	3.2698	0.4073	3.1662
0.05815	2.9852	0.05758	3.5813		0.05744	3.0311	0.05758	3.6254		0.11475	3.0822	0.11475	3.5519		0.41152	3.2701	0.41152	3.165
0.05871	2.9855	0.05815	3.5807		0.05815	3.0311	0.05815	3.6251		0.11601	3.0822	0.11587	3.551		0.41559	3.2707	0.41559	3.1634
0.05927	2.9864	0.05871	3.5813		0.05871	3.0311	0.05871	3.6241		0.11713	3.0822	0.11713	3.551		0.4198	3.271	0.4198	3.1613
0.05983	2.9864	0.05927	3.5807		0.05927	3.0311	0.05927	3.6248		0.11826	3.0825	0.11826	3.551		0.42388	3.271	0.42388	3.161
0.06039	2.988	0.05983	3.5801		0.05983	3.0311	0.05983	3.6238		0.11938	3.0822	0.11938	3.55		0.42809	3.2713	0.42809	3.16
0.06096	2.9886	0.06039	3.5801		0.06039	3.0311	0.06053	3.6241		0.12065	3.0825	0.12051	3.55		0.4323	3.2723	0.4323	3.1588
0.06152	2.9892	0.06096	3.5795		0.06096	3.0311	0.0611	3.6235		0.12177	3.0825	0.12177	3.5488		0.43638	3.2726	0.43638	3.1579
0.06222	2.9892	0.06152	3.5795		0.06152	3.0311	0.06166	3.6235		0.12289	3.0828	0.12289	3.5491		0.44059	3.2732	0.44059	3.1566
0.06278	2.9898	0.06222	3.5792		0.06222	3.0314	0.06222	3.6226		0.12402	3.0831	0.12402	3.5485		0.44466	3.2738	0.44466	3.1557
0.06334	2.9911	0.06278	3.5789		0.06278	3.0314	0.06278	3.6223		0.12528	3.0835	0.12514	3.5479		0.44888	3.2744	0.44888	3.1541
0.0639	2.9929	0.06334	3.5786		0.06334	3.0317	0.06334	3.6223		0.1264	3.0838	0.1264	3.5472		0.45295	3.2744	0.45309	3.1529
0.06447	2.9939	0.0639	3.5789		0.0639	3.0323	0.0639	3.6223		0.12753	3.0835	0.12753	3.5476		0.45716	3.2744	0.45716	3.151
0.06503	2.9945	0.06447	3.5782		0.06447	3.0323	0.06461	3.6223		0.12865	3.0841	0.12865	3.5472		0.46138	3.2757	0.46138	3.151
0.06559	2.9948	0.06503	3.5786		0.06503	3.0329	0.06517	3.6223		0.12992	3.0838	0.12978	3.5466		0.46545	3.2757	0.46545	3.1501
0.06629	2.9948	0.06559	3.5782		0.06559	3.0329	0.06573	3.6223		0.13104	3.0838	0.13104	3.546		0.46966	3.276	0.46966	3.1473
0.06685	2.9954	0.06629	3.5776		0.06629	3.0329	0.06629	3.622		0.13216	3.0841	0.13216	3.546		0.47374	3.2766	0.47388	3.1461
0.06742	2.996	0.06685	3.5779		0.06685	3.0329	0.06685	3.622		0.13329	3.0841	0.13329	3.5451		0.47795	3.2769	0.47795	3.1455
0.06798	2.9963	0.06742	3.5776		0.06742	3.0332	0.06742	3.622		0.13455	3.0841	0.13441	3.5445		0.48216	3.2772	0.48216	3.1436
0.06854	2.997	0.06798	3.5767		0.06798	3.0339	0.06798	3.6217		0.13567	3.0844	0.13567	3.5448		0.48624	3.2775	0.48624	3.1417
0.0691	2.9976	0.06854	3.5764		0.06854	3.0339	0.06868	3.6213		0.1368	3.0847	0.1368	3.5445		0.49045	3.2775	0.49045	3.1414
0.06966	2.9988	0.0691	3.5767		0.0691	3.0339	0.06924	3.621		0.13792	3.085	0.13792	3.5441		0.49452	3.2785	0.49466	3.1402
0.07022	2.9994	0.06966	3.5764		0.06966	3.0339	0.0698	3.6201		0.13919	3.085	0.13904	3.5435		0.49874	3.2791	0.49874	3.1399
0.07093	3.0004	0.07037	3.5764		0.07022	3.0339	0.07037	3.6192		0.14031	3.085	0.14031	3.5423		0.50295	3.2806	0.50295	3.1383
0.07149	2.9998	0.07093	3.5761		0.07093	3.0339	0.07093	3.6195		0.14143	3.085	0.14143	3.542		0.50702	3.2803	0.50702	3.1368
0.07205	3.0004	0.07149	3.5764		0.07149	3.0339	0.07149	3.6201		0.14256	3.0847	0.14256	3.5417		0.51124	3.2803	0.51124	3.1359
0.07261	3.0001	0.07205	3.5761		0.07205	3.0339	0.07205	3.6192		0.14382	3.0847	0.14368	3.5417		0.51531	3.2806	0.51531	3.134
0.07317	3.0007	0.07261	3.5761		0.07261	3.0339	0.07261	3.6195		0.14494	3.0847	0.14494	3.5404		0.51952	3.2809	0.51952	3.1328
0.07374	3.001	0.07317	3.5755		0.07317	3.0339	0.07331	3.6182		0.14607	3.0844	0.14607	3.5414		0.52374	3.2816	0.52374	3.1312
0.0743	3.0013	0.07374	3.5755		0.07374	3.0339	0.07388	3.6182		0.14719	3.085	0.14719	3.5401		0.52781	3.2822	0.52781	3.1303
0.075	3.0019	0.0743	3.5755		0.0743	3.0342	0.07444	3.6179		0.14846	3.085	0.14831	3.5404		0.53202	3.2825	0.53202	3.1297
0.07556	3.0029	0.075	3.5751		0.075	3.0342	0.075	3.6176		0.14958	3.085	0.14958	3.5401		0.5361	3.2825	0.5361	3.129
0.07612	3.0032	0.07556	3.5751		0.07556	3.0345	0.07556	3.6176		0.1507	3.085	0.1507	3.5398		0.54031	3.2831	0.54031	3.1275
0.07669	3.0038	0.07612	3.5751		0.07612	3.0342	0.07612	3.6176		0.15183	3.0853	0.15183	3.5389		0.54438	3.284	0.54452	3.1259
0.07725	3.0041	0.07669	3.5748		0.07669	3.0351	0.07669	3.6176		0.15309	3.0856	0.15295	3.5383		0.5486	3.284	0.5486	3.1253
0.07781	3.0047	0.07725	3.5742		0.07725	3.0348	0.07739	3.6173		0.15421	3.0859	0.15421	3.5379		0.55281	3.2844	0.55281	3.1244
0.07837	3.0047	0.07781	3.5742		0.07781	3.0351	0.07795	3.6173		0.15534	3.0856	0.15534	3.5373		0.55688	3.285	0.55688	3.1219
0.07907	3.005	0.07837	3.5748		0.07837	3.0348	0.07851	3.6173		0.15646	3.0859	0.15646	3.5373		0.5611	3.285	0.5611	3.1219
0.07963	3.005	0.07907	3.5739		0.07907	3.0354	0.07907	3.617		0.15772	3.0862	0.15758	3.537		0.56517	3.2853	0.56531	3.1207
0.0802	3.006	0.07963	3.5733		0.07963	3.0354	0.07963	3.6167		0.15885	3.0859	0.15885	3.5358		0.56938	3.2859	0.56938	3.1197
0.08076	3.0056	0.0802	3.5736		0.0802	3.0354	0.0802	3.617		0.15997	3.0869	0.15997	3.5358		0.5736	3.2859	0.5736	3.1172
0.08132	3.006	0.08076	3.5736		0.08076	3.0357	0.08076	3.617		0.16124	3.0872	0.1611	3.5355		0.57767	3.2868	0.57767	3.1166
0.08188	3.006	0.08132	3.5739		0.08132	3.0357	0.08146	3.6164		0.16236	3.0875	0.16222	3.5352		0.58188	3.2868	0.58188	3.1166
0.08244	3.006	0.08188	3.5736		0.08188	3.0357	0.08202	3.6161		0.16348	3.0878	0.16348	3.5345		0.58596	3.2868	0.5861	3.1148
0.08301	3.006	0.08244	3.573		0.08244	3.0357	0.08258	3.6164		0.16461	3.0878	0.16461	3.5342		0.59017	3.2871	0.59017	3.1132
0.08371	3.0066	0.08301	3.5733		0.08301	3.036	0.08315	3.6158		0.16587	3.0878	0.16573	3.5339		0.59438	3.2881	0.59438	3.1126
0.08427	3.0066	0.08371	3.5724		0.08371	3.0357	0.08371	3.6161		0.16699	3.0878	0.16699	3.5333		0.59846	3.2887	0.59846	3.1117
0.08483	3.0069	0.08427	3.5724		0.08427	3.0366	0.08427	3.6148		0.16812	3.0881	0.16812	3.533		0.60267	3.2896	0.60267	3.111
0.08539	3.0078	0.08483	3.5727		0.08483	3.0363	0.08483	3.6158		0.16924	3.0884	0.16924	3.5327		0.60674	3.2896	0.60674	3.1089
0.08596	3.0078	0.08539	3.5724		0.08539	3.0366	0.08553	3.6161		0.17051	3.0881	0.17037	3.5321		0.61096	3.2899	0.61096	3.1076
0.08652	3.0087	0.08596	3.5717		0.08596	3.037	0.0861	3.6139		0.17163	3.0887	0.17163	3.5324		0.61517	3.2899	0.61517	3.1064
0.08708	3.0087	0.08652	3.5717		0.08652	3.0366	0.08666	3.6139		0.17275	3.0884	0.17275	3.5324		0.61924	3.2902	0.61924	3.1058
0.08778	3.0087	0.08708	3.5714		0.08708	3.0373	0.08722	3.6139		0.17388	3.0881	0.17388	3.5321		0.62346	3.2906	0.62346	3.1048
0.08834	3.0087	0.08778	3.5708		0.08778	3.037	0.08778	3.6145		0.17514	3.0878	0.175	3.5317		0.62753	3.2906	0.62753	3.1036
0.0889	3.0087	0.08834	3.5708		0.08834	3.0366	0.08834	3.6133		0.17626	3.0881	0.17626	3.5314		0.63174	3.2909	0.63174	3.1021
0.08947	3.0087	0.0889	3.5705		0.0889	3.037	0.0889	3.6139		0.17739	3.0881	0.17739	3.5311		0.63581	3.2909	0.63596	3.1014
0.09003	3.0094	0.08947	3.5699		0.08947	3.0376	0.08961	3.6133		0.17851	3.0881	0.17851	3.5305		0.64003	3.2909	0.64003	3.1014
0.09059	3.01	0.09003	3.5696		0.09003	3.0373	0.09017	3.613		0.17978	3.0881	0.17963	3.5296		0.64424	3.2915	0.64424	3.1002
0.09115	3.0106	0.09059	3.5693		0.09059	3.0373	0.09073	3.613		0.1809	3.0884	0.1809	3.5299		0.64831	3.2915	0.64831	3.0986
0.09185	3.0106	0.09115	3.5693		0.09115	3.0376	0.09129	3.6127		0.18202	3.0884	0.18202	3.529		0.65253	3.2927	0.65253	3.0974
0.09242	3.0106	0.09185	3.5693		0.09185	3.0376	0.09185	3.6127		0.18315	3.0884	0.18315	3.5286		0.6566	3.2933	0.65674	3.0959
0.09298	3.0106	0.09242	3.5686		0.09242	3.0376	0.09242	3.6127		0.18441	3.0887	0.18427	3.528		0.66081	3.2946	0.66081	3.0946
0.09354	3.0109	0.09298	3.5686		0.09298	3.0376	0.09298	3.6124		0.18553	3.0887	0.18553	3.5277		0.66503	3.2949	0.66503	3.0934
0.0941	3.0112	0.09354	3.5686		0.09354	3.0379	0.09368	3.6117		0.18666	3.0887	0.18666	3.5286		0.6691	3.2955	0.6691	3.0924
0.09466	3.0115	0.0941	3.5683		0.0941	3.0379	0.09424	3.612		0.18778	3.0884	0.18778	3.5277		0.67331	3.2955	0.67331	3.0918
0.09522	3.0115	0.09466	3.5683		0.09466	3.0379	0.0948	3.612		0.18904	3.0887	0.1889	3.5271		0.67739	3.2952	0.67753	3.0909
0.09579	3.0122	0.09522	3.5686		0.09522	3.0385	0.09537	3.6111		0.19017	3.089	0.19017	3.5265		0.6816	3.2958	0.6816	3.09
0.09649	3.0131	0.09579	3.568		0.09579	3.0379	0.09593	3.6114		0.19129	3.089	0.19129	3.5259		0.68581	3.2961	0.68581	3.089
0.09705	3.0134	0.09649	3.5677		0.09649	3.0385	0.09649	3.6111		0.19242	3.089	0.19242	3.5255		0.68989	3.2964	0.68989	3.0881
0.09761	3.0134	0.09705	3.5677		0.09705	3.0385	0.09705	3.6114		0.19368	3.0893	0.19354	3.5255		0.6941	3.2971	0.6941	3.0878
0.09817	3.0134	0.09761	3.5674		0.09761	3.0385	0.09775	3.6111		0.1948	3.0897	0.1948	3.5252		0.69817	3.298	0.69831	3.0856
0.09874	3.0137	0.09817	3.5677		0.09817	3.0385	0.09831	3.6111		0.19593	3.0897	0.19593	3.5252		0.70239	3.2986	0.70239	3.0853
0.0993	3.0143	0.09874	3.568		0.09874	3.0385	0.09888	3.6111		0.19705	3.0897	0.19705	3.524		0.7066	3.2999	0.7066	3.085
0.09986	3.0143	0.0993	3.5677		0.0993	3.0385	0.09944	3.6108		0.19831	3.0897	0.19817	3.524		0.71067	3.2995	0.71067	3.0831
0.10056	3.0143	0.09986	3.5671		0.09986	3.0385	0.1	3.6105		0.19944	3.0897	0.19944	3.524		0.71489	3.2999	0.71489	3.0825
0.10112	3.0143	0.10056	3.5665		0.10056	3.0385	0.10056	3.6102		0.20056	3.0897	0.20056	3.5237		0.71896	3.3002	0.71896	3.081
0.10169	3.0143	0.10112	3.5665		0.10112	3.0388	0.10112	3.6096		0.20169	3.0897	0.20169	3.5237		0.72317	3.3008	0.72317	3.0807
0.10225	3.0143	0.10169	3.5668		0.10169	3.0385	0.10169	3.6099		0.20295	3.0903	0.20281	3.5228		0.72739	3.3008	0.72739	3.0791
0.10281	3.0143	0.10225	3.5662		0.10225	3.0388	0.10239	3.6099		0.20407	3.0906	0.20407	3.5228		0.73146	3.3008	0.73146	3.0788
0.10337	3.0143	0.10281	3.5665		0.10281	3.0388	0.10295	3.6089		0.2052	3.0906	0.2052	3.5221		0.73567	3.3008	0.73567	3.0773
0.10393	3.0146	0.10337	3.5665		0.10337	3.0391	0.10351	3.6089		0.20632	3.0906	0.20632	3.5215		0.73975	3.3017	0.73975	3.076
0.10463	3.0153	0.10393	3.5658		0.10393	3.0388	0.10407	3.6086		0.20758	3.0906	0.20744	3.5221		0.74396	3.3026	0.74396	3.0751
0.1052	3.0149	0.10449	3.5665		0.10449	3.0391	0.10463	3.6086		0.20871	3.0906	0.20871	3.5218		0.74803	3.3026	0.74817	3.0742
0.10576	3.0153	0.1052	3.5662		0.1052	3.0391	0.1052	3.6086		0.20983	3.0906	0.20983	3.5218		0.75225	3.3033	0.75225	3.0732
0.10632	3.0149	0.10576	3.5658		0.10576	3.0391	0.10576	3.608		0.21096	3.0906	0.21096	3.5206		0.75646	3.3036	0.75646	3.0729
0.10688	3.0153	0.10632	3.5655		0.10632	3.0391	0.10646	3.608		0.21222	3.0906	0.21208	3.5203		0.76053	3.3042	0.76053	3.0714
0.10744	3.0153	0.10688	3.5658		0.10688	3.0391	0.10702	3.6074		0.21334	3.0906	0.21334	3.519		0.76475	3.3054	0.76475	3.0711
0.10801	3.0153	0.10744	3.5652		0.10744	3.0394	0.10758	3.6071		0.21447	3.0906	0.21447	3.519		0.76882	3.3054	0.76896	3.0698
0.10857	3.0153	0.10801	3.5649		0.10801	3.0394	0.10815	3.6071		0.21573	3.0906	0.21559	3.5184		0.77303	3.3054	0.77303	3.0683
0.10927	3.0153	0.10857	3.5649		0.10857	3.0394	0.10871	3.6071		0.21685	3.0906	0.21671	3.5187		0.77725	3.3061	0.77725	3.0673
0.10983	3.0156	0.10927	3.5652		0.10927	3.0394	0.10927	3.6065		0.21798	3.0906	0.21798	3.5181		0.78132	3.3064	0.78132	3.0664
0.11039	3.0153	0.10983	3.5649		0.10983	3.0394	0.10983	3.6068		0.2191	3.0909	0.2191	3.5184		0.78553	3.3064	0.78553	3.0655
0.11096	3.0156	0.11039	3.5646		0.11039	3.0394	0.11053	3.6065		0.22037	3.0912	0.22022	3.5169		0.78961	3.307	0.78975	3.0652
0.11152	3.0156	0.11096	3.5643		0.11096	3.0397	0.1111	3.6062		0.22149	3.0909	0.22135	3.5166		0.79382	3.3079	0.79382	3.0636
0.11208	3.0162	0.11152	3.5646		0.11152	3.0397	0.11166	3.6058		0.22261	3.0912	0.22261	3.5166		0.79803	3.3082	0.79803	3.0621
0.11264	3.0162	0.11208	3.5634		0.11208	3.0397	0.11222	3.6062		0.22374	3.0915	0.22374	3.5166		0.80211	3.3082	0.80211	3.0611
0.11334	3.0162	0.11264	3.5631		0.11264	3.0401	0.11278	3.6058		0.225	3.0915	0.22486	3.5153		0.80632	3.3085	0.80632	3.0611
0.1139	3.0162	0.11334	3.5631		0.11334	3.0397	0.11334	3.6058		0.22612	3.0915	0.22598	3.5153		0.81039	3.3092	0.81053	3.0602
0.11447	3.0162	0.1139	3.5627		0.1139	3.0404	0.1139	3.6052		0.22725	3.0915	0.22725	3.5147		0.81461	3.3095	0.81461	3.059
0.11503	3.0162	0.11447	3.5634		0.11447	3.0401	0.11461	3.6058		0.22837	3.0918	0.22837	3.5138		0.81882	3.3104	0.81882	3.0583
0.11559	3.0168	0.11503	3.5637		0.11503	3.0404	0.11517	3.6055		0.22963	3.0915	0.22949	3.5138		0.82289	3.3107	0.82289	3.0574
0.11615	3.0165	0.11559	3.5624		0.11559	3.0404	0.11573	3.6052		0.23076	3.0915	0.23062	3.5135		0.82711	3.311	0.82711	3.0568
0.11671	3.0171	0.11615	3.5624		0.11615	3.0404	0.11629	3.6049		0.23188	3.0924	0.23188	3.5131		0.83118	3.311	0.83118	3.0565
0.11742	3.0171	0.11671	3.5624		0.11671	3.0407	0.11685	3.6043		0.23301	3.0924	0.23301	3.5135		0.83539	3.3116	0.83539	3.0549
0.11798	3.0171	0.11728	3.5621		0.11728	3.0404	0.11742	3.6046		0.23427	3.0918	0.23413	3.5135		0.83947	3.3123	0.83961	3.0537
0.11854	3.0177	0.11798	3.5624		0.11798	3.0407	0.11798	3.604		0.23539	3.0921	0.23525	3.5128		0.84368	3.3119	0.84368	3.0521
0.1191	3.018	0.11854	3.5615		0.11854	3.0404	0.11868	3.6046		0.23652	3.0924	0.23652	3.5128		0.84789	3.3126	0.84789	3.0518
0.11966	3.0187	0.1191	3.5615		0.1191	3.0404	0.11924	3.604		0.23764	3.0928	0.23764	3.5122		0.85197	3.3135	0.85197	3.0518
0.12022	3.0184	0.11966	3.5612		0.11966	3.0407	0.1198	3.6046		0.2389	3.0924	0.23876	3.5107		0.85618	3.3141	0.85618	3.0515
0.12079	3.0187	0.12022	3.5609		0.12022	3.0404	0.12037	3.604		0.24003	3.0928	0.23989	3.5107		0.86025	3.3144	0.86039	3.05
0.12135	3.0184	0.12079	3.5603		0.12079	3.041	0.12093	3.604		0.24115	3.0931	0.24115	3.5107		0.86447	3.3157	0.86447	3.049
0.12205	3.019	0.12135	3.5603		0.12135	3.0413	0.12149	3.604		0.24228	3.0934	0.24228	3.5107		0.86868	3.3163	0.86868	3.0481
0.12261	3.019	0.12205	3.56		0.12205	3.041	0.12205	3.6034		0.24354	3.094	0.2434	3.51		0.87275	3.3166	0.87275	3.0481
0.12317	3.019	0.12261	3.56		0.12261	3.0407	0.12275	3.6031		0.24466	3.0934	0.24452	3.5094		0.87697	3.3166	0.87697	3.0472
0.12374	3.019	0.12317	3.5596		0.12317	3.041	0.12331	3.6024		0.24579	3.0934	0.24579	3.5091		0.88104	3.3166	0.88118	3.0456
0.1243	3.019	0.12374	3.5593		0.12374	3.0413	0.12388	3.6027		0.24691	3.0937	0.24691	3.5091		0.88525	3.3169	0.88525	3.0453
0.12486	3.019	0.1243	3.5593		0.1243	3.041	0.12444	3.6021		0.24817	3.0937	0.24803	3.5088		0.88947	3.3169	0.88947	3.0444
0.12542	3.019	0.12486	3.559		0.12486	3.0413	0.125	3.6021		0.2493	3.0943	0.24916	3.5082		0.89354	3.3175	0.89354	3.0428
0.12612	3.019	0.12542	3.5587		0.12542	3.0419	0.12556	3.6018		0.25042	3.0943	0.25042	3.5082		0.89775	3.3178	0.89775	3.0422
0.12669	3.019	0.12612	3.5584		0.12612	3.0419	0.12612	3.6015		0.25154	3.0943	0.25154	3.5076		0.90183	3.3188	0.90197	3.0413
0.12725	3.019	0.12669	3.5581		0.12669	3.0416	0.12683	3.6021		0.25281	3.0943	0.25267	3.5066		0.90604	3.3203	0.90604	3.0407
0.12781	3.019	0.12725	3.5584		0.12725	3.0419	0.12739	3.6012		0.25393	3.0943	0.25379	3.5066		0.91025	3.3203	0.91025	3.0401
0.12837	3.0199	0.12781	3.5581		0.12781	3.0422	0.12795	3.6015		0.25506	3.0943	0.25506	3.5063		0.91433	3.3203	0.91433	3.0394
0.12893	3.0193	0.12837	3.5581		0.12837	3.0422	0.12851	3.6015		0.25632	3.0943	0.25618	3.506		0.91854	3.3209	0.91854	3.0385
0.12949	3.019	0.12893	3.5581		0.12893	3.0419	0.12907	3.6015		0.25744	3.0943	0.2573	3.5063		0.92261	3.3212	0.92275	3.0373
0.1302	3.0193	0.12949	3.5578		0.12949	3.0428	0.12963	3.6015		0.25857	3.0943	0.25843	3.5057		0.92683	3.3212	0.92683	3.0366
0.13076	3.0196	0.13006	3.5572		0.13006	3.0422	0.1302	3.6006		0.25969	3.0943	0.25969	3.5057		0.9309	3.3212	0.93104	3.036
0.13132	3.019	0.13076	3.5581		0.13076	3.0428	0.1309	3.6006		0.26096	3.0943	0.26081	3.5054		0.93511	3.3216	0.93511	3.0348
0.13188	3.0196	0.13132	3.5578		0.13132	3.0428	0.13146	3.6009		0.26208	3.0946	0.26194	3.5048		0.93933	3.3225	0.93933	3.0345
0.13244	3.0199	0.13188	3.5572		0.13188	3.0425	0.13202	3.6012		0.2632	3.0943	0.26306	3.5042		0.9434	3.3231	0.9434	3.0335
0.13301	3.0199	0.13244	3.5578		0.13244	3.0428	0.13258	3.6012		0.26433	3.0949	0.26433	3.5035		0.94761	3.324	0.94761	3.0317
0.13357	3.0199	0.13301	3.5565		0.13301	3.0432	0.13315	3.6006		0.26559	3.0952	0.26545	3.5038		0.95169	3.3243	0.95183	3.0317
0.13413	3.0202	0.13357	3.5572		0.13357	3.0432	0.13371	3.6003		0.26671	3.0946	0.26657	3.5026		0.9559	3.325	0.9559	3.0308
0.13483	3.0199	0.13413	3.5565		0.13413	3.0425	0.13427	3.599		0.26784	3.0949	0.26784	3.5029		0.96011	3.325	0.96011	3.0304
0.13539	3.0202	0.13483	3.5565		0.13483	3.0432	0.13497	3.5987		0.26896	3.0952	0.26896	3.5023		0.96419	3.325	0.96419	3.0292
0.13596	3.0199	0.13539	3.5575		0.13539	3.0432	0.13553	3.599		0.27022	3.0952	0.27008	3.502		0.9684	3.325	0.9684	3.0289
0.13652	3.0199	0.13596	3.5562		0.13596	3.0428	0.1361	3.5993		0.27135	3.0952	0.27121	3.5011		0.97247	3.3259	0.97261	3.0283
0.13708	3.0199	0.13652	3.5569		0.13652	3.0428	0.13666	3.5984		0.27247	3.0952	0.27247	3.5007		0.97669	3.3259	0.97669	3.0273
0.13764	3.0202	0.13708	3.5565		0.13708	3.0432	0.13722	3.5981		0.2736	3.0955	0.2736	3.5001		0.9809	3.3262	0.9809	3.0267
0.1382	3.0205	0.13764	3.5556		0.13764	3.0432	0.13778	3.5981		0.27486	3.0962	0.27472	3.5001		0.98497	3.3271	0.98497	3.0258
0.1389	3.0202	0.1382	3.555		0.1382	3.0432	0.13834	3.5975		0.27598	3.0962	0.27584	3.4992		0.98919	3.3281	0.98919	3.0255
0.13947	3.0202	0.13876	3.5553		0.1389	3.0432	0.1389	3.5978		0.27711	3.0962	0.27711	3.4995		0.99326	3.3284	0.9934	3.0258
0.14003	3.0202	0.13947	3.5553		0.13947	3.0432	0.13961	3.5975		0.27823	3.0962	0.27823	3.4986		0.99747	3.329	0.99747	3.0242
0.14059	3.0205	0.14017	3.5547		0.14003	3.0435	0.14017	3.5975		0.27949	3.0962	0.27935	3.4983		1.00169	3.3296	1.00169	3.0239
0.14115	3.0205	0.14073	3.5544		0.14059	3.0435	0.14073	3.5975		0.28062	3.0968	0.28048	3.4983		1.00576	3.3299	1.00576	3.0227
0.14171	3.0205	0.14143	3.5541		0.14115	3.0441	0.14129	3.5972		0.28174	3.0971	0.28174	3.4976		1.00997	3.3305	1.00997	3.0208
0.14228	3.0205	0.14199	3.5541		0.14171	3.0438	0.14185	3.5969		0.28287	3.0971	0.28287	3.4973		1.01404	3.3309	1.01419	3.0205
0.14298	3.0208	0.14256	3.5538		0.14228	3.0441	0.14242	3.5965		0.28413	3.0971	0.28399	3.497		1.01826	3.3312	1.01826	3.0205
0.14354	3.0211	0.14312	3.5541		0.14284	3.0441	0.14298	3.5965		0.28525	3.0974	0.28511	3.497		1.02233	3.3315	1.02247	3.0196
0.1441	3.0211	0.14368	3.5541		0.14354	3.0441	0.14368	3.5965		0.28638	3.0971	0.28638	3.4961		1.02654	3.3318	1.02654	3.0196
0.14466	3.0208	0.14424	3.5538		0.1441	3.0441	0.14424	3.5959		0.2875	3.0974	0.2875	3.4964		1.03076	3.3318	1.03076	3.0184
0.14522	3.0211	0.14494	3.5534		0.14466	3.0441	0.1448	3.5962		0.28876	3.0977	0.28862	3.4964		1.03483	3.3324	1.03497	3.0177
0.14579	3.0215	0.14551	3.5528		0.14522	3.0444	0.14537	3.5956		0.28989	3.0971	0.28975	3.4964		1.03904	3.3324	1.03904	3.0168
0.14635	3.0215	0.14607	3.5531		0.14579	3.0441	0.14593	3.5962		0.29101	3.0977	0.29101	3.4958		1.04312	3.3324	1.04326	3.0162
0.14691	3.0218	0.14663	3.5534		0.14635	3.0441	0.14649	3.5953		0.29213	3.0974	0.29213	3.4955		1.04733	3.3333	1.04733	3.0159
0.14761	3.0218	0.14719	3.5525		0.14691	3.0441	0.14705	3.5953		0.2934	3.0977	0.29326	3.4961		1.05154	3.3343	1.05154	3.0153
0.14817	3.0218	0.14775	3.5538		0.14761	3.0444	0.14775	3.5947		0.29452	3.098	0.29438	3.4942		1.05562	3.334	1.05562	3.0156
0.14874	3.0218	0.14831	3.5522		0.14817	3.045	0.14831	3.5944		0.29565	3.098	0.29565	3.4942		1.05983	3.334	1.05983	3.0149
0.1493	3.0221	0.14888	3.5528		0.14874	3.0441	0.14888	3.5944		0.29677	3.0983	0.29677	3.4939		1.0639	3.3346	1.06404	3.014
0.14986	3.0224	0.14958	3.5522		0.1493	3.0447	0.14944	3.5947		0.29803	3.0986	0.29789	3.4936		1.06812	3.3358	1.06812	3.0131
0.15042	3.0224	0.15014	3.5522		0.14986	3.0441	0.15	3.5941		0.29916	3.0986	0.29902	3.4927		1.07233	3.3361	1.07233	3.0115
0.15098	3.0227	0.1507	3.5516		0.15042	3.0444	0.15056	3.5941		0.30028	3.099	0.30028	3.4927		1.0764	3.3361	1.0764	3.0112
0.15169	3.0227	0.15126	3.5519		0.15098	3.0444	0.15112	3.5934		0.3014	3.099	0.3014	3.4927		1.08062	3.3361	1.08062	3.0103
0.15225	3.023	0.15183	3.5519		0.15169	3.045	0.15183	3.5938		0.30267	3.099	0.30253	3.4921		1.08469	3.3367	1.08483	3.0097
0.15281	3.0236	0.15239	3.5513		0.15225	3.0447	0.15239	3.5931		0.30379	3.0993	0.30365	3.4918		1.0889	3.3377	1.0889	3.0097
0.15337	3.0227	0.15295	3.551		0.15281	3.045	0.15295	3.5931		0.30492	3.0993	0.30492	3.4911		1.09312	3.338	1.09312	3.0091
0.15393	3.0236	0.15365	3.551		0.15337	3.0444	0.15351	3.5925		0.30604	3.099	0.30604	3.4908		1.09719	3.338	1.09719	3.0075
0.15449	3.0236	0.15421	3.5507		0.15393	3.045	0.15407	3.5931		0.3073	3.0999	0.30716	3.4908		1.1014	3.338	1.1014	3.0063
0.15506	3.0236	0.15478	3.551		0.15449	3.045	0.15463	3.5931		0.30843	3.0999	0.30829	3.4899		1.10548	3.3392	1.10562	3.0063
0.15576	3.0236	0.15534	3.5507		0.15506	3.045	0.1552	3.5931		0.30955	3.0999	0.30955	3.4908		1.10969	3.3398	1.10969	3.006
0.15632	3.0236	0.1559	3.5507		0.15576	3.045	0.1559	3.5931		0.31067	3.0999	0.31067	3.4899		1.11376	3.3408	1.1139	3.0063
0.15688	3.0236	0.15646	3.5497		0.15632	3.045	0.15646	3.5922		0.31194	3.1002	0.3118	3.4893		1.11798	3.3408	1.11798	3.006
0.15744	3.0236	0.15702	3.5497		0.15688	3.045	0.15702	3.5919		0.31306	3.1008	0.31306	3.4883		1.12219	3.3414	1.12219	3.005
0.15801	3.0236	0.15758	3.5497		0.15744	3.0456	0.15758	3.5913		0.31419	3.1008	0.31419	3.488		1.12626	3.3417	1.1264	3.0041
0.15857	3.0236	0.15829	3.5497		0.15801	3.0453	0.15815	3.5925		0.31531	3.1005	0.31531	3.4877		1.13048	3.3417	1.13048	3.0032
0.15913	3.0239	0.15885	3.5488		0.15857	3.0456	0.15871	3.5925		0.31657	3.1002	0.31643	3.4874		1.13455	3.342	1.13469	3.0029
0.15969	3.0236	0.15941	3.5491		0.15913	3.0459	0.15927	3.5919		0.3177	3.1005	0.3177	3.4862		1.13876	3.3429	1.13876	3.0013
0.16039	3.0236	0.15997	3.5491		0.15969	3.0459	0.15997	3.591		0.31882	3.1002	0.31882	3.4877		1.14298	3.3439	1.14298	3.0007
0.16096	3.0236	0.16053	3.5488		0.16039	3.0459	0.16053	3.5907		0.32008	3.1002	0.31994	3.4865		1.14705	3.3436	1.14719	3.0007
0.16152	3.0239	0.1611	3.5485		0.16096	3.0459	0.1611	3.5916		0.32121	3.1002	0.32107	3.4865		1.15126	3.3445	1.15126	3.0007
0.16208	3.0236	0.16166	3.5479		0.16152	3.0459	0.16166	3.5903		0.32233	3.1005	0.32233	3.4871		1.15534	3.3454	1.15548	3.0004
0.16264	3.0239	0.16236	3.5476		0.16208	3.0459	0.16222	3.5903		0.32346	3.1008	0.32346	3.4868		1.15955	3.3454	1.15955	2.9988
0.1632	3.0239	0.16292	3.5476		0.16264	3.0463	0.16278	3.5903		0.32472	3.1008	0.32458	3.4868		1.16376	3.3457	1.16376	2.9988
0.16376	3.0239	0.16348	3.5476		0.1632	3.0463	0.16334	3.5903		0.32584	3.1005	0.3257	3.4868		1.16784	3.346	1.16784	2.9979
0.16447	3.0246	0.16404	3.5472		0.16376	3.0469	0.16404	3.59		0.32697	3.1008	0.32697	3.4859		1.17205	3.3467	1.17205	2.997
0.16503	3.0242	0.16461	3.5472		0.16447	3.0466	0.16461	3.5903		0.32809	3.1008	0.32809	3.4843		1.17612	3.3473	1.17626	2.9963
0.16559	3.0242	0.16517	3.5469		0.16503	3.0463	0.16517	3.59		0.32935	3.1008	0.32921	3.4831		1.18034	3.3479	1.18034	2.9957
0.16615	3.0246	0.16573	3.5476		0.16559	3.0469	0.16573	3.5894		0.33048	3.1008	0.33034	3.4834		1.18455	3.3488	1.18455	2.9951
0.16671	3.0246	0.16643	3.5472		0.16615	3.0459	0.16629	3.59		0.3316	3.1008	0.3316	3.4831		1.18862	3.3495	1.18862	2.9951
0.16728	3.0246	0.16699	3.5476		0.16671	3.0466	0.16685	3.5897		0.33272	3.1008	0.33272	3.4821		1.19284	3.3491	1.19284	2.9951
0.16784	3.0246	0.16756	3.5476		0.16728	3.0466	0.16742	3.5894		0.33399	3.1011	0.33385	3.4825		1.19691	3.3501	1.19705	2.9948
0.16854	3.0242	0.16812	3.5469		0.16784	3.0469	0.16812	3.5891		0.33511	3.1014	0.33497	3.4828		1.20112	3.3501	1.20112	2.9939
0.1691	3.0252	0.16868	3.5463		0.16854	3.0469	0.16868	3.5894		0.33624	3.1017	0.33624	3.4818		1.2052	3.3507	1.20534	2.9926
0.16966	3.0255	0.16924	3.5463		0.1691	3.0463	0.16924	3.5894		0.33736	3.1014	0.33736	3.4821		1.20941	3.351	1.20941	2.9911
0.17022	3.0255	0.1698	3.5457		0.16966	3.0466	0.1698	3.5888		0.33862	3.1017	0.33848	3.4821		1.21362	3.3519	1.21362	2.9905
0.17079	3.0255	0.17051	3.546		0.17022	3.0466	0.17037	3.5882		0.33975	3.1017	0.33961	3.4815		1.2177	3.3522	1.21784	2.9895
0.17135	3.0255	0.17107	3.5451		0.17079	3.0469	0.17093	3.5879		0.34087	3.1017	0.34087	3.4806		1.22191	3.3526	1.22191	2.9898
0.17191	3.0255	0.17163	3.5451		0.17135	3.0466	0.17149	3.5885		0.34199	3.1017	0.34199	3.4806		1.22598	3.3529	1.22612	2.9895
0.17247	3.0252	0.17219	3.5451		0.17191	3.0466	0.17219	3.5879		0.34326	3.1017	0.34312	3.48		1.2302	3.3538	1.2302	2.9883
0.17317	3.0255	0.17275	3.5445		0.17247	3.0469	0.17275	3.5872		0.34438	3.1017	0.34424	3.4797		1.23441	3.3544	1.23441	2.9883
0.17374	3.0255	0.17331	3.5445		0.17317	3.0466	0.17331	3.5872		0.34551	3.1017	0.34551	3.4794		1.23848	3.3553	1.23862	2.9883
0.1743	3.0255	0.17388	3.5445		0.17374	3.0472	0.17388	3.5869		0.34663	3.1021	0.34663	3.4787		1.2427	3.3553	1.2427	2.987
0.17486	3.0255	0.17444	3.5441		0.1743	3.0472	0.17444	3.5866		0.34789	3.1024	0.34775	3.4787		1.24677	3.3566	1.24691	2.9867
0.17542	3.0255	0.17514	3.5448		0.17486	3.0475	0.175	3.5872		0.34902	3.1024	0.34888	3.4778		1.25098	3.3566	1.25098	2.9864
0.17598	3.0255	0.1757	3.5448		0.17542	3.0472	0.17556	3.5863		0.35014	3.1027	0.35014	3.4778		1.2552	3.3575	1.2552	2.9858
0.17654	3.0252	0.17626	3.5438		0.17598	3.0472	0.17612	3.5869		0.35126	3.1021	0.35126	3.4772		1.25927	3.3581	1.25941	2.9858
0.17725	3.0255	0.17683	3.5438		0.17654	3.0475	0.17683	3.5863		0.35253	3.1027	0.35239	3.4766		1.26348	3.3584	1.26348	2.9846
0.17781	3.0255	0.17739	3.5438		0.17725	3.0475	0.17739	3.586		0.35365	3.103	0.35365	3.4775		1.26756	3.3591	1.2677	2.9843
0.17837	3.0258	0.17795	3.5435		0.17781	3.0478	0.17795	3.5854		0.35478	3.1033	0.35478	3.4772		1.27177	3.3594	1.27177	2.9827
0.17893	3.0258	0.17851	3.5432		0.17837	3.0475	0.17851	3.5857		0.35604	3.1036	0.3559	3.4763		1.27584	3.3606	1.27598	2.9818
0.17949	3.0255	0.17921	3.5423		0.17893	3.0478	0.17907	3.5854		0.35716	3.1033	0.35702	3.4759		1.28006	3.3612	1.28006	2.9808
0.18006	3.0261	0.17978	3.5423		0.17949	3.0478	0.17963	3.5851		0.35829	3.1036	0.35829	3.4756		1.28427	3.3612	1.28427	2.9805
0.18062	3.0258	0.18034	3.5423		0.18006	3.0478	0.1802	3.5854		0.35941	3.1036	0.35941	3.4753		1.28834	3.3612	1.28848	2.9805
0.18132	3.0264	0.1809	3.5417		0.18062	3.0478	0.1809	3.5851		0.36067	3.1036	0.36053	3.4747		1.29256	3.3622	1.29256	2.9808
0.18188	3.0261	0.18146	3.5417		0.18132	3.0478	0.18146	3.5838		0.3618	3.1039	0.36166	3.4744		1.29663	3.3622	1.29677	2.9802
0.18244	3.0261	0.18202	3.5417		0.18188	3.0478	0.18202	3.5841		0.36292	3.1036	0.36292	3.4741		1.30084	3.3622	1.30084	2.9793
0.18301	3.0264	0.18258	3.5417		0.18244	3.0478	0.18258	3.5844		0.36404	3.1045	0.36404	3.4738		1.30506	3.3625	1.30506	2.9793
0.18357	3.0264	0.18329	3.5414		0.18301	3.0478	0.18315	3.5848		0.36531	3.1045	0.36517	3.4728		1.30913	3.3643	1.30927	2.979
0.18413	3.0264	0.18385	3.5414		0.18357	3.0478	0.18371	3.5844		0.36643	3.1045	0.36629	3.4725		1.31334	3.365	1.31334	2.979
0.18469	3.0264	0.18441	3.5407		0.18413	3.0478	0.18427	3.5844		0.36756	3.1045	0.36756	3.4725		1.31742	3.365	1.31756	2.9781
0.18525	3.0264	0.18497	3.5414		0.18469	3.0478	0.18497	3.5835		0.36868	3.1045	0.36868	3.4725		1.32163	3.3653	1.32163	2.9771
0.18596	3.0264	0.18553	3.5414		0.18525	3.0478	0.18553	3.5841		0.36994	3.1045	0.3698	3.4725		1.32584	3.3659	1.32584	2.9765
0.18652	3.0264	0.1861	3.5404		0.18596	3.0478	0.1861	3.5832		0.37107	3.1048	0.37093	3.4722		1.32992	3.3659	1.33006	2.9759
0.18708	3.0264	0.18666	3.5414		0.18652	3.0478	0.18666	3.5835		0.37219	3.1048	0.37219	3.4713		1.33413	3.3665	1.33413	2.9756
0.18764	3.0264	0.18722	3.5404		0.18708	3.0478	0.18722	3.5829		0.37331	3.1048	0.37331	3.4716		1.3382	3.3668	1.33834	2.9753
0.1882	3.0264	0.18792	3.5414		0.18764	3.0478	0.18778	3.5826		0.37458	3.1052	0.37444	3.4713		1.34242	3.3671	1.34242	2.9746
0.18876	3.0264	0.18848	3.5398		0.1882	3.0478	0.18834	3.582		0.3757	3.1052	0.37556	3.471		1.34663	3.3677	1.34663	2.974
0.18933	3.0264	0.18904	3.5404		0.18876	3.0478	0.18904	3.582		0.37683	3.1048	0.37683	3.4701		1.3507	3.3684	1.35084	2.9734
0.19003	3.0264	0.18961	3.5401		0.18933	3.0481	0.18961	3.5823		0.37795	3.1052	0.37795	3.4694		1.35492	3.3693	1.35492	2.9734
0.19059	3.027	0.19017	3.5401		0.19003	3.0484	0.19017	3.582		0.37921	3.1055	0.37907	3.4688		1.35899	3.3705	1.35913	2.9722
0.19115	3.0264	0.19073	3.5395		0.19059	3.0478	0.19073	3.5817		0.38034	3.1055	0.3802	3.4688		1.3632	3.3708	1.3632	2.9715
0.19171	3.0267	0.19129	3.5398		0.19115	3.0484	0.19129	3.582		0.38146	3.1055	0.38146	3.4688		1.36728	3.3708	1.36742	2.9719
0.19228	3.0267	0.19199	3.5389		0.19171	3.0481	0.19185	3.582		0.38258	3.1055	0.38258	3.4682		1.37149	3.3712	1.37149	2.9709
0.19284	3.027	0.19256	3.5386		0.19228	3.0484	0.19242	3.581		0.38385	3.1055	0.38371	3.4679		1.3757	3.3718	1.3757	2.9709
0.1934	3.0267	0.19312	3.5389		0.19284	3.0487	0.19312	3.581		0.38497	3.1055	0.38483	3.4679		1.37978	3.3724	1.37992	2.9703
0.1941	3.027	0.19368	3.5389		0.1934	3.0487	0.19368	3.5801		0.3861	3.1055	0.3861	3.4673		1.38399	3.373	1.38399	2.9703
0.19466	3.027	0.19424	3.5383		0.1941	3.0484	0.19424	3.5801		0.38722	3.1055	0.38722	3.467		1.38806	3.3736	1.3882	2.9694
0.19522	3.0273	0.1948	3.5379		0.19466	3.0484	0.1948	3.5798		0.38848	3.1055	0.38834	3.4666		1.39228	3.3746	1.39228	2.9691
0.19579	3.0264	0.19537	3.5376		0.19522	3.0487	0.19537	3.5807		0.38961	3.1055	0.38947	3.467		1.39649	3.3752	1.39649	2.9684
0.19635	3.0273	0.19607	3.537		0.19579	3.0487	0.19593	3.5801		0.39073	3.1058	0.39073	3.4663		1.40056	3.3761	1.4007	2.9672
0.19691	3.027	0.19663	3.5373		0.19635	3.0487	0.19649	3.5798		0.39185	3.1058	0.39185	3.4666		1.40478	3.3761	1.40478	2.9666
0.19747	3.027	0.19719	3.5373		0.19691	3.0487	0.19719	3.5795		0.39312	3.1058	0.39298	3.4666		1.40885	3.3761	1.40899	2.9657
0.19803	3.0267	0.19775	3.537		0.19747	3.0487	0.19775	3.5795		0.39424	3.1055	0.3941	3.4654		1.41306	3.3761	1.41306	2.965
0.19874	3.027	0.19831	3.5367		0.19817	3.0487	0.19831	3.5789		0.39537	3.1064	0.39537	3.4648		1.41728	3.3764	1.41728	2.965
0.1993	3.0277	0.19888	3.5367		0.19874	3.0487	0.19888	3.5792		0.39663	3.1061	0.39649	3.4645		1.42135	3.3774	1.42149	2.965
0.19986	3.0277	0.19944	3.5367		0.1993	3.049	0.19944	3.5789		0.39775	3.1064	0.39761	3.4642		1.42556	3.3786	1.42556	2.965
0.20042	3.028	0.2	3.5358		0.19986	3.0487	0.2	3.5782		0.39888	3.1067	0.39874	3.4632		1.42963	3.3795	1.42978	2.9641
0.20098	3.028	0.2007	3.5361		0.20042	3.0494	0.20056	3.5779		0.4	3.1067	0.4	3.4635		1.43385	3.3801	1.43385	2.9638
0.20154	3.0283	0.2014	3.5352		0.20098	3.0497	0.20112	3.5773		0.40126	3.1067	0.40112	3.4629		1.43806	3.3808	1.43806	2.9635
0.20211	3.028	0.20197	3.5361		0.20154	3.0497	0.20183	3.5776		0.40239	3.107	0.40225	3.4629		1.44213	3.3808	1.44228	2.9629
0.20281	3.028	0.20253	3.5352		0.20211	3.0497	0.20239	3.577		0.40351	3.1073	0.40351	3.462		1.44635	3.3814	1.44635	2.9616
0.20337	3.0283	0.20309	3.5348		0.20281	3.0497	0.20295	3.5773		0.40463	3.1073	0.40463	3.462		1.45042	3.3826	1.45056	2.9604
0.20393	3.0283	0.20365	3.5348		0.20337	3.0497	0.20351	3.577		0.4059	3.1073	0.40576	3.4614		1.45463	3.3826	1.45463	2.9604
0.20449	3.0283	0.20421	3.5345		0.20393	3.0497	0.20407	3.5764		0.40702	3.1073	0.40688	3.4614		1.45871	3.3832	1.45885	2.9604
0.20506	3.0283	0.20478	3.5345		0.20449	3.05	0.20463	3.5767		0.40815	3.1073	0.40815	3.4617		1.46292	3.3832	1.46306	2.9598
0.20562	3.0283	0.20548	3.5342		0.20506	3.0497	0.2052	3.5764		0.40927	3.1073	0.40927	3.4608		1.46713	3.3845	1.46713	2.9594
0.20618	3.0286	0.20604	3.5342		0.20562	3.05	0.2059	3.5755		0.41053	3.1073	0.41039	3.4601		1.47121	3.3851	1.47135	2.9588
0.20688	3.0286	0.2066	3.5342		0.20618	3.0503	0.20646	3.5764		0.41166	3.1073	0.41152	3.4598		1.47542	3.3857	1.47542	2.9582
0.20744	3.0283	0.20716	3.5342		0.20688	3.0503	0.20702	3.5758		0.41278	3.1073	0.41278	3.4595		1.47949	3.3873	1.47963	2.9582
0.20801	3.0286	0.20772	3.5336		0.20744	3.0503	0.20758	3.5758		0.4139	3.1073	0.4139	3.4592		1.48371	3.3873	1.48371	2.957
0.20857	3.0286	0.20829	3.5333		0.20801	3.0506	0.20815	3.5758		0.41517	3.1073	0.41503	3.4589		1.48792	3.3873	1.48792	2.9554
0.20913	3.0283	0.20885	3.5333		0.20857	3.0506	0.20871	3.5758		0.41629	3.1073	0.41615	3.4586		1.49199	3.3873	1.49213	2.9554
0.20969	3.0283	0.20941	3.5333		0.20913	3.0506	0.20927	3.5758		0.41742	3.1073	0.41742	3.4583		1.49621	3.3873	1.49621	2.9551
0.21025	3.0286	0.21011	3.533		0.20969	3.0506	0.20997	3.5751		0.41854	3.1073	0.41854	3.4583		1.50028	3.3885	1.50042	2.9554
0.21081	3.0286	0.21067	3.5324		0.21025	3.0506	0.21053	3.5751		0.4198	3.1073	0.41966	3.458		1.50449	3.3894	1.50449	2.9545
0.21152	3.0283	0.21124	3.5327		0.21081	3.0509	0.2111	3.5751		0.42093	3.1076	0.42079	3.4573		1.50871	3.3901	1.50871	2.9548
0.21208	3.0289	0.2118	3.5327		0.21152	3.0506	0.21166	3.5751		0.42205	3.1079	0.42205	3.4577		1.51278	3.3907	1.51292	2.9542
0.21264	3.0295	0.21236	3.5324		0.21208	3.0506	0.21222	3.5755		0.42317	3.1079	0.42317	3.4577		1.51699	3.391	1.51699	2.9532
0.2132	3.0289	0.21292	3.5321		0.21264	3.0509	0.21278	3.5751		0.42444	3.1079	0.4243	3.457		1.52107	3.391	1.52121	2.9532
0.21376	3.0286	0.21348	3.5317		0.2132	3.0509	0.21334	3.5748		0.42556	3.1083	0.42542	3.457		1.52528	3.3919	1.52528	2.9529
0.21433	3.0292	0.21419	3.5324		0.21376	3.0509	0.21404	3.5748		0.42669	3.1083	0.42669	3.4558		1.52949	3.3929	1.52949	2.9523
0.21489	3.0295	0.21475	3.5324		0.21433	3.0509	0.21461	3.5748		0.42781	3.1089	0.42781	3.4555		1.53357	3.3935	1.53371	2.9517
0.21559	3.0298	0.21531	3.5317		0.21489	3.0512	0.21517	3.5742		0.42907	3.1095	0.42893	3.4558		1.53778	3.3938	1.53778	2.9498
0.21615	3.0295	0.21587	3.5317		0.21559	3.0509	0.21573	3.5748		0.4302	3.1098	0.43006	3.4549		1.54185	3.3941	1.54199	2.9498
0.21671	3.0292	0.21643	3.5317		0.21615	3.0512	0.21629	3.5736		0.43132	3.1095	0.43132	3.4552		1.54607	3.395	1.54607	2.9498
0.21728	3.0292	0.21699	3.5321		0.21671	3.0512	0.21685	3.5739		0.43258	3.1098	0.43244	3.4539		1.55014	3.396	1.55028	2.9489
0.21784	3.0295	0.21756	3.5314		0.21728	3.0512	0.21742	3.5733		0.43371	3.1095	0.43357	3.4533		1.55435	3.3963	1.55449	2.9483
0.2184	3.0292	0.21812	3.5317		0.21784	3.0512	0.21812	3.5736		0.43483	3.1095	0.43469	3.4533		1.55857	3.3966	1.55857	2.948
0.21896	3.0298	0.21882	3.5314		0.2184	3.0512	0.21868	3.5733		0.43596	3.1101	0.43596	3.453		1.56264	3.3969	1.56278	2.948
0.21952	3.0292	0.21938	3.5311		0.21896	3.0515	0.21924	3.5727		0.43722	3.1101	0.43708	3.4524		1.56685	3.3975	1.56685	2.9477
0.22022	3.0295	0.21994	3.5308		0.21966	3.0515	0.2198	3.5717		0.43834	3.1101	0.4382	3.4527		1.57093	3.3984	1.57107	2.947
0.22079	3.0295	0.22051	3.5305		0.22022	3.0512	0.22037	3.5727		0.43947	3.1104	0.43933	3.4527		1.57514	3.3997	1.57528	2.9464
0.22135	3.0295	0.22107	3.5302		0.22079	3.0512	0.22093	3.572		0.44059	3.1101	0.44059	3.4527		1.57935	3.4003	1.57935	2.9458
0.22191	3.0295	0.22163	3.5308		0.22135	3.0512	0.22149	3.572		0.44185	3.1101	0.44171	3.4524		1.58343	3.4009	1.58357	2.9449
0.22247	3.0295	0.22219	3.5299		0.22191	3.0515	0.22219	3.5714		0.44298	3.1101	0.44284	3.4521		1.58764	3.4015	1.58764	2.9446
0.22303	3.0295	0.22289	3.5302		0.22247	3.0512	0.22275	3.572		0.4441	3.1104	0.44396	3.4511		1.59171	3.4022	1.59185	2.9449
0.2236	3.0295	0.22346	3.5293		0.22303	3.0515	0.22331	3.5711		0.44522	3.1107	0.44522	3.4505		1.59593	3.4022	1.59593	2.9449
0.2243	3.0295	0.22402	3.5293		0.2236	3.0515	0.22388	3.5711		0.44649	3.1104	0.44635	3.4502		1.60014	3.4025	1.60014	2.9436
0.22486	3.0298	0.22458	3.5293		0.2243	3.0515	0.22444	3.5708		0.44761	3.111	0.44747	3.4493		1.60421	3.4034	1.60435	2.9439
0.22542	3.0298	0.22514	3.529		0.22486	3.0515	0.225	3.5708		0.44874	3.111	0.4486	3.4487		1.60843	3.4046	1.60843	2.9427
0.22598	3.0301	0.2257	3.5286		0.22542	3.0515	0.22556	3.5708		0.44986	3.1107	0.44986	3.4493		1.6125	3.4053	1.61264	2.9412
0.22654	3.0298	0.22626	3.5283		0.22598	3.0515	0.22612	3.5702		0.45112	3.1114	0.45098	3.4487		1.61671	3.4059	1.61671	2.9399
0.22711	3.0298	0.22697	3.529		0.22654	3.0515	0.22683	3.5702		0.45225	3.111	0.45211	3.4477		1.62093	3.4059	1.62093	2.9396
0.22767	3.0301	0.22753	3.5286		0.22711	3.0515	0.22739	3.5696		0.45337	3.1117	0.45323	3.448		1.625	3.4062	1.62514	2.9396
0.22837	3.0301	0.22809	3.5286		0.22767	3.0515	0.22795	3.5689		0.45449	3.1114	0.45449	3.4477		1.62921	3.4065	1.62921	2.9396
0.22893	3.0301	0.22865	3.5277		0.22837	3.0515	0.22851	3.5686		0.45576	3.111	0.45562	3.4477		1.63329	3.4077	1.63343	2.939
0.22949	3.0301	0.22921	3.5271		0.22893	3.0515	0.22907	3.5686		0.45688	3.112	0.45674	3.4471		1.6375	3.4084	1.6375	2.9387
0.23006	3.0301	0.22978	3.528		0.22949	3.0515	0.22963	3.5693		0.45801	3.1117	0.45787	3.4474		1.64157	3.4087	1.64171	2.9384
0.23062	3.0301	0.23034	3.5274		0.23006	3.0515	0.2302	3.5686		0.45913	3.112	0.45913	3.4471		1.64579	3.4096	1.64593	2.9374
0.23118	3.0301	0.2309	3.5277		0.23062	3.0515	0.2309	3.5686		0.46039	3.112	0.46025	3.4471		1.65	3.4108	1.65	2.9368
0.23174	3.0301	0.2316	3.5277		0.23118	3.0515	0.23146	3.5693		0.46152	3.112	0.46138	3.4465		1.65407	3.4115	1.65421	2.9365
0.2323	3.0301	0.23216	3.5277		0.23174	3.0515	0.23202	3.5689		0.46264	3.112	0.4625	3.4462		1.65829	3.4115	1.65829	2.9359
0.23301	3.0301	0.23272	3.5268		0.23244	3.0515	0.23258	3.568		0.46376	3.112	0.46376	3.4456		1.66236	3.4124	1.6625	2.9353
0.23357	3.0301	0.23329	3.5268		0.23301	3.0515	0.23315	3.5677		0.46503	3.112	0.46489	3.4456		1.66657	3.4124	1.66671	2.9346
0.23413	3.0301	0.23385	3.5262		0.23357	3.0518	0.23371	3.5686		0.46615	3.112	0.46601	3.4453		1.67079	3.4136	1.67079	2.9346
0.23469	3.0301	0.23441	3.5259		0.23413	3.0515	0.23427	3.5677		0.46728	3.1126	0.46713	3.4446		1.67486	3.4142	1.675	2.9343
0.23525	3.0301	0.23497	3.5259		0.23469	3.0521	0.23497	3.5677		0.4684	3.1126	0.4684	3.444		1.67907	3.4149	1.67907	2.9337
0.23581	3.0301	0.23567	3.5259		0.23525	3.0518	0.23553	3.568		0.46966	3.1126	0.46952	3.4437		1.68315	3.4161	1.68329	2.9331
0.23638	3.0304	0.23624	3.5265		0.23581	3.0518	0.2361	3.568		0.47079	3.1129	0.47065	3.4425		1.68736	3.4164	1.6875	2.9322
0.23708	3.0301	0.2368	3.5259		0.23638	3.0525	0.23666	3.5674		0.47191	3.1129	0.47177	3.4428		1.69157	3.417	1.69157	2.9322
0.23764	3.0301	0.23736	3.5252		0.23708	3.0518	0.23722	3.5671		0.47303	3.1129	0.47303	3.4425		1.69565	3.417	1.69579	2.9312
0.2382	3.0304	0.23792	3.5255		0.23764	3.0515	0.23778	3.5671		0.4743	3.1129	0.47416	3.4428		1.69986	3.4177	1.69986	2.9306
0.23876	3.0304	0.23848	3.5252		0.2382	3.0525	0.23834	3.5671		0.47542	3.1129	0.47528	3.4428		1.70393	3.4183	1.70407	2.9303
0.23933	3.0304	0.23904	3.5252		0.23876	3.0521	0.23904	3.5671		0.47654	3.1129	0.4764	3.4418		1.70815	3.4198	1.70829	2.93
0.23989	3.0308	0.23975	3.5252		0.23933	3.0521	0.23961	3.5671		0.47781	3.1132	0.47767	3.4418		1.71236	3.4204	1.71236	2.93
0.24045	3.0308	0.24031	3.5249		0.23989	3.0518	0.24017	3.5668		0.47893	3.1129	0.47879	3.4412		1.71643	3.4211	1.71657	2.9294
0.24101	3.0304	0.24087	3.5249		0.24045	3.0525	0.24073	3.5665		0.48006	3.1129	0.47992	3.4409		1.72065	3.4217	1.72065	2.9291
0.24171	3.0308	0.24157	3.5243		0.24115	3.0525	0.24129	3.5662		0.48118	3.1129	0.48104	3.4403		1.72472	3.4229	1.72486	2.9288
0.24228	3.0308	0.24213	3.524		0.24171	3.0525	0.24185	3.5662		0.48244	3.1135	0.4823	3.44		1.72893	3.4235	1.72893	2.9278
0.24284	3.0311	0.2427	3.5234		0.24228	3.0525	0.24242	3.5662		0.48357	3.1138	0.48343	3.44		1.73301	3.4254	1.73315	2.9269
0.2434	3.0311	0.24326	3.524		0.24284	3.0525	0.24312	3.5662		0.48469	3.1138	0.48455	3.4403		1.73722	3.4251	1.73736	2.9263
0.24396	3.0304	0.24382	3.5237		0.2434	3.0525	0.24368	3.5658		0.48581	3.1141	0.48567	3.4394		1.74143	3.426	1.74143	2.9253
0.24452	3.0311	0.24438	3.5234		0.24396	3.0525	0.24424	3.5658		0.48708	3.1141	0.48694	3.44		1.74551	3.4263	1.74565	2.925
0.24508	3.0311	0.24508	3.5234		0.24452	3.0525	0.2448	3.5658		0.4882	3.1141	0.48806	3.4397		1.74972	3.4273	1.74972	2.9247
0.24579	3.0311	0.24565	3.5237		0.24522	3.0525	0.24537	3.5655		0.48933	3.1145	0.48919	3.4384		1.75379	3.4273	1.75393	2.925
0.24635	3.0311	0.24621	3.5231		0.24579	3.0525	0.24593	3.5655		0.49045	3.1148	0.49031	3.4381		1.75801	3.4276	1.75815	2.9241
0.24691	3.0311	0.24677	3.5234		0.24635	3.0525	0.24649	3.5655		0.49171	3.1148	0.49157	3.4378		1.76222	3.4282	1.76222	2.9229
0.24747	3.0311	0.24733	3.5231		0.24691	3.0531	0.24719	3.5649		0.49284	3.1148	0.4927	3.4369		1.76629	3.4297	1.76643	2.9222
0.24803	3.0311	0.24789	3.5228		0.24747	3.0525	0.24775	3.5646		0.49396	3.1148	0.49382	3.4372		1.77051	3.431	1.77051	2.9216
0.2486	3.0311	0.24846	3.5224		0.24803	3.0528	0.24831	3.5643		0.49508	3.1148	0.49508	3.4363		1.77458	3.431	1.77472	2.9207
0.24916	3.0311	0.24916	3.5228		0.2486	3.0534	0.24888	3.5652		0.49635	3.1148	0.49621	3.4372		1.77879	3.4316	1.77893	2.9201
0.24986	3.0311	0.24972	3.5224		0.24916	3.0534	0.24944	3.5649		0.49747	3.1151	0.49733	3.4369		1.78301	3.4319	1.78301	2.9201
0.25042	3.0311	0.25028	3.5221		0.24986	3.0534	0.25	3.564		0.4986	3.1148	0.49846	3.4369		1.78708	3.4328	1.78722	2.9198
0.25098	3.0311	0.25084	3.5221		0.25042	3.0534	0.25056	3.5637		0.49972	3.1154	0.49972	3.436		1.79129	3.4335	1.79129	2.9201
0.25154	3.0311	0.2514	3.5218		0.25098	3.0534	0.25126	3.5631		0.50098	3.1148	0.50084	3.435		1.79537	3.435	1.79551	2.9191
0.25211	3.0311	0.25197	3.5218		0.25154	3.0534	0.25183	3.5631		0.50211	3.1157	0.50197	3.4347		1.79958	3.4353	1.79972	2.9185
0.25267	3.0311	0.25253	3.5221		0.25211	3.0534	0.25239	3.5631		0.50323	3.1157	0.50309	3.4344		1.80379	3.4363	1.80379	2.9185
0.25323	3.0311	0.25309	3.5218		0.25267	3.0534	0.25295	3.5624		0.50435	3.1157	0.50435	3.4341		1.80787	3.4372	1.80801	2.9176
0.25379	3.0311	0.25379	3.5218		0.25323	3.0534	0.25351	3.5627		0.50562	3.1154	0.50548	3.4335		1.81208	3.4372	1.81208	2.9157
0.25449	3.0311	0.25435	3.5212		0.25393	3.0537	0.25407	3.5624		0.50674	3.1157	0.5066	3.4332		1.81615	3.4384	1.81629	2.9151
0.25506	3.0311	0.25492	3.5218		0.25449	3.0537	0.25463	3.5624		0.50787	3.116	0.50772	3.4328		1.82037	3.4387	1.82051	2.9148
0.25562	3.0311	0.25548	3.5215		0.25506	3.0537	0.25534	3.5621		0.50899	3.1157	0.50899	3.4328		1.82444	3.4397	1.82458	2.9151
0.25618	3.0311	0.25604	3.5212		0.25562	3.054	0.2559	3.5618		0.51025	3.1157	0.51011	3.4319		1.82865	3.4406	1.82879	2.9148
0.25674	3.0311	0.2566	3.5203		0.25618	3.054	0.25646	3.5615		0.51138	3.1157	0.51124	3.4322		1.83287	3.4406	1.83287	2.9136
0.2573	3.0311	0.25716	3.5206		0.25674	3.0543	0.25702	3.5609		0.5125	3.116	0.51236	3.4322		1.83694	3.4418	1.83708	2.9133
0.25787	3.0311	0.25787	3.5197		0.2573	3.0543	0.25758	3.5609		0.51362	3.1157	0.51362	3.4319		1.84115	3.4425	1.84115	2.9129
0.25857	3.0311	0.25843	3.5197		0.25801	3.0543	0.25815	3.5615		0.51489	3.116	0.51475	3.4319		1.84522	3.4431	1.84537	2.9126
0.25913	3.0311	0.25899	3.5197		0.25857	3.0543	0.25871	3.5609		0.51601	3.1157	0.51587	3.4313		1.84944	3.4443	1.84958	2.9117
0.25969	3.0311	0.25955	3.519		0.25913	3.0543	0.25941	3.5609		0.51713	3.1163	0.51699	3.431		1.85365	3.4453	1.85365	2.9105
0.26025	3.0311	0.26011	3.519		0.25969	3.0543	0.25997	3.5603		0.51826	3.1157	0.51826	3.4307		1.85772	3.4462	1.85787	2.9108
0.26081	3.0314	0.26067	3.519		0.26025	3.0543	0.26053	3.56		0.51952	3.116	0.51938	3.4301		1.86194	3.4468	1.86194	2.9098
0.26138	3.032	0.26124	3.519		0.26081	3.0543	0.2611	3.56		0.52065	3.116	0.52051	3.4301		1.86601	3.4468	1.86615	2.9102
0.26194	3.0317	0.26194	3.519		0.26138	3.0543	0.26166	3.5596		0.52177	3.1166	0.52163	3.4291		1.87022	3.4471	1.87037	2.9092
0.2625	3.0314	0.2625	3.5184		0.26194	3.0549	0.26222	3.5596		0.52289	3.1166	0.52289	3.4291		1.87444	3.448	1.87444	2.9086
0.2632	3.032	0.26306	3.5184		0.26264	3.0546	0.26278	3.5593		0.52416	3.1166	0.52402	3.4285		1.87851	3.4487	1.87865	2.908
0.26376	3.0317	0.26362	3.5178		0.2632	3.0546	0.26348	3.5593		0.52528	3.116	0.52514	3.4282		1.88272	3.4505	1.88272	2.9077
0.26433	3.032	0.26419	3.5178		0.26376	3.0543	0.26404	3.5593		0.5264	3.1163	0.52626	3.4279		1.8868	3.4515	1.88694	2.9067
0.26489	3.032	0.26475	3.5184		0.26433	3.0549	0.26461	3.5587		0.52767	3.1166	0.52753	3.4279		1.89101	3.4524	1.89115	2.9052
0.26545	3.0317	0.26531	3.5175		0.26489	3.0549	0.26517	3.5587		0.52879	3.1166	0.52865	3.4279		1.89522	3.4524	1.89522	2.9052
0.26601	3.032	0.26587	3.5172		0.26545	3.0546	0.26573	3.5584		0.52992	3.1166	0.52978	3.4276		1.8993	3.453	1.89944	2.9046
0.26657	3.0323	0.26657	3.5169		0.26601	3.0549	0.26629	3.5587		0.53104	3.1169	0.5309	3.427		1.90351	3.4542	1.90351	2.9046
0.26728	3.032	0.26713	3.5169		0.26671	3.0549	0.26685	3.5584		0.5323	3.1176	0.53216	3.427		1.90758	3.4552	1.90772	2.9036
0.26784	3.032	0.2677	3.5166		0.26728	3.0546	0.26742	3.5584		0.53343	3.1172	0.53329	3.4266		1.9118	3.4558	1.91194	2.9033
0.2684	3.0326	0.26826	3.5169		0.26784	3.0549	0.26812	3.5584		0.53455	3.1176	0.53441	3.427		1.91587	3.4564	1.91601	2.9033
0.26896	3.0326	0.26882	3.5166		0.2684	3.0552	0.26868	3.5584		0.53567	3.1172	0.53553	3.4257		1.92008	3.457	1.92022	2.9018
0.26952	3.0323	0.26938	3.5169		0.26896	3.0552	0.26924	3.5581		0.53694	3.1176	0.5368	3.4254		1.9243	3.458	1.9243	2.9012
0.27008	3.0329	0.26994	3.5166		0.26952	3.0556	0.2698	3.5578		0.53806	3.1176	0.53792	3.4257		1.92837	3.4583	1.92851	2.8996
0.27065	3.0329	0.27065	3.5162		0.27008	3.0556	0.27037	3.5578		0.53919	3.1185	0.53904	3.4254		1.93258	3.4595	1.93272	2.9002
0.27135	3.0329	0.27121	3.5153		0.27079	3.0556	0.27093	3.5581		0.54031	3.1176	0.54017	3.4257		1.93666	3.4604	1.9368	2.8999
0.27191	3.0326	0.27177	3.5153		0.27135	3.0559	0.27149	3.5572		0.54157	3.1185	0.54143	3.4242		1.94087	3.4617	1.94101	2.8993
0.27247	3.0329	0.27233	3.515		0.27191	3.0559	0.27219	3.5569		0.5427	3.1188	0.54256	3.4232		1.94508	3.4617	1.94508	2.8978
0.27303	3.0332	0.27289	3.5147		0.27247	3.0559	0.27275	3.5572		0.54382	3.1191	0.54368	3.4242		1.94916	3.4632	1.9493	2.8971
0.2736	3.0329	0.27346	3.5144		0.27303	3.0559	0.27331	3.5565		0.54494	3.1188	0.5448	3.4232		1.95337	3.4635	1.95337	2.8978
0.27416	3.0329	0.27402	3.5147		0.2736	3.0559	0.27388	3.5569		0.54621	3.1188	0.54607	3.4235		1.95744	3.4642	1.95758	2.8965
0.27472	3.0329	0.27472	3.5141		0.27416	3.0556	0.27444	3.5565		0.54733	3.1191	0.54719	3.4232		1.96166	3.4651	1.9618	2.895
0.27528	3.0332	0.27528	3.5138		0.27472	3.0559	0.275	3.5559		0.54846	3.1188	0.54831	3.4223		1.96587	3.4657	1.96587	2.8956
0.27598	3.0335	0.27584	3.5135		0.27542	3.0559	0.27556	3.5556		0.54958	3.1185	0.54944	3.422		1.96994	3.4666	1.97008	2.894
0.27654	3.0332	0.2764	3.5138		0.27598	3.0559	0.27626	3.5559		0.55084	3.1191	0.5507	3.4204		1.97416	3.4673	1.97416	2.8937
0.27711	3.0329	0.27697	3.5135		0.27654	3.0559	0.27683	3.5559		0.55197	3.1194	0.55183	3.4214		1.97823	3.4682	1.97837	2.894
0.27767	3.0335	0.27753	3.5131		0.27711	3.0559	0.27739	3.5556		0.55309	3.1191	0.55295	3.4208		1.98244	3.4685	1.98258	2.8931
0.27823	3.0329	0.27809	3.5135		0.27767	3.0556	0.27795	3.5559		0.55421	3.1191	0.55407	3.4198		1.98666	3.4697	1.98666	2.8912
0.27879	3.0332	0.27865	3.5138		0.27823	3.0556	0.27851	3.5556		0.55548	3.1194	0.55534	3.4201		1.99073	3.471	1.99087	2.8903
0.27935	3.0332	0.27935	3.5131		0.27879	3.0556	0.27907	3.555		0.5566	3.1194	0.55646	3.4201		1.99494	3.4716	1.99494	2.8909
0.28006	3.0335	0.27992	3.5141		0.27949	3.0562	0.27963	3.5556		0.55772	3.1194	0.55758	3.4189		1.99902	3.4719	1.99916	2.89
0.28062	3.0339	0.28062	3.5135		0.28006	3.0556	0.28034	3.5553		0.55885	3.12	0.55871	3.4186		2.00323	3.4722	2.00337	2.8897
0.28118	3.0339	0.28118	3.5135		0.28062	3.0562	0.2809	3.5544		0.56011	3.1197	0.55997	3.4177		2.00744	3.4735	2.00744	2.8894
0.28174	3.0339	0.28188	3.5128		0.28118	3.0556	0.28146	3.555		0.56124	3.1203	0.5611	3.4177		2.01152	3.4744	2.01166	2.8885
0.2823	3.0339	0.28244	3.5125		0.28174	3.0559	0.28202	3.555		0.56236	3.12	0.56222	3.4177		2.01573	3.4759	2.01573	2.8878
0.28287	3.0339	0.28301	3.5122		0.2823	3.0562	0.28258	3.5547		0.56348	3.1203	0.56334	3.4173		2.0198	3.4763	2.01994	2.8866
0.28343	3.0339	0.28357	3.5122		0.28287	3.0559	0.28315	3.5541		0.56475	3.1203	0.56461	3.4173		2.02402	3.4766	2.02416	2.885
0.28413	3.0345	0.28413	3.5125		0.28357	3.0562	0.28371	3.5541		0.56587	3.1203	0.56573	3.4173		2.02809	3.4778	2.02823	2.885
0.28469	3.0339	0.28469	3.5116		0.28413	3.0559	0.28441	3.5541		0.56699	3.12	0.56685	3.4173		2.0323	3.479	2.03244	2.8844
0.28525	3.0339	0.28539	3.5116		0.28469	3.0562	0.28497	3.5538		0.56812	3.1203	0.56798	3.417		2.03652	3.4797	2.03652	2.885
0.28581	3.0342	0.28596	3.5116		0.28525	3.0562	0.28553	3.5534		0.56938	3.1203	0.56924	3.417		2.04059	3.4806	2.04073	2.8841
0.28638	3.0339	0.28652	3.5113		0.28581	3.0562	0.2861	3.5534		0.57051	3.1203	0.57037	3.4164		2.0448	3.4821	2.04494	2.8832
0.28694	3.0342	0.28708	3.5113		0.28638	3.0565	0.28666	3.5531		0.57163	3.1207	0.57149	3.4158		2.04888	3.4821	2.04902	2.881
0.2875	3.0342	0.28764	3.511		0.28694	3.0565	0.28722	3.5534		0.57275	3.121	0.57261	3.4161		2.05309	3.4831	2.05323	2.8807
0.28806	3.0339	0.2882	3.5107		0.2875	3.0562	0.28778	3.5525		0.57402	3.121	0.57388	3.4155		2.0573	3.484	2.0573	2.8792
0.28876	3.0345	0.28876	3.5107		0.2882	3.0568	0.28848	3.5519		0.57514	3.1213	0.575	3.4146		2.06138	3.4849	2.06152	2.8795
0.28933	3.0339	0.28947	3.5104		0.28876	3.0565	0.28904	3.5516		0.57626	3.1213	0.57612	3.4142		2.06559	3.4865	2.06573	2.8792
0.28989	3.0342	0.29003	3.51		0.28933	3.0565	0.28961	3.5519		0.57739	3.1213	0.57739	3.4139		2.06966	3.4871	2.0698	2.8785
0.29045	3.0339	0.29059	3.51		0.28989	3.0571	0.29017	3.5516		0.57865	3.1213	0.57851	3.4136		2.07388	3.4871	2.07402	2.8776
0.29101	3.0339	0.29115	3.5097		0.29045	3.0565	0.29073	3.551		0.57978	3.1213	0.57963	3.4136		2.07809	3.4877	2.07809	2.8764
0.29157	3.0339	0.29171	3.5097		0.29101	3.0565	0.29129	3.5513		0.5809	3.1213	0.58076	3.413		2.08216	3.4883	2.0823	2.8757
0.29213	3.0345	0.29228	3.5094		0.29157	3.0568	0.29185	3.551		0.58202	3.1213	0.58202	3.4124		2.08638	3.4896	2.08638	2.8751
0.29284	3.0345	0.29284	3.5094		0.29228	3.0571	0.29256	3.5507		0.58329	3.1213	0.58315	3.4127		2.09045	3.4905	2.09059	2.8748
0.2934	3.0339	0.29354	3.5091		0.29284	3.0571	0.29312	3.551		0.58441	3.1213	0.58427	3.4121		2.09466	3.4911	2.0948	2.8751
0.29396	3.0348	0.2941	3.5094		0.2934	3.0574	0.29368	3.5513		0.58553	3.1213	0.58539	3.4121		2.09888	3.4927	2.09888	2.8742
0.29452	3.0345	0.29466	3.5088		0.29396	3.0571	0.29424	3.5503		0.5868	3.1213	0.58666	3.4121		2.10295	3.4933	2.10309	2.8733
0.29508	3.0348	0.29522	3.5088		0.29452	3.0571	0.2948	3.5507		0.58792	3.1216	0.58778	3.4111		2.10716	3.4939	2.10716	2.8711
0.29565	3.0345	0.29579	3.5091		0.29508	3.0571	0.29537	3.5503		0.58904	3.1219	0.5889	3.4115		2.11124	3.4952	2.11138	2.8695
0.29621	3.0348	0.29635	3.5088		0.29565	3.0577	0.29593	3.5503		0.59017	3.1216	0.59003	3.4111		2.11545	3.4961	2.11559	2.8692
0.29691	3.0345	0.29691	3.5085		0.29635	3.0577	0.29663	3.5503		0.59143	3.1222	0.59129	3.4108		2.11952	3.4964	2.11966	2.8692
0.29747	3.0348	0.29747	3.5082		0.29691	3.0574	0.29719	3.55		0.59256	3.1219	0.59242	3.4102		2.12374	3.497	2.12388	2.8695
0.29803	3.0348	0.29817	3.5085		0.29747	3.058	0.29775	3.5503		0.59368	3.1219	0.59354	3.4102		2.12795	3.498	2.12795	2.8686
0.2986	3.0348	0.29874	3.5079		0.29803	3.0577	0.29831	3.5497		0.5948	3.1222	0.59466	3.4096		2.13202	3.4983	2.13216	2.8674
0.29916	3.0348	0.2993	3.5073		0.2986	3.0571	0.29888	3.5497		0.59607	3.1225	0.59593	3.409		2.13624	3.4998	2.13638	2.8661
0.29972	3.0348	0.29986	3.5076		0.29916	3.058	0.29944	3.5488		0.59719	3.1222	0.59705	3.409		2.14031	3.4998	2.14045	2.8649
0.30028	3.0348	0.30042	3.5073		0.29972	3.0577	0.3	3.5488		0.59831	3.1222	0.59817	3.4087		2.14452	3.5017	2.14466	2.8646
0.30084	3.0351	0.30098	3.5069		0.30028	3.0577	0.30056	3.5485		0.59944	3.1225	0.5993	3.4087		2.14874	3.5026	2.14874	2.8633
0.30154	3.0348	0.30154	3.5069		0.30098	3.0577	0.30126	3.5485		0.6007	3.1225	0.60056	3.408		2.15281	3.5035	2.15295	2.8627
0.30211	3.0351	0.30225	3.5066		0.30154	3.058	0.30183	3.5482		0.60183	3.1231	0.60169	3.408		2.15702	3.5042	2.15716	2.8621
0.30267	3.0348	0.30281	3.5069		0.30211	3.0577	0.30239	3.5479		0.60295	3.1228	0.60281	3.4074		2.1611	3.5057	2.16124	2.8609
0.30323	3.0348	0.30337	3.5066		0.30267	3.058	0.30295	3.5479		0.60407	3.1228	0.60393	3.4065		2.16531	3.5063	2.16545	2.8618
0.30379	3.0348	0.30393	3.5066		0.30323	3.058	0.30351	3.5472		0.60534	3.1238	0.6052	3.4065		2.16952	3.5073	2.16952	2.8606
0.30435	3.0351	0.30449	3.506		0.30379	3.058	0.30407	3.5476		0.60646	3.1238	0.60632	3.4059		2.1736	3.5079	2.17374	2.8599
0.30492	3.0351	0.30506	3.506		0.30435	3.058	0.30463	3.5472		0.60758	3.1238	0.60744	3.4062		2.17781	3.5091	2.17795	2.8587
0.30562	3.0351	0.30562	3.5057		0.30506	3.058	0.30534	3.5472		0.60871	3.1241	0.60857	3.4056		2.18188	3.5097	2.18202	2.8568
0.30618	3.0354	0.30632	3.5057		0.30562	3.058	0.3059	3.5472		0.60997	3.1244	0.60983	3.4056		2.1861	3.5107	2.18624	2.8562
0.30674	3.0354	0.30688	3.5057		0.30618	3.058	0.30646	3.5469		0.6111	3.1241	0.61096	3.4059		2.19031	3.511	2.19031	2.8553
0.3073	3.0351	0.30744	3.506		0.30674	3.058	0.30702	3.5472		0.61222	3.1241	0.61208	3.4059		2.19438	3.5135	2.19452	2.8547
0.30787	3.0351	0.30801	3.506		0.3073	3.058	0.30758	3.5469		0.61334	3.1241	0.6132	3.4049		2.1986	3.5131	2.1986	2.8547
0.30843	3.0354	0.30857	3.506		0.30787	3.058	0.30815	3.5469		0.61461	3.1247	0.61447	3.4053		2.20267	3.5128	2.20281	2.8528
0.30899	3.0351	0.30913	3.5048		0.30843	3.058	0.30871	3.5466		0.61573	3.1244	0.61559	3.4043		2.20688	3.515	2.20702	2.8516
0.30969	3.0357	0.30969	3.5048		0.30913	3.058	0.30941	3.5463		0.61685	3.1241	0.61671	3.404		2.21096	3.5159	2.2111	2.85
0.31025	3.0354	0.31025	3.5051		0.30969	3.0583	0.30997	3.5457		0.61798	3.1241	0.61784	3.4028		2.21517	3.5172	2.21531	2.8497
0.31081	3.0354	0.31096	3.5051		0.31025	3.058	0.31053	3.546		0.61924	3.1241	0.6191	3.4028		2.21938	3.5175	2.21938	2.8494
0.31138	3.0354	0.31152	3.5042		0.31081	3.058	0.3111	3.5457		0.62037	3.1241	0.62022	3.4028		2.22346	3.5184	2.2236	2.8475
0.31194	3.0354	0.31208	3.5035		0.31138	3.058	0.31166	3.5454		0.62149	3.1244	0.62135	3.4025		2.22767	3.52	2.22781	2.846
0.3125	3.0354	0.31264	3.5038		0.31194	3.0583	0.31222	3.5451		0.62261	3.1247	0.62247	3.4028		2.23174	3.5218	2.23188	2.8441
0.31306	3.0357	0.3132	3.5035		0.3125	3.058	0.31278	3.5448		0.62388	3.1247	0.62374	3.4028		2.23596	3.5218	2.2361	2.8441
0.31362	3.0357	0.31376	3.5038		0.31306	3.0583	0.31348	3.5448		0.625	3.125	0.62486	3.4025		2.24017	3.5224	2.24017	2.8441
0.31433	3.0357	0.31433	3.5026		0.31376	3.0583	0.31404	3.5454		0.62612	3.125	0.62598	3.4028		2.24424	3.5224	2.24438	2.8432
0.31489	3.0357	0.31503	3.5035		0.31433	3.058	0.31461	3.5454		0.62725	3.125	0.62711	3.4018		2.24846	3.5237	2.2486	2.8413
0.31545	3.0357	0.31559	3.5026		0.31489	3.0587	0.31517	3.5451		0.62851	3.125	0.62837	3.4018		2.25253	3.5249	2.25267	2.8392
0.31601	3.0354	0.31615	3.5026		0.31545	3.059	0.31573	3.5445		0.62963	3.125	0.62949	3.4015		2.25674	3.5255	2.25688	2.8395
0.31657	3.0357	0.31671	3.5032		0.31601	3.0587	0.31629	3.5438		0.63076	3.125	0.63062	3.4009		2.26096	3.5265	2.26096	2.8395
0.31713	3.0357	0.31728	3.5026		0.31657	3.0587	0.31685	3.5445		0.63188	3.125	0.63174	3.4006		2.26503	3.5277	2.26517	2.8379
0.3177	3.036	0.31784	3.5029		0.31713	3.0583	0.31756	3.5438		0.63315	3.125	0.63301	3.3997		2.26924	3.528	2.26938	2.8361
0.3184	3.0357	0.3184	3.5026		0.31784	3.059	0.31812	3.5438		0.63427	3.125	0.63413	3.3991		2.27331	3.5293	2.27346	2.8351
0.31896	3.0363	0.3191	3.5026		0.3184	3.0587	0.31868	3.5438		0.63539	3.125	0.63525	3.3987		2.27753	3.5308	2.27767	2.8342
0.31952	3.0363	0.31966	3.5011		0.31896	3.059	0.31924	3.5432		0.63652	3.125	0.63638	3.3978		2.28174	3.5314	2.28174	2.8323
0.32008	3.0363	0.32022	3.502		0.31952	3.0587	0.3198	3.5432		0.63778	3.125	0.63764	3.3981		2.28581	3.5314	2.28596	2.8314
0.32065	3.0366	0.32079	3.5014		0.32008	3.059	0.32037	3.5432		0.6389	3.1256	0.63876	3.3981		2.29003	3.5317	2.29017	2.8299
0.32121	3.0366	0.32135	3.5007		0.32065	3.0587	0.32093	3.5429		0.64003	3.1259	0.63989	3.3978		2.2941	3.5333	2.29424	2.8283
0.32177	3.0366	0.32191	3.5004		0.32121	3.0596	0.32149	3.5429		0.64129	3.1256	0.64101	3.3972		2.29831	3.5333	2.29846	2.8283
0.32233	3.0363	0.32247	3.5007		0.32191	3.059	0.32219	3.5423		0.64242	3.1259	0.64228	3.3969		2.30253	3.5345	2.30253	2.8268
0.32303	3.0363	0.32303	3.5001		0.32247	3.059	0.32275	3.542		0.64354	3.1259	0.6434	3.3972		2.3066	3.5361	2.30674	2.8252
0.3236	3.0366	0.32374	3.4998		0.32303	3.059	0.32331	3.5414		0.64466	3.1259	0.64452	3.3969		2.31081	3.537	2.31081	2.8234
0.32416	3.0366	0.3243	3.4998		0.3236	3.059	0.32388	3.5417		0.64593	3.1266	0.64565	3.3969		2.31489	3.5379	2.31503	2.823
0.32472	3.037	0.32486	3.5001		0.32416	3.0593	0.32444	3.5414		0.64705	3.1266	0.64691	3.3966		2.3191	3.5389	2.31924	2.8203
0.32528	3.0366	0.32542	3.4998		0.32472	3.059	0.325	3.5414		0.64817	3.1269	0.64803	3.3966		2.32317	3.5401	2.32331	2.819
0.32584	3.0366	0.32598	3.4989		0.32528	3.0593	0.32556	3.5407		0.6493	3.1269	0.64916	3.396		2.32739	3.541	2.32753	2.8187
0.3264	3.0366	0.32654	3.4989		0.32598	3.0593	0.32626	3.5407		0.65056	3.1269	0.65028	3.396		2.3316	3.5414	2.3316	2.8181
0.32711	3.037	0.32711	3.4986		0.32654	3.0596	0.32683	3.5404		0.65169	3.1269	0.65154	3.395		2.33567	3.5429	2.33581	2.8153
0.32767	3.037	0.32781	3.4983		0.32711	3.0599	0.32739	3.5404		0.65281	3.1269	0.65267	3.3941		2.33989	3.5435	2.34003	2.8137
0.32823	3.0373	0.32837	3.4983		0.32767	3.0596	0.32795	3.5404		0.65393	3.1269	0.65379	3.3941		2.34396	3.5448	2.3441	2.8137
0.32879	3.037	0.32893	3.4983		0.32823	3.0599	0.32851	3.5395		0.6552	3.1269	0.65492	3.3935		2.34817	3.5466	2.34831	2.8122
0.32935	3.0373	0.32949	3.4983		0.32879	3.0596	0.32907	3.5398		0.65632	3.1272	0.65618	3.3935		2.35239	3.5472	2.35239	2.81
0.32992	3.0366	0.33006	3.498		0.32935	3.0596	0.32963	3.5401		0.65744	3.1275	0.6573	3.3929		2.35646	3.5476	2.3566	2.8091
0.33048	3.037	0.33062	3.498		0.32992	3.0599	0.33034	3.5398		0.65857	3.1269	0.65843	3.3929		2.36067	3.5482	2.36081	2.8075
0.33118	3.0373	0.33118	3.4983		0.33062	3.0599	0.3309	3.5398		0.65983	3.1272	0.65955	3.3925		2.36475	3.5497	2.36489	2.8054
0.33174	3.0373	0.33188	3.498		0.33118	3.0599	0.33146	3.5398		0.66096	3.1278	0.66081	3.3925		2.36896	3.5507	2.3691	2.8047
0.3323	3.0373	0.33244	3.4973		0.33174	3.0599	0.33202	3.5395		0.66208	3.1278	0.66194	3.3922		2.37317	3.5516	2.37317	2.8035
0.33287	3.0376	0.33301	3.4973		0.3323	3.0599	0.33258	3.5395		0.6632	3.1278	0.66306	3.3922		2.37725	3.5528	2.37739	2.8007
0.33343	3.0376	0.33357	3.497		0.33287	3.0599	0.33315	3.5389		0.66447	3.1281	0.66419	3.3925		2.38146	3.5531	2.3816	2.7998
0.33399	3.0376	0.33413	3.497		0.33343	3.0599	0.33371	3.5389		0.66559	3.1284	0.66545	3.3919		2.38553	3.5541	2.38567	2.7982
0.33455	3.0376	0.33469	3.4967		0.33399	3.0605	0.33441	3.5389		0.66671	3.1287	0.66657	3.3916		2.38975	3.5559	2.38989	2.797
0.33511	3.0376	0.33525	3.4967		0.33469	3.0599	0.33497	3.5379		0.66784	3.1287	0.6677	3.3913		2.39382	3.5565	2.39396	2.7945
0.33581	3.0376	0.33581	3.4964		0.33525	3.0602	0.33553	3.5386		0.6691	3.1287	0.66882	3.391		2.39803	3.5572	2.39817	2.7939
0.33638	3.0376	0.33652	3.4961		0.33581	3.0605	0.3361	3.5383		0.67022	3.1287	0.67008	3.3904		2.40225	3.5578	2.40239	2.7908
0.33694	3.0376	0.33708	3.4958		0.33638	3.0602	0.33666	3.5373		0.67135	3.1287	0.67121	3.3901		2.40632	3.5584	2.40646	2.7886
0.3375	3.0376	0.33764	3.4961		0.33694	3.0602	0.33722	3.5373		0.67247	3.1287	0.67233	3.3894		2.41053	3.5593	2.41067	2.7877
0.33806	3.0376	0.3382	3.4964		0.3375	3.0602	0.33778	3.5376		0.67374	3.1287	0.67346	3.3891		2.41461	3.5606	2.41475	2.7852
0.33862	3.0376	0.33876	3.4964		0.33806	3.0599	0.33848	3.5376		0.67486	3.1287	0.67472	3.3894		2.41882	3.5615	2.41896	2.7843
0.33919	3.0376	0.33933	3.4964		0.33876	3.0602	0.33904	3.537		0.67598	3.1287	0.67584	3.3891		2.42303	3.5627	2.42303	2.7815
0.33989	3.0376	0.33989	3.4964		0.33933	3.0608	0.33961	3.5367		0.67711	3.1293	0.67697	3.3879		2.42711	3.564	2.42725	2.7796
0.34045	3.0376	0.34059	3.4964		0.33989	3.0605	0.34017	3.5367		0.67837	3.1297	0.67809	3.3879		2.43132	3.5649	2.43146	2.7781
0.34101	3.0376	0.34115	3.4964		0.34045	3.0608	0.34073	3.5361		0.67949	3.1297	0.67935	3.3873		2.43539	3.5658	2.43553	2.7762
0.34157	3.0376	0.34171	3.4952		0.34101	3.0608	0.34129	3.5361		0.68062	3.129	0.68048	3.3876		2.43961	3.5665	2.43975	2.7734
0.34213	3.0382	0.34228	3.4961		0.34157	3.0608	0.34185	3.5361		0.68174	3.129	0.6816	3.3873		2.44382	3.5671	2.44382	2.7722
0.3427	3.0379	0.34284	3.4955		0.34213	3.0608	0.34256	3.5358		0.68301	3.129	0.68272	3.387		2.44789	3.568	2.44803	2.7703
0.34326	3.0376	0.3434	3.4949		0.3427	3.0608	0.34312	3.5352		0.68413	3.1293	0.68399	3.3876		2.45211	3.5689	2.45225	2.7682
0.34396	3.0376	0.34396	3.4952		0.3434	3.0608	0.34368	3.5355		0.68525	3.1293	0.68511	3.387		2.45618	3.5702	2.45632	2.766
0.34452	3.0379	0.34466	3.4942		0.34396	3.0608	0.34424	3.5355		0.68638	3.1297	0.68624	3.387		2.46039	3.5714	2.46053	2.7632
0.34508	3.0382	0.34522	3.4952		0.34452	3.0608	0.3448	3.5355		0.68764	3.1297	0.68736	3.387		2.46461	3.5724	2.46461	2.762
0.34565	3.0376	0.34579	3.4942		0.34508	3.0608	0.34537	3.5352		0.68876	3.1297	0.68862	3.3867		2.46868	3.5736	2.46882	2.7589
0.34621	3.0379	0.34635	3.4942		0.34565	3.0608	0.34593	3.5352		0.68989	3.1297	0.68975	3.3863		2.47289	3.5739	2.47303	2.7576
0.34677	3.0382	0.34691	3.4939		0.34621	3.0608	0.34663	3.5352		0.69115	3.1297	0.69087	3.3857		2.47697	3.5751	2.47711	2.7548
0.34733	3.0382	0.34747	3.4942		0.34677	3.0608	0.34719	3.5348		0.69228	3.1297	0.69213	3.3848		2.48202	3.5758	2.48132	2.7539
0.34789	3.0385	0.34803	3.4939		0.34747	3.0608	0.34775	3.5342		0.6934	3.1297	0.69326	3.3845		2.4861	3.577	2.48539	2.7502
0.3486	3.0379	0.3486	3.493		0.34803	3.0611	0.34831	3.5342		0.69452	3.1297	0.69438	3.3845		2.49031	3.5779	2.48961	2.7489
0.34916	3.0385	0.3493	3.4936		0.3486	3.0611	0.34888	3.5339		0.69579	3.1297	0.69551	3.3845		2.49452	3.5786	2.49382	2.7446
0.34972	3.0385	0.34986	3.4933		0.34916	3.0608	0.34944	3.5333		0.69691	3.1297	0.69677	3.3839		2.4986	3.5804	2.49789	2.7437
0.35028	3.0385	0.35042	3.493		0.34972	3.0608	0.35	3.533		0.69803	3.1297	0.69789	3.3832		2.50281	3.5813	2.50211	2.7406
0.35084	3.0385	0.35098	3.493		0.35028	3.0611	0.35056	3.533		0.69916	3.1297	0.69902	3.3832		2.50688	3.5826	2.50618	2.7378
0.3514	3.0382	0.35154	3.4933		0.35084	3.0614	0.35126	3.533		0.70042	3.1297	0.70014	3.3839		2.5111	3.5832	2.51039	2.735
0.35197	3.0385	0.35211	3.493		0.35154	3.0614	0.35183	3.533		0.70154	3.13	0.7014	3.3826		2.51531	3.5844	2.51447	2.7334
0.35267	3.0385	0.35267	3.4924		0.35211	3.0611	0.35239	3.533		0.70267	3.1303	0.70253	3.3826		2.51938	3.5857	2.51868	2.7303
0.35323	3.0385	0.35337	3.4921		0.35267	3.0618	0.35295	3.5327		0.70379	3.1303	0.70365	3.3817		2.5236	3.5872	2.52289	2.7285
0.35379	3.0385	0.35393	3.4924		0.35323	3.0618	0.35351	3.5327		0.70506	3.1306	0.70478	3.3817		2.52767	3.5875	2.52697	2.7254
0.35435	3.0385	0.35449	3.4918		0.35379	3.0618	0.35407	3.5324		0.70618	3.1306	0.70604	3.3817		2.53188	3.5885	2.53118	2.7235
0.35492	3.0385	0.35506	3.4921		0.35435	3.0618	0.35463	3.5327		0.7073	3.1306	0.70716	3.3808		2.5361	3.5897	2.53525	2.7195
0.35548	3.0385	0.35562	3.4911		0.35492	3.0618	0.35534	3.5324		0.70843	3.1306	0.70829	3.3814		2.54017	3.5907	2.53947	2.7186
0.35604	3.0394	0.35618	3.4911		0.35548	3.0614	0.3559	3.5321		0.70969	3.1306	0.70941	3.3814		2.54438	3.5913	2.54368	2.7142
0.35674	3.0388	0.35674	3.4908		0.35618	3.0614	0.35646	3.5317		0.71081	3.1306	0.71067	3.3805		2.54846	3.5925	2.54775	2.7117
0.3573	3.0388	0.35744	3.4911		0.35674	3.0618	0.35702	3.5314		0.71194	3.1309	0.7118	3.3801		2.55267	3.5938	2.55197	2.7086
0.35787	3.0385	0.35801	3.4908		0.3573	3.0614	0.35758	3.5321		0.71306	3.1306	0.71292	3.3798		2.55674	3.5941	2.55604	2.7049
0.35843	3.0391	0.35857	3.4908		0.35787	3.0618	0.35815	3.5314		0.71433	3.1309	0.71404	3.3801		2.56096	3.595	2.56025	2.7028
0.35899	3.0391	0.35913	3.4893		0.35843	3.0621	0.35871	3.5311		0.71545	3.1306	0.71531	3.3798		2.56517	3.5962	2.56447	2.7012
0.35955	3.0388	0.35969	3.4905		0.35899	3.0618	0.35941	3.5314		0.71657	3.1309	0.71643	3.3786		2.56924	3.5975	2.56854	2.6972
0.36011	3.0391	0.36025	3.4893		0.35955	3.0618	0.35997	3.5311		0.7177	3.1309	0.71756	3.3777		2.57346	3.5987	2.57275	2.6928
0.36081	3.0388	0.36081	3.4905		0.36025	3.0618	0.36053	3.5308		0.71896	3.1315	0.71868	3.377		2.57753	3.599	2.57683	2.6925
0.36138	3.0385	0.36138	3.4902		0.36081	3.0621	0.3611	3.5308		0.72008	3.1315	0.71994	3.3767		2.58174	3.6003	2.58104	2.6879
0.36194	3.0388	0.36208	3.4899		0.36138	3.0618	0.36166	3.5305		0.72121	3.1315	0.72107	3.377		2.58596	3.6015	2.58525	2.6842
0.3625	3.0394	0.36264	3.4887		0.36194	3.0621	0.36222	3.5308		0.72233	3.1318	0.72219	3.377		2.59003	3.6021	2.58933	2.682
0.36306	3.0391	0.3632	3.4887		0.3625	3.0624	0.36278	3.5308		0.7236	3.1315	0.72331	3.3764		2.59424	3.6031	2.59354	2.6783
0.36362	3.0394	0.36376	3.4896		0.36306	3.0621	0.36348	3.5305		0.72472	3.1318	0.72458	3.3767		2.59831	3.6046	2.59761	2.6742
0.36419	3.0394	0.36433	3.4893		0.36362	3.0621	0.36404	3.5302		0.72584	3.1321	0.7257	3.3761		2.60253	3.6055	2.60183	2.6724
0.36475	3.0394	0.36489	3.488		0.36433	3.0627	0.36461	3.5302		0.72697	3.1321	0.72683	3.3761		2.60674	3.6068	2.6059	2.669
0.36545	3.0391	0.36545	3.488		0.36489	3.0624	0.36517	3.5302		0.72823	3.1324	0.72795	3.3764		2.61081	3.6071	2.61011	2.6662
0.36601	3.0391	0.36615	3.488		0.36545	3.0627	0.36573	3.5299		0.72935	3.1324	0.72921	3.3764		2.61503	3.608	2.61433	2.6621
0.36657	3.0391	0.36671	3.4874		0.36601	3.0624	0.36629	3.5299		0.73048	3.1331	0.73034	3.3764		2.6191	3.6099	2.6184	2.6584
0.36713	3.0394	0.36728	3.4877		0.36657	3.0627	0.36685	3.5293		0.73174	3.1331	0.73146	3.3755		2.62331	3.6105	2.62261	2.655
0.3677	3.0394	0.36784	3.4871		0.36713	3.0624	0.36756	3.5299		0.73287	3.1328	0.73258	3.3752		2.62753	3.6111	2.62669	2.6528
0.36826	3.0394	0.3684	3.4871		0.3677	3.0627	0.36812	3.5293		0.73399	3.1328	0.73385	3.3746		2.6316	3.6124	2.6309	2.6482
0.36882	3.0394	0.36896	3.4877		0.3684	3.0627	0.36868	3.5286		0.73511	3.1334	0.73497	3.3746		2.63581	3.6136	2.63511	2.6442
0.36952	3.0394	0.36952	3.4877		0.36896	3.0624	0.36924	3.528		0.73638	3.1334	0.7361	3.3733		2.63989	3.6145	2.63919	2.6407
0.37008	3.0394	0.37008	3.4877		0.36952	3.0627	0.3698	3.5283		0.7375	3.1337	0.73722	3.3721		2.6441	3.6158	2.6434	2.637
0.37065	3.0394	0.37079	3.4865		0.37008	3.0627	0.37037	3.528		0.73862	3.1337	0.73848	3.3721		2.64831	3.6161	2.64747	2.6339
0.37121	3.0394	0.37135	3.4862		0.37065	3.0627	0.37093	3.5277		0.73975	3.1337	0.73961	3.3724		2.65239	3.617	2.65169	2.6296
0.37177	3.0394	0.37191	3.4874		0.37121	3.063	0.37163	3.5274		0.74101	3.1337	0.74073	3.3721		2.6566	3.6176	2.6559	2.6262
0.37233	3.0394	0.37247	3.4874		0.37177	3.063	0.37219	3.5271		0.74213	3.134	0.74185	3.3718		2.66067	3.6192	2.65997	2.6231
0.37289	3.0394	0.37303	3.4865		0.37233	3.063	0.37275	3.5277		0.74326	3.134	0.74312	3.3715		2.66489	3.6207	2.66419	2.6181
0.37346	3.0394	0.3736	3.4865		0.37303	3.0633	0.37331	3.5271		0.74438	3.134	0.74424	3.3715		2.66896	3.6223	2.66826	2.6153
0.37416	3.0394	0.37416	3.4874		0.3736	3.063	0.37388	3.5271		0.74565	3.134	0.74537	3.3712		2.67317	3.6232	2.67247	2.6113
0.37472	3.0394	0.37486	3.4865		0.37416	3.0633	0.37444	3.5271		0.74677	3.1343	0.74649	3.3715		2.67739	3.6241	2.67669	2.6051
0.37528	3.0394	0.37542	3.4871		0.37472	3.0636	0.375	3.5271		0.74789	3.1343	0.74775	3.3708		2.68146	3.6257	2.68076	2.6035
0.37584	3.0394	0.37598	3.4865		0.37528	3.0636	0.3757	3.5271		0.74902	3.1346	0.74888	3.3708		2.68567	3.6254	2.68497	2.5983
0.3764	3.0394	0.37654	3.4865		0.37584	3.0636	0.37626	3.5271		0.75028	3.134	0.75	3.3705		2.68975	3.6266	2.68904	2.5939
0.37697	3.0394	0.37711	3.4862		0.3764	3.0636	0.37683	3.5274		0.7514	3.1349	0.75112	3.3708		2.69396	3.6269	2.69326	2.589
0.37753	3.0394	0.37767	3.4865		0.37711	3.0636	0.37739	3.5265		0.75253	3.1352	0.75239	3.3693		2.69817	3.6288	2.69733	2.5862
0.37823	3.0394	0.37823	3.4849		0.37767	3.0636	0.37795	3.5262		0.75365	3.1352	0.75351	3.3687		2.70225	3.63	2.70154	2.5818
0.37879	3.0394	0.37893	3.4856		0.37823	3.0633	0.37851	3.5259		0.75492	3.1346	0.75463	3.3684		2.70646	3.6316	2.70576	2.5781
0.37935	3.0394	0.37949	3.4843		0.37879	3.0639	0.37907	3.5255		0.75604	3.1343	0.75576	3.3677		2.71053	3.6322	2.70983	2.5729
0.37992	3.0394	0.38006	3.484		0.37935	3.0639	0.37963	3.5259		0.75716	3.1346	0.75702	3.3674		2.71475	3.6331	2.71404	2.5685
0.38048	3.0397	0.38062	3.4843		0.37992	3.0636	0.38034	3.5252		0.75829	3.1343	0.75815	3.3668		2.71896	3.6347	2.71812	2.5636
0.38104	3.0394	0.38118	3.4846		0.38048	3.0633	0.3809	3.5255		0.75955	3.1349	0.75927	3.3677		2.72303	3.6356	2.72233	2.5598
0.3816	3.0394	0.38174	3.4837		0.38118	3.0642	0.38146	3.5249		0.76067	3.1346	0.76053	3.3671		2.72725	3.6359	2.72654	2.5543
0.3823	3.0394	0.3823	3.4837		0.38174	3.0642	0.38202	3.5246		0.7618	3.1346	0.76166	3.3671		2.73132	3.6365	2.73062	2.5502
0.38287	3.0394	0.38287	3.4831		0.3823	3.0642	0.38258	3.5246		0.76292	3.1349	0.76278	3.3662		2.73553	3.639	2.73483	2.5456
0.38343	3.0401	0.38357	3.4831		0.38287	3.0645	0.38315	3.524		0.76419	3.1349	0.7639	3.3665		2.73975	3.6403	2.7389	2.5419
0.38399	3.0397	0.38413	3.4831		0.38343	3.0645	0.38371	3.524		0.76531	3.1352	0.76517	3.3662		2.74382	3.6412	2.74312	2.5363
0.38455	3.0397	0.38469	3.4828		0.38399	3.0645	0.38441	3.524		0.76643	3.1355	0.76629	3.3662		2.74803	3.6421	2.74733	2.5313
0.38511	3.0401	0.38525	3.4825		0.38455	3.0645	0.38497	3.5246		0.76756	3.1352	0.76742	3.3662		2.75211	3.6421	2.7514	2.5254
0.38567	3.0397	0.38581	3.4828		0.38511	3.0649	0.38553	3.524		0.76882	3.1355	0.76854	3.3656		2.75632	3.644	2.75562	2.5211
0.38624	3.0404	0.38638	3.4821		0.38581	3.0649	0.3861	3.5243		0.76994	3.1352	0.7698	3.3659		2.76053	3.6446	2.75969	2.5155
0.38694	3.0401	0.38694	3.4831		0.38638	3.0645	0.38666	3.5237		0.77107	3.1352	0.77093	3.365		2.76461	3.6465	2.7639	2.5112
0.3875	3.0401	0.38764	3.4828		0.38694	3.0649	0.38722	3.5243		0.77219	3.1355	0.77205	3.3646		2.76882	3.6468	2.76812	2.5037
0.38806	3.0401	0.3882	3.4825		0.3875	3.0652	0.38778	3.5237		0.77346	3.1359	0.77317	3.365		2.77289	3.648	2.77219	2.4991
0.38862	3.0404	0.38876	3.4828		0.38806	3.0649	0.38848	3.5234		0.77458	3.1355	0.77444	3.364		2.77711	3.6492	2.7764	2.4935
0.38919	3.0404	0.38933	3.4828		0.38876	3.0645	0.38904	3.5237		0.7757	3.1359	0.77556	3.3643		2.78118	3.6505	2.78048	2.4876
0.38975	3.0401	0.38989	3.4821		0.38933	3.0645	0.38961	3.5231		0.77683	3.1359	0.77669	3.3637		2.78539	3.6505	2.78469	2.4823
0.39031	3.0404	0.39045	3.4821		0.38989	3.0645	0.39017	3.5228		0.77809	3.1365	0.77781	3.3634		2.78961	3.6514	2.7889	2.4755
0.39101	3.0404	0.39101	3.4818		0.39059	3.0645	0.39073	3.5231		0.77921	3.1362	0.77907	3.3625		2.79368	3.6523	2.79298	2.4709
0.39157	3.0401	0.39171	3.4821		0.39115	3.0645	0.39129	3.5228		0.78034	3.1362	0.7802	3.3622		2.79789	3.6545	2.79719	2.4647
0.39213	3.0404	0.39228	3.4818		0.39171	3.0645	0.39185	3.5224		0.78146	3.1365	0.78132	3.3615		2.80197	3.6558	2.80126	2.4597
0.3927	3.0401	0.39284	3.4815		0.39228	3.0645	0.39256	3.5221		0.78272	3.1362	0.78244	3.3619		2.80618	3.6567	2.80548	2.4532
0.39326	3.0404	0.3934	3.4809		0.39284	3.0645	0.39312	3.5224		0.78385	3.1368	0.78371	3.3619		2.81039	3.6576	2.80955	2.4473
0.39382	3.0404	0.39396	3.4815		0.3934	3.0645	0.39368	3.5218		0.78497	3.1371	0.78483	3.3615		2.81447	3.6585	2.81376	2.4395
0.39438	3.0404	0.39452	3.4812		0.39396	3.0645	0.39424	3.5215		0.78624	3.1371	0.78596	3.3619		2.81868	3.6598	2.81798	2.4333
0.39494	3.0407	0.39508	3.4809		0.39466	3.0645	0.3948	3.5212		0.78736	3.1371	0.78708	3.3609		2.82275	3.6607	2.82205	2.4271
0.39565	3.0404	0.39579	3.4803		0.39522	3.0645	0.39537	3.5218		0.78848	3.1371	0.78834	3.3609		2.82697	3.662	2.82626	2.4213
0.39621	3.0404	0.39635	3.4803		0.39579	3.0645	0.39593	3.5218		0.78961	3.1374	0.78947	3.3612		2.83118	3.6626	2.83034	2.4132
0.39677	3.0407	0.39691	3.48		0.39635	3.0649	0.39663	3.5212		0.79087	3.1374	0.79059	3.3609		2.83525	3.6647	2.83455	2.4082
0.39733	3.0404	0.39747	3.4797		0.39691	3.0645	0.39719	3.5209		0.79199	3.1371	0.79171	3.36		2.83947	3.6657	2.83876	2.3989
0.39789	3.0404	0.39803	3.4797		0.39747	3.0645	0.39775	3.5206		0.79312	3.1374	0.79298	3.36		2.84354	3.6666	2.84284	2.3927
0.39846	3.0404	0.3986	3.4794		0.39803	3.0652	0.39831	3.5215		0.79424	3.1374	0.7941	3.3591		2.84775	3.6675	2.84705	2.3844
0.39902	3.0404	0.39916	3.4794		0.3986	3.0649	0.39888	3.5209		0.79551	3.1377	0.79522	3.3588		2.85197	3.6682	2.85112	2.3766
0.39972	3.0407	0.39972	3.4794		0.3993	3.0652	0.39944	3.5212		0.79663	3.1377	0.79635	3.3588		2.85604	3.6694	2.85534	2.371
0.40028	3.0404	0.40042	3.479		0.39986	3.0645	0.4	3.5209		0.79775	3.138	0.79761	3.3578		2.86025	3.6709	2.85955	2.3617
0.40084	3.0407	0.40098	3.4781		0.40042	3.0649	0.4007	3.5209		0.79888	3.138	0.79874	3.3575		2.86433	3.6716	2.86362	2.3552
0.4014	3.0407	0.40154	3.4781		0.40098	3.0649	0.40126	3.5203		0.80014	3.138	0.79986	3.3575		2.86854	3.6725	2.86784	2.3465
0.40197	3.0407	0.40211	3.4778		0.40154	3.0655	0.40183	3.5203		0.80126	3.1386	0.80098	3.3575		2.87275	3.6734	2.87191	2.3388
0.40253	3.041	0.40267	3.4778		0.40211	3.0655	0.40239	3.52		0.80239	3.1383	0.80225	3.3572		2.87683	3.6759	2.87612	2.3292
0.40309	3.041	0.40323	3.4778		0.40267	3.0652	0.40295	3.5197		0.80351	3.1386	0.80337	3.3566		2.88104	3.6768	2.88034	2.3224
0.40365	3.041	0.40379	3.4778		0.40337	3.0655	0.40351	3.52		0.80478	3.139	0.80449	3.3569		2.88511	3.6771	2.88441	2.3115
0.40435	3.0407	0.40449	3.4775		0.40393	3.0655	0.40407	3.5184		0.8059	3.139	0.80562	3.3566		2.88933	3.6784	2.88862	2.3047
0.40492	3.0413	0.40506	3.4778		0.40449	3.0655	0.40463	3.519		0.80702	3.1393	0.80688	3.3563		2.8934	3.6796	2.8927	2.2941
0.40548	3.0413	0.40562	3.4769		0.40506	3.0655	0.40534	3.5184		0.80815	3.139	0.80801	3.3563		2.89761	3.6809	2.89691	2.2864
0.40604	3.0413	0.40618	3.4775		0.40562	3.0655	0.4059	3.5184		0.80941	3.139	0.80913	3.3553		2.90183	3.6821	2.90098	2.2768
0.4066	3.041	0.40674	3.4772		0.40618	3.0655	0.40646	3.5184		0.81053	3.1396	0.81025	3.3557		2.9059	3.683	2.9052	2.2675
0.40716	3.0413	0.4073	3.4772		0.40674	3.0655	0.40702	3.5187		0.81166	3.1396	0.81152	3.3547		2.91011	3.684	2.90941	2.2566
0.40772	3.041	0.40787	3.4766		0.4073	3.0655	0.40758	3.5187		0.81278	3.1396	0.81264	3.3544		2.91419	3.6849	2.91348	2.2489
0.40843	3.0407	0.40843	3.4772		0.40801	3.0655	0.40815	3.5175		0.81404	3.1396	0.81376	3.3544		2.9184	3.6864	2.9177	2.2371
0.40899	3.0413	0.40913	3.4766		0.40857	3.0658	0.40871	3.5175		0.81517	3.1396	0.81489	3.3529		2.92261	3.6874	2.92177	2.2278
0.40955	3.041	0.40969	3.4769		0.40913	3.0664	0.40941	3.5178		0.81629	3.1396	0.81615	3.3532		2.92669	3.6883	2.92598	2.216
0.41011	3.0413	0.41025	3.4766		0.40969	3.0658	0.40997	3.5166		0.81742	3.1393	0.81728	3.3519		2.9309	3.6902	2.9302	2.2073
0.41067	3.0413	0.41081	3.4759		0.41025	3.0661	0.41053	3.5166		0.81868	3.1393	0.8184	3.3522		2.93497	3.6911	2.93427	2.1946
0.41124	3.0413	0.41138	3.4759		0.41081	3.0661	0.4111	3.5169		0.8198	3.1393	0.81952	3.3519		2.93919	3.692	2.93848	2.1853
0.4118	3.0413	0.41194	3.4753		0.41138	3.0664	0.41166	3.5166		0.82093	3.1396	0.82079	3.3519		2.9434	3.693	2.94256	2.1726
0.4125	3.0413	0.4125	3.475		0.41208	3.0661	0.41222	3.5166		0.82205	3.139	0.82191	3.3519		2.94747	3.6939	2.94677	2.1599
0.41306	3.0413	0.4132	3.4753		0.41264	3.0661	0.41278	3.5162		0.82331	3.1393	0.82303	3.3519		2.95169	3.6961	2.95098	2.1487
0.41362	3.0413	0.41376	3.475		0.4132	3.0661	0.41348	3.5166		0.82444	3.1399	0.82416	3.3513		2.95576	3.697	2.95506	2.1388
0.41419	3.0413	0.41433	3.4744		0.41376	3.0664	0.41404	3.5162		0.82556	3.1396	0.82542	3.3513		2.95997	3.6982	2.95927	2.1236
0.41475	3.0413	0.41489	3.4747		0.41433	3.0664	0.41461	3.5153		0.82683	3.1399	0.82654	3.3513		2.96419	3.6988	2.96334	2.1137
0.41531	3.0413	0.41545	3.4744		0.41489	3.0667	0.41517	3.5153		0.82795	3.1399	0.82767	3.3501		2.96657	3.7001	2.96671	2.0998
0.41587	3.0413	0.41601	3.4744		0.41545	3.0667	0.41573	3.5153		0.82907	3.1399	0.82879	3.3504
0.41643	3.0413	0.41657	3.4741		0.41615	3.0667	0.41629	3.5153		0.8302	3.1399	0.83006	3.3501
0.41713	3.0413	0.41728	3.4738		0.41671	3.067	0.41685	3.515		0.83146	3.1399	0.83118	3.3501
0.4177	3.0416	0.41784	3.4732		0.41728	3.0667	0.41756	3.5147		0.83258	3.1399	0.8323	3.3501
0.41826	3.0416	0.4184	3.4735		0.41784	3.0667	0.41812	3.515		0.83371	3.1402	0.83343	3.3491
0.41882	3.0413	0.41896	3.4728		0.4184	3.0673	0.41868	3.5141		0.83483	3.1405	0.83469	3.3495
0.41938	3.0416	0.41952	3.4728		0.41896	3.0673	0.41924	3.5141		0.8361	3.1408	0.83581	3.3482
0.41994	3.0416	0.42008	3.4728		0.41952	3.0673	0.4198	3.5138		0.83722	3.1408	0.83694	3.347
0.42051	3.0419	0.42065	3.4725		0.42008	3.067	0.42037	3.5141		0.83834	3.1405	0.83806	3.3467
0.42121	3.0416	0.42135	3.4728		0.42079	3.0673	0.42093	3.5138		0.83947	3.1408	0.83933	3.347
0.42177	3.0416	0.42191	3.4722		0.42135	3.0673	0.42163	3.5135		0.84073	3.1414	0.84045	3.3467
0.42233	3.0416	0.42247	3.4725		0.42191	3.0673	0.42219	3.5135		0.84185	3.1411	0.84157	3.347
0.42289	3.0413	0.42303	3.4725		0.42247	3.068	0.42275	3.5135		0.84298	3.1408	0.8427	3.3464
0.42346	3.0425	0.4236	3.4722		0.42303	3.0676	0.42331	3.5135		0.8441	3.1408	0.84396	3.3464
0.42402	3.0428	0.42416	3.4725		0.4236	3.0673	0.42388	3.5128		0.84537	3.1414	0.84508	3.3467
0.42458	3.0425	0.42472	3.4722		0.42416	3.0673	0.42444	3.5128		0.84649	3.1411	0.84621	3.3457
0.42528	3.0419	0.42528	3.4722		0.42486	3.0673	0.425	3.5122		0.84761	3.1408	0.84733	3.3457
0.42584	3.0425	0.42598	3.4719		0.42542	3.0676	0.4257	3.5128		0.84874	3.1408	0.8486	3.3454
0.4264	3.0422	0.42654	3.4719		0.42598	3.068	0.42626	3.5128		0.85	3.1408	0.84972	3.3451
0.42697	3.0422	0.42711	3.4722		0.42654	3.068	0.42683	3.5125		0.85112	3.1411	0.85084	3.3451
0.42753	3.0425	0.42767	3.4719		0.42711	3.0683	0.42739	3.5128		0.85225	3.1417	0.85197	3.3448
0.42809	3.0425	0.42823	3.4713		0.42767	3.068	0.42795	3.5125		0.85337	3.1414	0.85323	3.3439
0.42865	3.0422	0.42879	3.4713		0.42823	3.068	0.42851	3.5119		0.85463	3.1417	0.85435	3.3433
0.42921	3.0428	0.42935	3.4716		0.42893	3.0683	0.42907	3.5116		0.85576	3.1414	0.85548	3.3429
0.42992	3.0428	0.43006	3.4713		0.42949	3.0683	0.42978	3.5122		0.85688	3.1417	0.8566	3.342
0.43048	3.0428	0.43062	3.4704		0.43006	3.0683	0.43034	3.5113		0.85801	3.1417	0.85787	3.342
0.43104	3.0432	0.43118	3.471		0.43062	3.0683	0.4309	3.5107		0.85927	3.1414	0.85899	3.3414
0.4316	3.0425	0.43174	3.4704		0.43118	3.068	0.43146	3.5104		0.86039	3.1414	0.86011	3.3414
0.43216	3.0428	0.4323	3.4697		0.43174	3.068	0.43202	3.51		0.86152	3.1414	0.86124	3.3414
0.43272	3.0432	0.43287	3.4694		0.4323	3.0683	0.43258	3.51		0.86264	3.1417	0.8625	3.3414
0.43329	3.0432	0.43343	3.4691		0.43287	3.0683	0.43315	3.5104		0.8639	3.1414	0.86362	3.3414
0.43399	3.0428	0.43413	3.4691		0.43357	3.0683	0.43371	3.51		0.86503	3.1417	0.86475	3.3414
0.43455	3.0432	0.43469	3.4697		0.43413	3.0683	0.43441	3.51		0.86615	3.1417	0.86601	3.3417
0.43511	3.0432	0.43525	3.4691		0.43469	3.0686	0.43497	3.51		0.86728	3.1417	0.86713	3.3411
0.43567	3.0432	0.43581	3.4691		0.43525	3.0686	0.43553	3.5097		0.86854	3.1421	0.86826	3.3411
0.43638	3.0432	0.43638	3.4688		0.43581	3.0686	0.4361	3.5097		0.86966	3.1424	0.86938	3.3392
0.43694	3.0432	0.43694	3.4688		0.43638	3.0686	0.43666	3.5094		0.87079	3.1424	0.87065	3.3395
0.4375	3.0435	0.4375	3.4682		0.43694	3.0686	0.43722	3.5094		0.87191	3.1427	0.87177	3.3383
0.43806	3.0432	0.43806	3.4685		0.43764	3.0689	0.43778	3.5088		0.87317	3.1424	0.87289	3.3383
0.43862	3.0435	0.43876	3.4682		0.4382	3.0686	0.43848	3.5091		0.8743	3.1427	0.87402	3.3386
0.43933	3.0432	0.43933	3.4685		0.4389	3.0692	0.43904	3.5085		0.87542	3.1433	0.87528	3.3389
0.43989	3.0432	0.43989	3.4679		0.43947	3.0686	0.43961	3.5085		0.87654	3.1436	0.8764	3.3383
0.44045	3.0435	0.44045	3.4679		0.44003	3.0689	0.44017	3.5085		0.87781	3.1433	0.87753	3.3386
0.44101	3.0435	0.44101	3.4679		0.44059	3.0692	0.44073	3.5085		0.87893	3.1433	0.87865	3.3371
0.44157	3.0441	0.44157	3.4679		0.44115	3.0692	0.44129	3.5079		0.88006	3.1436	0.87992	3.3367
0.44213	3.0435	0.44213	3.4679		0.44171	3.0692	0.44185	3.5079		0.88132	3.1439	0.88104	3.3367
0.4427	3.0435	0.44284	3.4676		0.44242	3.0692	0.44256	3.5079		0.88244	3.1439	0.88216	3.3367
0.4434	3.0435	0.4434	3.4676		0.44298	3.0692	0.44312	3.5073		0.88357	3.1442	0.88329	3.3367
0.44396	3.0435	0.44396	3.4673		0.44354	3.0692	0.44368	3.5073		0.88469	3.1442	0.88455	3.3364
0.44452	3.0438	0.44452	3.4673		0.4441	3.0692	0.44424	3.5066		0.88596	3.1442	0.88567	3.3358
0.44508	3.0438	0.44508	3.4676		0.44466	3.0692	0.4448	3.5069		0.88708	3.1445	0.8868	3.3355
0.44565	3.0441	0.44565	3.4666		0.44522	3.0692	0.44537	3.5073		0.8882	3.1445	0.88792	3.3358
0.44621	3.0441	0.44621	3.4663		0.44593	3.0695	0.44593	3.5069		0.88933	3.1445	0.88919	3.3361
0.44691	3.0441	0.44691	3.4666		0.44649	3.0692	0.44663	3.5063		0.89059	3.1452	0.89031	3.3352
0.44747	3.0441	0.44747	3.4666		0.44705	3.0692	0.44719	3.5066		0.89171	3.1452	0.89143	3.3349
0.44803	3.0441	0.44803	3.4663		0.44775	3.0698	0.44775	3.5066		0.89284	3.1452	0.89256	3.3343
0.44874	3.0441	0.4486	3.4663		0.44831	3.0701	0.44831	3.5066		0.89396	3.1448	0.89382	3.3343
0.4493	3.0441	0.44916	3.4666		0.44888	3.0695	0.44888	3.5063		0.89522	3.1455	0.89494	3.3343
0.44986	3.0441	0.44972	3.466		0.44958	3.0698	0.44944	3.506		0.89635	3.1455	0.89607	3.334
0.45042	3.0441	0.45028	3.4654		0.45014	3.0698	0.45	3.5057		0.89747	3.1455	0.89719	3.3336
0.45098	3.0441	0.45084	3.4651		0.4507	3.0701	0.4507	3.5057		0.8986	3.1455	0.89846	3.333
0.45154	3.0444	0.45154	3.4651		0.45126	3.0701	0.45126	3.5054		0.89986	3.1455	0.89958	3.3327
0.45211	3.0444	0.45211	3.4654		0.45183	3.0701	0.45183	3.5054		0.90098	3.1455	0.9007	3.333
0.45281	3.0444	0.45267	3.4648		0.45239	3.0701	0.45239	3.5054		0.90211	3.1458	0.90183	3.3324
0.45337	3.0447	0.45323	3.4648		0.45309	3.0704	0.45295	3.5051		0.90323	3.1458	0.90309	3.3321
0.45393	3.0441	0.45379	3.4645		0.45365	3.0704	0.45351	3.5051		0.90449	3.1455	0.90421	3.3321
0.45449	3.0447	0.45435	3.4635		0.45421	3.0701	0.45407	3.5054		0.90562	3.1455	0.90534	3.3318
0.45506	3.045	0.45492	3.4635		0.45478	3.0704	0.45463	3.5048		0.90674	3.1455	0.90646	3.3318
0.45562	3.0447	0.45562	3.4642		0.45534	3.0701	0.45534	3.5048		0.90787	3.1455	0.90772	3.3321
0.45618	3.0444	0.45618	3.4632		0.4559	3.0704	0.4559	3.5048		0.90913	3.1455	0.90885	3.3315
0.45674	3.0444	0.45674	3.4629		0.45646	3.0704	0.45646	3.5042		0.91025	3.1455	0.90997	3.3315
0.45744	3.0441	0.4573	3.4632		0.45716	3.0707	0.45702	3.5048		0.91138	3.1455	0.9111	3.3315
0.45801	3.045	0.45787	3.4629		0.45772	3.0711	0.45758	3.5035		0.9125	3.1455	0.91236	3.3312
0.45857	3.0444	0.45843	3.4629		0.45829	3.0707	0.45815	3.5038		0.91376	3.1461	0.91348	3.3309
0.45913	3.0447	0.45899	3.4626		0.45885	3.0711	0.45871	3.5038		0.91489	3.1464	0.91461	3.3302
0.45969	3.0444	0.45969	3.4626		0.45941	3.0711	0.45941	3.5035		0.91601	3.1464	0.91573	3.3302
0.46025	3.0447	0.46025	3.4626		0.45997	3.0711	0.45997	3.5029		0.91713	3.1464	0.91699	3.3302
0.46081	3.045	0.46081	3.462		0.46053	3.0711	0.46053	3.5032		0.9184	3.1464	0.91812	3.3299
0.46152	3.045	0.46138	3.4629		0.46124	3.0711	0.4611	3.502		0.91952	3.1464	0.91924	3.3293
0.46208	3.045	0.46194	3.462		0.4618	3.0711	0.46166	3.5014		0.92065	3.1467	0.92037	3.3287
0.46264	3.0447	0.4625	3.462		0.46236	3.0711	0.46222	3.5023		0.92191	3.1467	0.92163	3.3278
0.4632	3.045	0.46306	3.4614		0.46292	3.0707	0.46278	3.5011		0.92303	3.1467	0.92275	3.3278
0.46376	3.0447	0.46362	3.4614		0.46348	3.0711	0.46348	3.5007		0.92416	3.1473	0.92388	3.3274
0.46433	3.045	0.46433	3.4614		0.46404	3.0711	0.46404	3.5007		0.92528	3.147	0.925	3.3268
0.46489	3.045	0.46489	3.4617		0.46461	3.0711	0.46461	3.5011		0.92654	3.1473	0.92626	3.3262
0.46559	3.045	0.46545	3.4614		0.46517	3.0711	0.46517	3.5011		0.92767	3.1473	0.92739	3.3259
0.46615	3.045	0.46601	3.4608		0.46587	3.0711	0.46573	3.5011		0.92879	3.1473	0.92851	3.3259
0.46671	3.0447	0.46657	3.4608		0.46643	3.0711	0.46629	3.5007		0.92992	3.1473	0.92963	3.3259
0.46728	3.045	0.46713	3.4608		0.46699	3.0711	0.46685	3.5004		0.93118	3.1479	0.9309	3.3262
0.46784	3.045	0.4677	3.4598		0.46756	3.0711	0.46756	3.5007		0.9323	3.1479	0.93202	3.3259
0.4684	3.045	0.4684	3.4601		0.46812	3.0711	0.46812	3.4998		0.93343	3.1476	0.93315	3.3256
0.46896	3.045	0.46896	3.4601		0.46868	3.0711	0.46868	3.4998		0.93455	3.1476	0.93427	3.3256
0.46952	3.045	0.46952	3.4595		0.46924	3.0714	0.46924	3.4998		0.93581	3.1483	0.93553	3.3256
0.47022	3.045	0.47008	3.4592		0.46994	3.0707	0.4698	3.4995		0.93694	3.1479	0.93666	3.3253
0.47079	3.045	0.47065	3.4592		0.47051	3.0714	0.47037	3.4995		0.93806	3.1483	0.93778	3.3247
0.47135	3.0453	0.47121	3.4595		0.47107	3.0711	0.47093	3.4995		0.93919	3.1483	0.9389	3.3243
0.47191	3.045	0.47177	3.4592		0.47163	3.0711	0.47163	3.4995		0.94045	3.1483	0.94017	3.3243
0.47247	3.045	0.47247	3.4589		0.47219	3.0714	0.47219	3.4989		0.94157	3.1483	0.94129	3.3237
0.47303	3.045	0.47303	3.4589		0.47275	3.0714	0.47275	3.4983		0.9427	3.1486	0.94242	3.3234
0.4736	3.045	0.4736	3.4586		0.47331	3.0711	0.47331	3.4986		0.94382	3.1486	0.94354	3.3225
0.4743	3.045	0.47416	3.4583		0.47402	3.0717	0.47388	3.4983		0.94508	3.1489	0.9448	3.3222
0.47486	3.045	0.47472	3.4583		0.47458	3.0714	0.47444	3.498		0.94621	3.1492	0.94593	3.3216
0.47542	3.045	0.47528	3.4586		0.47514	3.0714	0.475	3.4983		0.94733	3.1495	0.94705	3.3216
0.47598	3.0453	0.47584	3.458		0.4757	3.0717	0.4757	3.498		0.94846	3.1492	0.94817	3.3216
0.47654	3.045	0.4764	3.458		0.47626	3.072	0.47626	3.4976		0.94972	3.1498	0.94944	3.3216
0.47711	3.045	0.47711	3.4583		0.47683	3.0723	0.47683	3.4976		0.95084	3.1492	0.95056	3.3212
0.47767	3.045	0.47767	3.4577		0.47739	3.072	0.47739	3.4976		0.95197	3.1495	0.95169	3.3216
0.47837	3.0453	0.47823	3.458		0.47795	3.072	0.47795	3.4973		0.95309	3.1495	0.95281	3.3212
0.47893	3.0453	0.47879	3.4577		0.47865	3.0717	0.47851	3.497		0.95435	3.1498	0.95407	3.3212
0.47949	3.045	0.47935	3.4577		0.47921	3.072	0.47907	3.497		0.95548	3.1501	0.9552	3.3209
0.48006	3.0453	0.47992	3.458		0.47978	3.072	0.47978	3.497		0.9566	3.1504	0.95632	3.32
0.48062	3.0456	0.48048	3.457		0.48034	3.072	0.48034	3.4967		0.95772	3.1495	0.95758	3.3194
0.48118	3.0459	0.48118	3.4577		0.4809	3.0726	0.4809	3.4967		0.95899	3.1498	0.95871	3.3194
0.48174	3.0459	0.48174	3.457		0.48146	3.072	0.48146	3.4961		0.96011	3.1504	0.95983	3.3194
0.4823	3.0459	0.4823	3.4567		0.48202	3.0723	0.48202	3.4961		0.96124	3.1504	0.96096	3.3188
0.48301	3.0456	0.48287	3.4561		0.48272	3.0723	0.48258	3.4961		0.96236	3.1501	0.96222	3.3191
0.48357	3.0456	0.48343	3.4564		0.48329	3.0723	0.48315	3.4964		0.96362	3.1501	0.96334	3.3175
0.48413	3.0459	0.48399	3.4564		0.48385	3.0726	0.48371	3.4964		0.96475	3.1501	0.96447	3.3175
0.48469	3.0459	0.48455	3.4561		0.48441	3.0729	0.48441	3.4961		0.96587	3.1501	0.96559	3.3169
0.48525	3.0459	0.48525	3.4561		0.48497	3.0726	0.48497	3.4961		0.96713	3.1507	0.96685	3.3166
0.48581	3.0459	0.48581	3.4561		0.48553	3.0723	0.48553	3.4961		0.96826	3.1507	0.96798	3.3166
0.48638	3.0459	0.48638	3.4558		0.4861	3.0729	0.4861	3.4964		0.96938	3.1504	0.9691	3.3166
0.48708	3.0459	0.48694	3.4555		0.4868	3.0729	0.48666	3.4955		0.97051	3.1507	0.97022	3.3166
0.48764	3.0463	0.4875	3.4558		0.48736	3.0729	0.48722	3.4955		0.97177	3.1504	0.97149	3.3166
0.4882	3.0463	0.48806	3.4555		0.48792	3.0729	0.48778	3.4949		0.97289	3.151	0.97261	3.3166
0.48876	3.0459	0.48862	3.4552		0.48848	3.0729	0.48848	3.4958		0.97402	3.1507	0.97374	3.3169
0.48933	3.0463	0.48933	3.4549		0.48904	3.0729	0.48904	3.4955		0.97514	3.151	0.97486	3.3163
0.48989	3.0463	0.48989	3.4552		0.48961	3.0729	0.48961	3.4955		0.9764	3.151	0.97612	3.316
0.49045	3.0469	0.49045	3.4542		0.49017	3.0729	0.49017	3.4939		0.97753	3.1507	0.97725	3.3154
0.49101	3.0469	0.49101	3.4546		0.49073	3.0732	0.49073	3.4942		0.97865	3.151	0.97837	3.3154
0.49171	3.0459	0.49157	3.4536		0.49143	3.0729	0.49129	3.4936		0.97978	3.151	0.97949	3.3144
0.49228	3.0466	0.49213	3.4536		0.49199	3.0729	0.49185	3.4942		0.98104	3.1507	0.98076	3.3141
0.49284	3.0466	0.4927	3.4533		0.49256	3.0732	0.49256	3.4942		0.98216	3.151	0.98188	3.3135
0.4934	3.0463	0.49326	3.4533		0.49312	3.0732	0.49312	3.4933		0.98329	3.151	0.98301	3.3129
0.49396	3.0463	0.49396	3.453		0.49368	3.0729	0.49368	3.4939		0.98441	3.151	0.98413	3.3129
0.49452	3.0463	0.49452	3.4527		0.49424	3.0729	0.49424	3.4933		0.98567	3.151	0.98539	3.3116
0.49508	3.0466	0.49508	3.4527		0.4948	3.0732	0.4948	3.493		0.9868	3.151	0.98652	3.3116
0.49579	3.0469	0.49565	3.4527		0.49551	3.0735	0.49537	3.4921		0.98792	3.151	0.98764	3.3116
0.49635	3.0466	0.49621	3.4527		0.49607	3.0735	0.49593	3.493		0.98904	3.151	0.98876	3.3119
0.49691	3.0469	0.49677	3.4527		0.49663	3.0738	0.49663	3.4914		0.99031	3.151	0.99003	3.3116
0.49747	3.0463	0.49733	3.4527		0.49719	3.0738	0.49719	3.4918		0.99143	3.151	0.99115	3.3116
0.49803	3.0469	0.49803	3.4527		0.49775	3.0738	0.49775	3.4924		0.99256	3.1514	0.99228	3.3113
0.4986	3.0466	0.4986	3.4527		0.49831	3.0738	0.49831	3.4924		0.99368	3.1514	0.9934	3.3107
0.49916	3.0463	0.49916	3.4524		0.49888	3.0738	0.49888	3.4921		0.99494	3.1517	0.99466	3.3104
0.49986	3.0469	0.49972	3.4524		0.49958	3.0738	0.49944	3.4918		0.99607	3.152	0.99579	3.3107
0.50042	3.0469	0.50028	3.4527		0.50014	3.0738	0.5	3.4921		0.99719	3.152	0.99691	3.3104
0.50098	3.0463	0.50084	3.4524		0.5007	3.0738	0.5007	3.4914		0.99831	3.1517	0.99803	3.3104
0.50154	3.0469	0.5014	3.4521		0.50126	3.0738	0.50126	3.4911		0.99958	3.1523	0.9993	3.3101
0.50211	3.0469	0.50211	3.4515		0.50183	3.0738	0.50183	3.4914		1.0007	3.1526	1.00042	3.3085
0.50267	3.0469	0.50267	3.4518		0.50239	3.0738	0.50239	3.4914		1.00183	3.1529	1.00154	3.3082
0.50323	3.0469	0.50323	3.4515		0.50295	3.0738	0.50295	3.4908		1.00295	3.1529	1.00267	3.3082
0.50379	3.0472	0.50379	3.4508		0.50365	3.0738	0.50351	3.4905		1.00421	3.1529	1.00407	3.3079
0.50449	3.0472	0.50435	3.4508		0.50421	3.0738	0.50407	3.4911		1.00534	3.1529	1.00534	3.3082
0.50506	3.0472	0.50492	3.4499		0.50478	3.0738	0.50478	3.4896		1.00646	3.1532	1.00646	3.3079
0.50562	3.0478	0.50548	3.4502		0.50534	3.0738	0.50534	3.4896		1.00772	3.1529	1.00758	3.307
0.50618	3.0472	0.50604	3.4493		0.5059	3.0738	0.5059	3.4905		1.00885	3.1532	1.00871	3.307
0.50674	3.0469	0.50674	3.4496		0.50646	3.0738	0.50646	3.4902		1.00997	3.1535	1.00997	3.3067
0.5073	3.0472	0.5073	3.449		0.50702	3.0738	0.50702	3.4887		1.0111	3.1532	1.0111	3.3067
0.50787	3.0472	0.50787	3.449		0.50758	3.0742	0.50758	3.4899		1.01236	3.1532	1.01222	3.3064
0.50857	3.0472	0.50843	3.4487		0.50829	3.0738	0.50815	3.4896		1.01348	3.1535	1.01334	3.3061
0.50913	3.0475	0.50899	3.4487		0.50885	3.0738	0.50885	3.4883		1.01461	3.1538	1.01461	3.3061
0.50969	3.0478	0.50955	3.449		0.50941	3.0745	0.50941	3.4883		1.01573	3.1538	1.01573	3.3061
0.51025	3.0475	0.51011	3.448		0.50997	3.0748	0.50997	3.4877		1.01699	3.1545	1.01685	3.3057
0.51081	3.0469	0.51081	3.4487		0.51053	3.0745	0.51053	3.488		1.01812	3.1545	1.01798	3.3061
0.51138	3.0472	0.51138	3.4484		0.5111	3.0745	0.5111	3.4874		1.01924	3.1538	1.01924	3.3057
0.51194	3.0475	0.51194	3.4484		0.51166	3.0738	0.51166	3.4874		1.02037	3.1548	1.02037	3.3048
0.51264	3.0478	0.5125	3.448		0.51236	3.0748	0.51222	3.4871		1.02163	3.1548	1.02149	3.3048
0.5132	3.0478	0.51306	3.4477		0.51292	3.0745	0.51292	3.4871		1.02275	3.1548	1.02261	3.3036
0.51376	3.0478	0.51362	3.4474		0.51348	3.0748	0.51348	3.4868		1.02388	3.1548	1.02388	3.3039
0.51433	3.0478	0.51419	3.4474		0.51404	3.0748	0.51404	3.4874		1.025	3.1548	1.025	3.303
0.51489	3.0478	0.51489	3.4477		0.51461	3.0745	0.51461	3.4865		1.02626	3.1548	1.02612	3.303
0.51545	3.0478	0.51545	3.4471		0.51517	3.0748	0.51517	3.4874		1.02739	3.1548	1.02725	3.3011
0.51601	3.0478	0.51601	3.4471		0.51573	3.0748	0.51573	3.4865		1.02851	3.1548	1.02851	3.3017
0.51657	3.0478	0.51657	3.4471		0.51643	3.0745	0.51629	3.4874		1.02963	3.1548	1.02963	3.3014
0.51728	3.0478	0.51713	3.4474		0.51699	3.0745	0.51685	3.4865		1.0309	3.1548	1.03076	3.3011
0.51784	3.0478	0.5177	3.4471		0.51756	3.0748	0.51756	3.4868		1.03202	3.1554	1.03188	3.3011
0.5184	3.0478	0.51826	3.4471		0.51812	3.0748	0.51812	3.4868		1.03315	3.1554	1.03315	3.3011
0.51896	3.0478	0.51882	3.4471		0.51868	3.0748	0.51868	3.4862		1.03455	3.1551	1.03427	3.3011
0.51952	3.0478	0.51952	3.4471		0.51924	3.0748	0.51924	3.4868		1.03567	3.1548	1.03539	3.3011
0.52008	3.0478	0.52008	3.4471		0.5198	3.0751	0.5198	3.4871		1.03694	3.1557	1.03652	3.3008
0.52065	3.0478	0.52065	3.4471		0.52037	3.0751	0.52037	3.4868		1.03806	3.1557	1.03778	3.3005
0.52135	3.0478	0.52121	3.4468		0.52107	3.0748	0.52093	3.4862		1.03919	3.1557	1.0389	3.3008
0.52191	3.0478	0.52177	3.4468		0.52163	3.0751	0.52163	3.4865		1.04031	3.1557	1.04003	3.3005
0.52247	3.0478	0.52233	3.4459		0.52219	3.0754	0.52219	3.4862		1.04157	3.1557	1.04115	3.2995
0.52303	3.0478	0.52289	3.4462		0.52275	3.0751	0.52275	3.4862		1.0427	3.1557	1.04242	3.3002
0.5236	3.0478	0.5236	3.4459		0.52331	3.0751	0.52331	3.4862		1.04382	3.1557	1.04354	3.2995
0.52416	3.0478	0.52416	3.4456		0.52388	3.0754	0.52388	3.4852		1.04494	3.1557	1.04466	3.2986
0.52472	3.0478	0.52472	3.4456		0.52444	3.0754	0.52444	3.4852		1.04621	3.1557	1.04579	3.298
0.52542	3.0478	0.52528	3.4456		0.52514	3.0757	0.525	3.4856		1.04733	3.1557	1.04705	3.2977
0.52598	3.0478	0.52584	3.4453		0.5257	3.0757	0.5257	3.4849		1.04846	3.1557	1.04817	3.2971
0.52654	3.0478	0.5264	3.4449		0.52626	3.0757	0.52626	3.4846		1.04958	3.1557	1.0493	3.2971
0.52711	3.0478	0.52697	3.4449		0.52683	3.0757	0.52683	3.4843		1.05084	3.1557	1.05042	3.2964
0.52767	3.0478	0.52767	3.4449		0.52739	3.0757	0.52739	3.4837		1.05197	3.1557	1.05169	3.2968
0.52823	3.0478	0.52823	3.4446		0.52795	3.0757	0.52795	3.4837		1.05309	3.1557	1.05281	3.2964
0.52879	3.0478	0.52879	3.4443		0.52851	3.076	0.52851	3.4837		1.05421	3.1566	1.05393	3.2958
0.52935	3.0478	0.52935	3.4431		0.52921	3.0754	0.52907	3.4828		1.05548	3.156	1.05506	3.2958
0.53006	3.0478	0.52992	3.4434		0.52978	3.0763	0.52978	3.4828		1.0566	3.1566	1.05632	3.2961
0.53062	3.0481	0.53048	3.4431		0.53034	3.0754	0.53034	3.4828		1.05772	3.1563	1.05744	3.2958
0.53118	3.0481	0.53104	3.4431		0.5309	3.0763	0.5309	3.4828		1.05885	3.1566	1.05857	3.2952
0.53174	3.0484	0.5316	3.4431		0.53146	3.0763	0.53146	3.4828		1.06011	3.1563	1.05969	3.2949
0.5323	3.0478	0.5323	3.4425		0.53202	3.0763	0.53202	3.4828		1.06124	3.1563	1.06096	3.2949
0.53287	3.0484	0.53287	3.4428		0.53258	3.0766	0.53258	3.4831		1.06236	3.1563	1.06208	3.294
0.53343	3.0484	0.53343	3.4425		0.53329	3.076	0.53315	3.4821		1.06348	3.156	1.0632	3.293
0.53413	3.0484	0.53399	3.4428		0.53385	3.076	0.53385	3.4821		1.06475	3.1566	1.06433	3.293
0.53469	3.0481	0.53455	3.4422		0.53441	3.0766	0.53441	3.4825		1.06587	3.1566	1.06559	3.2921
0.53525	3.0487	0.53511	3.4428		0.53497	3.0766	0.53497	3.4825		1.06699	3.1566	1.06671	3.2918
0.53581	3.0481	0.53567	3.4425		0.53553	3.0766	0.53553	3.4815		1.06812	3.1566	1.06784	3.2915
0.53638	3.0487	0.53638	3.4425		0.5361	3.0766	0.5361	3.4821		1.06938	3.1566	1.06896	3.2915
0.53694	3.0487	0.53694	3.4425		0.53666	3.0766	0.53666	3.4821		1.07051	3.1566	1.07022	3.2909
0.5375	3.0487	0.5375	3.4425		0.53722	3.0766	0.53722	3.4815		1.07163	3.1569	1.07135	3.2915
0.5382	3.0487	0.53806	3.4418		0.53792	3.0766	0.53792	3.4815		1.07289	3.1566	1.07247	3.2909
0.53876	3.0487	0.53862	3.4418		0.53848	3.0766	0.53848	3.4815		1.07402	3.1569	1.0736	3.2909
0.53933	3.0487	0.53919	3.4409		0.53904	3.0766	0.53904	3.4815		1.07514	3.1572	1.07486	3.2909
0.53989	3.0487	0.53975	3.4406		0.53961	3.0766	0.53961	3.4815		1.07626	3.1576	1.07598	3.2912
0.54045	3.0487	0.54045	3.4409		0.54017	3.0766	0.54017	3.4812		1.07753	3.1579	1.07711	3.2912
0.54101	3.0487	0.54101	3.4406		0.54073	3.0773	0.54073	3.4806		1.07865	3.1572	1.07823	3.2909
0.54157	3.0487	0.54157	3.4406		0.54129	3.0769	0.54129	3.4806		1.07978	3.1572	1.07949	3.2909
0.54213	3.0487	0.54213	3.4406		0.54199	3.0769	0.54185	3.4806		1.0809	3.1576	1.08062	3.2899
0.54284	3.0487	0.5427	3.44		0.54256	3.0769	0.54256	3.4806		1.08216	3.1585	1.08174	3.2906
0.5434	3.0487	0.54326	3.4406		0.54312	3.0776	0.54312	3.48		1.08329	3.1579	1.08287	3.2906
0.54396	3.049	0.54382	3.4406		0.54368	3.0776	0.54368	3.48		1.08441	3.1579	1.08413	3.2902
0.54452	3.049	0.54438	3.44		0.54424	3.0769	0.54424	3.4797		1.08553	3.1579	1.08525	3.2896
0.54508	3.0494	0.54508	3.4403		0.5448	3.0776	0.5448	3.4794		1.0868	3.1585	1.08638	3.2887
0.54565	3.0497	0.54565	3.4403		0.54537	3.0776	0.54537	3.4787		1.08792	3.1579	1.08764	3.289
0.54621	3.049	0.54621	3.4403		0.54607	3.0779	0.54593	3.4787		1.08904	3.1585	1.08876	3.2878
0.54691	3.049	0.54677	3.4397		0.54663	3.0776	0.54663	3.4787		1.09017	3.1582	1.08989	3.2875
0.54747	3.0497	0.54733	3.44		0.54719	3.0776	0.54719	3.4781		1.09143	3.1582	1.09101	3.2868
0.54803	3.0494	0.54789	3.4394		0.54775	3.0773	0.54775	3.4784		1.09256	3.1585	1.09228	3.2868
0.5486	3.0487	0.54846	3.4391		0.54831	3.0782	0.54831	3.4781		1.09368	3.1585	1.0934	3.2865
0.54916	3.0494	0.54916	3.4397		0.54888	3.0785	0.54888	3.4778		1.0948	3.1591	1.09452	3.2871
0.54972	3.0497	0.54972	3.4387		0.54944	3.0782	0.54944	3.4775		1.09607	3.1591	1.09565	3.2865
0.55028	3.0494	0.55028	3.4397		0.55	3.0782	0.55	3.4772		1.09719	3.1594	1.09691	3.2865
0.55084	3.0494	0.55084	3.4384		0.5507	3.0776	0.5507	3.4778		1.09831	3.1594	1.09803	3.2859
0.55154	3.0497	0.5514	3.4384		0.55126	3.0779	0.55126	3.4769		1.09944	3.1594	1.09916	3.2868
0.55211	3.049	0.55197	3.4378		0.55183	3.0785	0.55183	3.4772		1.1007	3.1594	1.10028	3.2862
0.55267	3.0494	0.55253	3.4378		0.55239	3.0782	0.55239	3.4766		1.10183	3.1594	1.10154	3.2859
0.55323	3.049	0.55323	3.4378		0.55295	3.0782	0.55295	3.4759		1.10295	3.1594	1.10267	3.2853
0.55379	3.0497	0.55379	3.4378		0.55351	3.0782	0.55351	3.4763		1.10407	3.1594	1.10379	3.285
0.55435	3.0497	0.55435	3.4375		0.55407	3.0782	0.55407	3.4759		1.10534	3.1594	1.10492	3.2847
0.55492	3.0494	0.55492	3.4375		0.55478	3.0782	0.55478	3.4763		1.10646	3.1594	1.10618	3.2847
0.55562	3.0494	0.55548	3.4375		0.55534	3.0785	0.55534	3.4769		1.10758	3.1594	1.1073	3.2847
0.55618	3.0494	0.55604	3.4378		0.5559	3.0785	0.5559	3.4766		1.10871	3.1594	1.10843	3.2847
0.55674	3.05	0.5566	3.4375		0.55646	3.0785	0.55646	3.4766		1.10997	3.1594	1.10955	3.2834
0.5573	3.0497	0.55716	3.4372		0.55702	3.0785	0.55702	3.4759		1.1111	3.1594	1.11081	3.2834
0.55787	3.0497	0.55787	3.4378		0.55758	3.0785	0.55758	3.4753		1.11222	3.1597	1.11194	3.2831
0.55857	3.0497	0.55843	3.4369		0.55815	3.0785	0.55815	3.4756		1.11334	3.1597	1.11306	3.2828
0.55913	3.0497	0.55899	3.4375		0.55885	3.0785	0.55885	3.475		1.11461	3.1603	1.11419	3.2822
0.55969	3.05	0.55955	3.4369		0.55941	3.0785	0.55941	3.4747		1.11573	3.1603	1.11545	3.2825
0.56025	3.05	0.56011	3.4363		0.55997	3.0785	0.55997	3.4747		1.11685	3.1603	1.11657	3.2825
0.56096	3.0497	0.56067	3.4363		0.56053	3.0785	0.56053	3.4747		1.11798	3.1603	1.1177	3.2819
0.56152	3.0503	0.56124	3.4356		0.5611	3.0785	0.5611	3.4744		1.11924	3.1603	1.11882	3.2822
0.56208	3.05	0.56194	3.4363		0.56166	3.0785	0.56166	3.4744		1.12037	3.1603	1.12008	3.2813
0.56264	3.05	0.5625	3.4353		0.56222	3.0785	0.56222	3.4738		1.12149	3.1603	1.12121	3.2813
0.5632	3.05	0.56306	3.435		0.56278	3.0785	0.56292	3.4741		1.12275	3.1603	1.12233	3.2809
0.56376	3.0497	0.56362	3.435		0.56348	3.0785	0.56348	3.4735		1.12388	3.1603	1.12346	3.2813
0.56433	3.05	0.56419	3.4344		0.56404	3.0785	0.56404	3.4735		1.125	3.1603	1.12472	3.2809
0.56503	3.0503	0.56475	3.4347		0.56461	3.0788	0.56461	3.4735		1.1264	3.1603	1.12584	3.2813
0.56559	3.0506	0.56531	3.4344		0.56517	3.0785	0.56517	3.4732		1.12753	3.1603	1.12697	3.2809
0.56615	3.0506	0.56601	3.4341		0.56573	3.0788	0.56573	3.4732		1.12865	3.1603	1.12809	3.2803
0.56671	3.0503	0.56657	3.4344		0.56629	3.0785	0.56629	3.4728		1.12992	3.1603	1.12935	3.2791
0.56728	3.0506	0.56713	3.4341		0.56685	3.0788	0.56685	3.4725		1.13104	3.1603	1.13048	3.2788
0.56784	3.0503	0.5677	3.4338		0.56756	3.0788	0.56756	3.4725		1.13216	3.1603	1.1316	3.2782
0.5684	3.0506	0.56826	3.4338		0.56812	3.0791	0.56812	3.4725		1.13329	3.1603	1.13272	3.2778
0.5691	3.0506	0.56882	3.4338		0.56868	3.0788	0.56868	3.4722		1.13455	3.1603	1.13399	3.2782
0.56966	3.0506	0.56938	3.4335		0.56924	3.0791	0.56924	3.4722		1.13567	3.161	1.13511	3.2772
0.57022	3.0506	0.56994	3.4335		0.5698	3.0791	0.5698	3.4722		1.1368	3.1613	1.13624	3.2772
0.57079	3.0506	0.57065	3.4332		0.57037	3.0794	0.57037	3.4722		1.13792	3.1603	1.13736	3.2772
0.57135	3.0506	0.57121	3.4325		0.57093	3.0791	0.57093	3.4719		1.13919	3.1603	1.13862	3.2769
0.57191	3.0509	0.57177	3.4325		0.57163	3.0791	0.57163	3.4719		1.14031	3.1603	1.13975	3.2772
0.57247	3.0506	0.57233	3.4322		0.57219	3.0794	0.57219	3.4716		1.14143	3.1603	1.14087	3.2766
0.57303	3.0509	0.57289	3.4322		0.57275	3.0794	0.57275	3.4719		1.1427	3.1603	1.14199	3.276
0.57374	3.0509	0.57346	3.4319		0.57331	3.0794	0.57331	3.4716		1.14382	3.1603	1.14326	3.2766
0.5743	3.0509	0.57402	3.4319		0.57388	3.0794	0.57388	3.4716		1.14494	3.1603	1.14438	3.2754
0.57486	3.0509	0.57472	3.4316		0.57444	3.0794	0.57444	3.4713		1.14607	3.1603	1.14551	3.2757
0.57542	3.0509	0.57528	3.4322		0.575	3.0794	0.575	3.4713		1.14733	3.1603	1.14663	3.275
0.57598	3.0509	0.57584	3.4319		0.5757	3.0794	0.5757	3.471		1.14846	3.1603	1.14789	3.275
0.57654	3.0515	0.5764	3.4319		0.57626	3.0794	0.57626	3.4713		1.14958	3.1603	1.14902	3.2744
0.57711	3.0512	0.57697	3.4319		0.57683	3.0797	0.57683	3.471		1.1507	3.1607	1.15014	3.2741
0.57781	3.0512	0.57753	3.4316		0.57739	3.0794	0.57739	3.4701		1.15197	3.161	1.15126	3.2741
0.57837	3.0512	0.57809	3.4316		0.57795	3.0797	0.57795	3.4707		1.15309	3.161	1.15253	3.2741
0.57893	3.0515	0.57865	3.431		0.57851	3.0797	0.57851	3.4697		1.15421	3.161	1.15365	3.2732
0.57949	3.0515	0.57935	3.4313		0.57907	3.0794	0.57907	3.4691		1.15534	3.1607	1.15478	3.2732
0.58006	3.0509	0.57992	3.431		0.57963	3.0797	0.57978	3.4697		1.1566	3.161	1.15604	3.2729
0.58062	3.0515	0.58048	3.431		0.58034	3.08	0.58034	3.4701		1.15772	3.1613	1.15716	3.2729
0.58118	3.0515	0.58104	3.4307		0.5809	3.0797	0.5809	3.4691		1.15885	3.1616	1.15829	3.2723
0.58188	3.0512	0.5816	3.431		0.58146	3.0797	0.58146	3.4694		1.15997	3.1616	1.15941	3.2723
0.58244	3.0512	0.58216	3.4307		0.58202	3.0797	0.58202	3.4688		1.16138	3.1613	1.16067	3.2716
0.58301	3.0512	0.58272	3.4307		0.58258	3.08	0.58258	3.4685		1.16264	3.1613	1.1618	3.2713
0.58357	3.0512	0.58343	3.4301		0.58315	3.0794	0.58315	3.4685		1.16376	3.1619	1.16292	3.271
0.58413	3.0512	0.58399	3.4297		0.58371	3.0794	0.58385	3.4682		1.16489	3.1625	1.16404	3.2713
0.58469	3.0512	0.58455	3.4291		0.58441	3.08	0.58441	3.4682		1.16601	3.1625	1.16531	3.2707
0.58525	3.0515	0.58511	3.4301		0.58497	3.0797	0.58497	3.4679		1.16728	3.1625	1.16643	3.2704
0.58581	3.0515	0.58567	3.4297		0.58553	3.08	0.58553	3.4679		1.1684	3.1625	1.16756	3.2701
0.58652	3.0515	0.58624	3.4297		0.5861	3.0797	0.5861	3.4682		1.16952	3.1625	1.16868	3.2701
0.58708	3.0512	0.5868	3.4285		0.58666	3.08	0.58666	3.4679		1.17065	3.1628	1.16994	3.2695
0.58764	3.0515	0.5875	3.4282		0.58722	3.08	0.58722	3.4676		1.17191	3.1625	1.17107	3.2698
0.5882	3.0515	0.58806	3.4279		0.58778	3.08	0.58778	3.4673		1.17303	3.1628	1.17219	3.2688
0.58876	3.0515	0.58862	3.4279		0.58848	3.0797	0.58848	3.4676		1.17416	3.1622	1.17331	3.2685
0.58933	3.0515	0.58919	3.4279		0.58904	3.0794	0.58904	3.4673		1.17528	3.1628	1.17458	3.2676
0.58989	3.0515	0.58975	3.4279		0.58961	3.0807	0.58961	3.4673		1.17654	3.1631	1.1757	3.2676
0.59059	3.0515	0.59031	3.4279		0.59017	3.0804	0.59017	3.4666		1.17767	3.1634	1.17683	3.2673
0.59115	3.0515	0.59087	3.4276		0.59073	3.0804	0.59073	3.467		1.17879	3.1634	1.17795	3.267
0.59171	3.0515	0.59157	3.4276		0.59129	3.081	0.59129	3.467		1.17992	3.1634	1.17921	3.267
0.59228	3.0515	0.59213	3.4279		0.59185	3.0807	0.59185	3.467		1.18118	3.1634	1.18034	3.267
0.59284	3.0515	0.5927	3.4276		0.59242	3.0807	0.59256	3.467		1.1823	3.1641	1.18146	3.2667
0.5934	3.0515	0.59326	3.4276		0.59312	3.0807	0.59312	3.467		1.18343	3.1641	1.18258	3.2664
0.59396	3.0515	0.59382	3.4276		0.59368	3.081	0.59368	3.4666		1.18455	3.1641	1.18385	3.2667
0.59452	3.0515	0.59438	3.4273		0.59424	3.0807	0.59424	3.4666		1.18581	3.1641	1.18497	3.2661
0.59522	3.0518	0.59494	3.4273		0.5948	3.081	0.5948	3.466		1.18694	3.1641	1.1861	3.2654
0.59579	3.0515	0.59551	3.4273		0.59537	3.081	0.59537	3.4657		1.18806	3.1641	1.18722	3.2651
0.59635	3.0515	0.59621	3.4273		0.59593	3.0813	0.59593	3.4663		1.18919	3.1647	1.18848	3.2654
0.59691	3.0515	0.59677	3.4266		0.59649	3.0813	0.59663	3.4654		1.19045	3.1647	1.18961	3.2648
0.59747	3.0515	0.59733	3.4263		0.59719	3.0813	0.59719	3.4654		1.19157	3.1641	1.19073	3.2645
0.59803	3.0515	0.59789	3.4263		0.59775	3.0813	0.59775	3.4654		1.1927	3.1644	1.19185	3.2645
0.5986	3.0515	0.59846	3.4257		0.59831	3.0813	0.59831	3.4648		1.19382	3.1647	1.19312	3.2639
0.5993	3.0515	0.59902	3.426		0.59888	3.0813	0.59888	3.4648		1.19508	3.1647	1.19424	3.2636
0.59986	3.0518	0.59958	3.426		0.59944	3.0819	0.59944	3.4645		1.19621	3.165	1.19537	3.2633
0.60042	3.0515	0.60028	3.426		0.6	3.0816	0.6	3.4635		1.19733	3.1647	1.19663	3.2626
0.60098	3.0518	0.60084	3.426		0.60056	3.0816	0.6007	3.4642		1.19846	3.165	1.19775	3.2623
0.60154	3.0515	0.6014	3.4257		0.60126	3.0819	0.60126	3.4632		1.19972	3.165	1.19888	3.2626
0.60211	3.0515	0.60197	3.4254		0.60183	3.0816	0.60183	3.4635		1.20084	3.165	1.2	3.263
0.60267	3.0518	0.60253	3.426		0.60239	3.0822	0.60239	3.4635		1.20197	3.165	1.20126	3.2617
0.60337	3.0518	0.60309	3.4251		0.60295	3.0822	0.60295	3.4626		1.20309	3.165	1.20239	3.2623
0.60393	3.0518	0.60365	3.4248		0.60351	3.0822	0.60351	3.4635		1.20435	3.165	1.20351	3.2614
0.60449	3.0518	0.60421	3.4257		0.60407	3.0822	0.60407	3.4632		1.20548	3.165	1.20463	3.2614
0.60506	3.0518	0.60492	3.4245		0.60463	3.0822	0.60478	3.4626		1.2066	3.1653	1.2059	3.2608
0.60562	3.0525	0.60548	3.4257		0.6052	3.0822	0.60534	3.4629		1.20772	3.1659	1.20702	3.2605
0.60618	3.0521	0.60604	3.4257		0.6059	3.0822	0.6059	3.4629		1.20899	3.165	1.20815	3.2602
0.60674	3.0518	0.6066	3.4245		0.60646	3.0822	0.60646	3.4626		1.21011	3.1659	1.20927	3.2599
0.6073	3.0525	0.60716	3.4242		0.60702	3.0822	0.60702	3.462		1.21124	3.1659	1.21053	3.2599
0.60801	3.0515	0.60772	3.4239		0.60758	3.0822	0.60758	3.4626		1.21236	3.1659	1.21166	3.2595
0.60857	3.0518	0.60829	3.4232		0.60815	3.0822	0.60815	3.462		1.21362	3.1659	1.21278	3.2595
0.60913	3.0518	0.60899	3.4239		0.60871	3.0825	0.60871	3.462		1.21475	3.1659	1.2139	3.2592
0.60969	3.0525	0.60955	3.4226		0.60927	3.0822	0.60941	3.4614		1.21587	3.1662	1.21517	3.2592
0.61025	3.0521	0.61011	3.4223		0.60997	3.0825	0.60997	3.4617		1.21713	3.1662	1.21629	3.2589
0.61081	3.0521	0.61067	3.4226		0.61053	3.0825	0.61053	3.4614		1.21826	3.1662	1.21742	3.2586
0.61138	3.0521	0.61124	3.4223		0.6111	3.0825	0.6111	3.4611		1.21938	3.1662	1.21854	3.2586
0.61208	3.0521	0.6118	3.4235		0.61166	3.0822	0.61166	3.4611		1.22051	3.1662	1.2198	3.2589
0.61264	3.0521	0.61236	3.4223		0.61222	3.0825	0.61222	3.4611		1.22177	3.1662	1.22093	3.2589
0.6132	3.0521	0.61306	3.4217		0.61278	3.0825	0.61278	3.4608		1.22289	3.1669	1.22205	3.2577
0.61376	3.0521	0.61362	3.422		0.61334	3.0825	0.61348	3.4608		1.22402	3.1669	1.22317	3.2574
0.61433	3.0525	0.61419	3.4214		0.61404	3.0825	0.61404	3.4604		1.22514	3.1669	1.22444	3.2558
0.61489	3.0525	0.61475	3.4217		0.61461	3.0825	0.61461	3.4598		1.2264	3.1669	1.22556	3.2561
0.61545	3.0521	0.61531	3.4208		0.61517	3.0825	0.61517	3.4598		1.22753	3.1669	1.22669	3.2555
0.61615	3.0525	0.61587	3.4211		0.61573	3.0825	0.61573	3.4595		1.22865	3.1669	1.22781	3.2549
0.61671	3.0521	0.61643	3.4204		0.61629	3.0822	0.61629	3.4595		1.22978	3.1669	1.22907	3.2552
0.61728	3.0521	0.61699	3.4217		0.61685	3.0828	0.61685	3.4592		1.23104	3.1669	1.2302	3.2546
0.61784	3.0521	0.6177	3.4214		0.61742	3.0831	0.61756	3.4592		1.23216	3.1669	1.23132	3.2543
0.6184	3.0528	0.61826	3.4208		0.61812	3.0828	0.61812	3.4592		1.23329	3.1669	1.23244	3.2546
0.61896	3.0525	0.61882	3.4208		0.61868	3.0831	0.61868	3.4589		1.23441	3.1672	1.23371	3.2543
0.61952	3.0525	0.61938	3.4201		0.61924	3.0831	0.61924	3.4586		1.23567	3.1675	1.23483	3.2546
0.62008	3.0525	0.61994	3.4201		0.6198	3.0831	0.6198	3.4586		1.2368	3.1675	1.23596	3.2549
0.62079	3.0528	0.62051	3.4201		0.62037	3.0835	0.62037	3.4583		1.23792	3.1675	1.23708	3.2549
0.62135	3.0528	0.62107	3.4198		0.62093	3.0835	0.62093	3.4583		1.23904	3.1672	1.23834	3.2546
0.62191	3.0525	0.62177	3.4195		0.62149	3.0838	0.62163	3.4583		1.24031	3.1672	1.23947	3.2537
0.62247	3.0528	0.62233	3.4195		0.62205	3.0835	0.62219	3.458		1.24143	3.1675	1.24059	3.2537
0.62303	3.0528	0.62289	3.4192		0.62275	3.0835	0.62275	3.458		1.24256	3.1678	1.24171	3.2533
0.6236	3.0531	0.62346	3.4186		0.62331	3.0841	0.62331	3.4577		1.24368	3.1678	1.24298	3.2524
0.62416	3.0534	0.62402	3.4195		0.62388	3.0841	0.62388	3.458		1.24494	3.1678	1.2441	3.2521
0.62486	3.0534	0.62458	3.4186		0.62444	3.0841	0.62444	3.4577		1.24607	3.1681	1.24522	3.2518
0.62542	3.0531	0.62514	3.4183		0.625	3.0841	0.625	3.4573		1.24719	3.1681	1.24635	3.2518
0.62598	3.0534	0.62584	3.4177		0.62556	3.0838	0.62556	3.458		1.24831	3.1684	1.24761	3.2515
0.62654	3.0534	0.6264	3.418		0.62612	3.0838	0.62626	3.4577		1.24958	3.1684	1.24874	3.2515
0.62711	3.0531	0.62697	3.418		0.62683	3.0841	0.62683	3.4573		1.2507	3.1687	1.24986	3.2515
0.62767	3.0534	0.62753	3.4173		0.62739	3.0841	0.62739	3.4567		1.25183	3.1684	1.25098	3.2509
0.62823	3.0534	0.62809	3.4173		0.62795	3.0841	0.62795	3.4564		1.25295	3.169	1.25225	3.2509
0.62879	3.0534	0.62865	3.4173		0.62851	3.0841	0.62851	3.4564		1.25421	3.1687	1.25337	3.2506
0.62949	3.0534	0.62921	3.4173		0.62907	3.0841	0.62907	3.457		1.25534	3.1693	1.25449	3.2499
0.63006	3.0534	0.62978	3.4173		0.62963	3.0841	0.62963	3.4567		1.25646	3.1693	1.25576	3.2496
0.63062	3.0534	0.63048	3.4177		0.6302	3.0844	0.63034	3.4561		1.25758	3.1696	1.25688	3.2496
0.63118	3.0534	0.63104	3.4173		0.6309	3.0841	0.6309	3.4558		1.25885	3.1696	1.25801	3.249
0.63174	3.0537	0.6316	3.4173		0.63146	3.0841	0.63146	3.4558		1.25997	3.1693	1.25913	3.2487
0.6323	3.0534	0.63216	3.4177		0.63202	3.0841	0.63202	3.4558		1.2611	3.1696	1.26039	3.2478
0.63287	3.0534	0.63272	3.417		0.63258	3.0841	0.63258	3.4555		1.26222	3.1693	1.26152	3.2478
0.63357	3.054	0.63329	3.417		0.63315	3.0844	0.63315	3.4555		1.26348	3.1696	1.26264	3.2481
0.63413	3.0537	0.63385	3.4167		0.63371	3.0841	0.63371	3.4552		1.26461	3.1696	1.26376	3.2481
0.63469	3.0534	0.63455	3.4164		0.63427	3.0841	0.63441	3.4552		1.26573	3.1696	1.26503	3.2471
0.63525	3.054	0.63511	3.4167		0.63483	3.0844	0.63497	3.4552		1.26699	3.1696	1.26615	3.2471
0.63581	3.054	0.63567	3.4164		0.63553	3.0844	0.63553	3.4552		1.26812	3.1693	1.26728	3.2471
0.63638	3.054	0.63624	3.4164		0.6361	3.0847	0.6361	3.4552		1.26924	3.1696	1.2684	3.2462
0.63694	3.0537	0.6368	3.4167		0.63666	3.0844	0.63666	3.4542		1.27037	3.1693	1.26966	3.2465
0.63764	3.0537	0.63736	3.4167		0.63722	3.0844	0.63722	3.4536		1.27163	3.1693	1.27079	3.2465
0.6382	3.0537	0.63792	3.4158		0.63778	3.0847	0.63778	3.4539		1.27275	3.1696	1.27191	3.2459
0.63876	3.0543	0.63848	3.4161		0.63834	3.0847	0.63848	3.4539		1.27388	3.17	1.27303	3.2456
0.63933	3.0537	0.63919	3.4152		0.6389	3.0847	0.63904	3.453		1.27528	3.17	1.2743	3.2453
0.63989	3.0543	0.63975	3.4152		0.63961	3.085	0.63961	3.453		1.2764	3.1696	1.27542	3.245
0.64045	3.0543	0.64031	3.4149		0.64017	3.085	0.64017	3.453		1.27753	3.17	1.27654	3.245
0.64101	3.0543	0.64087	3.4152		0.64073	3.0847	0.64073	3.453		1.27879	3.17	1.27767	3.2444
0.64157	3.054	0.64143	3.4146		0.64129	3.085	0.64129	3.4527		1.27992	3.17	1.27893	3.2444
0.64228	3.0543	0.64199	3.4149		0.64185	3.0847	0.64185	3.4527		1.28104	3.1703	1.28006	3.244
0.64284	3.0543	0.64256	3.4142		0.64242	3.085	0.64256	3.453		1.28216	3.1706	1.28118	3.244
0.6434	3.0543	0.64326	3.4142		0.64298	3.085	0.64312	3.4527		1.28343	3.1706	1.2823	3.2434
0.64396	3.0543	0.64382	3.4142		0.64368	3.085	0.64368	3.4524		1.28455	3.1706	1.28357	3.2434
0.64452	3.0543	0.64438	3.4146		0.64424	3.085	0.64424	3.4527		1.28567	3.1706	1.28469	3.2428
0.64508	3.0543	0.64494	3.4139		0.6448	3.0847	0.6448	3.4524		1.28694	3.1706	1.28581	3.2431
0.64565	3.0543	0.64551	3.4142		0.64537	3.085	0.64537	3.4527		1.28806	3.1706	1.28694	3.2425
0.64635	3.0543	0.64607	3.4136		0.64593	3.085	0.64593	3.4524		1.28919	3.1706	1.2882	3.2431
0.64691	3.0546	0.64663	3.4139		0.64649	3.085	0.64663	3.4521		1.29031	3.1709	1.28933	3.2425
0.64747	3.0546	0.64733	3.4136		0.64705	3.085	0.64719	3.4524		1.29157	3.1709	1.29045	3.2422
0.64803	3.0546	0.64789	3.413		0.64775	3.085	0.64775	3.4518		1.2927	3.1706	1.29157	3.2413
0.6486	3.0543	0.64846	3.413		0.64831	3.0847	0.64831	3.4521		1.29382	3.1709	1.29298	3.2413
0.64916	3.0549	0.64902	3.4127		0.64888	3.085	0.64888	3.4524		1.29494	3.1709	1.29424	3.2406
0.64972	3.0549	0.64958	3.413		0.64944	3.085	0.64944	3.4515		1.29621	3.1715	1.29537	3.2406
0.65028	3.0549	0.65014	3.4124		0.65	3.085	0.65	3.4511		1.29733	3.1715	1.29649	3.2403
0.65098	3.0543	0.6507	3.4124		0.65056	3.085	0.65056	3.4515		1.29846	3.1715	1.29761	3.2406
0.65154	3.0546	0.65126	3.4121		0.65112	3.0853	0.65126	3.4505		1.29958	3.1715	1.29888	3.2397
0.65211	3.0546	0.65197	3.4121		0.65169	3.085	0.65183	3.4505		1.30084	3.1715	1.3	3.2397
0.65267	3.0549	0.65253	3.4115		0.65239	3.0853	0.65239	3.4499		1.30197	3.1718	1.30112	3.2391
0.65323	3.0546	0.65309	3.4118		0.65295	3.085	0.65295	3.4496		1.30309	3.1724	1.30225	3.2397
0.65379	3.0549	0.65365	3.4118		0.65351	3.0853	0.65351	3.4496		1.30421	3.1721	1.30351	3.2388
0.65435	3.0552	0.65421	3.4111		0.65407	3.0856	0.65407	3.4496		1.30548	3.1724	1.30463	3.2391
0.65506	3.0556	0.65478	3.4121		0.65463	3.0853	0.65463	3.4493		1.3066	3.1724	1.30576	3.2388
0.65562	3.0543	0.65534	3.4118		0.6552	3.0859	0.65534	3.449		1.30772	3.1724	1.30688	3.2378
0.65618	3.0546	0.65604	3.4115		0.65576	3.0853	0.6559	3.449		1.30885	3.1724	1.30815	3.2378
0.65674	3.0543	0.6566	3.4111		0.65646	3.0856	0.65646	3.449		1.31011	3.1727	1.30927	3.2375
0.6573	3.0546	0.65716	3.4111		0.65702	3.0856	0.65702	3.4487		1.31124	3.1727	1.31039	3.2372
0.65787	3.0549	0.65772	3.4108		0.65758	3.0862	0.65758	3.4484		1.31236	3.1724	1.31152	3.2369
0.65843	3.0549	0.65829	3.4108		0.65815	3.0862	0.65815	3.4484		1.31348	3.1731	1.31278	3.2366
0.65913	3.0552	0.65885	3.4108		0.65871	3.0866	0.65871	3.4484		1.31475	3.1734	1.3139	3.2363
0.65969	3.0552	0.65941	3.4111		0.65927	3.0859	0.65941	3.4477		1.31587	3.1734	1.31503	3.2366
0.66025	3.0549	0.66011	3.4105		0.65983	3.0862	0.65997	3.4484		1.31699	3.1734	1.31615	3.2363
0.66081	3.0549	0.66067	3.4105		0.66053	3.0862	0.66053	3.4474		1.31812	3.1734	1.31742	3.2363
0.66138	3.0562	0.66124	3.4102		0.6611	3.0866	0.6611	3.4477		1.31938	3.1734	1.31854	3.236
0.66194	3.0556	0.6618	3.4099		0.66166	3.0862	0.66166	3.4477		1.32079	3.1734	1.31966	3.2357
0.6625	3.0552	0.66236	3.409		0.66222	3.0859	0.66222	3.4474		1.32191	3.1734	1.32079	3.2357
0.66306	3.0559	0.66292	3.4096		0.66278	3.0862	0.66278	3.4477		1.32303	3.1734	1.32205	3.2347
0.66376	3.0546	0.66348	3.409		0.66334	3.0875	0.66348	3.4471		1.32416	3.1734	1.32317	3.2347
0.66433	3.0552	0.66404	3.409		0.6639	3.0869	0.66404	3.4477		1.32542	3.174	1.3243	3.2341
0.66489	3.0552	0.66475	3.4087		0.66461	3.0872	0.66461	3.4474		1.32654	3.174	1.32556	3.2344
0.66545	3.0559	0.66531	3.4087		0.66517	3.0872	0.66517	3.4474		1.32767	3.1737	1.32669	3.2332
0.66601	3.0556	0.66587	3.4087		0.66573	3.0875	0.66573	3.4471		1.32879	3.174	1.32781	3.2332
0.66657	3.0552	0.66643	3.4087		0.66629	3.0869	0.66629	3.4474		1.33006	3.1737	1.32893	3.2326
0.66713	3.0552	0.66699	3.4084		0.66685	3.0875	0.66685	3.4471		1.33118	3.174	1.3302	3.232
0.66784	3.0556	0.66756	3.408		0.66742	3.0878	0.66756	3.4471		1.3323	3.174	1.33132	3.2326
0.6684	3.0552	0.66812	3.4084		0.66798	3.0878	0.66812	3.4468		1.33343	3.174	1.33244	3.2316
0.66896	3.0559	0.66882	3.4077		0.66854	3.0872	0.66868	3.4462		1.33469	3.174	1.33357	3.232
0.66952	3.0552	0.66938	3.4084		0.66924	3.0878	0.66924	3.4465		1.33581	3.174	1.33483	3.232
0.67008	3.0559	0.66994	3.4084		0.6698	3.0878	0.6698	3.4459		1.33694	3.1743	1.33596	3.232
0.67065	3.0559	0.67051	3.4074		0.67037	3.0878	0.67037	3.4462		1.33806	3.1743	1.33708	3.232
0.67121	3.0556	0.67107	3.4068		0.67093	3.0878	0.67093	3.4462		1.33933	3.174	1.3382	3.2313
0.67191	3.0559	0.67163	3.4068		0.67149	3.0878	0.67163	3.4453		1.34045	3.1746	1.33947	3.231
0.67247	3.0556	0.67219	3.4065		0.67205	3.0881	0.67219	3.4456		1.34157	3.1746	1.34059	3.231
0.67303	3.0559	0.67289	3.4062		0.67261	3.0878	0.67275	3.4453		1.3427	3.1743	1.34171	3.2304
0.6736	3.0556	0.67346	3.4062		0.67331	3.0878	0.67331	3.4453		1.34396	3.1743	1.34284	3.2304
0.67416	3.0559	0.67402	3.4059		0.67388	3.0881	0.67388	3.4446		1.34508	3.1743	1.3441	3.2301
0.67472	3.0559	0.67458	3.4056		0.67444	3.0881	0.67444	3.4443		1.34621	3.1749	1.34522	3.2301
0.67528	3.0556	0.67514	3.4059		0.675	3.0878	0.675	3.4437		1.34733	3.1746	1.34635	3.2292
0.67584	3.0556	0.6757	3.4059		0.67556	3.0881	0.6757	3.444		1.3486	3.1743	1.34747	3.2298
0.67654	3.0556	0.67626	3.4059		0.67612	3.0878	0.67626	3.4428		1.34972	3.1746	1.34874	3.2298
0.67711	3.0559	0.67683	3.4059		0.67669	3.0884	0.67683	3.4434		1.35084	3.1746	1.34986	3.2298
0.67767	3.0559	0.67753	3.4059		0.67739	3.0884	0.67739	3.4425		1.35197	3.1743	1.35098	3.2295
0.67823	3.0562	0.67809	3.4059		0.67795	3.0884	0.67795	3.4425		1.35323	3.1752	1.35211	3.2292
0.67879	3.0556	0.67865	3.4053		0.67851	3.0881	0.67851	3.4425		1.35435	3.1749	1.35337	3.2285
0.67935	3.0559	0.67921	3.4056		0.67907	3.0881	0.67907	3.4425		1.35548	3.1743	1.35449	3.2285
0.67992	3.0565	0.67978	3.4059		0.67963	3.0881	0.67963	3.4425		1.3566	3.1743	1.35562	3.2285
0.68062	3.0562	0.68034	3.4059		0.6802	3.0881	0.68034	3.4425		1.35787	3.1743	1.35674	3.2276
0.68118	3.0562	0.6809	3.4056		0.68076	3.0881	0.6809	3.4422		1.35899	3.1749	1.35801	3.2273
0.68174	3.0565	0.6816	3.4056		0.68132	3.0884	0.68146	3.4422		1.36011	3.1749	1.35913	3.2276
0.6823	3.0559	0.68216	3.4049		0.68202	3.0887	0.68202	3.4425		1.36124	3.1752	1.36025	3.2261
0.68287	3.0562	0.68272	3.4049		0.68258	3.0881	0.68258	3.4422		1.3625	3.1749	1.36138	3.2258
0.68343	3.0562	0.68329	3.4049		0.68315	3.0887	0.68315	3.4425		1.3639	3.1752	1.36264	3.2254
0.68399	3.0562	0.68385	3.4046		0.68371	3.0881	0.68371	3.4425		1.36503	3.1752	1.36376	3.2254
0.68469	3.0562	0.68441	3.4046		0.68427	3.0878	0.68441	3.4422		1.36615	3.1752	1.36489	3.2251
0.68525	3.0562	0.68497	3.404		0.68483	3.0884	0.68497	3.4422		1.36728	3.1752	1.36601	3.2251
0.68581	3.0562	0.68553	3.4043		0.68539	3.0881	0.68553	3.4425		1.36854	3.1752	1.36728	3.2251
0.68638	3.0562	0.68624	3.4034		0.6861	3.0887	0.6861	3.4412		1.36966	3.1762	1.3684	3.2251
0.68694	3.0562	0.6868	3.4031		0.68666	3.0887	0.68666	3.4412		1.37079	3.1755	1.36952	3.2251
0.6875	3.0562	0.68736	3.4028		0.68722	3.0884	0.68722	3.4406		1.37191	3.1755	1.37065	3.2248
0.68806	3.0565	0.68792	3.4025		0.68778	3.0884	0.68778	3.4406		1.37317	3.1755	1.37191	3.2248
0.68862	3.0562	0.68848	3.4028		0.68834	3.0884	0.68848	3.44		1.3743	3.1762	1.37303	3.2242
0.68933	3.0565	0.68904	3.4028		0.6889	3.0881	0.68904	3.4406		1.37542	3.1765	1.37416	3.223
0.68989	3.0568	0.68961	3.4028		0.68947	3.0878	0.68961	3.4403		1.37654	3.1762	1.37528	3.2242
0.69045	3.0562	0.69031	3.4025		0.69017	3.0884	0.69017	3.44		1.37781	3.1762	1.37654	3.2233
0.69101	3.0571	0.69087	3.4025		0.69073	3.0884	0.69073	3.44		1.37893	3.1765	1.37767	3.2233
0.69157	3.0571	0.69143	3.4028		0.69129	3.0887	0.69129	3.4397		1.38006	3.1771	1.37879	3.222
0.69213	3.0571	0.69199	3.4028		0.69185	3.0887	0.69185	3.4403		1.38118	3.1768	1.37992	3.222
0.6927	3.0571	0.69256	3.4025		0.69242	3.0884	0.69256	3.4403		1.38244	3.1774	1.38118	3.2223
0.6934	3.0568	0.69312	3.4028		0.69298	3.089	0.69312	3.4403		1.38357	3.1771	1.3823	3.2217
0.69396	3.0568	0.69368	3.4025		0.69354	3.0893	0.69368	3.4397		1.38469	3.1777	1.38343	3.2217
0.69452	3.0571	0.69438	3.4025		0.69424	3.0887	0.69424	3.4403		1.38596	3.1774	1.38455	3.2214
0.69508	3.0571	0.69494	3.4025		0.6948	3.0893	0.6948	3.4394		1.38708	3.178	1.38581	3.2211
0.69565	3.0571	0.69551	3.4015		0.69537	3.089	0.69537	3.44		1.3882	3.178	1.38694	3.2208
0.69621	3.0568	0.69607	3.4018		0.69593	3.089	0.69593	3.4403		1.38933	3.178	1.38806	3.2205
0.69677	3.0571	0.69663	3.4022		0.69649	3.089	0.69663	3.4397		1.39059	3.1783	1.38919	3.2208
0.69747	3.0571	0.69719	3.4018		0.69705	3.089	0.69719	3.4387		1.39171	3.1783	1.39045	3.2205
0.69803	3.0571	0.69775	3.4022		0.69761	3.089	0.69775	3.4394		1.39284	3.178	1.39157	3.2205
0.6986	3.0571	0.69846	3.4015		0.69817	3.0887	0.69831	3.4381		1.39396	3.1789	1.3927	3.2199
0.69916	3.0571	0.69902	3.4018		0.69888	3.089	0.69888	3.4384		1.39522	3.1789	1.39382	3.2202
0.69972	3.0571	0.69958	3.4009		0.69944	3.089	0.69944	3.4381		1.39635	3.1789	1.39508	3.2199
0.70028	3.0574	0.70014	3.4009		0.7	3.089	0.7	3.4375		1.39747	3.1789	1.39621	3.2199
0.70084	3.0571	0.7007	3.4012		0.70056	3.0893	0.70056	3.4375		1.3986	3.1789	1.39733	3.2192
0.7014	3.0571	0.70126	3.4003		0.70112	3.089	0.70126	3.4369		1.39986	3.1793	1.3986	3.2186
0.70211	3.0571	0.70183	3.4		0.70169	3.0897	0.70183	3.4369		1.40098	3.1789	1.39972	3.2186
0.70267	3.0574	0.70239	3.4		0.70225	3.0893	0.70239	3.4375		1.40211	3.1796	1.40084	3.2186
0.70323	3.0571	0.70309	3.4		0.70295	3.0897	0.70295	3.4372		1.40323	3.1796	1.40197	3.2183
0.70379	3.0577	0.70365	3.4		0.70351	3.0897	0.70351	3.4375		1.40449	3.1793	1.40323	3.218
0.70435	3.0574	0.70421	3.3997		0.70407	3.0897	0.70407	3.4369		1.40562	3.1796	1.40435	3.2177
0.70492	3.0574	0.70478	3.3997		0.70463	3.0897	0.70463	3.4375		1.40674	3.1796	1.40548	3.2174
0.70548	3.0574	0.70534	3.3987		0.7052	3.0897	0.70534	3.4375		1.40787	3.1793	1.4066	3.2171
0.70618	3.0574	0.7059	3.3987		0.70576	3.0897	0.7059	3.4378		1.40913	3.1796	1.40787	3.2168
0.70674	3.0577	0.70646	3.3991		0.70632	3.0897	0.70646	3.4375		1.41025	3.1796	1.40899	3.2158
0.7073	3.0577	0.70716	3.3987		0.70702	3.09	0.70702	3.4366		1.41138	3.1799	1.41011	3.2152
0.70787	3.0577	0.70772	3.3975		0.70758	3.0906	0.70758	3.4363		1.4125	3.1799	1.41124	3.2152
0.70843	3.0577	0.70829	3.3975		0.70815	3.09	0.70815	3.4363		1.41376	3.1793	1.4125	3.2152
0.70899	3.0574	0.70885	3.3975		0.70871	3.09	0.70871	3.436		1.41489	3.1796	1.41362	3.2149
0.70955	3.0577	0.70941	3.3975		0.70927	3.0903	0.70941	3.4356		1.41601	3.1796	1.41475	3.2152
0.71025	3.058	0.70997	3.3975		0.70983	3.09	0.70997	3.4353		1.41713	3.1793	1.41587	3.2152
0.71081	3.058	0.71053	3.3969		0.71039	3.0903	0.71053	3.4347		1.4184	3.1796	1.41713	3.2152
0.71138	3.058	0.71124	3.3972		0.71096	3.0903	0.7111	3.4344		1.41952	3.1799	1.41826	3.2152
0.71194	3.058	0.7118	3.3969		0.71166	3.0903	0.71166	3.4347		1.42065	3.1796	1.41938	3.2152
0.7125	3.058	0.71236	3.3969		0.71222	3.0906	0.71222	3.4344		1.42177	3.1796	1.42051	3.2149
0.71306	3.058	0.71292	3.3972		0.71278	3.0906	0.71278	3.4344		1.42303	3.1799	1.42177	3.2143
0.71362	3.058	0.71348	3.3969		0.71334	3.0906	0.71348	3.4341		1.42416	3.1799	1.42289	3.2137
0.71419	3.058	0.71404	3.3969		0.7139	3.0906	0.71404	3.4341		1.42528	3.1799	1.42402	3.214
0.71489	3.058	0.71461	3.3972		0.71447	3.0906	0.71461	3.4338		1.4264	3.1799	1.42514	3.2134
0.71545	3.058	0.71517	3.3966		0.71503	3.0906	0.71517	3.4341		1.42767	3.1799	1.4264	3.213
0.71601	3.058	0.71587	3.3969		0.71573	3.0906	0.71573	3.4338		1.42879	3.1799	1.42753	3.2124
0.71657	3.0583	0.71643	3.3966		0.71629	3.0906	0.71629	3.4338		1.42992	3.1799	1.42865	3.2121
0.71713	3.058	0.71699	3.3966		0.71685	3.0906	0.71685	3.4335		1.43104	3.1799	1.42978	3.2115
0.7177	3.058	0.71756	3.3966		0.71742	3.0906	0.71756	3.4325		1.43244	3.1799	1.43104	3.2112
0.71826	3.058	0.71812	3.3963		0.71798	3.0906	0.71812	3.4322		1.43371	3.1799	1.43216	3.2109
0.71896	3.058	0.71868	3.396		0.71854	3.0906	0.71868	3.4322		1.43483	3.1799	1.43329	3.2106
0.71952	3.058	0.71924	3.396		0.7191	3.0906	0.71924	3.4325		1.43596	3.1799	1.43441	3.2106
0.72008	3.058	0.71994	3.3963		0.7198	3.0906	0.7198	3.4319		1.43708	3.1799	1.43567	3.2099
0.72065	3.058	0.72051	3.396		0.72037	3.0906	0.72037	3.4319		1.43834	3.1802	1.4368	3.2096
0.72121	3.058	0.72107	3.3956		0.72093	3.0906	0.72093	3.4322		1.43947	3.1802	1.43792	3.2103
0.72177	3.0587	0.72163	3.3953		0.72149	3.0906	0.72149	3.4319		1.44059	3.1808	1.43904	3.2099
0.72233	3.0583	0.72219	3.3956		0.72205	3.0906	0.72219	3.4319		1.44171	3.1805	1.44031	3.2103
0.72303	3.059	0.72275	3.395		0.72261	3.0906	0.72275	3.4319		1.44298	3.1805	1.44143	3.2096
0.7236	3.0587	0.72331	3.3941		0.72317	3.0906	0.72331	3.4316		1.4441	3.1808	1.44256	3.2096
0.72416	3.0583	0.72402	3.3941		0.72374	3.0906	0.72388	3.4316		1.44522	3.1808	1.44368	3.209
0.72472	3.059	0.72458	3.3938		0.72444	3.0906	0.72444	3.4319		1.44635	3.1811	1.44494	3.2081
0.72528	3.059	0.72514	3.3938		0.725	3.0906	0.725	3.4316		1.44761	3.1811	1.44607	3.2084
0.72584	3.0587	0.7257	3.3944		0.72556	3.0909	0.72556	3.4316		1.44874	3.1817	1.44719	3.2081
0.7264	3.059	0.72626	3.3935		0.72612	3.0909	0.72626	3.4313		1.44986	3.1817	1.44831	3.2078
0.72697	3.059	0.72683	3.3941		0.72669	3.0915	0.72683	3.431		1.45098	3.1817	1.44958	3.2081
0.72767	3.0587	0.72739	3.3935		0.72725	3.0906	0.72739	3.4307		1.45225	3.1817	1.4507	3.2075
0.72823	3.059	0.72809	3.3941		0.72781	3.0915	0.72795	3.4307		1.45337	3.1817	1.45183	3.2059
0.72879	3.0587	0.72865	3.3932		0.72851	3.0909	0.72851	3.4307		1.45449	3.1817	1.45295	3.2068
0.72935	3.059	0.72921	3.3935		0.72907	3.0912	0.72907	3.4301		1.45576	3.1817	1.45421	3.2056
0.72992	3.059	0.72978	3.3932		0.72963	3.0909	0.72963	3.4301		1.45688	3.182	1.45534	3.2056
0.73048	3.059	0.73034	3.3932		0.7302	3.0909	0.73034	3.4304		1.45801	3.1824	1.45646	3.2053
0.73104	3.059	0.7309	3.3932		0.73076	3.0912	0.7309	3.4301		1.45913	3.1827	1.45758	3.2065
0.73174	3.059	0.73146	3.3929		0.73132	3.0909	0.73146	3.4297		1.46039	3.1827	1.45885	3.2053
0.7323	3.059	0.73202	3.3925		0.73188	3.0915	0.73202	3.4301		1.46152	3.1827	1.45997	3.2059
0.73287	3.0593	0.73272	3.3919		0.73258	3.0912	0.73258	3.4301		1.46264	3.1827	1.4611	3.2053
0.73343	3.059	0.73329	3.3919		0.73315	3.0912	0.73315	3.4291		1.46376	3.1827	1.46222	3.205
0.73399	3.059	0.73385	3.3916		0.73371	3.0909	0.73371	3.4297		1.46503	3.1833	1.46348	3.2053
0.73455	3.0596	0.73441	3.3913		0.73427	3.0915	0.73441	3.4282		1.46615	3.183	1.46461	3.205
0.73511	3.0593	0.73497	3.3913		0.73483	3.0915	0.73497	3.4282		1.46728	3.1833	1.46573	3.2044
0.73581	3.0593	0.73553	3.391		0.73539	3.0915	0.73553	3.4285		1.4684	3.1833	1.46685	3.2044
0.73638	3.059	0.7361	3.3913		0.73596	3.0912	0.7361	3.4279		1.46966	3.1833	1.46812	3.2047
0.73694	3.0599	0.7368	3.3913		0.73666	3.0915	0.73666	3.4279		1.47079	3.1836	1.46924	3.2041
0.7375	3.0593	0.73736	3.3916		0.73722	3.0915	0.73722	3.4279		1.47191	3.1836	1.47037	3.2041
0.73806	3.0593	0.73792	3.3913		0.73778	3.0915	0.73778	3.4276		1.47303	3.1836	1.47149	3.2037
0.73862	3.059	0.73848	3.3913		0.73834	3.0915	0.73848	3.4279		1.4743	3.1836	1.47275	3.2034
0.73919	3.059	0.73904	3.3907		0.7389	3.0915	0.73904	3.4276		1.47542	3.1836	1.47388	3.2025
0.73975	3.059	0.73961	3.3907		0.73947	3.0915	0.73961	3.4279		1.47654	3.1836	1.475	3.2022
0.74045	3.059	0.74017	3.3907		0.74003	3.0921	0.74017	3.4279		1.47767	3.1842	1.47612	3.2022
0.74101	3.0593	0.74087	3.3904		0.74059	3.0918	0.74073	3.4279		1.47893	3.1839	1.47739	3.2019
0.74157	3.059	0.74143	3.3904		0.74129	3.0924	0.74129	3.4279		1.48006	3.1845	1.47851	3.2019
0.74213	3.0593	0.74199	3.3904		0.74185	3.0924	0.74185	3.4276		1.48118	3.1842	1.47963	3.2016
0.7427	3.0593	0.74256	3.3901		0.74242	3.0921	0.74242	3.4273		1.4823	3.1839	1.48076	3.2016
0.74326	3.059	0.74312	3.3904		0.74298	3.0924	0.74312	3.427		1.48357	3.1839	1.48202	3.2016
0.74382	3.0593	0.74368	3.3904		0.74354	3.0921	0.74368	3.4273		1.48469	3.1845	1.48315	3.2016
0.74452	3.0596	0.74424	3.3901		0.7441	3.0921	0.74424	3.427		1.48581	3.1842	1.48427	3.2013
0.74508	3.0599	0.7448	3.3894		0.74466	3.0924	0.7448	3.427		1.48694	3.1845	1.48539	3.2013
0.74565	3.0599	0.74551	3.3894		0.74537	3.0921	0.74537	3.4266		1.4882	3.1845	1.48666	3.2003
0.74621	3.0599	0.74607	3.3898		0.74593	3.0924	0.74593	3.426		1.48933	3.1845	1.48778	3.2003
0.74677	3.0596	0.74663	3.3894		0.74649	3.0924	0.74649	3.4263		1.49045	3.1845	1.4889	3.2
0.74733	3.0599	0.74719	3.3885		0.74705	3.0924	0.74719	3.4257		1.49157	3.1845	1.49003	3.1994
0.74789	3.0599	0.74775	3.3885		0.74761	3.0924	0.74775	3.426		1.49284	3.1848	1.49129	3.1994
0.7486	3.0599	0.74831	3.3891		0.74817	3.0924	0.74831	3.426		1.49396	3.1848	1.49242	3.1991
0.74916	3.0599	0.74888	3.3879		0.74874	3.0924	0.74888	3.426		1.49508	3.1848	1.49354	3.1991
0.74972	3.0596	0.74958	3.3882		0.74944	3.0924	0.74944	3.4254		1.49621	3.1851	1.49466	3.1991
0.75028	3.0599	0.75014	3.3876		0.75	3.0928	0.75	3.426		1.49747	3.1851	1.49593	3.1991
0.75084	3.0596	0.7507	3.3882		0.75056	3.0931	0.75056	3.4251		1.4986	3.1848	1.49705	3.1982
0.7514	3.0593	0.75126	3.3882		0.75112	3.0928	0.75126	3.4257		1.49972	3.1848	1.49817	3.1985
0.75197	3.0599	0.75183	3.3876		0.75169	3.0924	0.75183	3.4245		1.50084	3.1848	1.4993	3.1975
0.75253	3.0599	0.75239	3.3879		0.75225	3.0928	0.75239	3.4254		1.50211	3.1845	1.50056	3.1979
0.75323	3.0599	0.75365	3.3876		0.75281	3.0931	0.75295	3.4245		1.50323	3.1848	1.50169	3.1972
0.75379	3.0599	0.75421	3.3876		0.75351	3.0934	0.75351	3.4251		1.50435	3.1855	1.50281	3.1972
0.75435	3.0599	0.75492	3.3873		0.75407	3.0931	0.75407	3.4248		1.50562	3.1848	1.50393	3.1969
0.75492	3.0599	0.75548	3.3873		0.75463	3.0934	0.75463	3.4245		1.50674	3.1848	1.5052	3.1966
0.75548	3.0599	0.75604	3.3876		0.7552	3.0931	0.75534	3.4242		1.50815	3.1848	1.50632	3.196
0.75604	3.0599	0.7566	3.3876		0.75576	3.0928	0.7559	3.4239		1.50927	3.1848	1.50744	3.1957
0.7566	3.0599	0.75716	3.3873		0.75632	3.0934	0.75646	3.4232		1.51039	3.1848	1.50857	3.1954
0.7573	3.0599	0.75772	3.3873		0.75688	3.0937	0.75702	3.4235		1.51152	3.1851	1.50983	3.1954
0.75787	3.0599	0.75829	3.3873		0.75758	3.0937	0.75758	3.4232		1.51278	3.1851	1.51096	3.1951
0.75843	3.0599	0.75899	3.3873		0.75815	3.0934	0.75815	3.4235		1.5139	3.1855	1.51208	3.1954
0.75899	3.0599	0.75955	3.3867		0.75871	3.0943	0.75871	3.422		1.51503	3.1848	1.5132	3.1954
0.75955	3.0599	0.76011	3.3873		0.75927	3.094	0.75927	3.4226		1.51615	3.1855	1.51447	3.1954
0.76011	3.0599	0.76067	3.3867		0.75983	3.0937	0.75997	3.4223		1.51742	3.1855	1.51559	3.1954
0.76067	3.0602	0.76124	3.387		0.76039	3.0937	0.76053	3.422		1.51854	3.1855	1.51671	3.1951
0.76138	3.0602	0.7618	3.386		0.76096	3.0943	0.7611	3.422		1.51966	3.1858	1.51784	3.1948
0.76194	3.0599	0.76236	3.3863		0.76152	3.0943	0.76166	3.4223		1.52079	3.1858	1.5191	3.1935
0.7625	3.0599	0.76306	3.3854		0.76222	3.0943	0.76222	3.4211		1.52205	3.1864	1.52022	3.1938
0.76306	3.0599	0.76362	3.3854		0.76278	3.0943	0.76278	3.4217		1.52317	3.187	1.52135	3.1929
0.76362	3.0605	0.76419	3.3848		0.76334	3.094	0.76334	3.4208		1.5243	3.1867	1.52247	3.1926
0.76419	3.0602	0.76475	3.3848		0.7639	3.0943	0.76404	3.4214		1.52556	3.187	1.52374	3.1923
0.76475	3.0608	0.76531	3.3845		0.76447	3.094	0.76461	3.4204		1.52669	3.1873	1.52486	3.192
0.76531	3.0605	0.76587	3.3845		0.76503	3.0943	0.76517	3.4208		1.52781	3.1873	1.52598	3.192
0.76601	3.0602	0.76643	3.3845		0.76559	3.0943	0.76573	3.4204		1.52893	3.1873	1.52711	3.1917
0.76657	3.0608	0.76699	3.3845		0.76629	3.0946	0.76629	3.4204		1.5302	3.1873	1.52837	3.191
0.76713	3.0608	0.7677	3.3842		0.76685	3.0943	0.76685	3.4201		1.53132	3.1879	1.52949	3.1917
0.7677	3.0605	0.76826	3.3845		0.76742	3.0943	0.76742	3.4204		1.53244	3.1876	1.53062	3.1917
0.76826	3.0608	0.76882	3.3842		0.76798	3.0943	0.76812	3.4198		1.53357	3.1879	1.53174	3.191
0.76882	3.0605	0.76938	3.3839		0.76854	3.0943	0.76868	3.4192		1.53483	3.1882	1.53301	3.191
0.76938	3.0608	0.76994	3.3832		0.7691	3.0943	0.76924	3.4198		1.53596	3.1882	1.53413	3.1907
0.77008	3.0605	0.77051	3.3839		0.76966	3.0943	0.7698	3.4195		1.53708	3.1882	1.53525	3.1904
0.77065	3.0608	0.77107	3.3839		0.77037	3.0943	0.77037	3.4198		1.5382	3.1886	1.53638	3.1901
0.77121	3.0608	0.77177	3.3832		0.77093	3.0946	0.77093	3.4192		1.53947	3.1886	1.53764	3.1898
0.77177	3.0608	0.77233	3.3832		0.77149	3.0943	0.77149	3.4186		1.54059	3.1886	1.53876	3.1898
0.77233	3.0608	0.77289	3.3829		0.77205	3.0946	0.77205	3.4177		1.54171	3.1886	1.53989	3.1901
0.77289	3.0608	0.77346	3.3829		0.77261	3.0946	0.77275	3.4189		1.54284	3.1889	1.54115	3.1898
0.77346	3.0608	0.77402	3.3829		0.77317	3.0946	0.77331	3.4186		1.5441	3.1886	1.54228	3.1901
0.77416	3.0611	0.77458	3.3826		0.77374	3.0946	0.77388	3.4173		1.54522	3.1892	1.5434	3.1892
0.77472	3.0611	0.77514	3.3829		0.77444	3.0946	0.77444	3.418		1.54635	3.1889	1.54452	3.1898
0.77528	3.0608	0.77584	3.3826		0.775	3.0949	0.775	3.4173		1.54747	3.1895	1.54579	3.1895
0.77584	3.0614	0.7764	3.3826		0.77556	3.0949	0.77556	3.4173		1.54874	3.1895	1.54691	3.1889
0.7764	3.0618	0.77697	3.382		0.77612	3.0949	0.77612	3.4173		1.54986	3.1892	1.54803	3.1886
0.77697	3.0614	0.77753	3.3817		0.77669	3.0949	0.77683	3.4177		1.55098	3.1898	1.54916	3.1882
0.77753	3.0614	0.77809	3.382		0.77725	3.0949	0.77739	3.4177		1.55211	3.1898	1.55042	3.1882
0.77823	3.0618	0.77865	3.382		0.77781	3.0952	0.77795	3.4177		1.55337	3.1892	1.55154	3.1876
0.77879	3.0614	0.77921	3.3808		0.77851	3.0946	0.77851	3.418		1.55449	3.1895	1.55267	3.1876
0.77935	3.0608	0.77992	3.3814		0.77907	3.0952	0.77907	3.4177		1.55562	3.1901	1.55379	3.1873
0.77992	3.0618	0.78048	3.3811		0.77963	3.0952	0.77963	3.418		1.55674	3.1892	1.55506	3.1864
0.78048	3.0614	0.78104	3.3808		0.7802	3.0952	0.7802	3.4173		1.55801	3.1895	1.55618	3.1864
0.78104	3.0614	0.7816	3.3808		0.78076	3.0952	0.7809	3.417		1.55913	3.1895	1.5573	3.1861
0.7816	3.0614	0.78216	3.3811		0.78132	3.0952	0.78146	3.4173		1.56025	3.1892	1.55843	3.1855
0.78216	3.0618	0.78272	3.3808		0.78188	3.0952	0.78202	3.417		1.56138	3.1892	1.55969	3.1858
0.78287	3.0618	0.78329	3.3805		0.78244	3.0952	0.78258	3.417		1.56264	3.1895	1.56081	3.1855
0.78343	3.0611	0.78385	3.3805		0.78315	3.0952	0.78315	3.417		1.56376	3.1895	1.56194	3.1855
0.78399	3.0614	0.78455	3.3814		0.78371	3.0952	0.78371	3.4164		1.56489	3.1898	1.56306	3.1855
0.78455	3.0618	0.78511	3.3805		0.78427	3.0952	0.78427	3.4164		1.56601	3.1901	1.56433	3.1851
0.78511	3.0621	0.78567	3.3801		0.78483	3.0952	0.78497	3.4164		1.56728	3.1901	1.56545	3.1848
0.78567	3.0624	0.78624	3.3801		0.78539	3.0955	0.78553	3.4161		1.5684	3.1898	1.56657	3.1851
0.78624	3.0621	0.7868	3.3798		0.78596	3.0955	0.7861	3.4158		1.56952	3.1901	1.5677	3.1855
0.78694	3.0621	0.78736	3.3801		0.78652	3.0959	0.78666	3.4152		1.57065	3.1901	1.56896	3.1848
0.7875	3.0618	0.78792	3.3801		0.78722	3.0955	0.78722	3.4149		1.57191	3.1898	1.57008	3.1842
0.78806	3.0624	0.78862	3.3792		0.78778	3.0962	0.78778	3.4149		1.57303	3.1901	1.57121	3.1839
0.78862	3.0618	0.78919	3.3801		0.78834	3.0959	0.78834	3.4149		1.57416	3.1901	1.57233	3.1839
0.78919	3.0621	0.78975	3.3783		0.7889	3.0962	0.7889	3.4146		1.57542	3.1901	1.5736	3.1836
0.78975	3.0624	0.79031	3.378		0.78947	3.0962	0.78961	3.4149		1.57654	3.1904	1.57472	3.1839
0.79031	3.0624	0.79087	3.378		0.79003	3.0962	0.79017	3.4146		1.57767	3.1904	1.57584	3.1839
0.79087	3.0618	0.79143	3.3777		0.79059	3.0962	0.79073	3.4139		1.57879	3.1901	1.57697	3.183
0.79157	3.0627	0.79199	3.378		0.79129	3.0962	0.79129	3.4146		1.58006	3.1907	1.57823	3.183
0.79213	3.0627	0.7927	3.3777		0.79185	3.0962	0.79185	3.4136		1.58118	3.1907	1.57935	3.1827
0.7927	3.0624	0.79326	3.3767		0.79242	3.0962	0.79242	3.4142		1.5823	3.191	1.58048	3.1827
0.79326	3.0621	0.79382	3.3774		0.79298	3.0955	0.79298	3.4142		1.58343	3.191	1.5816	3.182
0.79382	3.0624	0.79438	3.377		0.79354	3.0965	0.79368	3.4139		1.58469	3.191	1.58287	3.1817
0.79438	3.0627	0.79494	3.3767		0.7941	3.0962	0.79424	3.413		1.58581	3.191	1.58399	3.1814
0.79494	3.0627	0.79551	3.3767		0.79466	3.0968	0.7948	3.413		1.58694	3.191	1.58511	3.1811
0.79565	3.0621	0.79607	3.377		0.79522	3.0965	0.79537	3.4136		1.58806	3.191	1.58624	3.1805
0.79621	3.0627	0.79663	3.377		0.79593	3.0968	0.79593	3.413		1.58933	3.1913	1.5875	3.1808
0.79677	3.0624	0.79733	3.377		0.79649	3.0965	0.79649	3.4124		1.59045	3.191	1.58862	3.1808
0.79733	3.0627	0.79789	3.3767		0.79705	3.0965	0.79705	3.4127		1.59157	3.191	1.58975	3.1802
0.79789	3.0627	0.79846	3.3767		0.79761	3.0968	0.79775	3.4124		1.5927	3.1913	1.59087	3.1805
0.79846	3.0627	0.79902	3.377		0.79817	3.0965	0.79831	3.4121		1.59396	3.1917	1.59213	3.1802
0.79902	3.0627	0.79958	3.3761		0.79874	3.0971	0.79888	3.4118		1.59508	3.192	1.59326	3.1799
0.79972	3.0627	0.80014	3.3767		0.7993	3.0971	0.79944	3.4121		1.59621	3.191	1.59438	3.1796
0.80028	3.0627	0.8007	3.3764		0.8	3.0971	0.8	3.4118		1.59733	3.192	1.59551	3.1799
0.80084	3.0627	0.8014	3.3767		0.80056	3.0971	0.80056	3.4115		1.5986	3.1917	1.59677	3.1796
0.8014	3.0627	0.80197	3.3764		0.80112	3.0971	0.80112	3.4115		1.59972	3.191	1.59789	3.1799
0.80197	3.0627	0.80253	3.3764		0.80169	3.0971	0.80183	3.4115		1.60084	3.1917	1.59902	3.1796
0.80253	3.063	0.80309	3.3764		0.80225	3.0974	0.80239	3.4115		1.60197	3.1917	1.60014	3.1796
0.80309	3.063	0.80365	3.3761		0.80281	3.0974	0.80295	3.4118		1.60323	3.192	1.6014	3.1796
0.80365	3.0627	0.80421	3.3761		0.80337	3.0974	0.80351	3.4105		1.60435	3.192	1.60253	3.1796
0.80435	3.0627	0.80478	3.3761		0.80407	3.0974	0.80407	3.4115		1.60548	3.192	1.60365	3.1796
0.80492	3.0627	0.80548	3.3758		0.80463	3.0971	0.80463	3.4108		1.6066	3.192	1.60478	3.1789
0.80548	3.063	0.80604	3.3761		0.8052	3.0971	0.8052	3.4108		1.60787	3.192	1.60604	3.1786
0.80604	3.063	0.8066	3.3755		0.80576	3.0977	0.80576	3.4102		1.60899	3.1923	1.60716	3.178
0.8066	3.0633	0.80716	3.3755		0.80632	3.0977	0.80646	3.4108		1.61011	3.1926	1.60829	3.1768
0.80716	3.063	0.80772	3.3749		0.80688	3.0974	0.80702	3.4102		1.61124	3.1929	1.60941	3.1768
0.80772	3.0627	0.80829	3.3752		0.80744	3.0974	0.80758	3.4105		1.6125	3.1929	1.61067	3.1758
0.80843	3.063	0.80885	3.3739		0.80815	3.0974	0.80815	3.4099		1.61362	3.1935	1.6118	3.1758
0.80899	3.0633	0.80955	3.3743		0.80871	3.0977	0.80871	3.4099		1.61475	3.1932	1.61292	3.1758
0.80955	3.0633	0.81011	3.3736		0.80927	3.0974	0.80927	3.4099		1.61587	3.1935	1.61404	3.1755
0.81011	3.063	0.81067	3.3733		0.80983	3.0974	0.80983	3.4096		1.61713	3.1932	1.61531	3.1755
0.81067	3.0633	0.81124	3.373		0.81039	3.0974	0.81053	3.409		1.61826	3.1938	1.61643	3.1755
0.81124	3.0633	0.8118	3.3727		0.81096	3.0977	0.8111	3.409		1.61938	3.1944	1.61756	3.1752
0.8118	3.0636	0.81236	3.3727		0.81152	3.098	0.81166	3.409		1.62065	3.1948	1.61868	3.1749
0.8125	3.0639	0.81292	3.373		0.81208	3.0983	0.81222	3.4093		1.62177	3.1944	1.61994	3.1749
0.81306	3.0639	0.81348	3.3721		0.81278	3.0983	0.81278	3.409		1.62289	3.1948	1.62107	3.1749
0.81362	3.0636	0.81419	3.3721		0.81334	3.0983	0.81334	3.409		1.62402	3.1948	1.62219	3.1746
0.81419	3.0636	0.81475	3.3724		0.8139	3.0983	0.8139	3.4087		1.62528	3.1948	1.62346	3.1743
0.81475	3.0636	0.81531	3.3721		0.81447	3.0986	0.81461	3.4087		1.6264	3.1948	1.62458	3.1752
0.81531	3.0639	0.81587	3.3721		0.81503	3.0986	0.81517	3.4084		1.62753	3.1948	1.6257	3.1749
0.81587	3.0636	0.81643	3.3715		0.81559	3.098	0.81573	3.408		1.62865	3.1951	1.62683	3.1743
0.81643	3.0636	0.81699	3.3718		0.81615	3.0983	0.81629	3.408		1.62992	3.1948	1.62809	3.1752
0.81713	3.0642	0.81756	3.3715		0.81685	3.0993	0.81685	3.4077		1.63104	3.1954	1.62921	3.174
0.8177	3.0642	0.81826	3.3712		0.81742	3.099	0.81742	3.4071		1.63216	3.1957	1.63034	3.174
0.81826	3.0642	0.81882	3.3715		0.81798	3.099	0.81798	3.4074		1.63329	3.1951	1.63146	3.1734
0.81882	3.0645	0.81938	3.3712		0.81854	3.0993	0.81868	3.4071		1.63455	3.1957	1.63272	3.1737
0.81938	3.0645	0.81994	3.3712		0.8191	3.0996	0.81924	3.4065		1.63567	3.1951	1.63385	3.174
0.81994	3.0649	0.82051	3.3718		0.81966	3.0996	0.8198	3.4065		1.6368	3.1954	1.63497	3.1734
0.82051	3.0639	0.82107	3.3708		0.82022	3.0996	0.82037	3.4068		1.63792	3.1954	1.6361	3.1731
0.82121	3.0645	0.82163	3.3712		0.82093	3.0993	0.82093	3.4065		1.63919	3.1957	1.63736	3.1724
0.82177	3.0645	0.82233	3.3708		0.82149	3.0996	0.82149	3.4059		1.64031	3.1957	1.63848	3.1724
0.82233	3.0649	0.82289	3.3712		0.82205	3.0999	0.82205	3.4062		1.64143	3.1954	1.63961	3.1721
0.82289	3.0645	0.82346	3.3712		0.82261	3.0996	0.82261	3.4059		1.64256	3.1957	1.64073	3.1715
0.82346	3.0652	0.82402	3.3708		0.82317	3.0999	0.82331	3.4059		1.64382	3.1948	1.64199	3.1715
0.82402	3.0645	0.82458	3.3708		0.82374	3.0999	0.82388	3.4059		1.64494	3.1951	1.64312	3.1712
0.82458	3.0649	0.82514	3.3702		0.8243	3.0999	0.82444	3.4059		1.64607	3.1954	1.64424	3.1712
0.82528	3.0645	0.8257	3.3705		0.825	3.1002	0.825	3.4056		1.64719	3.1957	1.64537	3.1706
0.82584	3.0645	0.82626	3.3699		0.82556	3.1002	0.82556	3.4056		1.64846	3.1957	1.64663	3.1703
0.8264	3.0645	0.82697	3.3702		0.82612	3.1008	0.82612	3.4059		1.64958	3.196	1.64775	3.1706
0.82697	3.0645	0.82753	3.3693		0.82669	3.1002	0.82669	3.4053		1.6507	3.1963	1.64888	3.17
0.82753	3.0645	0.82809	3.3693		0.82725	3.1002	0.82739	3.4053		1.65183	3.1963	1.65	3.17
0.82809	3.0645	0.82865	3.3687		0.82781	3.1005	0.82795	3.4056		1.65309	3.1963	1.65126	3.1696
0.82865	3.0645	0.82921	3.3687		0.82837	3.1005	0.82851	3.4049		1.65421	3.1966	1.65239	3.17
0.82921	3.0645	0.82978	3.3687		0.82893	3.1005	0.82907	3.4053		1.65534	3.1966	1.65351	3.1696
0.82992	3.0645	0.83034	3.3684		0.82963	3.1005	0.82963	3.4049		1.65646	3.1966	1.65463	3.17
0.83048	3.0649	0.83104	3.3681		0.8302	3.1005	0.8302	3.4049		1.65772	3.1966	1.6559	3.1696
0.83104	3.0645	0.8316	3.3677		0.83076	3.1005	0.83076	3.4046		1.65885	3.1966	1.65702	3.1696
0.8316	3.0645	0.83216	3.3674		0.83132	3.1008	0.83146	3.4046		1.65997	3.1966	1.65815	3.1687
0.83216	3.0645	0.83272	3.3677		0.83188	3.1008	0.83202	3.404		1.6611	3.1966	1.65927	3.169
0.83272	3.0645	0.83329	3.3674		0.83244	3.1008	0.83258	3.4046		1.66236	3.1969	1.66053	3.1684
0.83329	3.0645	0.83385	3.3671		0.83301	3.1002	0.83315	3.4037		1.66348	3.1975	1.66166	3.1678
0.83399	3.0645	0.83441	3.3674		0.83371	3.1005	0.83371	3.4034		1.66461	3.1969	1.66278	3.1675
0.83455	3.0645	0.83511	3.3674		0.83427	3.1005	0.83427	3.4037		1.66573	3.1975	1.6639	3.1678
0.83511	3.0649	0.83567	3.3671		0.83483	3.1008	0.83483	3.4031		1.66699	3.1975	1.66517	3.1675
0.83567	3.0645	0.83624	3.3668		0.83539	3.1008	0.83553	3.4028		1.66812	3.1975	1.66629	3.1678
0.83624	3.0652	0.8368	3.3668		0.83596	3.1008	0.8361	3.4031		1.66924	3.1975	1.66742	3.1678
0.8368	3.0652	0.83736	3.3665		0.83652	3.1002	0.83666	3.4028		1.67037	3.1975	1.66854	3.1672
0.83736	3.0652	0.83792	3.3665		0.83708	3.1002	0.83722	3.4028		1.67163	3.1979	1.6698	3.1672
0.83806	3.0652	0.83848	3.3665		0.83778	3.1005	0.83778	3.4022		1.67275	3.1982	1.67093	3.1672
0.83862	3.0645	0.83904	3.3665		0.83834	3.1011	0.83834	3.4028		1.67388	3.1985	1.67205	3.1662
0.83919	3.0655	0.83975	3.3662		0.8389	3.1008	0.8389	3.4022		1.675	3.1985	1.67317	3.1665
0.83975	3.0649	0.84031	3.3662		0.83947	3.1011	0.83947	3.4025		1.67626	3.1985	1.67444	3.1662
0.84031	3.0652	0.84087	3.3662		0.84003	3.1008	0.84017	3.4025		1.67739	3.1985	1.67556	3.1656
0.84087	3.0649	0.84143	3.3665		0.84059	3.1005	0.84073	3.4022		1.67851	3.1985	1.67669	3.1656
0.84143	3.0652	0.84199	3.3665		0.84115	3.1008	0.84129	3.4025		1.67963	3.1985	1.67795	3.1653
0.84199	3.0655	0.84256	3.3659		0.84185	3.1008	0.84185	3.4025		1.6809	3.1988	1.67907	3.165
0.8427	3.0655	0.84312	3.3656		0.84242	3.1008	0.84242	3.4022		1.68202	3.1988	1.6802	3.165
0.84326	3.0652	0.84382	3.3653		0.84298	3.1011	0.84298	3.4022		1.68315	3.1988	1.68132	3.1647
0.84382	3.0652	0.84438	3.3659		0.84354	3.1008	0.84354	3.4025		1.68427	3.1988	1.68258	3.165
0.84438	3.0655	0.84494	3.3656		0.8441	3.1008	0.84424	3.4025		1.68553	3.1988	1.68371	3.165
0.84494	3.0655	0.84551	3.3656		0.84466	3.1011	0.8448	3.4028		1.68666	3.1991	1.68483	3.1644
0.84551	3.0655	0.84607	3.3659		0.84522	3.1011	0.84537	3.4018		1.68778	3.1991	1.68596	3.1644
0.84607	3.0655	0.84663	3.3656		0.84579	3.1008	0.84593	3.4018		1.6889	3.1994	1.68722	3.1634
0.84677	3.0655	0.84719	3.3656		0.84649	3.1014	0.84649	3.4018		1.69017	3.1994	1.68834	3.1638
0.84733	3.0655	0.84789	3.3656		0.84705	3.1008	0.84705	3.4015		1.69129	3.1994	1.68947	3.1628
0.84789	3.0655	0.84846	3.365		0.84761	3.1008	0.84761	3.4012		1.69242	3.1994	1.69059	3.1634
0.84846	3.0655	0.84902	3.3653		0.84817	3.1008	0.84831	3.4012		1.69354	3.1997	1.69185	3.1634
0.84902	3.0655	0.84958	3.3646		0.84874	3.1011	0.84888	3.4012		1.6948	3.1997	1.69298	3.1622
0.84958	3.0655	0.85014	3.364		0.8493	3.1008	0.84944	3.4006		1.69593	3.1994	1.6941	3.1625
0.85014	3.0658	0.8507	3.364		0.84986	3.1008	0.85	3.3994		1.69705	3.1997	1.69522	3.1613
0.85084	3.0655	0.85126	3.365		0.85056	3.1011	0.85056	3.3994		1.69817	3.2013	1.69649	3.161
0.8514	3.0655	0.85183	3.3643		0.85112	3.1008	0.85112	3.4		1.69944	3.201	1.69761	3.161
0.85197	3.0658	0.85253	3.3631		0.85169	3.1014	0.85169	3.3991		1.70056	3.2003	1.69874	3.161
0.85253	3.0658	0.85309	3.3637		0.85225	3.1008	0.85239	3.3991		1.70169	3.201	1.69986	3.161
0.85309	3.0661	0.85365	3.3631		0.85281	3.1011	0.85295	3.3987		1.70281	3.2003	1.70112	3.1607
0.85365	3.0658	0.85421	3.3625		0.85337	3.1014	0.85351	3.3987		1.70407	3.2006	1.70225	3.1607
0.85421	3.0658	0.85478	3.3628		0.85393	3.1011	0.85407	3.3984		1.7052	3.2013	1.70337	3.1613
0.85478	3.0661	0.85534	3.3625		0.85463	3.1017	0.85463	3.3984		1.70632	3.2006	1.70449	3.161
0.85548	3.0664	0.8559	3.3625		0.8552	3.1017	0.8552	3.3984		1.70744	3.2006	1.70576	3.1607
0.85604	3.0658	0.8566	3.3625		0.85576	3.1017	0.85576	3.3981		1.70871	3.2013	1.70688	3.161
0.8566	3.0661	0.85716	3.3622		0.85632	3.1017	0.85646	3.3981		1.70983	3.2006	1.70801	3.1607
0.85716	3.0658	0.85772	3.3625		0.85688	3.1017	0.85702	3.3975		1.71096	3.201	1.70913	3.1607
0.85772	3.0661	0.85829	3.3619		0.85744	3.1014	0.85758	3.3975		1.71208	3.2006	1.71039	3.1607
0.85829	3.0664	0.85885	3.3615		0.85801	3.1014	0.85815	3.3978		1.71334	3.2013	1.71152	3.1607
0.85885	3.0661	0.85941	3.3622		0.85857	3.1017	0.85871	3.3975		1.71447	3.2013	1.71264	3.1603
0.85955	3.0661	0.85997	3.3619		0.85927	3.1017	0.85927	3.3969		1.71559	3.2013	1.71376	3.1603
0.86011	3.0658	0.86067	3.3612		0.85983	3.1017	0.85983	3.3969		1.71671	3.2013	1.71503	3.1603
0.86067	3.0661	0.86124	3.3612		0.86039	3.1017	0.86039	3.3969		1.71798	3.2013	1.71615	3.16
0.86124	3.0658	0.8618	3.3615		0.86096	3.1017	0.8611	3.3969		1.7191	3.2013	1.71728	3.16
0.8618	3.0664	0.86236	3.3612		0.86152	3.1017	0.86166	3.3972		1.72022	3.2016	1.7184	3.16
0.86236	3.0661	0.86292	3.3609		0.86208	3.1021	0.86222	3.3972		1.72135	3.2016	1.71966	3.1597
0.86292	3.0664	0.86348	3.3609		0.86264	3.1017	0.86278	3.3969		1.72261	3.2016	1.72079	3.1597
0.86362	3.0664	0.86404	3.3609		0.86334	3.1017	0.86334	3.3966		1.72374	3.2016	1.72191	3.1591
0.86419	3.0664	0.86475	3.3612		0.8639	3.1021	0.8639	3.3963		1.72486	3.2019	1.72303	3.1594
0.86475	3.0667	0.86531	3.3619		0.86447	3.1024	0.86447	3.3969		1.72612	3.2016	1.7243	3.1585
0.86531	3.0664	0.86587	3.3615		0.86503	3.1021	0.86517	3.3966		1.72725	3.2022	1.72542	3.1591
0.86587	3.0667	0.86643	3.3619		0.86559	3.1021	0.86573	3.3963		1.72837	3.2019	1.72654	3.1591
0.86643	3.0667	0.86699	3.3612		0.86615	3.1021	0.86629	3.3956		1.72949	3.2022	1.72767	3.1582
0.86699	3.0664	0.86756	3.3612		0.86671	3.1024	0.86685	3.396		1.73076	3.2022	1.72893	3.1582
0.86756	3.067	0.86812	3.3609		0.86742	3.1021	0.86742	3.3956		1.73188	3.2022	1.73006	3.1579
0.86826	3.0667	0.86868	3.3606		0.86798	3.1021	0.86798	3.396		1.73301	3.2025	1.73118	3.1572
0.86882	3.0673	0.86938	3.3603		0.86854	3.1027	0.86854	3.396		1.73413	3.2028	1.7323	3.1572
0.86938	3.0673	0.86994	3.3597		0.8691	3.103	0.86924	3.395		1.73539	3.2025	1.73357	3.1572
0.86994	3.0673	0.87051	3.3594		0.86966	3.1027	0.8698	3.395		1.73652	3.2028	1.73469	3.1566
0.87051	3.0673	0.87107	3.3597		0.87022	3.1027	0.87037	3.3944		1.73764	3.2034	1.73581	3.1569
0.87107	3.0673	0.87163	3.3594		0.87079	3.1033	0.87093	3.3944		1.73876	3.2031	1.73694	3.1566
0.87163	3.0673	0.87219	3.3591		0.87149	3.1027	0.87149	3.3941		1.74003	3.2031	1.7382	3.1566
0.87233	3.0673	0.87275	3.3584		0.87205	3.103	0.87205	3.3938		1.74115	3.2034	1.73933	3.1566
0.87289	3.0673	0.87346	3.3584		0.87261	3.103	0.87261	3.395		1.74228	3.2041	1.74045	3.1566
0.87346	3.0673	0.87402	3.3584		0.87317	3.103	0.87331	3.3938		1.7434	3.2037	1.74171	3.1566
0.87402	3.0683	0.87458	3.3584		0.87374	3.103	0.87388	3.3938		1.74466	3.2041	1.74284	3.1563
0.87458	3.0673	0.87514	3.3584		0.8743	3.1036	0.87444	3.3935		1.74579	3.2044	1.74396	3.1563
0.87514	3.0676	0.8757	3.3584		0.87486	3.1036	0.875	3.3938		1.74691	3.2041	1.74508	3.156
0.8757	3.0673	0.87626	3.3584		0.87542	3.1036	0.87556	3.3938		1.74803	3.2041	1.74635	3.156
0.8764	3.068	0.87683	3.3578		0.87612	3.103	0.87612	3.3929		1.7493	3.2041	1.74747	3.156
0.87697	3.068	0.87753	3.3575		0.87669	3.1036	0.87669	3.3929		1.75042	3.2044	1.7486	3.1557
0.87753	3.0676	0.87809	3.3578		0.87725	3.1036	0.87725	3.3929		1.75154	3.2041	1.74972	3.156
0.87809	3.0676	0.87865	3.3578		0.87781	3.1036	0.87795	3.3929		1.75267	3.2047	1.75098	3.1554
0.87865	3.0683	0.87921	3.3575		0.87837	3.1036	0.87851	3.3929		1.75393	3.2041	1.75211	3.1554
0.87921	3.0676	0.87978	3.3575		0.87893	3.1039	0.87907	3.3925		1.75506	3.2047	1.75323	3.1548
0.87978	3.0683	0.88034	3.3566		0.87949	3.1039	0.87963	3.3925		1.75618	3.2041	1.75435	3.1545
0.88034	3.0683	0.8809	3.3566		0.8802	3.1042	0.8802	3.3925		1.7573	3.2047	1.75562	3.1548
0.88104	3.068	0.88146	3.3566		0.88076	3.1036	0.88076	3.3925		1.75857	3.205	1.75674	3.1548
0.8816	3.068	0.88216	3.3566		0.88132	3.1045	0.88132	3.3919		1.75969	3.205	1.75787	3.1538
0.88216	3.0683	0.88272	3.3563		0.88188	3.1042	0.88202	3.3919		1.76081	3.205	1.75899	3.1538
0.88272	3.0683	0.88329	3.3557		0.88244	3.1042	0.88258	3.3916		1.76194	3.205	1.76025	3.1535
0.88329	3.0683	0.88385	3.3557		0.88301	3.1045	0.88315	3.3919		1.7632	3.205	1.76138	3.1538
0.88385	3.0683	0.88441	3.3557		0.88357	3.1045	0.88371	3.3916		1.76433	3.205	1.7625	3.1529
0.88441	3.0683	0.88497	3.3557		0.88427	3.1045	0.88427	3.3919		1.76545	3.205	1.76362	3.1535
0.88511	3.0686	0.88553	3.3553		0.88483	3.1042	0.88483	3.3916		1.76657	3.205	1.76489	3.1529
0.88567	3.0683	0.88624	3.355		0.88539	3.1045	0.88539	3.3916		1.76784	3.2053	1.76601	3.1526
0.88624	3.0683	0.8868	3.3557		0.88596	3.1045	0.8861	3.3913		1.76896	3.205	1.76713	3.1523
0.8868	3.0686	0.88736	3.3553		0.88652	3.1045	0.88666	3.3916		1.77008	3.2053	1.76826	3.1517
0.88736	3.0686	0.88792	3.3557		0.88708	3.1045	0.88722	3.3913		1.77121	3.2059	1.76952	3.1523
0.88792	3.0686	0.88848	3.3553		0.88764	3.1045	0.88778	3.3907		1.77247	3.2053	1.77065	3.1517
0.88848	3.0683	0.88904	3.355		0.88834	3.1045	0.88834	3.391		1.7736	3.2056	1.77177	3.1517
0.88919	3.0689	0.88961	3.3538		0.8889	3.1048	0.8889	3.3907		1.77472	3.2062	1.77289	3.151
0.88975	3.0689	0.89031	3.3541		0.88947	3.1048	0.88947	3.3904		1.77584	3.2059	1.77416	3.151
0.89031	3.0689	0.89087	3.3541		0.89003	3.1052	0.89003	3.3904		1.77711	3.2059	1.77528	3.151
0.89087	3.0686	0.89143	3.3541		0.89059	3.1052	0.89073	3.3894		1.77823	3.2065	1.7764	3.1507
0.89143	3.0692	0.89199	3.3538		0.89115	3.1048	0.89129	3.3894		1.77935	3.2068	1.77753	3.1507
0.89199	3.0686	0.89256	3.3535		0.89171	3.1052	0.89185	3.3891		1.78048	3.2065	1.77879	3.151
0.89256	3.0692	0.89312	3.3532		0.89228	3.1055	0.89242	3.3891		1.78174	3.2062	1.77992	3.1504
0.89312	3.0692	0.89368	3.3532		0.89298	3.1055	0.89298	3.3888		1.78287	3.2062	1.78104	3.1507
0.89382	3.0692	0.89438	3.3526		0.89354	3.1055	0.89354	3.3891		1.78399	3.2062	1.78216	3.1507
0.89438	3.0692	0.89494	3.3526		0.8941	3.1052	0.8941	3.3898		1.78511	3.2065	1.78343	3.151
0.89494	3.0692	0.89551	3.3526		0.89466	3.1048	0.8948	3.3888		1.78638	3.2065	1.78455	3.1501
0.89551	3.0692	0.89607	3.3526		0.89522	3.1055	0.89537	3.3885		1.7875	3.2065	1.78567	3.1507
0.89607	3.0692	0.89663	3.3526		0.89579	3.1052	0.89593	3.3891		1.78862	3.2072	1.7868	3.1495
0.89663	3.0692	0.89719	3.3519		0.89635	3.1052	0.89649	3.3885		1.78975	3.2078	1.78806	3.1495
0.89719	3.0692	0.89775	3.3519		0.89705	3.1052	0.89705	3.3891		1.79101	3.2068	1.78919	3.1501
0.89789	3.0692	0.89831	3.3519		0.89761	3.1055	0.89761	3.3885		1.79213	3.2075	1.79031	3.1501
0.89846	3.0692	0.89902	3.3519		0.89817	3.1055	0.89817	3.3888		1.79326	3.2078	1.79143	3.1498
0.89902	3.0692	0.89958	3.3519		0.89874	3.1055	0.89888	3.3882		1.79438	3.2075	1.7927	3.1489
0.89958	3.0692	0.90014	3.3516		0.8993	3.1055	0.89944	3.3882		1.79565	3.2072	1.79382	3.1483
0.90014	3.0692	0.9007	3.3513		0.89986	3.1055	0.9	3.3879		1.79677	3.2078	1.79494	3.1483
0.9007	3.0695	0.90126	3.3519		0.90042	3.1055	0.90056	3.3876		1.79789	3.2078	1.79607	3.1486
0.90126	3.0695	0.90183	3.3513		0.90112	3.1055	0.90112	3.3879		1.79902	3.2078	1.79733	3.1479
0.90197	3.0698	0.90239	3.3513		0.90169	3.1055	0.90169	3.387		1.80028	3.2078	1.79846	3.1473
0.90253	3.0698	0.90309	3.3513		0.90225	3.1055	0.90225	3.3873		1.8014	3.2087	1.79958	3.1486
0.90309	3.0701	0.90365	3.3507		0.90281	3.1055	0.90295	3.3873		1.80253	3.2087	1.8007	3.1483
0.90365	3.0701	0.90421	3.3507		0.90337	3.1058	0.90351	3.387		1.80365	3.2093	1.80197	3.1483
0.90421	3.0698	0.90478	3.3504		0.90393	3.1058	0.90407	3.387		1.80492	3.2093	1.80309	3.147
0.90478	3.0701	0.90534	3.3504		0.90449	3.1055	0.90463	3.387		1.80604	3.2093	1.80421	3.1473
0.90534	3.0701	0.9059	3.3507		0.9052	3.1058	0.9052	3.387		1.80716	3.2093	1.80534	3.147
0.9059	3.0701	0.90646	3.3501		0.90576	3.1061	0.90576	3.3867		1.80829	3.2096	1.8066	3.1467
0.9066	3.0701	0.90716	3.3507		0.90632	3.1055	0.90632	3.3863		1.80955	3.2096	1.80772	3.1461
0.90716	3.0701	0.90772	3.3501		0.90688	3.1055	0.90702	3.387		1.81067	3.2096	1.80885	3.1461
0.90772	3.0701	0.90829	3.3501		0.90744	3.1058	0.90758	3.386		1.8118	3.2096	1.80997	3.1461
0.90829	3.0701	0.90885	3.3498		0.90801	3.1061	0.90815	3.3867		1.81292	3.2096	1.81124	3.1461
0.90885	3.0701	0.90941	3.3495		0.90857	3.1055	0.90871	3.3863		1.81419	3.2096	1.81236	3.1461
0.90941	3.0701	0.90997	3.3495		0.90913	3.1058	0.90927	3.3863		1.81531	3.2096	1.81348	3.1461
0.90997	3.0701	0.91053	3.3495		0.90983	3.1061	0.90983	3.386		1.81643	3.2096	1.81475	3.1458
0.91067	3.0704	0.9111	3.3495		0.91039	3.1055	0.91039	3.386		1.81756	3.2096	1.81587	3.1461
0.91124	3.0701	0.9118	3.3495		0.91096	3.1058	0.91096	3.3863		1.81882	3.2096	1.81699	3.1455
0.9118	3.0701	0.91236	3.3495		0.91152	3.1058	0.91166	3.3857		1.81994	3.2096	1.81812	3.1445
0.91236	3.0701	0.91292	3.3498		0.91208	3.1058	0.91222	3.3857		1.82107	3.2099	1.81938	3.1445
0.91292	3.0704	0.91348	3.3491		0.91264	3.1061	0.91278	3.3857		1.82219	3.2096	1.82051	3.1448
0.91348	3.0704	0.91404	3.3479		0.9132	3.1061	0.91334	3.3857		1.82346	3.2099	1.82163	3.1442
0.91404	3.0704	0.91461	3.3485		0.9139	3.1061	0.9139	3.3854		1.82458	3.2096	1.82275	3.1442
0.91475	3.0701	0.91517	3.3482		0.91447	3.1064	0.91447	3.3851		1.8257	3.2106	1.82402	3.1442
0.91531	3.0704	0.91587	3.3479		0.91503	3.1058	0.91503	3.3851		1.82683	3.2106	1.82514	3.1439
0.91587	3.0707	0.91643	3.3476		0.91559	3.1061	0.91573	3.3848		1.82809	3.2106	1.82626	3.1439
0.91643	3.0704	0.91699	3.3467		0.91615	3.1061	0.91629	3.3839		1.82921	3.2106	1.82739	3.1433
0.91699	3.0707	0.91756	3.347		0.91671	3.1064	0.91685	3.3832		1.83034	3.2106	1.82865	3.143
0.91756	3.0711	0.91812	3.347		0.91728	3.1064	0.91742	3.3832		1.83146	3.2106	1.82978	3.1427
0.91812	3.0711	0.91868	3.3473		0.91798	3.1064	0.91798	3.3832		1.83272	3.2109	1.8309	3.1427
0.91882	3.0711	0.91924	3.347		0.91854	3.1064	0.91854	3.3839		1.83385	3.2109	1.83202	3.1421
0.91938	3.0711	0.91994	3.3467		0.9191	3.1064	0.9191	3.3826		1.83497	3.2109	1.83329	3.1424
0.91994	3.0707	0.92051	3.3464		0.91966	3.1067	0.9198	3.3832		1.8361	3.2112	1.83441	3.1421
0.92051	3.0711	0.92107	3.3467		0.92022	3.1067	0.92037	3.3832		1.83736	3.2112	1.83553	3.1424
0.92107	3.0711	0.92163	3.346		0.92079	3.1064	0.92093	3.3829		1.83848	3.2112	1.83666	3.1417
0.92163	3.0711	0.92219	3.346		0.92135	3.107	0.92149	3.3826		1.83961	3.2121	1.83792	3.1421
0.92219	3.0711	0.92275	3.346		0.92191	3.107	0.92205	3.3829		1.84073	3.2118	1.83904	3.1417
0.92275	3.0711	0.92331	3.346		0.92261	3.107	0.92261	3.382		1.84199	3.2121	1.84017	3.1414
0.92346	3.0711	0.92388	3.346		0.92317	3.1073	0.92317	3.3823		1.84312	3.2127	1.84129	3.1417
0.92402	3.0711	0.92458	3.346		0.92374	3.1067	0.92388	3.3814		1.84424	3.2124	1.84256	3.1417
0.92458	3.0707	0.92514	3.3457		0.9243	3.1073	0.92444	3.382		1.84551	3.2124	1.84368	3.1417
0.92514	3.0711	0.9257	3.3454		0.92486	3.1073	0.925	3.3817		1.84663	3.213	1.8448	3.1417
0.9257	3.0711	0.92626	3.3454		0.92542	3.1073	0.92556	3.3811		1.84775	3.213	1.84593	3.1411
0.92626	3.0711	0.92683	3.3457		0.92598	3.1073	0.92612	3.382		1.84888	3.2134	1.84719	3.1414
0.92683	3.0711	0.92739	3.3448		0.92669	3.1073	0.92669	3.3811		1.85014	3.2134	1.84831	3.1411
0.92753	3.0711	0.92795	3.3457		0.92725	3.1073	0.92725	3.3814		1.85126	3.2137	1.84944	3.1405
0.92809	3.0711	0.92865	3.3442		0.92781	3.1073	0.92781	3.3811		1.85239	3.214	1.85056	3.1408
0.92865	3.0711	0.92921	3.3454		0.92837	3.1073	0.92851	3.3814		1.85351	3.2143	1.85183	3.1405
0.92921	3.0711	0.92978	3.3442		0.92893	3.1073	0.92907	3.3814		1.85478	3.2143	1.85295	3.1399
0.92978	3.0711	0.93034	3.3442		0.92949	3.1073	0.92963	3.3808		1.8559	3.2143	1.85407	3.1399
0.93034	3.0711	0.9309	3.3442		0.93006	3.1073	0.9302	3.3814		1.85702	3.2143	1.8552	3.1399
0.9309	3.0711	0.93146	3.3451		0.93076	3.1073	0.93076	3.3811		1.85815	3.2143	1.85646	3.1396
0.9316	3.0711	0.93202	3.3436		0.93132	3.1073	0.93132	3.3811		1.85941	3.2143	1.85758	3.1393
0.93216	3.0711	0.93272	3.3448		0.93188	3.1073	0.93188	3.3808		1.86053	3.2149	1.85871	3.1396
0.93272	3.0711	0.93329	3.3439		0.93244	3.1073	0.93258	3.3805		1.86166	3.2149	1.85983	3.1396
0.93329	3.0711	0.93385	3.3436		0.93301	3.1073	0.93315	3.3805		1.86278	3.2143	1.8611	3.1399
0.93385	3.0711	0.93441	3.3429		0.93357	3.1073	0.93371	3.3801		1.86404	3.2149	1.86222	3.1399
0.93441	3.0711	0.93497	3.3429		0.93413	3.1073	0.93427	3.3798		1.86517	3.2146	1.86334	3.1396
0.93497	3.0711	0.93553	3.3423		0.93483	3.1073	0.93483	3.3805		1.86629	3.2149	1.86447	3.1399
0.93553	3.0711	0.9361	3.3423		0.93539	3.1073	0.93539	3.3795		1.86742	3.2149	1.86573	3.1396
0.93624	3.0714	0.93666	3.342		0.93596	3.1073	0.93596	3.3798		1.86868	3.2152	1.86685	3.1393
0.9368	3.0711	0.93736	3.3423		0.93652	3.1073	0.93666	3.3798		1.8698	3.2146	1.86798	3.139
0.93736	3.0717	0.93792	3.3417		0.93708	3.1073	0.93722	3.3792		1.87093	3.2149	1.8691	3.1386
0.93792	3.0717	0.93848	3.3423		0.93764	3.1073	0.93778	3.3792		1.87205	3.2149	1.87037	3.139
0.93848	3.0717	0.93904	3.3423		0.9382	3.1073	0.93834	3.378		1.87331	3.2152	1.87149	3.138
0.93904	3.0723	0.93961	3.3414		0.93876	3.1073	0.9389	3.3783		1.87444	3.2152	1.87261	3.1383
0.93961	3.0717	0.94017	3.3417		0.93947	3.1073	0.93947	3.3777		1.87556	3.2152	1.87374	3.1377
0.94031	3.0717	0.94073	3.3414		0.94003	3.1073	0.94003	3.378		1.87669	3.2152	1.875	3.1377
0.94087	3.072	0.94143	3.3414		0.94059	3.1073	0.94073	3.3767		1.87795	3.2152	1.87612	3.1368
0.94143	3.0723	0.94199	3.3414		0.94115	3.1073	0.94129	3.377		1.87907	3.2152	1.87725	3.1377
0.94199	3.0723	0.94256	3.3414		0.94171	3.1073	0.94185	3.377		1.8802	3.2155	1.87851	3.1374
0.94256	3.0723	0.94312	3.3414		0.94228	3.1073	0.94242	3.377		1.88132	3.2155	1.87963	3.1371
0.94312	3.0726	0.94368	3.3414		0.94284	3.1079	0.94298	3.377		1.88258	3.2158	1.88076	3.1368
0.94368	3.0723	0.94424	3.3414		0.94354	3.1076	0.94354	3.3764		1.88371	3.2161	1.88188	3.1371
0.94438	3.0726	0.9448	3.3414		0.9441	3.1073	0.9441	3.3761		1.88483	3.2165	1.88315	3.1362
0.94494	3.072	0.94551	3.3414		0.94466	3.1076	0.94466	3.3767		1.88596	3.2171	1.88427	3.1362
0.94551	3.0726	0.94607	3.3411		0.94522	3.1076	0.94537	3.377		1.88722	3.2165	1.88539	3.1362
0.94607	3.0729	0.94663	3.3411		0.94579	3.1083	0.94593	3.377		1.88834	3.2165	1.88652	3.1359
0.94663	3.0729	0.94719	3.3408		0.94635	3.1076	0.94649	3.377		1.88947	3.2161	1.88778	3.1362
0.94719	3.0726	0.94775	3.3405		0.94691	3.1073	0.94705	3.3761		1.89059	3.2171	1.8889	3.1355
0.94775	3.0729	0.94831	3.3411		0.94761	3.1083	0.94761	3.377		1.89185	3.2171	1.89003	3.1359
0.94846	3.0729	0.94888	3.3398		0.94817	3.1083	0.94817	3.3761		1.89298	3.2174	1.89115	3.1355
0.94902	3.0726	0.94944	3.3402		0.94874	3.1083	0.94874	3.377		1.8941	3.218	1.89242	3.1352
0.94958	3.0729	0.95014	3.3398		0.9493	3.1083	0.94944	3.3761		1.89522	3.218	1.89354	3.1352
0.95014	3.0729	0.9507	3.3392		0.94986	3.1086	0.95	3.3761		1.89649	3.218	1.89466	3.1352
0.9507	3.0729	0.95126	3.3392		0.95042	3.1086	0.95056	3.3764		1.89761	3.218	1.89579	3.1349
0.95126	3.0729	0.95183	3.3389		0.95098	3.1089	0.95112	3.3764		1.89874	3.218	1.89705	3.1346
0.95183	3.0729	0.95239	3.3386		0.95154	3.1092	0.95169	3.3764		1.89986	3.2183	1.89817	3.1352
0.95239	3.0729	0.95295	3.3383		0.95225	3.1092	0.95225	3.3764		1.90112	3.2186	1.8993	3.1346
0.95309	3.0729	0.95351	3.3386		0.95281	3.1095	0.95281	3.3758		1.90225	3.2189	1.90042	3.1352
0.95365	3.0729	0.95421	3.338		0.95337	3.1092	0.95351	3.3758		1.90337	3.2189	1.90169	3.1337
0.95421	3.0729	0.95478	3.3386		0.95393	3.1092	0.95407	3.3761		1.90449	3.2189	1.90281	3.1346
0.95478	3.0729	0.95534	3.3386		0.95449	3.1095	0.95463	3.3755		1.90576	3.2189	1.90393	3.1346
0.95534	3.0729	0.9559	3.3386		0.95506	3.1101	0.9552	3.3749		1.90688	3.2189	1.90506	3.134
0.9559	3.0732	0.95646	3.3386		0.95562	3.1098	0.95576	3.3755		1.90801	3.2189	1.90632	3.1334
0.95646	3.0729	0.95702	3.3383		0.95632	3.1101	0.95632	3.3749		1.90927	3.2196	1.90744	3.1334
0.95716	3.0729	0.95758	3.3377		0.95688	3.1101	0.95688	3.3746		1.91039	3.2196	1.90857	3.1343
0.95772	3.0732	0.95829	3.338		0.95744	3.1104	0.95758	3.3749		1.91152	3.2196	1.90969	3.1346
0.95829	3.0729	0.95885	3.3383		0.95801	3.1104	0.95815	3.3749		1.91264	3.2199	1.91096	3.1337
0.95885	3.0729	0.95941	3.3371		0.95857	3.1104	0.95871	3.3743		1.9139	3.2199	1.91208	3.1331
0.95941	3.0735	0.95997	3.3374		0.95913	3.1107	0.95927	3.3739		1.91503	3.2199	1.9132	3.1328
0.95997	3.0735	0.96053	3.3367		0.95969	3.1104	0.95983	3.3739		1.91615	3.2199	1.91433	3.1324
0.96053	3.0735	0.9611	3.3364		0.96039	3.1107	0.96039	3.3736		1.91728	3.2199	1.91559	3.1321
0.96124	3.0735	0.96166	3.3361		0.96096	3.1107	0.96096	3.3721		1.91854	3.2199	1.91671	3.1324
0.9618	3.0738	0.96236	3.3364		0.96152	3.1104	0.96152	3.3733		1.91966	3.2192	1.91784	3.1318
0.96236	3.0735	0.96292	3.3364		0.96208	3.1104	0.96222	3.3721		1.92079	3.2199	1.91896	3.1315
0.96292	3.0738	0.96348	3.3361		0.96264	3.1107	0.96278	3.3718		1.92191	3.2199	1.92022	3.1315
0.96348	3.0738	0.96404	3.3367		0.9632	3.1104	0.96334	3.3715		1.92317	3.2199	1.92135	3.1315
0.96404	3.0738	0.96461	3.3367		0.96376	3.1107	0.9639	3.3712		1.9243	3.2199	1.92247	3.1312
0.96461	3.0738	0.96517	3.3364		0.96447	3.1104	0.96447	3.3721		1.92542	3.2202	1.9236	3.1312
0.96517	3.0738	0.96573	3.3361		0.96503	3.111	0.96503	3.3715		1.92654	3.2202	1.92486	3.1306
0.96587	3.0738	0.96629	3.3358		0.96559	3.111	0.96559	3.3715		1.92781	3.2202	1.92598	3.1315
0.96643	3.0738	0.96699	3.3355		0.96615	3.1107	0.96629	3.3715		1.92893	3.2205	1.92711	3.1303
0.96699	3.0738	0.96756	3.3361		0.96671	3.1104	0.96685	3.3715		1.93006	3.2202	1.92823	3.1306
0.96756	3.0738	0.96812	3.3355		0.96728	3.1104	0.96742	3.3712		1.93118	3.2205	1.92949	3.1309
0.96812	3.0738	0.96868	3.3358		0.96784	3.1114	0.96798	3.3708		1.93244	3.2208	1.93062	3.1306
0.96868	3.0738	0.96924	3.3352		0.9684	3.1107	0.96854	3.3712		1.93357	3.2208	1.93174	3.1303
0.96924	3.0738	0.9698	3.3349		0.9691	3.1114	0.9691	3.3708		1.93469	3.2208	1.93287	3.13
0.96994	3.0738	0.97037	3.3346		0.96966	3.1117	0.96966	3.3712		1.93581	3.2208	1.93413	3.13
0.97051	3.0738	0.97107	3.3355		0.97022	3.111	0.97037	3.3715		1.93708	3.2208	1.93525	3.13
0.97107	3.0738	0.97163	3.3352		0.97079	3.1114	0.97093	3.3715		1.9382	3.2211	1.93638	3.1297
0.97163	3.0738	0.97219	3.3343		0.97135	3.1117	0.97149	3.3712		1.93933	3.2214	1.9375	3.1293
0.97219	3.0738	0.97275	3.3352		0.97191	3.1117	0.97205	3.3712		1.94045	3.2217	1.93876	3.1293
0.97275	3.0738	0.97331	3.3349		0.97247	3.1114	0.97261	3.3708		1.94171	3.2217	1.93989	3.13
0.97331	3.0738	0.97388	3.334		0.97317	3.1114	0.97317	3.3702		1.94284	3.2217	1.94101	3.1297
0.97402	3.0742	0.97444	3.334		0.97374	3.1117	0.97374	3.3702		1.94396	3.2217	1.94213	3.1297
0.97458	3.0738	0.97514	3.3346		0.9743	3.1117	0.9743	3.3699		1.94508	3.2217	1.9434	3.1297
0.97514	3.0738	0.9757	3.3346		0.97486	3.1114	0.975	3.3696		1.94635	3.222	1.94452	3.1297
0.9757	3.0742	0.97626	3.3336		0.97542	3.1114	0.97556	3.3696		1.94747	3.2223	1.94565	3.1293
0.97626	3.0738	0.97683	3.3336		0.97598	3.111	0.97612	3.3693		1.9486	3.2223	1.94691	3.1293
0.97683	3.0738	0.97739	3.3336		0.97654	3.1114	0.97669	3.369		1.94972	3.222	1.94803	3.1297
0.97739	3.0738	0.97795	3.3333		0.97725	3.1117	0.97725	3.3693		1.95098	3.2217	1.94916	3.1297
0.97795	3.0742	0.97851	3.333		0.97781	3.1117	0.97781	3.3681		1.95211	3.2227	1.95028	3.129
0.97865	3.0738	0.97907	3.333		0.97837	3.1114	0.97837	3.3681		1.95323	3.2233	1.95154	3.1293
0.97921	3.0738	0.97978	3.333		0.97893	3.112	0.97907	3.3687		1.95435	3.2233	1.95267	3.1293
0.97978	3.0742	0.98034	3.333		0.97949	3.112	0.97963	3.3677		1.95562	3.2236	1.95379	3.129
0.98034	3.0745	0.9809	3.3324		0.98006	3.1114	0.9802	3.3677		1.95674	3.2236	1.95492	3.129
0.9809	3.0742	0.98146	3.3327		0.98062	3.112	0.98076	3.3674		1.95787	3.2239	1.95618	3.1281
0.98146	3.0748	0.98202	3.3324		0.98132	3.1117	0.98132	3.3674		1.95899	3.2236	1.9573	3.1281
0.98202	3.0745	0.98258	3.3321		0.98188	3.1117	0.98188	3.3677		1.96025	3.2239	1.95843	3.1281
0.98272	3.0745	0.98315	3.3324		0.98244	3.1117	0.98244	3.3671		1.96138	3.2242	1.95955	3.1275
0.98329	3.0748	0.98385	3.3318		0.98301	3.1117	0.98315	3.3665		1.9625	3.2245	1.96081	3.1275
0.98385	3.0745	0.98441	3.3321		0.98357	3.112	0.98371	3.3668		1.96362	3.2248	1.96194	3.1275
0.98441	3.0745	0.98497	3.3321		0.98413	3.112	0.98427	3.3671		1.96489	3.2248	1.96306	3.1275
0.98497	3.0748	0.98553	3.3321		0.98469	3.112	0.98483	3.3665		1.96601	3.2245	1.96419	3.1275
0.98553	3.0748	0.9861	3.3321		0.98525	3.112	0.98539	3.3668		1.96713	3.2248	1.96545	3.1272
0.9861	3.0748	0.98666	3.3321		0.98596	3.112	0.98596	3.3662		1.96826	3.2248	1.96657	3.1272
0.9868	3.0748	0.98722	3.3318		0.98652	3.112	0.98652	3.3668		1.96952	3.2251	1.9677	3.1269
0.98736	3.0748	0.98792	3.3315		0.98708	3.1123	0.98708	3.3662		1.97065	3.2254	1.96882	3.1266
0.98792	3.0748	0.98848	3.3321		0.98764	3.112	0.98778	3.3668		1.97177	3.2251	1.97008	3.1262
0.98848	3.0748	0.98904	3.3318		0.9882	3.112	0.98834	3.3668		1.97303	3.2251	1.97121	3.1262
0.98904	3.0748	0.98961	3.3318		0.98876	3.112	0.9889	3.3662		1.97416	3.2254	1.97233	3.1259
0.98961	3.0748	0.99017	3.3312		0.98933	3.1123	0.98947	3.3662		1.97528	3.2254	1.97346	3.1259
0.99017	3.0748	0.99073	3.3318		0.99003	3.112	0.99003	3.3665		1.9764	3.2254	1.97472	3.1253
0.99073	3.0751	0.99129	3.3315		0.99059	3.112	0.99059	3.3659		1.97767	3.2251	1.97584	3.1256
0.99143	3.0751	0.99199	3.3312		0.99115	3.1123	0.99115	3.3662		1.97879	3.2251	1.97697	3.1256
0.99199	3.0751	0.99256	3.3312		0.99171	3.1126	0.99185	3.3656		1.97992	3.2254	1.97809	3.1253
0.99256	3.0754	0.99312	3.3312		0.99228	3.1123	0.99242	3.3659		1.98104	3.2258	1.97935	3.1253
0.99312	3.0751	0.99368	3.3309		0.99284	3.1129	0.99298	3.3656		1.9823	3.2261	1.98048	3.1253
0.99368	3.0754	0.99424	3.3309		0.9934	3.1123	0.99354	3.3656		1.98343	3.2264	1.9816	3.1253
0.99424	3.0754	0.9948	3.3305		0.9941	3.1126	0.9941	3.3653		1.98455	3.2254	1.98272	3.125
0.9948	3.0754	0.99537	3.3305		0.99466	3.1126	0.99466	3.3643		1.98567	3.2261	1.98399	3.125
0.99551	3.0754	0.99593	3.3299		0.99522	3.1129	0.99522	3.3653		1.98694	3.2264	1.98511	3.125
0.99607	3.0757	0.99663	3.3305		0.99579	3.1129	0.99593	3.365		1.98806	3.2273	1.98624	3.1253
0.99663	3.0754	0.99719	3.3305		0.99635	3.1129	0.99649	3.3646		1.98919	3.227	1.98736	3.1247
0.99719	3.0751	0.99775	3.3305		0.99691	3.1129	0.99705	3.365		1.99031	3.2276	1.98862	3.1247
0.99775	3.0757	0.99831	3.3302		0.99747	3.1129	0.99761	3.3646		1.99157	3.2276	1.98975	3.125
0.99831	3.0757	0.99888	3.3302		0.99817	3.1129	0.99817	3.3643		1.9927	3.2276	1.99087	3.125
0.99888	3.0757	0.99944	3.3296		0.99874	3.1129	0.99874	3.3643		1.99382	3.2279	1.99199	3.1247
0.99958	3.0757	1	3.3296		0.9993	3.1129	0.9993	3.3643		1.99494	3.2282	1.99326	3.1241
1.00014	3.076	1.0007	3.3296		0.99986	3.1129	1	3.3643		1.99621	3.2282	1.99438	3.125
1.0007	3.0757	1.00126	3.329		1.00042	3.1129	1.00056	3.3643		1.99733	3.2282	1.99551	3.1247
1.00126	3.0757	1.00183	3.3287		1.00098	3.1129	1.00112	3.3637		1.99846	3.2282	1.99663	3.1241
1.00183	3.0757	1.00239	3.3281		1.00154	3.1129	1.00169	3.364		1.99958	3.2285	1.99789	3.1241
1.00239	3.0757	1.00295	3.3281		1.00211	3.1129	1.00225	3.3631		2.00084	3.2292	1.99902	3.1241
1.00295	3.076	1.00351	3.3281		1.00281	3.1129	1.00281	3.3631		2.00197	3.2292	2.00014	3.1231
1.00351	3.0757	1.00407	3.3281		1.00337	3.1132	1.00337	3.3628		2.00309	3.2292	2.00126	3.1228
1.00421	3.076	1.00478	3.3278		1.00393	3.1129	1.00407	3.3628		2.00421	3.2292	2.00253	3.1238
1.00478	3.076	1.00534	3.3271		1.00449	3.1138	1.00463	3.3622		2.00548	3.2295	2.00365	3.1231
1.00534	3.076	1.0059	3.3268		1.00506	3.1132	1.0052	3.3625		2.0066	3.2295	2.00478	3.1225
1.0059	3.0757	1.00646	3.3268		1.00562	3.1135	1.00576	3.3625		2.00772	3.2295	2.0059	3.1222
1.00646	3.076	1.00702	3.3262		1.00618	3.1132	1.00632	3.3619		2.00885	3.2298	2.00716	3.1219
1.00702	3.0766	1.00758	3.3265		1.00688	3.1135	1.00688	3.3622		2.01011	3.2301	2.00829	3.1219
1.00758	3.0763	1.00815	3.3262		1.00744	3.1132	1.00744	3.3615		2.01124	3.2295	2.00941	3.1219
1.00829	3.0763	1.00871	3.3265		1.00801	3.1135	1.00801	3.3615		2.01236	3.2295	2.01053	3.1216
1.00885	3.0766	1.00941	3.3262		1.00857	3.1138	1.00871	3.3619		2.01348	3.2301	2.0118	3.1219
1.00941	3.0766	1.00997	3.3262		1.00913	3.1135	1.00927	3.3615		2.01475	3.2301	2.01292	3.1219
1.00997	3.0766	1.01053	3.3259		1.00969	3.1148	1.00983	3.3619		2.01587	3.2301	2.01404	3.1216
1.01053	3.0766	1.0111	3.3256		1.01025	3.1138	1.01039	3.3619		2.01699	3.2301	2.01531	3.1216
1.0111	3.0766	1.01166	3.3259		1.01096	3.1138	1.01096	3.3619		2.01812	3.2301	2.01643	3.1216
1.01166	3.0766	1.01222	3.3256		1.01152	3.1141	1.01152	3.3619		2.01938	3.2301	2.01756	3.1216
1.01236	3.0763	1.01278	3.3256		1.01208	3.1138	1.01208	3.3619		2.02051	3.2301	2.01868	3.1216
1.01292	3.0766	1.01348	3.3256		1.01264	3.1148	1.01278	3.3609		2.02163	3.2304	2.01994	3.1213
1.01348	3.0766	1.01404	3.3256		1.0132	3.1138	1.01334	3.3615		2.02275	3.2307	2.02107	3.1213
1.01404	3.0766	1.01461	3.3256		1.01376	3.1145	1.0139	3.3606		2.02402	3.231	2.02219	3.121
1.01461	3.0766	1.01517	3.3256		1.01433	3.1148	1.01447	3.3606		2.02514	3.231	2.02331	3.1203
1.01517	3.0766	1.01573	3.3253		1.01503	3.1145	1.01503	3.3606		2.02626	3.231	2.02458	3.1207
1.01573	3.0769	1.01629	3.3256		1.01559	3.1148	1.01559	3.3609		2.02739	3.231	2.0257	3.121
1.01643	3.0769	1.01685	3.3253		1.01615	3.1148	1.01615	3.3603		2.02865	3.231	2.02683	3.1207
1.01699	3.0773	1.01756	3.3256		1.01671	3.1148	1.01685	3.3606		2.02978	3.231	2.02795	3.1203
1.01756	3.0773	1.01812	3.3253		1.01728	3.1154	1.01742	3.36		2.0309	3.231	2.02921	3.12
1.01812	3.0773	1.01868	3.325		1.01784	3.1148	1.01798	3.36		2.03202	3.231	2.03034	3.1207
1.01868	3.0776	1.01924	3.3253		1.0184	3.1154	1.01854	3.36		2.03329	3.2313	2.03146	3.1207
1.01924	3.0776	1.0198	3.325		1.0191	3.1151	1.0191	3.36		2.03441	3.2313	2.03258	3.1197
1.0198	3.0776	1.02037	3.325		1.01966	3.1148	1.01966	3.3597		2.03553	3.2313	2.03385	3.12
1.02037	3.0776	1.02093	3.3247		1.02022	3.1157	1.02022	3.3594		2.0368	3.2316	2.03497	3.1197
1.02107	3.0779	1.02149	3.3247		1.02079	3.1154	1.02093	3.3591		2.03792	3.2316	2.0361	3.1194
1.02163	3.0779	1.02219	3.3243		1.02135	3.1148	1.02149	3.3588		2.03904	3.232	2.03722	3.1197
1.02219	3.0776	1.02275	3.324		1.02191	3.1148	1.02205	3.3591		2.04017	3.232	2.03848	3.1197
1.02275	3.0782	1.02331	3.3234		1.02247	3.1151	1.02261	3.3581		2.04143	3.232	2.03961	3.1188
1.02331	3.0779	1.02388	3.3234		1.02303	3.1148	1.02317	3.3584		2.04256	3.232	2.04073	3.1188
1.02388	3.0785	1.02444	3.3231		1.02374	3.1151	1.02374	3.3581		2.04368	3.232	2.04185	3.1194
1.02444	3.0782	1.025	3.3231		1.0243	3.1157	1.0243	3.3575		2.0448	3.2326	2.04312	3.1197
1.02514	3.0779	1.02556	3.3225		1.02486	3.1154	1.02486	3.3578		2.04607	3.2326	2.04424	3.1188
1.0257	3.0779	1.02626	3.3228		1.02542	3.1154	1.02556	3.3572		2.04719	3.2326	2.04537	3.1197
1.02626	3.0779	1.02683	3.3222		1.02598	3.1154	1.02612	3.3572		2.04831	3.2329	2.04649	3.1194
1.02683	3.0782	1.02739	3.3222		1.02654	3.1157	1.02669	3.3572		2.04944	3.2332	2.04775	3.1188
1.02739	3.0776	1.02795	3.3222		1.02711	3.1154	1.02725	3.3569		2.0507	3.2329	2.04888	3.1185
1.02795	3.0782	1.02851	3.3219		1.02781	3.1154	1.02781	3.3569		2.05183	3.2335	2.05	3.1185
1.02851	3.0782	1.02907	3.3216		1.02837	3.1157	1.02837	3.3569		2.05295	3.2335	2.05112	3.1182
1.02921	3.0782	1.02963	3.3216		1.02893	3.1154	1.02893	3.3572		2.05407	3.2338	2.05239	3.1182
1.02978	3.0782	1.03034	3.3212		1.02949	3.1154	1.02963	3.3566		2.05534	3.2338	2.05351	3.1182
1.03034	3.0782	1.0309	3.3216		1.03006	3.116	1.0302	3.3566		2.05646	3.2338	2.05463	3.1172
1.0309	3.0782	1.03146	3.3212		1.03062	3.116	1.03076	3.3563		2.05758	3.2341	2.05576	3.1169
1.03146	3.0779	1.03202	3.3216		1.03118	3.1154	1.03132	3.3563		2.05871	3.2347	2.05702	3.1176
1.03202	3.0782	1.03258	3.3212		1.03188	3.1163	1.03188	3.3563		2.05997	3.2351	2.05815	3.1169
1.03258	3.0785	1.03315	3.3216		1.03244	3.116	1.03244	3.3563		2.0611	3.2354	2.05927	3.1163
1.03315	3.0785	1.03371	3.3212		1.03301	3.116	1.03301	3.3563		2.06222	3.2357	2.06039	3.1163
1.03385	3.0785	1.03427	3.3216		1.03357	3.116	1.03371	3.3557		2.06334	3.2354	2.06166	3.1166
1.03441	3.0782	1.03497	3.3216		1.03413	3.1163	1.03427	3.3563		2.06461	3.2357	2.06278	3.1166
1.03497	3.0782	1.03553	3.3212		1.03469	3.1166	1.03483	3.356		2.06573	3.2357	2.0639	3.1163
1.03553	3.0785	1.0361	3.3216		1.03525	3.1163	1.03539	3.3557		2.06685	3.2357	2.06517	3.1166
1.0361	3.0785	1.03666	3.3209		1.03596	3.116	1.03596	3.3553		2.06798	3.2357	2.06629	3.1166
1.03666	3.0785	1.03722	3.3212		1.03652	3.1166	1.03652	3.3547		2.06924	3.2357	2.06742	3.1166
1.03722	3.0785	1.03778	3.3206		1.03708	3.1163	1.03708	3.355		2.07037	3.2357	2.06854	3.1163
1.03792	3.0785	1.03834	3.3203		1.03764	3.1163	1.03764	3.355		2.07149	3.2357	2.0698	3.1166
1.03848	3.0785	1.03904	3.3206		1.0382	3.1163	1.03834	3.3547		2.07261	3.236	2.07093	3.1163
1.03904	3.0788	1.03961	3.3206		1.03876	3.1163	1.0389	3.3544		2.07388	3.2363	2.07205	3.1163
1.03961	3.0785	1.04017	3.3197		1.03933	3.1166	1.03947	3.3538		2.075	3.236	2.07317	3.116
1.04017	3.0788	1.04073	3.3197		1.03989	3.1163	1.04003	3.355		2.07612	3.2363	2.07444	3.116
1.04073	3.0788	1.04129	3.3194		1.04059	3.1163	1.04059	3.3547		2.07725	3.236	2.07556	3.1163
1.04129	3.0788	1.04185	3.32		1.04115	3.1166	1.04115	3.3538		2.07851	3.2366	2.07669	3.1166
1.04199	3.0788	1.04242	3.3191		1.04171	3.1166	1.04171	3.3535		2.07963	3.2366	2.07781	3.1163
1.04256	3.0788	1.04312	3.3188		1.04228	3.1166	1.04242	3.3532		2.08076	3.2369	2.07907	3.1157
1.04312	3.0794	1.04368	3.32		1.04284	3.1163	1.04298	3.3535		2.08188	3.2366	2.0802	3.1154
1.04368	3.0794	1.04424	3.3194		1.0434	3.1163	1.04354	3.3526		2.08315	3.2369	2.08132	3.1154
1.04424	3.0794	1.0448	3.3181		1.04396	3.116	1.0441	3.3519		2.08427	3.2375	2.08244	3.1151
1.0448	3.0791	1.04537	3.3181		1.04466	3.1163	1.04466	3.3526		2.08539	3.2375	2.08371	3.1154
1.04537	3.0791	1.04593	3.3178		1.04522	3.1157	1.04522	3.3526		2.08666	3.2375	2.08483	3.1151
1.04593	3.0791	1.04649	3.3178		1.04579	3.1166	1.04579	3.3519		2.08778	3.2378	2.08596	3.1151
1.04663	3.0794	1.04719	3.3175		1.04635	3.1166	1.04649	3.3519		2.0889	3.2385	2.08708	3.1154
1.04719	3.0794	1.04775	3.3175		1.04691	3.1163	1.04705	3.3519		2.09003	3.2388	2.08834	3.1148
1.04775	3.0794	1.04831	3.3172		1.04747	3.1163	1.04761	3.3519		2.09129	3.2388	2.08947	3.1148
1.04831	3.0794	1.04888	3.3172		1.04803	3.1163	1.04817	3.3516		2.09242	3.2388	2.09059	3.1145
1.04888	3.0794	1.04944	3.3172		1.04874	3.1163	1.04874	3.3516		2.09354	3.2391	2.09171	3.1138
1.04944	3.0794	1.05	3.3166		1.0493	3.1166	1.0493	3.3516		2.09466	3.2391	2.09298	3.1132
1.05	3.0794	1.05056	3.3166		1.04986	3.1166	1.04986	3.3516		2.09593	3.2388	2.0941	3.1138
1.0507	3.0794	1.05112	3.3166		1.05042	3.1166	1.05056	3.3513		2.09705	3.2394	2.09522	3.1135
1.05126	3.0794	1.05183	3.3172		1.05098	3.1163	1.05112	3.351		2.09817	3.2391	2.09635	3.1132
1.05183	3.0794	1.05239	3.3169		1.05154	3.1166	1.05169	3.351		2.0993	3.2394	2.09761	3.1135
1.05239	3.0788	1.05295	3.3169		1.05211	3.1166	1.05225	3.351		2.10056	3.2394	2.09874	3.1135
1.05295	3.0794	1.05351	3.3166		1.05281	3.1166	1.05281	3.351		2.10169	3.2394	2.09986	3.1132
1.05351	3.0794	1.05407	3.3166		1.05337	3.1166	1.05337	3.3504		2.10281	3.2403	2.10098	3.1132
1.05407	3.0794	1.05463	3.3166		1.05393	3.1166	1.05393	3.3504		2.10393	3.2397	2.10225	3.1129
1.05478	3.0794	1.0552	3.3166		1.05449	3.1166	1.05449	3.3507		2.1052	3.2403	2.10337	3.1129
1.05534	3.0794	1.0559	3.3166		1.05506	3.1166	1.0552	3.3504		2.10632	3.2403	2.10449	3.1129
1.0559	3.0794	1.05646	3.3163		1.05562	3.1166	1.05576	3.3501		2.10744	3.2403	2.10562	3.1129
1.05646	3.0794	1.05702	3.3163		1.05618	3.1169	1.05632	3.3501		2.10857	3.2403	2.10688	3.1126
1.05702	3.0794	1.05758	3.316		1.05674	3.1172	1.05688	3.3507		2.10983	3.2403	2.10801	3.1126
1.05758	3.0797	1.05815	3.3166		1.05744	3.1169	1.05744	3.3504		2.11096	3.2403	2.10913	3.1126
1.05815	3.0794	1.05871	3.3157		1.05801	3.1176	1.05801	3.3504		2.11208	3.2403	2.11025	3.1126
1.05871	3.08	1.05927	3.316		1.05857	3.1172	1.05857	3.3498		2.1132	3.2406	2.11152	3.1126
1.05941	3.0794	1.05997	3.3154		1.05913	3.1169	1.05927	3.3498		2.11447	3.2413	2.11264	3.1123
1.05997	3.0794	1.06053	3.315		1.05969	3.1172	1.05983	3.3491		2.11559	3.2409	2.11376	3.112
1.06053	3.0794	1.0611	3.3147		1.06025	3.1169	1.06039	3.3491		2.11671	3.2422	2.11489	3.1126
1.0611	3.0797	1.06166	3.315		1.06081	3.1169	1.06096	3.3495		2.11784	3.2422	2.11615	3.1123
1.06166	3.0797	1.06222	3.315		1.06152	3.1176	1.06152	3.3495		2.1191	3.2425	2.11728	3.112
1.06222	3.0797	1.06278	3.3144		1.06208	3.1172	1.06208	3.3495		2.12022	3.2428	2.1184	3.1117
1.06278	3.0794	1.06334	3.3141		1.06264	3.1172	1.06264	3.3476		2.12135	3.2428	2.11952	3.1117
1.06348	3.0797	1.0639	3.3144		1.0632	3.1176	1.06334	3.3479		2.12247	3.2431	2.12079	3.112
1.06404	3.0794	1.06461	3.3138		1.06376	3.1179	1.0639	3.3476		2.12374	3.2428	2.12191	3.112
1.06461	3.08	1.06517	3.3132		1.06433	3.1179	1.06447	3.3482		2.12486	3.2431	2.12303	3.1117
1.06517	3.08	1.06573	3.3132		1.06489	3.1179	1.06503	3.347		2.12598	3.2428	2.12416	3.1107
1.06573	3.08	1.06629	3.3129		1.06559	3.1179	1.06559	3.347		2.12711	3.2431	2.12542	3.1114
1.06629	3.08	1.06685	3.3129		1.06615	3.1185	1.06615	3.347		2.12837	3.2431	2.12654	3.1107
1.06685	3.0797	1.06742	3.3129		1.06671	3.1182	1.06671	3.347		2.12949	3.2431	2.12767	3.1107
1.06756	3.08	1.06798	3.3126		1.06728	3.1185	1.06728	3.3467		2.13062	3.2434	2.12879	3.1107
1.06812	3.08	1.06868	3.3123		1.06784	3.1185	1.06798	3.3467		2.13174	3.2437	2.13006	3.111
1.06868	3.08	1.06924	3.3123		1.0684	3.1191	1.06854	3.3467		2.13301	3.244	2.13118	3.1104
1.06924	3.0804	1.0698	3.3116		1.06896	3.1185	1.0691	3.3467		2.13413	3.2437	2.1323	3.111
1.0698	3.0804	1.07037	3.3119		1.06966	3.1191	1.06966	3.3464		2.13525	3.244	2.13343	3.1107
1.07037	3.08	1.07093	3.3116		1.07022	3.1185	1.07022	3.3464		2.13652	3.244	2.13469	3.1104
1.07093	3.08	1.07149	3.3116		1.07079	3.1188	1.07079	3.3464		2.13764	3.244	2.13581	3.1098
1.07149	3.0804	1.07205	3.3119		1.07135	3.1191	1.07135	3.346		2.13876	3.244	2.13694	3.1098
1.07219	3.0804	1.07275	3.3116		1.07191	3.1188	1.07205	3.3464		2.13989	3.244	2.13806	3.1086
1.07275	3.0804	1.07331	3.3116		1.07247	3.1191	1.07261	3.346		2.14115	3.245	2.13933	3.1092
1.07331	3.08	1.07388	3.3116		1.07303	3.1185	1.07317	3.3457		2.14228	3.2444	2.14045	3.1086
1.07388	3.0804	1.07444	3.3113		1.0736	3.1191	1.07374	3.3457		2.1434	3.245	2.14157	3.1095
1.07444	3.0804	1.075	3.3116		1.0743	3.1191	1.0743	3.3454		2.14452	3.2453	2.1427	3.1079
1.075	3.081	1.07556	3.3113		1.07486	3.1191	1.07486	3.3457		2.14579	3.245	2.14396	3.1089
1.07556	3.0807	1.07612	3.3113		1.07542	3.1188	1.07542	3.3454		2.14691	3.2456	2.14508	3.1079
1.07626	3.081	1.07683	3.3116		1.07598	3.1188	1.07612	3.3454		2.14803	3.2459	2.14621	3.1086
1.07683	3.0807	1.07739	3.3113		1.07654	3.1191	1.07669	3.3448		2.14916	3.2459	2.14733	3.1079
1.07739	3.081	1.07795	3.3107		1.07711	3.1194	1.07725	3.3454		2.15042	3.2459	2.1486	3.1079
1.07795	3.081	1.07851	3.311		1.07767	3.1194	1.07781	3.3448		2.15154	3.2459	2.14972	3.1076
1.07851	3.0813	1.07907	3.3101		1.07837	3.1191	1.07837	3.3448		2.15267	3.2459	2.15084	3.1076
1.07907	3.0813	1.07963	3.3107		1.07893	3.1194	1.07893	3.3442		2.15379	3.2459	2.15197	3.1076
1.07963	3.0813	1.0802	3.3098		1.07949	3.1194	1.07949	3.3436		2.15506	3.2468	2.15323	3.1073
1.08034	3.0813	1.08076	3.3092		1.08006	3.1194	1.0802	3.3439		2.15618	3.2468	2.15435	3.1073
1.0809	3.0822	1.08146	3.3101		1.08062	3.1194	1.08076	3.3442		2.1573	3.2468	2.15548	3.1076
1.0816	3.0816	1.08202	3.3104		1.08118	3.1191	1.08132	3.3448		2.15843	3.2468	2.15674	3.1073
1.08216	3.0819	1.08258	3.3088		1.08174	3.1194	1.08188	3.3429		2.15969	3.2468	2.15787	3.1076
1.08272	3.0819	1.08315	3.3088		1.08244	3.1194	1.08244	3.3426		2.16081	3.2471	2.15899	3.1076
1.08329	3.0822	1.08371	3.3088		1.08301	3.1194	1.08301	3.3423		2.16194	3.2468	2.16011	3.1076
1.08385	3.0819	1.08427	3.3095		1.08357	3.1194	1.08357	3.3423		2.16306	3.2475	2.16138	3.1076
1.08441	3.0819	1.08483	3.3088		1.08413	3.1194	1.08427	3.3426		2.16433	3.2478	2.1625	3.1073
1.08497	3.0819	1.08553	3.3095		1.08469	3.1194	1.08483	3.3426		2.16545	3.2478	2.16362	3.1076
1.08567	3.0822	1.0861	3.3092		1.08525	3.1194	1.08539	3.342		2.16657	3.2478	2.16475	3.107
1.08624	3.0822	1.08666	3.3092		1.08581	3.1194	1.08596	3.3417		2.1677	3.2478	2.16601	3.107
1.0868	3.0822	1.08722	3.3082		1.08652	3.1197	1.08652	3.3417		2.16896	3.2484	2.16713	3.1067
1.08736	3.0822	1.08778	3.3082		1.08708	3.1194	1.08708	3.3414		2.17008	3.2481	2.16826	3.107
1.08792	3.0822	1.08834	3.3085		1.08764	3.1194	1.08764	3.3411		2.17121	3.2487	2.16938	3.1067
1.08848	3.0822	1.0889	3.3076		1.0882	3.1197	1.0882	3.3414		2.17233	3.2487	2.17065	3.1064
1.08904	3.0822	1.08961	3.3079		1.08876	3.1197	1.0889	3.3414		2.1736	3.2487	2.17177	3.1064
1.08975	3.0822	1.09017	3.3073		1.08933	3.1194	1.08947	3.3414		2.17472	3.249	2.17289	3.1064
1.09031	3.0822	1.09073	3.3076		1.08989	3.12	1.09003	3.3414		2.17584	3.2493	2.17402	3.1061
1.09087	3.0822	1.09129	3.3073		1.09059	3.12	1.09059	3.3411		2.17711	3.2496	2.17528	3.1061
1.09143	3.0822	1.09185	3.3073		1.09115	3.1203	1.09115	3.3411		2.17823	3.2496	2.1764	3.1061
1.09199	3.0822	1.09242	3.307		1.09171	3.1197	1.09171	3.3414		2.17935	3.2502	2.17753	3.1061
1.09256	3.0822	1.09298	3.307		1.09228	3.1203	1.09228	3.3414		2.18048	3.2506	2.17865	3.1067
1.09312	3.0822	1.09354	3.3073		1.09284	3.1207	1.09298	3.3414		2.18174	3.2506	2.17992	3.1061
1.09368	3.0825	1.09424	3.3064		1.0934	3.1203	1.09354	3.3417		2.18287	3.2509	2.18104	3.1058
1.09438	3.0822	1.0948	3.3064		1.09396	3.1203	1.0941	3.3414		2.18399	3.2506	2.18216	3.1058
1.09494	3.0822	1.09537	3.3064		1.09452	3.1203	1.09466	3.3414		2.18511	3.2509	2.18329	3.1061
1.09551	3.0822	1.09593	3.3067		1.09522	3.1207	1.09522	3.3408		2.18638	3.2512	2.18455	3.1058
1.09607	3.0822	1.09649	3.3061		1.09579	3.1203	1.09579	3.3408		2.1875	3.2515	2.18567	3.1061
1.09663	3.0822	1.09705	3.3064		1.09635	3.1207	1.09635	3.3408		2.18862	3.2515	2.1868	3.1058
1.09719	3.0822	1.09761	3.3064		1.09691	3.1213	1.09705	3.3405		2.18975	3.2512	2.18792	3.1058
1.09775	3.0822	1.09831	3.3061		1.09747	3.121	1.09761	3.3398		2.19101	3.2515	2.18919	3.1058
1.09846	3.0822	1.09888	3.3061		1.09803	3.1207	1.09817	3.3402		2.19213	3.2515	2.19031	3.1058
1.09902	3.0828	1.09944	3.3057		1.0986	3.121	1.09874	3.3395		2.19326	3.2515	2.19143	3.1055
1.09958	3.0831	1.1	3.3061		1.0993	3.1213	1.0993	3.3395		2.19438	3.2515	2.19256	3.1052
1.10014	3.0828	1.10056	3.3061		1.09986	3.121	1.09986	3.3395		2.19565	3.2518	2.19382	3.1055
1.1007	3.0828	1.10112	3.3061		1.10042	3.1213	1.10042	3.3389		2.19677	3.2524	2.19494	3.1048
1.10126	3.0825	1.10169	3.3064		1.10098	3.121	1.10112	3.3389		2.19789	3.253	2.19607	3.1048
1.10183	3.0825	1.10239	3.3061		1.10154	3.1213	1.10169	3.3389		2.19902	3.2527	2.19719	3.1045
1.10253	3.0831	1.10295	3.3064		1.10211	3.1213	1.10225	3.338		2.20028	3.253	2.19846	3.1048
1.10309	3.0831	1.10351	3.3048		1.10267	3.1213	1.10281	3.338		2.2014	3.2533	2.19958	3.1045
1.10365	3.0831	1.10407	3.3054		1.10337	3.1213	1.10337	3.338		2.20253	3.2533	2.2007	3.1045
1.10421	3.0831	1.10463	3.3045		1.10393	3.1213	1.10393	3.338		2.20365	3.2533	2.20183	3.1039
1.10478	3.0828	1.1052	3.3048		1.10449	3.1213	1.10449	3.338		2.20492	3.2543	2.20309	3.1039
1.10534	3.0831	1.10576	3.3039		1.10506	3.1213	1.1052	3.3377		2.20604	3.2543	2.20421	3.1036
1.1059	3.0835	1.10646	3.3039		1.10562	3.121	1.10576	3.338		2.20716	3.2543	2.20534	3.1045
1.10646	3.0835	1.10702	3.3039		1.10618	3.1213	1.10632	3.3377		2.20829	3.2543	2.20646	3.1036
1.10716	3.0841	1.10758	3.3036		1.10674	3.1213	1.10688	3.3374		2.20955	3.2543	2.20772	3.1036
1.10772	3.0831	1.10815	3.3036		1.10744	3.1213	1.10744	3.3374		2.21067	3.2546	2.20885	3.1036
1.10843	3.0838	1.10871	3.3036		1.10801	3.121	1.10801	3.3374		2.2118	3.2549	2.20997	3.103
1.10899	3.0841	1.10927	3.303		1.10857	3.1213	1.10857	3.3371		2.21292	3.2543	2.2111	3.1036
1.10955	3.0835	1.10983	3.3026		1.10913	3.1207	1.10913	3.3374		2.21419	3.2552	2.21236	3.1024
1.11011	3.0835	1.11039	3.3026		1.10969	3.121	1.10983	3.3367		2.21531	3.2546	2.21348	3.1024
1.11067	3.0838	1.1111	3.303		1.11025	3.1213	1.11039	3.3374		2.21643	3.2543	2.21461	3.1024
1.11124	3.0835	1.11166	3.3026		1.11081	3.1213	1.11096	3.3367		2.21756	3.2549	2.21573	3.103
1.11194	3.0838	1.11222	3.3023		1.11152	3.121	1.11152	3.3367		2.21882	3.2546	2.21699	3.1021
1.1125	3.0841	1.11278	3.3014		1.11208	3.1213	1.11208	3.3367		2.21994	3.2552	2.21812	3.1024
1.11306	3.0841	1.11334	3.3017		1.11264	3.1213	1.11264	3.3364		2.22107	3.2552	2.21924	3.1021
1.11362	3.0838	1.1139	3.3017		1.1132	3.1213	1.1132	3.3364		2.22219	3.2552	2.22037	3.1021
1.11419	3.0835	1.11447	3.3017		1.11376	3.1213	1.1139	3.3367		2.22346	3.2558	2.22163	3.1021
1.11475	3.0841	1.11517	3.3014		1.11433	3.1213	1.11447	3.3361		2.22458	3.2555	2.22275	3.1017
1.11531	3.0841	1.11573	3.3011		1.11489	3.1213	1.11503	3.3358		2.2257	3.2555	2.22388	3.1014
1.11601	3.0841	1.11629	3.3014		1.11545	3.1213	1.11559	3.3361		2.22683	3.2561	2.225	3.1021
1.11657	3.0838	1.11685	3.3011		1.11615	3.1213	1.11615	3.3352		2.22809	3.2574	2.22626	3.1017
1.11713	3.0841	1.11742	3.3011		1.11671	3.1213	1.11671	3.3355		2.22921	3.2574	2.22739	3.1014
1.1177	3.0841	1.11798	3.3011		1.11728	3.1213	1.11728	3.3358		2.23034	3.2577	2.22851	3.1014
1.11826	3.0838	1.11854	3.3011		1.11784	3.1213	1.11798	3.3358		2.23146	3.258	2.22963	3.1017
1.11882	3.0841	1.11924	3.3008		1.1184	3.1213	1.11854	3.3346		2.23272	3.2583	2.2309	3.1017
1.11938	3.0844	1.1198	3.3008		1.11896	3.1213	1.1191	3.3358		2.23385	3.2583	2.23202	3.1014
1.11994	3.0841	1.12037	3.3008		1.11952	3.1213	1.11966	3.3352		2.23497	3.2583	2.23315	3.1017
1.12065	3.0847	1.12093	3.3011		1.12022	3.1213	1.12022	3.3355		2.23624	3.2583	2.23427	3.1021
1.12121	3.085	1.12149	3.3011		1.12079	3.1213	1.12079	3.3346		2.23736	3.2583	2.23553	3.1014
1.12177	3.0847	1.12205	3.3008		1.12135	3.1219	1.12135	3.3343		2.23848	3.2586	2.23666	3.1017
1.12233	3.085	1.12261	3.3011		1.12191	3.1219	1.12205	3.3343		2.23961	3.2589	2.23778	3.1017
1.12289	3.085	1.12331	3.3005		1.12247	3.1222	1.12261	3.3343		2.24087	3.2589	2.2389	3.1008
1.12346	3.085	1.12388	3.3005		1.12303	3.1222	1.12317	3.3343		2.24199	3.2589	2.24017	3.1014
1.12402	3.0847	1.12444	3.3008		1.1236	3.1222	1.12374	3.3346		2.24312	3.2589	2.24129	3.1014
1.12472	3.085	1.125	3.3008		1.1243	3.1222	1.1243	3.334		2.24424	3.2589	2.24242	3.1008
1.12528	3.0847	1.12556	3.3002		1.12486	3.1222	1.12486	3.334		2.24551	3.2589	2.24354	3.1011
1.12584	3.085	1.12612	3.2999		1.12542	3.1222	1.12542	3.3336		2.24663	3.2592	2.2448	3.1011
1.1264	3.085	1.12669	3.3002		1.12598	3.1219	1.12598	3.334		2.24775	3.2592	2.24593	3.1008
1.12697	3.085	1.12725	3.2999		1.12654	3.1222	1.12669	3.334		2.24888	3.2595	2.24705	3.1008
1.12753	3.085	1.12795	3.2995		1.12711	3.1222	1.12725	3.3333		2.25014	3.2599	2.24817	3.1005
1.12809	3.0847	1.12851	3.2995		1.12767	3.1222	1.12781	3.3336		2.25126	3.2599	2.24944	3.1005
1.12879	3.085	1.12907	3.2989		1.12837	3.1225	1.12837	3.3336		2.25239	3.2602	2.25056	3.1008
1.12935	3.085	1.12963	3.2989		1.12893	3.1222	1.12893	3.3327		2.25351	3.2599	2.25169	3.1005
1.12992	3.0847	1.1302	3.2989		1.12949	3.1225	1.12949	3.333		2.25478	3.2608	2.25281	3.1005
1.13048	3.085	1.13076	3.2986		1.13006	3.1225	1.13006	3.3324		2.2559	3.2608	2.25407	3.1008
1.13104	3.085	1.13132	3.2977		1.13062	3.1225	1.13076	3.3321		2.25702	3.2614	2.2552	3.0999
1.1316	3.0847	1.13202	3.2983		1.13118	3.1231	1.13132	3.3321		2.25815	3.2611	2.25632	3.0996
1.13216	3.085	1.13258	3.2974		1.13174	3.1222	1.13188	3.3318		2.25941	3.2614	2.25744	3.1002
1.13272	3.0847	1.13315	3.2968		1.1323	3.1228	1.13244	3.3318		2.26053	3.2617	2.25871	3.0993
1.13343	3.085	1.13371	3.2968		1.13301	3.1228	1.13301	3.3321		2.26166	3.2617	2.25983	3.0996
1.13399	3.085	1.13427	3.2968		1.13357	3.1231	1.13357	3.3318		2.26278	3.2617	2.26096	3.0993
1.13455	3.0847	1.13483	3.2971		1.13413	3.1231	1.13413	3.3318		2.26404	3.2617	2.26208	3.0993
1.13511	3.085	1.13539	3.2964		1.13469	3.1231	1.13483	3.3318		2.26517	3.2617	2.26334	3.099
1.13567	3.0847	1.1361	3.2968		1.13525	3.1231	1.13539	3.3318		2.26629	3.2623	2.26447	3.099
1.13624	3.0844	1.13666	3.2968		1.13581	3.1231	1.13596	3.3315		2.26742	3.263	2.26559	3.0983
1.1368	3.0847	1.13722	3.2964		1.13638	3.1231	1.13652	3.3318		2.26868	3.2623	2.26685	3.0983
1.1375	3.085	1.13778	3.2964		1.13708	3.1235	1.13708	3.3318		2.2698	3.2626	2.26798	3.098
1.13806	3.085	1.13834	3.2961		1.13764	3.1231	1.13764	3.3315		2.27093	3.2633	2.2691	3.098
1.13862	3.085	1.1389	3.2961		1.1382	3.1235	1.1382	3.3315		2.27205	3.2636	2.27022	3.0983
1.13919	3.0847	1.13947	3.2955		1.13876	3.1235	1.1389	3.3312		2.27331	3.2636	2.27149	3.0983
1.13975	3.085	1.14003	3.2961		1.13933	3.1238	1.13947	3.3318		2.27444	3.2639	2.27261	3.0977
1.14031	3.085	1.14073	3.2958		1.13989	3.1238	1.14003	3.3312		2.27556	3.2636	2.27374	3.0977
1.14087	3.085	1.14129	3.2958		1.14045	3.1238	1.14059	3.3309		2.27669	3.2645	2.27486	3.0983
1.14157	3.085	1.14185	3.2958		1.14115	3.1241	1.14115	3.3309		2.27795	3.2642	2.27612	3.0983
1.14213	3.085	1.14242	3.2958		1.14171	3.1244	1.14171	3.3305		2.27907	3.2648	2.27725	3.098
1.1427	3.085	1.14298	3.2961		1.14228	3.1241	1.14228	3.3305		2.2802	3.2645	2.27837	3.0971
1.14326	3.0853	1.14354	3.2955		1.14284	3.1244	1.14298	3.3305		2.28132	3.2645	2.27949	3.098
1.14382	3.085	1.1441	3.2955		1.1434	3.1241	1.14354	3.3302		2.28258	3.2651	2.28076	3.0977
1.14438	3.0853	1.1448	3.2958		1.14396	3.1244	1.1441	3.3302		2.28371	3.2654	2.28188	3.0971
1.14494	3.085	1.14537	3.2955		1.14452	3.1247	1.14466	3.3302		2.28483	3.2654	2.28301	3.0971
1.14565	3.0856	1.14593	3.2955		1.14522	3.1247	1.14522	3.3302		2.28596	3.2657	2.28413	3.0971
1.14621	3.0856	1.14649	3.2952		1.14579	3.1241	1.14579	3.3299		2.28722	3.2657	2.28539	3.0968
1.14677	3.0859	1.14705	3.2952		1.14635	3.125	1.14635	3.3302		2.28834	3.2661	2.28652	3.0968
1.14733	3.0859	1.14761	3.2946		1.14691	3.1241	1.14691	3.3296		2.28947	3.2664	2.28764	3.0962
1.14789	3.0856	1.14817	3.294		1.14747	3.1244	1.14761	3.3296		2.29059	3.2664	2.28876	3.0962
1.14846	3.0859	1.14888	3.2937		1.14803	3.1247	1.14817	3.3296		2.29185	3.2664	2.29003	3.0962
1.14902	3.0862	1.14944	3.2937		1.1486	3.1244	1.14874	3.3293		2.29298	3.2664	2.29115	3.0959
1.14958	3.0866	1.15	3.2937		1.14916	3.1241	1.1493	3.329		2.2941	3.2664	2.29228	3.0962
1.15028	3.0869	1.15056	3.2933		1.14986	3.1241	1.14986	3.3296		2.29537	3.267	2.2934	3.0959
1.15084	3.0866	1.15112	3.2924		1.15042	3.1244	1.15042	3.329		2.29649	3.2667	2.29466	3.0959
1.1514	3.0869	1.15169	3.2918		1.15098	3.1244	1.15098	3.329		2.29761	3.2673	2.29579	3.0959
1.15197	3.0866	1.15225	3.2918		1.15154	3.1244	1.15169	3.3281		2.29874	3.2673	2.29691	3.0955
1.15253	3.0869	1.15295	3.2921		1.15211	3.1244	1.15225	3.3274		2.3	3.2673	2.29803	3.0955
1.15309	3.0869	1.15351	3.2918		1.15267	3.1241	1.15281	3.3274		2.30112	3.2673	2.2993	3.0949
1.15365	3.0869	1.15407	3.2915		1.15323	3.1244	1.15337	3.3278		2.30225	3.2682	2.30042	3.0949
1.15435	3.0875	1.15463	3.2915		1.15393	3.1241	1.15393	3.3278		2.30337	3.2685	2.30154	3.0952
1.15492	3.0872	1.1552	3.2915		1.15449	3.1244	1.15449	3.3274		2.30463	3.2682	2.30267	3.0949
1.15548	3.0875	1.15576	3.2918		1.15506	3.1244	1.15506	3.3271		2.30576	3.2688	2.30393	3.0949
1.15604	3.0875	1.15632	3.2912		1.15562	3.125	1.15576	3.3268		2.30688	3.2692	2.30506	3.0946
1.1566	3.0878	1.15688	3.2912		1.15618	3.1241	1.15632	3.3265		2.30801	3.2695	2.30618	3.0946
1.15716	3.0878	1.15758	3.2915		1.15674	3.1247	1.15688	3.3271		2.30927	3.2701	2.3073	3.0946
1.15772	3.0869	1.15815	3.2912		1.1573	3.1244	1.15744	3.3259		2.31039	3.2701	2.30857	3.0949
1.15843	3.0875	1.15871	3.2909		1.15801	3.1241	1.15801	3.3259		2.31152	3.2701	2.30969	3.0943
1.15899	3.0875	1.15927	3.2915		1.15857	3.1247	1.15857	3.3262		2.31264	3.2704	2.31081	3.0946
1.15955	3.0878	1.15983	3.2906		1.15913	3.1247	1.15913	3.3262		2.3139	3.2704	2.31194	3.0946
1.16011	3.0875	1.16039	3.2909		1.15969	3.125	1.15983	3.3259		2.31503	3.2707	2.3132	3.0943
1.16067	3.0878	1.16096	3.2909		1.16025	3.1247	1.16039	3.3259		2.31615	3.271	2.31433	3.0943
[truncated: 6,437 more rows]

## Sheet: S2 C
Cycle Number	Charge Areal Capacity	Discharge Areal Capacity
	(mAh/cm2)	(mAh/cm2)
1	4.9007	4.22331
2	4.41475	4.34185
3	4.36433	4.34087
4	4.35435	4.33806
5	4.3448	4.3368
6	4.23343	4.07992
7	4.08567	4.08919
8	4.08652	4.06404
9	4.06362	4.0618
10	4.06699	4.06264
11	4.05997	4.05098
12	4.05407	4.05857
13	4.06081	4.05407
14	4.05183	4.03385
15	4.02893	4.02598
16	4.02612	4.03652
17	4.04354	4.03104
18	4.02149	3.99522
19	3.98919	3.99789
20	4.00295	3.99817
21	3.99284	4.00169
22	4.01573	4.02823
23	4.03174	4.01278
24	4.01601	4.01138
25	4.00337	3.99888
26	3.99747	3.99649
27	4.00098	4.00702
28	4.00534	3.9986
29	3.99101	3.97584
30	3.97865	3.97486
31	3.97008	3.96433
32	3.9809	4.00084
33	3.9934	3.99101
34	3.99817	3.9927
35	3.98441	3.95604
36	3.95267	3.95576
37	3.95941	3.96503
38	3.96615	3.95899
39	3.95983	3.97795
40	3.98511	3.97598
41	3.97374	3.97233
42	3.9823	4
43	4.00084	3.99803
44	3.99874	4.00365
45	4.00351	3.99185
46	3.98694	3.98638
47	3.98961	3.97177
48	3.96433	3.96166
49	3.96222	3.97037
50	3.97177	3.96784
51	3.97205	3.99017
52	3.99438	3.99874
53	4.00421	3.99635
54	3.99579	3.99382
55	3.99452	3.98834
56	3.98357	3.97556
57	3.97514	3.97795
58	3.97978	3.97725
59	3.97458	3.96784
60	3.96067	3.94213
61	3.9434	3.95801
62	3.97331	3.98792
63	3.98244	3.9625
64	3.95463	3.96657
65	3.98118	3.98652
66	3.98539	3.98034
67	3.98343	3.98567
68	3.97893	3.96011
69	3.95239	3.94522
70	3.94902	3.95632
71	3.95674	3.96419
72	3.97963	3.99256
73	3.99185	3.98455
74	3.9809	3.97992
75	3.97823	3.96798
76	3.9684	3.96053
77	3.96742	3.97135
78	3.95969	3.94087
79	3.93301	3.93062
80	3.92963	3.91798
81	3.91854	3.92374
82	3.93553	3.96882
83	3.97149	3.94354
84	3.94129	3.93666
85	3.92739	3.91643
86	3.90618	3.90758
87	3.91629	3.91896
88	3.93188	3.95393
89	3.95154	3.94986
90	3.95506	3.96208
91	3.96362	3.95871
92	3.95829	3.94944
93	3.95084	3.95126
94	3.94551	3.93553
95	3.93343	3.92388
96	3.30393	2.92177
97	2.93244	2.92823
98	2.94579	2.95744
99	2.96657	2.96671
100	2.96334	2.96081
101	2.9566	2.95154
102	2.95169	2.94256
103	2.93666	2.93848
104	2.95506	2.96166
105	2.97416	2.97921
106	2.98413	2.98581
107	2.9698	2.94494
108	2.91924	2.90506
109	2.89017	2.87935
110	2.88441	2.90014
111	2.91601	2.9177
112	2.91264	2.9059
113	2.90014	2.89775
114	2.90098	2.90435
115	2.90758	2.9059
116	2.89846	2.89424
117	2.89508	2.8927
118	2.89691	2.91517
119	2.86531	2.83371
120	2.8618	2.8743
121	2.88188	2.88272
122	2.89031	2.90772
123	2.94171	2.96011
124	2.96671	2.96166
125	2.95098	2.94593
126	2.94185	2.93848
127	2.93596	2.94087
128	2.95927	2.97416
129	2.98904	2.99747
130	3.00492	3.00983
131	3.00407	2.98834
132	2.97079	2.96081
133	2.95084	2.94747
134	2.94508	2.94171
135	2.93596	2.93525
136	2.93497	2.93006
137	2.91685	2.90927
138	2.90351	2.89761
139	2.89424	2.8927
140	2.88848	2.88764
141	2.88357	2.88441
142	2.89185	2.89607
143	2.91433	2.94424
144	2.94593	2.9118
145	2.8736	2.87275
146	2.91334	2.93511
147	2.92177	2.89846
148	2.8736	2.86447
149	2.87191	2.88525
150	2.8986	2.92093
151	2.68329	2.7007
152	2.24817	2.25801
153	2.24817	2.23848
154	2.22725	2.21348
155	2.20927	2.19958
156	2.19537	2.18834
157	2.18708	2.17879
158	2.18287	2.17331
159	2.14958	2.13301
160	2.12612	2.12879
161	2.1427	2.14396
162	2.13567	2.12444
163	2.11348	2.10506
164	2.10225	2.09958
165	2.09944	2.10239
166	2.10379	2.10239
167	2.10239	2.10098
168	2.09677	2.09537
169	2.08848	2.08708
170	2.07865	2.07598
171	2.07191	2.0677
172	2.06489	2.06236
173	2.05801	2.0566
174	2.05379	2.05239
175	2.04958	2.04958
176	2.04958	2.04817
177	2.04677	2.0427
178	2.03989	2.03567
179	2.03848	2.04129
180	2.04551	2.0427
181	2.04551	2.0441
182	2.04396	2.04537
183	2.04256	2.04129
184	2.03975	2.03848
185	2.03848	2.03848
186	2.04256	2.04115
187	2.0427	2.0427
188	2.04551	2.04817
189	2.05225	2.05225
190	2.05927	2.06348
191	2.06489	2.0677
192	2.0677	2.0691
193	2.0691	2.07051
194	2.07037	2.07177
195	2.07037	2.07037
196	2.07037	2.06896
197	2.06489	2.06489
198	2.06208	2.06489
199	2.06896	2.07725
200	2.08975	2.09537
201	2.11208	2.12303
202	2.14115	2.14803
203	2.15084	2.14958
204	2.14944	2.14944
205	2.15225	2.15084
206	2.14944	2.15225
207	2.14677	2.14677
208	2.14663	2.14677
209	2.15084	2.15084
210	2.15225	2.15506
211	2.16053	2.16194
212	2.16756	2.16896
213	2.17303	2.17725
214	2.18413	2.18848
215	2.19256	2.19537
216	2.19817	2.20098
217	2.20646	2.20927
218	2.20927	2.20787
219	2.20506	2.20632
220	2.20365	2.20225
221	2.19663	2.19256
222	2.19115	2.19115
223	2.18567	2.18427
224	2.18427	2.18146
225	2.17598	2.17458
226	2.17037	2.16756
227	2.16208	2.15927
228	2.15239	2.14817
229	2.14396	2.13975
230	2.13975	2.13694
231	2.13006	2.12865
232	2.12725	2.12444
233	2.12317	2.12177
234	2.11615	2.11615
235	2.11053	2.10646
236	2.10787	2.10913
237	2.11194	2.11334
238	2.11615	2.11756
239	2.11882	2.11756
240	2.12163	2.12163
241	2.12163	2.12303
242	2.12584	2.12725
243	2.13006	2.13146
244	2.14256	2.14396
245	2.14803	2.14944
246	2.15084	2.15365
247	2.15913	2.16208
248	2.16194	2.16194
249	2.16742	2.17022
250	2.17022	2.17163
251	2.17444	2.17444
252	2.17584	2.17725
253	2.17303	2.17163
254	2.17584	2.17725
255	2.18413	2.18694
256	2.18694	2.18272
257	2.16896	2.16475
258	2.15646	2.14537
259	2.12037	2.11053
260	2.09817	2.08567
261	2.06756	2.05927
262	2.05084	2.04256
263	2.03834	2.03287
264	2.02725	2.02725
265	2.02725	2.03146
266	2.03287	2.03413
267	2.03553	2.03567
268	2.03567	2.03567
269	2.03975	2.03834
270	2.04256	2.04256
271	2.04803	2.04944
272	2.05787	2.06334
273	2.07725	2.08553
274	2.09677	2.10225
275	2.11194	2.11615
276	2.12444	2.12444
277	2.12444	2.12444
278	2.13006	2.13146
279	2.13567	2.13427
280	2.13834	2.14129
281	2.14537	2.14256
282	2.13287	2.13006
283	2.13006	2.13146
284	2.13006	2.12725
285	2.11348	2.10098
286	2.08427	2.07331
287	2.05365	2.04817
288	2.06208	2.08006
289	2.10646	2.11896
290	2.11334	2.10927
291	2.09256	2.08146
292	2.07051	2.06489
293	2.06067	2.0566
294	2.0552	2.05646
295	2.05646	2.05506
296	2.05646	2.05913
297	2.06334	2.06334
298	2.07163	2.07584
299	2.07725	2.08006
300	2.08427	2.08567
301	2.08834	2.08975
302	2.09537	2.09396
303	2.09663	2.09944
304	2.09803	2.09677
305	2.09817	2.09817
306	2.09958	2.10365
307	2.10225	2.1052
308	2.10098	2.09817
309	2.10239	2.10084
310	2.10365	2.10365
311	2.10506	2.10365
312	2.09944	2.09803
313	2.09944	2.09958
314	2.09663	2.09677
315	2.09817	2.09677
316	2.09256	2.08975
317	2.08567	2.08287
318	2.07865	2.08146
319	2.08146	2.07865
320	2.07865	2.07739
321	2.07177	2.07191
322	2.06756	2.07177
323	2.07177	2.06896
324	2.06896	2.06629
325	2.06629	2.06896
326	2.07022	2.06756
327	2.07022	2.07163
328	2.07022	2.06882
329	2.07444	2.08006
330	2.08413	2.08553
331	2.08413	2.08694
332	2.09115	2.09115
333	2.09256	2.09256
334	2.09256	2.09115
335	2.09256	2.09537
336	2.09663	2.09663
337	2.09663	2.09677
338	2.09677	2.09817
339	2.10225	2.10646
340	2.10787	2.10506
341	2.11334	2.11896
342	2.12317	2.12458
343	2.13146	2.13708
344	2.13567	2.13708
345	2.13975	2.14256
346	2.14396	2.14537
347	2.14256	2.14396
348	2.14115	2.1427
349	2.1427	2.14115
350	2.14396	2.13975
351	2.13975	2.14115
352	2.14115	2.14256
353	2.14537	2.14817
354	2.15225	2.15084
355	2.16053	2.16475
356	2.16615	2.16756
357	2.17037	2.17725
358	2.18413	2.18694
359	2.19242	2.18834
360	2.19256	2.19537
361	2.19944	2.20506
362	2.20646	2.20787
363	2.21067	2.21475
364	2.21475	2.21348
365	2.20787	2.2052
366	2.19958	2.19537
367	2.1941	2.1927
368	2.19256	2.19256
369	2.18834	2.18553
370	2.18553	2.18694
371	2.18287	2.18146
372	2.18287	2.18287
373	2.18006	2.17725
374	2.17725	2.17584
375	2.17037	2.17303
376	2.17177	2.16756
377	2.16896	2.17022
378	2.17022	2.17303
379	2.17584	2.17444
380	2.17444	2.17163
381	2.17444	2.17725
382	2.18146	2.18006
383	2.18413	2.18834
384	2.18975	2.18694
385	2.19115	2.19522
386	2.19803	2.20084
387	2.20632	2.20492
388	2.20365	2.20365
389	2.19944	2.19677
390	2.20084	2.20225
391	2.20646	2.20913
392	2.20506	2.20365
393	2.20225	2.20239
394	2.20225	2.20098
395	2.19817	2.1941
396	2.19256	2.19396
397	2.19115	2.18848
398	2.18975	2.18708
399	2.18287	2.18301
400	2.1816	2.17865
