# Supplementary material for: Aluminum foil negative electrodes with multiphase microstructure for all-solid-state Li-ion batteries
Source: Nat Commun. 2023 Jul 18;14:3975. doi: 10.1038/s41467-023-39685-x (PMC10354103; doi:10.1038/s41467-023-39685-x)
Supplement: Supplementary file 3 — Source Data [file 41467_2023_39685_MOESM3_ESM.zip › S3 Cap Limited Voltage Curves.xlsx]

## Sheet: Sheet1
Cycle 1					Cycle 100					Cycle 300
Charge Areal Capacity	Voltage	Discharge Areal Capacity	Voltage		Charge Areal Capacity	Voltage	Discharge Areal Capacity	Voltage		Charge Areal Capacity	Voltage	Discharge Areal Capacity	Voltage
(mAh/cm2)	(V)	(mAh/cm2)	(V)		(mAh/cm2)	(V)	(mAh/cm2)	(V)		(mAh/cm2)	(V)	(mAh/cm2)	(V)
0.000702	1.5365	0	3.3203		0	3.1613	0	3.418		0	3.2158	0	3.4096
0.0014	1.725	0.000702	3.3188		0.00281	3.4152	0.00281	3.4068		0.00281	3.3588	0.00281	3.3922
0.00211	1.9116	0.0014	3.3126		0.00562	3.4459	0.00562	3.3938		0.00562	3.4053	0.00562	3.377
0.00281	2.07	0.00211	3.3101		0.00829	3.4601	0.00829	3.3848		0.00829	3.435	0.00829	3.3662
0.00351	2.1835	0.00281	3.3051		0.0111	3.4694	0.0111	3.373		0.0111	3.4567	0.0111	3.3575
0.00421	2.2684	0.00351	3.3008		0.0139	3.4769	0.0139	3.3656		0.0139	3.4738	0.0139	3.3485
0.00492	2.3162	0.00421	3.2977		0.01671	3.4834	0.01671	3.3578		0.01671	3.4902	0.01671	3.3429
0.00562	2.3462	0.00492	3.2955		0.01938	3.489	0.01938	3.3519		0.01952	3.5045	0.01952	3.3377
0.00632	2.3686	0.00562	3.2933		0.02219	3.4945	0.02219	3.3464		0.02219	3.5175	0.02219	3.3312
0.00702	2.3862	0.00632	3.2915		0.025	3.498	0.025	3.3408		0.025	3.5265	0.025	3.3259
0.00772	2.4005	0.00702	3.2878		0.02781	3.5017	0.02781	3.3358		0.02781	3.5339	0.02781	3.3209
0.00843	2.4132	0.00772	3.2868		0.03062	3.5054	0.03062	3.3315		0.03062	3.5379	0.03062	3.3166
0.00913	2.4231	0.00843	3.2837		0.03329	3.5085	0.03329	3.3265		0.03343	3.5417	0.03343	3.3119
0.00983	2.4321	0.00913	3.2819		0.0361	3.511	0.0361	3.3212		0.0361	3.5448	0.0361	3.3076
0.01053	2.442	0.00983	3.28		0.0389	3.5141	0.0389	3.3188		0.0389	3.5472	0.0389	3.3036
0.01124	2.4504	0.01053	3.2782		0.04171	3.5159	0.04171	3.3126		0.04171	3.5494	0.04171	3.2992
0.01194	2.4572	0.01124	3.2766		0.04452	3.5184	0.04452	3.3116		0.04452	3.5519	0.04452	3.2974
0.01264	2.4662	0.01194	3.2757		0.04719	3.5206	0.04719	3.307		0.04733	3.5516	0.04733	3.293
0.01334	2.4718	0.01264	3.2723		0.05	3.5212	0.05	3.3039		0.05	3.5538	0.05	3.2909
0.01404	2.4795	0.01334	3.2713		0.05281	3.5228	0.05281	3.3005		0.05281	3.555	0.05281	3.2871
0.01475	2.4864	0.01404	3.2704		0.05562	3.5249	0.05562	3.2968		0.05562	3.5569	0.05562	3.2837
0.01531	2.4916	0.01475	3.2695		0.05829	3.5265	0.05829	3.294		0.05843	3.5565	0.05843	3.2816
0.01531	2.4966	0.01545	3.267		0.0611	3.5277	0.0611	3.2921		0.06124	3.5569	0.06124	3.2782
0.01601	2.4972	0.01615	3.2657		0.0639	3.5293	0.0639	3.2887		0.0639	3.5581	0.0639	3.2766
0.01671	2.5037	0.01685	3.2642		0.06671	3.5302	0.06671	3.2859		0.06671	3.5584	0.06671	3.2719
0.01742	2.5099	0.01756	3.2626		0.06952	3.5314	0.06952	3.2822		0.06952	3.56	0.06952	3.271
0.01812	2.5155	0.01826	3.262		0.07219	3.5314	0.07219	3.2803		0.07233	3.5606	0.07233	3.2688
0.01882	2.5208	0.01896	3.262		0.075	3.5324	0.075	3.2782		0.075	3.5612	0.07514	3.2661
0.01952	2.5257	0.01966	3.2599		0.07781	3.5333	0.07781	3.2763		0.07781	3.5615	0.07781	3.2623
0.02022	2.5304	0.02037	3.2589		0.08062	3.5342	0.08062	3.2729		0.08062	3.5621	0.08062	3.262
0.02093	2.5353	0.02093	3.2577		0.08329	3.5352	0.08329	3.2716		0.08343	3.5621	0.08343	3.2595
0.02163	2.5397	0.02163	3.2561		0.0861	3.5358	0.0861	3.2692		0.08624	3.5621	0.08624	3.2568
0.02233	2.5446	0.02233	3.2555		0.0889	3.5361	0.0889	3.2664		0.0889	3.5627	0.0889	3.2546
0.02303	2.549	0.02303	3.2543		0.09171	3.5361	0.09171	3.2648		0.09171	3.5631	0.09171	3.2527
0.02374	2.5533	0.02374	3.253		0.09452	3.5361	0.09452	3.2626		0.09452	3.5631	0.09452	3.2509
0.02444	2.5583	0.02444	3.2518		0.09719	3.537	0.09719	3.262		0.09733	3.5637	0.09733	3.2487
0.02514	2.5617	0.02514	3.2509		0.1	3.5379	0.1	3.2589		0.10014	3.564	0.10014	3.2468
0.02584	2.5667	0.02584	3.2506		0.10281	3.5379	0.10281	3.2568		0.10281	3.564	0.10281	3.2453
0.02654	2.5701	0.02654	3.2496		0.10562	3.5386	0.10562	3.2555		0.10562	3.5646	0.10562	3.2428
0.02725	2.5756	0.02725	3.2493		0.10829	3.5392	0.10829	3.2537		0.10843	3.5646	0.10843	3.2422
0.02781	2.5787	0.02795	3.2465		0.1111	3.5401	0.1111	3.2521		0.11124	3.5649	0.11124	3.2406
0.02851	2.5825	0.02865	3.2465		0.1139	3.5404	0.1139	3.2502		0.11404	3.5649	0.11404	3.2378
0.02921	2.5859	0.02935	3.2465		0.11671	3.5407	0.11671	3.2499		0.11671	3.5652	0.11671	3.2375
0.02992	2.5899	0.03006	3.2444		0.11952	3.5407	0.11952	3.2465		0.11952	3.5655	0.11952	3.2363
0.03062	2.5946	0.03076	3.2431		0.12219	3.5407	0.12219	3.2462		0.12233	3.5658	0.12233	3.2354
0.03132	2.5977	0.03146	3.2428		0.125	3.5407	0.125	3.2425		0.12514	3.5658	0.12514	3.2335
0.03202	2.6011	0.03216	3.2422		0.12781	3.5417	0.12781	3.2416		0.12795	3.5658	0.12795	3.2316
0.03272	2.6051	0.03287	3.2416		0.13062	3.5417	0.13062	3.2409		0.13062	3.5658	0.13062	3.2307
0.03272	2.6057	0.03357	3.2409		0.13343	3.5417	0.13343	3.2397		0.13343	3.5658	0.13343	3.2285
0.03272	2.6091	0.03427	3.2403		0.1361	3.5417	0.1361	3.2372		0.13624	3.5658	0.13624	3.2276
0.03343	2.6094	0.03497	3.2394		0.1389	3.542	0.1389	3.2366		0.13904	3.5658	0.13904	3.2264
0.03413	2.6122	0.03567	3.2375		0.14171	3.5429	0.14171	3.2363		0.14185	3.5665	0.14185	3.2245
0.03483	2.6159	0.03638	3.2372		0.14452	3.5432	0.14452	3.2357		0.14452	3.5665	0.14452	3.2236
0.03553	2.62	0.03708	3.2369		0.14719	3.5435	0.14719	3.2335		0.14733	3.5668	0.14733	3.2217
0.03624	2.6228	0.03778	3.2366		0.15	3.5445	0.15	3.2323		0.15014	3.5668	0.15014	3.2211
0.03694	2.6246	0.03848	3.2366		0.15281	3.5448	0.15281	3.2304		0.15295	3.568	0.15295	3.2202
0.03764	2.6287	0.03919	3.2363		0.15562	3.5451	0.15562	3.2295		0.15576	3.5683	0.15576	3.218
0.03834	2.6314	0.03989	3.2357		0.15843	3.5451	0.15843	3.2276		0.15843	3.5683	0.15843	3.2171
0.03904	2.6349	0.04059	3.2338		0.1611	3.546	0.1611	3.2273		0.16124	3.5686	0.16124	3.2158
0.03975	2.638	0.04129	3.2329		0.1639	3.5451	0.1639	3.2264		0.16404	3.5686	0.16404	3.2143
0.04045	2.6411	0.04199	3.2329		0.16671	3.5457	0.16671	3.2242		0.16685	3.5686	0.16685	3.214
0.04115	2.6448	0.0427	3.2323		0.16952	3.546	0.16952	3.2236		0.16966	3.5686	0.16966	3.2124
0.04185	2.6463	0.0434	3.231		0.17219	3.546	0.17219	3.2217		0.17233	3.5686	0.17233	3.2112
0.04256	2.6497	0.0441	3.2307		0.175	3.5463	0.175	3.2211		0.17514	3.5689	0.17514	3.2109
0.04326	2.6531	0.0448	3.2304		0.17781	3.5463	0.17781	3.2205		0.17795	3.5686	0.17795	3.209
0.04396	2.6559	0.04551	3.2301		0.18062	3.546	0.18062	3.2189		0.18076	3.5693	0.18076	3.2072
0.04466	2.6581	0.04621	3.2292		0.18343	3.5463	0.18343	3.2177		0.18357	3.5699	0.18357	3.2072
0.04537	2.6609	0.04691	3.2285		0.1861	3.5466	0.1861	3.2171		0.18624	3.5699	0.18624	3.2056
0.04607	2.6634	0.04761	3.2279		0.1889	3.5469	0.1889	3.2155		0.18904	3.5699	0.18904	3.205
0.04677	2.6665	0.04831	3.2276		0.19171	3.5472	0.19171	3.2149		0.19185	3.5702	0.19185	3.2028
0.04747	2.6702	0.04902	3.227		0.19452	3.5466	0.19452	3.213		0.19466	3.5696	0.19466	3.2016
0.04817	2.6714	0.04972	3.2267		0.19719	3.5476	0.19719	3.2121		0.19747	3.5702	0.19747	3.2016
0.04888	2.6752	0.05042	3.2264		0.2	3.5482	0.2	3.2118		0.20014	3.5705	0.20014	3.2
0.04958	2.6776	0.05112	3.2258		0.20281	3.5479	0.20281	3.2112		0.20295	3.5705	0.20295	3.1982
0.05028	2.6804	0.05183	3.2239		0.20562	3.5482	0.20562	3.2099		0.20576	3.5708	0.20576	3.1972
0.05098	2.6832	0.05253	3.2239		0.20843	3.5491	0.20843	3.2084		0.20857	3.5708	0.20857	3.1972
0.05169	2.6857	0.05323	3.223		0.2111	3.5491	0.2111	3.2072		0.21124	3.5714	0.21138	3.196
0.05239	2.6876	0.05393	3.2227		0.2139	3.5491	0.2139	3.2072		0.21404	3.5714	0.21404	3.1951
0.05309	2.6897	0.05463	3.222		0.21671	3.5497	0.21671	3.205		0.21685	3.5714	0.21685	3.1948
0.05379	2.6935	0.05534	3.222		0.21952	3.5494	0.21952	3.2041		0.21966	3.5714	0.21966	3.1926
0.05449	2.6953	0.05604	3.2214		0.22233	3.5503	0.22233	3.2031		0.22247	3.5714	0.22247	3.1917
0.0552	2.6978	0.05674	3.2208		0.225	3.551	0.225	3.2022		0.22514	3.5714	0.22528	3.1913
0.0559	2.7003	0.05744	3.2208		0.22781	3.5513	0.22781	3.2016		0.22795	3.5714	0.22795	3.1907
0.0566	2.7028	0.05815	3.2202		0.23062	3.5513	0.23062	3.2006		0.23076	3.5714	0.23076	3.1901
0.0573	2.7052	0.05885	3.2202		0.23343	3.5516	0.23343	3.1985		0.23357	3.5714	0.23357	3.1898
0.05801	2.7077	0.05955	3.2183		0.2361	3.5519	0.2361	3.1972		0.23638	3.572	0.23638	3.1889
0.05871	2.7096	0.06025	3.2171		0.2389	3.5519	0.2389	3.1975		0.23904	3.572	0.23919	3.187
0.05941	2.7108	0.06096	3.2168		0.24171	3.5519	0.24171	3.1963		0.24185	3.5724	0.24185	3.1864
0.06011	2.7139	0.06166	3.2171		0.24452	3.5519	0.24452	3.1957		0.24466	3.5727	0.24466	3.1858
0.06081	2.7161	0.06236	3.2165		0.24733	3.5519	0.24733	3.1951		0.24747	3.5733	0.24747	3.1851
0.06152	2.7192	0.06306	3.2158		0.25	3.5522	0.25	3.1948		0.25028	3.5727	0.25028	3.1842
0.06222	2.7207	0.06362	3.2155		0.25281	3.5519	0.25281	3.1935		0.25295	3.5733	0.25309	3.183
0.06292	2.7238	0.06433	3.2152		0.25562	3.5522	0.25562	3.1913		0.25576	3.5733	0.25576	3.182
0.06362	2.7257	0.06503	3.2143		0.25843	3.5525	0.25843	3.191		0.25857	3.5733	0.25857	3.1817
0.06433	2.7279	0.06573	3.214		0.2611	3.5519	0.2611	3.191		0.26138	3.5736	0.26138	3.1811
0.06503	2.73	0.06643	3.2134		0.2639	3.5528	0.2639	3.1901		0.26419	3.5739	0.26419	3.1799
0.06573	2.7325	0.06713	3.2127		0.26671	3.5534	0.26671	3.1895		0.26685	3.5733	0.26699	3.1793
0.06643	2.7341	0.06784	3.2121		0.26952	3.5541	0.26952	3.1895		0.26966	3.5742	0.26966	3.1771
0.06713	2.7359	0.06854	3.2127		0.27233	3.5541	0.27233	3.1876		0.27247	3.5748	0.27247	3.1768
0.06784	2.7387	0.06924	3.2121		0.275	3.5547	0.275	3.1873		0.27528	3.5745	0.27528	3.1758
0.06854	2.7409	0.06994	3.2118		0.27781	3.555	0.27781	3.1864		0.27809	3.5761	0.27809	3.1755
0.06924	2.7434	0.07065	3.2115		0.28062	3.555	0.28062	3.1861		0.28076	3.5761	0.28076	3.1746
0.06994	2.7452	0.07135	3.2115		0.28343	3.555	0.28343	3.1848		0.28357	3.5761	0.28357	3.1737
0.07065	2.7471	0.07205	3.2112		0.28624	3.555	0.2861	3.1839		0.28638	3.5761	0.28638	3.1734
0.07135	2.7486	0.07275	3.2099		0.2889	3.5559	0.2889	3.1827		0.28919	3.5761	0.28919	3.1727
0.07191	2.7508	0.07346	3.2096		0.29171	3.5556	0.29171	3.1824		0.29199	3.5767	0.29199	3.1721
0.07261	2.7527	0.07416	3.209		0.29452	3.5559	0.29452	3.1817		0.29466	3.5767	0.29466	3.1709
0.07331	2.7555	0.07486	3.2087		0.29733	3.5565	0.29733	3.1811		0.29747	3.577	0.29747	3.1703
0.07402	2.757	0.07556	3.2081		0.3	3.5565	0.3	3.1799		0.30028	3.577	0.30028	3.1696
0.07472	2.7589	0.07626	3.2078		0.30281	3.5565	0.30281	3.1786		0.30309	3.577	0.30309	3.1687
0.07542	2.7613	0.07697	3.2072		0.30562	3.5565	0.30562	3.1783		0.3059	3.577	0.3059	3.1681
0.07612	2.7638	0.07767	3.2068		0.30843	3.5565	0.30843	3.1768		0.30857	3.577	0.30857	3.1678
0.07683	2.766	0.07837	3.2072		0.31124	3.5565	0.3111	3.1771		0.31138	3.577	0.31138	3.1669
0.07753	2.7669	0.07907	3.2065		0.3139	3.5565	0.3139	3.1762		0.31419	3.577	0.31419	3.1659
0.07823	2.7685	0.07978	3.2056		0.31671	3.5569	0.31671	3.1746		0.31699	3.5779	0.31699	3.1644
0.07893	2.771	0.08048	3.2053		0.31952	3.5565	0.31952	3.1743		0.3198	3.5779	0.3198	3.1628
0.07963	2.7734	0.08118	3.2044		0.32233	3.5575	0.32233	3.1731		0.32247	3.5786	0.32247	3.1622
0.08034	2.7747	0.08188	3.2047		0.325	3.5581	0.325	3.1727		0.32528	3.5786	0.32528	3.1622
0.08104	2.7762	0.08258	3.2037		0.32781	3.5584	0.32781	3.1727		0.32809	3.5792	0.32809	3.1619
0.08174	2.7784	0.08329	3.2031		0.33062	3.5587	0.33062	3.1709		0.3309	3.5798	0.3309	3.1616
0.08244	2.7803	0.08399	3.2028		0.33343	3.559	0.33343	3.1709		0.33371	3.5798	0.33371	3.1603
0.08315	2.7824	0.08469	3.2028		0.33624	3.5593	0.33624	3.17		0.33638	3.5798	0.33638	3.16
0.08385	2.7843	0.08539	3.2016		0.3389	3.5603	0.3389	3.1693		0.33919	3.5801	0.33919	3.1588
0.08455	2.7868	0.0861	3.2016		0.34171	3.5603	0.34171	3.1687		0.34199	3.5798	0.34199	3.1582
0.08525	2.7889	0.0868	3.2016		0.34452	3.5603	0.34452	3.1678		0.3448	3.5798	0.3448	3.1582
0.08596	2.7899	0.0875	3.2013		0.34733	3.5606	0.34733	3.1678		0.34761	3.5798	0.34761	3.1566
0.08666	2.7905	0.0882	3.2013		0.35	3.5609	0.35	3.1665		0.35028	3.5804	0.35028	3.156
0.08736	2.7936	0.0889	3.2		0.35281	3.5612	0.35281	3.1662		0.35309	3.5804	0.35309	3.156
0.08806	2.7954	0.08961	3.2		0.35562	3.5612	0.35562	3.165		0.3559	3.5804	0.3559	3.1551
0.08876	2.7967	0.09031	3.1985		0.35843	3.5612	0.35843	3.1638		0.35871	3.5804	0.35871	3.1541
0.08947	2.7995	0.09101	3.1988		0.36124	3.5612	0.36124	3.1628		0.36152	3.5804	0.36152	3.1526
0.09017	2.8001	0.09171	3.1982		0.3639	3.5621	0.3639	3.1622		0.36419	3.5807	0.36419	3.152
0.09087	2.8029	0.09242	3.1972		0.36671	3.5621	0.36671	3.1622		0.36699	3.5807	0.36699	3.152
0.09157	2.8047	0.09312	3.1972		0.36952	3.5621	0.36952	3.1613		0.3698	3.5817	0.3698	3.1507
0.09228	2.8063	0.09382	3.1969		0.37233	3.5621	0.37233	3.1607		0.37261	3.5817	0.37261	3.1498
0.09298	2.8082	0.09452	3.1966		0.37514	3.5627	0.375	3.1603		0.37528	3.582	0.37542	3.1492
0.09368	2.8097	0.09522	3.1963		0.37781	3.5631	0.37781	3.1591		0.37809	3.5817	0.37809	3.1489
0.09438	2.8113	0.09593	3.1957		0.38062	3.5634	0.38062	3.1585		0.3809	3.582	0.3809	3.1486
0.09508	2.8137	0.09663	3.1954		0.38343	3.5637	0.38343	3.1585		0.38371	3.5826	0.38371	3.1476
0.09579	2.8153	0.09733	3.1954		0.38624	3.5637	0.38624	3.1572		0.38652	3.5826	0.38652	3.147
0.09649	2.8172	0.09803	3.1951		0.3889	3.564	0.3889	3.1566		0.38919	3.5829	0.38933	3.1467
0.09719	2.819	0.09874	3.1951		0.39171	3.564	0.39171	3.156		0.39199	3.5829	0.39199	3.1461
0.09789	2.8203	0.09944	3.1948		0.39452	3.5646	0.39452	3.1554		0.3948	3.5835	0.3948	3.1452
0.0986	2.823	0.10014	3.1944		0.39733	3.5649	0.39733	3.1548		0.39761	3.5835	0.39761	3.1445
0.0993	2.8246	0.10084	3.1944		0.40014	3.5649	0.4	3.1538		0.40042	3.5838	0.40042	3.1433
0.1	2.8255	0.10154	3.1941		0.40281	3.5655	0.40281	3.1526		0.40309	3.5841	0.40323	3.1424
0.1007	2.8274	0.10225	3.1932		0.40562	3.5658	0.40562	3.1523		0.4059	3.5851	0.4059	3.1417
0.1014	2.8299	0.10295	3.1923		0.40843	3.5658	0.40843	3.152		0.40871	3.5848	0.40871	3.1421
0.10211	2.8308	0.10365	3.1913		0.41124	3.5658	0.41124	3.1501		0.41152	3.5851	0.41152	3.1411
0.10281	2.833	0.10435	3.1913		0.4139	3.5658	0.4139	3.1492		0.41433	3.5848	0.41433	3.1405
0.10351	2.8354	0.10506	3.1907		0.41671	3.5658	0.41671	3.1498		0.41699	3.5854	0.41713	3.1386
0.10421	2.8351	0.10576	3.191		0.41952	3.5662	0.41952	3.1492		0.4198	3.5857	0.4198	3.138
0.10492	2.8376	0.10646	3.191		0.42233	3.5671	0.42233	3.1483		0.42261	3.586	0.42261	3.138
0.10562	2.8404	0.10716	3.1913		0.42514	3.5677	0.425	3.1473		0.42542	3.5857	0.42542	3.1371
0.10632	2.8413	0.10772	3.1907		0.42781	3.5677	0.42781	3.1467		0.42823	3.5863	0.42823	3.1368
0.10702	2.8435	0.10843	3.1904		0.43062	3.5683	0.43062	3.1464		0.4309	3.5863	0.43104	3.1359
0.10772	2.8454	0.10913	3.1901		0.43343	3.5683	0.43343	3.1458		0.43371	3.5863	0.43371	3.1355
0.10843	2.8454	0.10983	3.1898		0.43624	3.5686	0.43624	3.1455		0.43652	3.5863	0.43652	3.1352
0.10913	2.8478	0.11053	3.1892		0.43904	3.5686	0.4389	3.1442		0.43933	3.5863	0.43933	3.1334
0.10983	2.8497	0.11124	3.1898		0.44171	3.5686	0.44171	3.1436		0.44213	3.5863	0.44213	3.1328
0.11053	2.8503	0.11194	3.1895		0.44452	3.5686	0.44452	3.1424		0.4448	3.5863	0.44494	3.1324
0.11124	2.8531	0.11264	3.1892		0.44733	3.5693	0.44733	3.1414		0.44761	3.5866	0.44761	3.1315
0.11194	2.855	0.11334	3.1886		0.45014	3.5696	0.45014	3.1411		0.45042	3.5866	0.45042	3.1312
0.11264	2.8562	0.11404	3.1882		0.45281	3.5696	0.45281	3.1411		0.45323	3.5869	0.45323	3.1303
0.1132	2.8578	0.11475	3.1876		0.45562	3.5702	0.45562	3.1402		0.45604	3.5866	0.45604	3.1297
0.1139	2.8599	0.11545	3.1876		0.45843	3.5705	0.45843	3.1393		0.45871	3.5872	0.45885	3.129
0.11461	2.8606	0.11615	3.1873		0.46124	3.5705	0.46124	3.138		0.46152	3.5872	0.46152	3.1287
0.11531	2.863	0.11685	3.1867		0.46404	3.5708	0.4639	3.1377		0.46433	3.5879	0.46433	3.1278
0.11601	2.8649	0.11756	3.187		0.46671	3.5714	0.46671	3.1374		0.46713	3.5875	0.46713	3.1272
0.11671	2.8661	0.11826	3.1867		0.46952	3.5714	0.46952	3.1368		0.46994	3.5882	0.46994	3.1269
0.11742	2.8674	0.11896	3.1855		0.47233	3.5714	0.47233	3.1355		0.47261	3.5882	0.47261	3.1266
0.11812	2.8692	0.11966	3.1848		0.47514	3.5714	0.47514	3.1359		0.47542	3.5882	0.47542	3.125
0.11882	2.8705	0.12037	3.1848		0.47781	3.5714	0.47781	3.1343		0.47823	3.5882	0.47823	3.1247
0.11952	2.873	0.12107	3.1848		0.48062	3.5714	0.48062	3.1334		0.48104	3.5891	0.48104	3.1231
0.12022	2.8748	0.12177	3.1845		0.48343	3.5717	0.48343	3.1331		0.48385	3.5891	0.48385	3.1228
0.12093	2.8757	0.12247	3.1845		0.48624	3.5717	0.48624	3.1321		0.48652	3.5894	0.48652	3.1216
0.12163	2.8773	0.12317	3.1842		0.48904	3.572	0.4889	3.1315		0.48933	3.59	0.48933	3.121
0.12233	2.8795	0.12388	3.1839		0.49171	3.5727	0.49171	3.1306		0.49213	3.59	0.49213	3.121
0.12303	2.8801	0.12458	3.1833		0.49452	3.5724	0.49452	3.1309		0.49494	3.591	0.49494	3.121
0.12374	2.8835	0.12528	3.1827		0.49733	3.573	0.49733	3.13		0.49775	3.591	0.49775	3.1203
0.12444	2.885	0.12598	3.182		0.50014	3.5733	0.50014	3.1293		0.50042	3.591	0.50042	3.1197
0.12514	2.886	0.12669	3.1824		0.50281	3.5739	0.50281	3.1278		0.50323	3.5913	0.50323	3.1185
0.12584	2.886	0.12739	3.1817		0.50562	3.5739	0.50562	3.1275		0.50604	3.5916	0.50604	3.1169
0.12654	2.8875	0.12809	3.182		0.50843	3.5751	0.50843	3.1272		0.50885	3.5916	0.50885	3.1166
0.12725	2.89	0.12879	3.1817		0.51124	3.5751	0.51124	3.1269		0.51166	3.5919	0.51166	3.1163
0.12795	2.8916	0.12949	3.1814		0.51404	3.5751	0.5139	3.1266		0.51433	3.5919	0.51433	3.1157
0.12865	2.8934	0.1302	3.1811		0.51671	3.5758	0.51671	3.1259		0.51713	3.5919	0.51713	3.1148
0.12935	2.8947	0.1309	3.1811		0.51952	3.5761	0.51952	3.1247		0.51994	3.5919	0.51994	3.1145
0.13006	2.8956	0.1316	3.1802		0.52233	3.5761	0.52233	3.1238		0.52275	3.5919	0.52275	3.1129
0.13076	2.8974	0.1323	3.1805		0.52514	3.5764	0.52514	3.1222		0.52542	3.5919	0.52556	3.1126
0.13146	2.8993	0.13301	3.1789		0.52795	3.577	0.52781	3.1216		0.52823	3.5925	0.52823	3.1117
0.13216	2.9015	0.13371	3.1789		0.53062	3.577	0.53062	3.1213		0.53104	3.5922	0.53104	3.1114
0.13287	2.9036	0.13441	3.1789		0.53343	3.5767	0.53343	3.121		0.53385	3.5928	0.53385	3.1107
0.13357	2.9046	0.13511	3.1783		0.53624	3.577	0.53624	3.1203		0.53666	3.5928	0.53666	3.1104
0.13427	2.9058	0.13581	3.178		0.53904	3.577	0.5389	3.12		0.53933	3.5928	0.53947	3.1098
0.13497	2.9086	0.13652	3.1771		0.54171	3.5773	0.54171	3.1194		0.54213	3.5938	0.54213	3.1086
0.13567	2.9095	0.13722	3.1765		0.54452	3.5773	0.54452	3.1188		0.54494	3.5938	0.54494	3.1079
0.13638	2.9102	0.13792	3.1768		0.54733	3.5779	0.54733	3.1179		0.54775	3.5944	0.54775	3.1067
0.13708	2.9111	0.13862	3.1768		0.55014	3.5786	0.55014	3.1169		0.55056	3.5956	0.55056	3.1064
0.13778	2.912	0.13933	3.1765		0.55295	3.5798	0.55281	3.1163		0.55323	3.5956	0.55337	3.1061
0.13848	2.9142	0.14003	3.1765		0.55562	3.5798	0.55562	3.1157		0.55604	3.595	0.55604	3.1058
0.13919	2.9164	0.14073	3.1762		0.55843	3.5798	0.55843	3.1151		0.55885	3.5956	0.55885	3.1048
0.13989	2.9176	0.14143	3.1752		0.56124	3.5795	0.56124	3.1141		0.56166	3.5959	0.56166	3.1039
0.14059	2.9195	0.14213	3.1762		0.56404	3.5792	0.5639	3.1129		0.56447	3.5962	0.56447	3.1033
0.14129	2.9207	0.14284	3.1749		0.56671	3.5792	0.56671	3.1123		0.56713	3.5959	0.56728	3.1027
0.14199	2.9216	0.14354	3.1746		0.56952	3.5801	0.56952	3.1117		0.56994	3.5962	0.56994	3.1024
0.1427	2.9247	0.14424	3.174		0.57233	3.5804	0.57233	3.1114		0.57275	3.5965	0.57275	3.1017
0.1434	2.926	0.14494	3.1734		0.57514	3.5804	0.57514	3.111		0.57556	3.5965	0.57556	3.1014
0.1441	2.9269	0.14565	3.1737		0.57795	3.5804	0.57781	3.1104		0.57837	3.5965	0.57837	3.1011
0.1448	2.9288	0.14635	3.1734		0.58062	3.5807	0.58062	3.1098		0.58104	3.5965	0.58118	3.1005
0.14551	2.9309	0.14705	3.1734		0.58343	3.581	0.58343	3.1073		0.58385	3.5969	0.58385	3.0993
0.14621	2.9319	0.14775	3.1731		0.58624	3.581	0.58624	3.107		0.58666	3.5972	0.58666	3.0983
0.14691	2.9331	0.14846	3.1727		0.58904	3.5813	0.58904	3.107		0.58947	3.5969	0.58947	3.0968
0.14761	2.935	0.14916	3.1727		0.59185	3.5817	0.59171	3.1061		0.59228	3.5972	0.59228	3.0955
0.14831	2.9356	0.14986	3.1724		0.59452	3.5817	0.59452	3.1055		0.59494	3.5975	0.59508	3.0962
0.14902	2.9368	0.15042	3.1718		0.59733	3.5823	0.59733	3.1052		0.59775	3.5975	0.59775	3.0949
0.14972	2.9393	0.15112	3.1718		0.60014	3.5823	0.60014	3.1042		0.60056	3.5975	0.60056	3.0946
0.15042	2.9412	0.15183	3.1718		0.60295	3.5829	0.60281	3.103		0.60337	3.5975	0.60337	3.0937
0.15112	2.9418	0.15253	3.1718		0.60562	3.5826	0.60562	3.103		0.60618	3.5981	0.60618	3.0934
0.15183	2.9443	0.15323	3.1715		0.60843	3.5838	0.60843	3.1027		0.60885	3.5984	0.60899	3.0924
0.15253	2.9455	0.15393	3.1712		0.61124	3.5844	0.61124	3.1014		0.61166	3.5984	0.61166	3.0915
0.15323	2.9458	0.15463	3.17		0.61404	3.5844	0.61404	3.1008		0.61447	3.5993	0.61447	3.0912
0.15393	2.947	0.15534	3.1703		0.61685	3.5844	0.61671	3.1008		0.61728	3.6	0.61728	3.0909
0.15449	2.9495	0.15604	3.1696		0.61952	3.5851	0.61952	3.1008		0.62008	3.6003	0.62008	3.0903
0.1552	2.9505	0.15674	3.1693		0.62233	3.5854	0.62233	3.099		0.62275	3.6003	0.62289	3.0893
0.1559	2.9511	0.15744	3.1693		0.62514	3.5854	0.62514	3.0983		0.62556	3.6006	0.62556	3.0878
0.1566	2.9526	0.15815	3.1696		0.62795	3.586	0.62781	3.0965		0.62837	3.6009	0.62837	3.0869
0.1573	2.9551	0.15885	3.1684		0.63062	3.586	0.63062	3.0968		0.63118	3.6012	0.63118	3.0869
0.15801	2.9557	0.15955	3.1684		0.63343	3.5863	0.63343	3.0955		0.63399	3.6012	0.63399	3.0862
0.15871	2.9563	0.16025	3.1681		0.63624	3.5863	0.63624	3.0949		0.63666	3.6012	0.6368	3.0856
0.15941	2.9598	0.16096	3.1675		0.63904	3.5863	0.63904	3.0943		0.63947	3.6012	0.63947	3.085
0.16011	2.9601	0.16166	3.1681		0.64185	3.5863	0.64171	3.094		0.64228	3.6012	0.64228	3.085
0.16081	2.961	0.16236	3.1678		0.64452	3.5866	0.64452	3.0931		0.64508	3.6012	0.64508	3.0831
0.16152	2.9622	0.16306	3.1678		0.64733	3.5863	0.64733	3.0928		0.64789	3.6015	0.64789	3.0822
0.16222	2.9647	0.16376	3.1675		0.65014	3.5866	0.65014	3.0918		0.65056	3.6015	0.65056	3.0813
0.16292	2.9666	0.16447	3.1669		0.65295	3.5869	0.65281	3.0909		0.65337	3.6021	0.65337	3.081
0.16362	2.9672	0.16517	3.1665		0.65576	3.5869	0.65562	3.0909		0.65618	3.6021	0.65618	3.0804
0.16433	2.9697	0.16587	3.1659		0.65843	3.5872	0.65843	3.0897		0.65899	3.6021	0.65899	3.0797
0.16503	2.9706	0.16657	3.1656		0.66124	3.5879	0.66124	3.0893		0.6618	3.6031	0.6618	3.0785
0.16573	2.9719	0.16728	3.1656		0.66404	3.5882	0.66404	3.0875		0.66447	3.6031	0.66447	3.0782
0.16643	2.9725	0.16798	3.1647		0.66685	3.5882	0.66671	3.0875		0.66728	3.6031	0.66728	3.0776
0.16713	2.9746	0.16868	3.165		0.66952	3.5885	0.66952	3.0866		0.67008	3.6031	0.67008	3.0769
0.16784	2.9762	0.16938	3.1644		0.67233	3.5888	0.67233	3.0856		0.67289	3.604	0.67289	3.0763
0.16854	2.9771	0.17008	3.1641		0.67514	3.5891	0.67514	3.0853		0.6757	3.6046	0.6757	3.076
0.16924	2.9781	0.17079	3.1631		0.67795	3.5894	0.67781	3.085		0.67837	3.6049	0.67837	3.0748
0.16994	2.979	0.17149	3.1634		0.68076	3.5894	0.68062	3.0844		0.68118	3.6049	0.68118	3.0735
0.17065	2.9808	0.17219	3.1628		0.68343	3.5897	0.68343	3.0825		0.68399	3.6049	0.68399	3.0735
0.17135	2.9815	0.17289	3.1619		0.68624	3.59	0.68624	3.0819		0.6868	3.6049	0.6868	3.0723
0.17205	2.9833	0.1736	3.1625		0.68904	3.5903	0.68904	3.0819		0.68961	3.6052	0.68961	3.0714
0.17275	2.9846	0.1743	3.1622		0.69185	3.591	0.69171	3.081		0.69228	3.6055	0.69228	3.0714
0.17346	2.9858	0.175	3.1625		0.69452	3.591	0.69452	3.0804		0.69508	3.6055	0.69508	3.0704
0.17416	2.9867	0.1757	3.1622		0.69733	3.5913	0.69733	3.0797		0.69789	3.6058	0.69789	3.0701
0.17486	2.9877	0.1764	3.1622		0.70014	3.591	0.70014	3.0788		0.7007	3.6058	0.7007	3.0686
0.17556	2.9892	0.17711	3.1616		0.70295	3.5913	0.70281	3.0779		0.70337	3.6065	0.70351	3.0686
0.17626	2.9908	0.17781	3.1613		0.70576	3.5916	0.70562	3.0766		0.70618	3.6068	0.70618	3.068
0.17697	2.9911	0.17851	3.1603		0.70843	3.5919	0.70843	3.0766		0.70899	3.6068	0.70899	3.0667
0.17767	2.9932	0.17921	3.1607		0.71124	3.5922	0.71124	3.076		0.7118	3.6068	0.7118	3.0664
0.17837	2.9942	0.17992	3.1607		0.71404	3.5919	0.71404	3.0757		0.71461	3.6068	0.71461	3.0661
0.17907	2.9957	0.18062	3.1607		0.71685	3.5925	0.71671	3.0751		0.71728	3.6068	0.71742	3.0658
0.17978	2.996	0.18132	3.16		0.71966	3.5928	0.71952	3.0738		0.72008	3.6068	0.72008	3.0639
0.18048	2.9967	0.18202	3.1597		0.72233	3.5928	0.72233	3.0723		0.72289	3.6068	0.72289	3.0633
0.18132	2.9991	0.18272	3.1597		0.72514	3.5928	0.72514	3.072		0.7257	3.6074	0.7257	3.0621
0.18202	3.0007	0.18343	3.1591		0.72795	3.5934	0.72795	3.0704		0.72851	3.6071	0.72851	3.0618
0.18272	3.0013	0.18413	3.1585		0.73076	3.5941	0.73062	3.0704		0.73118	3.6077	0.73132	3.0611
0.18343	3.0013	0.18483	3.1585		0.73343	3.5953	0.73343	3.0704		0.73399	3.6077	0.73399	3.0611
0.18413	3.0035	0.18553	3.1585		0.73624	3.5953	0.73624	3.0698		0.7368	3.608	0.7368	3.0611
0.18483	3.005	0.18624	3.1585		0.73904	3.5956	0.73904	3.068		0.73961	3.6086	0.73961	3.0599
0.18553	3.006	0.18694	3.1585		0.74185	3.5956	0.74171	3.0676		0.74242	3.6086	0.74242	3.058
0.18624	3.0066	0.18764	3.1582		0.74466	3.5956	0.74452	3.0673		0.74508	3.6083	0.74522	3.0571
0.18694	3.0081	0.18834	3.1572		0.74733	3.5959	0.74733	3.0664		0.74789	3.6089	0.74789	3.0568
0.18764	3.0103	0.18904	3.1572		0.75014	3.5959	0.75014	3.0664		0.7507	3.6093	0.7507	3.0562
0.18834	3.0106	0.18975	3.1569		0.75295	3.5965	0.75295	3.0649		0.75351	3.6105	0.75351	3.0552
0.18904	3.0115	0.19045	3.1563		0.75576	3.5965	0.75562	3.0652		0.75632	3.6105	0.75632	3.0546
0.18975	3.0115	0.19101	3.156		0.75843	3.5965	0.75843	3.063		0.75899	3.6105	0.75913	3.0534
0.19045	3.0128	0.19171	3.156		0.76124	3.5965	0.76124	3.0627		0.7618	3.6111	0.7618	3.0521
0.19115	3.0143	0.19242	3.1557		0.76404	3.5969	0.76404	3.0614		0.76461	3.6114	0.76461	3.0531
0.19185	3.0159	0.19312	3.1557		0.76685	3.5972	0.76671	3.0614		0.76742	3.612	0.76742	3.0518
0.19256	3.0162	0.19382	3.1554		0.76966	3.5972	0.76952	3.0608		0.77022	3.6124	0.77022	3.0509
0.19326	3.0177	0.19452	3.1554		0.77233	3.5972	0.77233	3.0608		0.77289	3.6124	0.77303	3.0506
0.19396	3.0184	0.19522	3.1551		0.77514	3.5975	0.77514	3.0593		0.7757	3.6124	0.7757	3.0503
0.19466	3.0199	0.19593	3.1548		0.77795	3.5975	0.77795	3.0583		0.77851	3.6124	0.77851	3.0484
0.19537	3.0199	0.19663	3.1541		0.78076	3.5975	0.78062	3.0571		0.78132	3.612	0.78132	3.0472
0.19593	3.0208	0.19733	3.1541		0.78343	3.5984	0.78343	3.0571		0.78413	3.6124	0.78413	3.0475
0.19663	3.0211	0.19803	3.1541		0.78624	3.5984	0.78624	3.0562		0.7868	3.6124	0.78694	3.0472
0.19733	3.0221	0.19874	3.1538		0.78904	3.599	0.78904	3.0556		0.78961	3.6124	0.78961	3.0466
0.19803	3.0227	0.19944	3.1529		0.79185	3.5996	0.79171	3.0543		0.79242	3.6133	0.79242	3.0447
0.19874	3.0236	0.20014	3.1526		0.79466	3.6	0.79452	3.0528		0.79522	3.6133	0.79522	3.0435
0.19944	3.0252	0.20084	3.152		0.79733	3.6003	0.79733	3.0528		0.79803	3.6142	0.79803	3.0422
0.20014	3.0255	0.20154	3.1523		0.80014	3.6003	0.80014	3.0528		0.8007	3.6142	0.80084	3.0422
0.20084	3.0264	0.20225	3.1526		0.80295	3.6009	0.80295	3.0512		0.80351	3.6142	0.80351	3.0425
0.20154	3.0267	0.20295	3.1517		0.80576	3.6009	0.80562	3.0509		0.80632	3.6145	0.80632	3.0413
0.20225	3.0277	0.20365	3.1523		0.80857	3.6012	0.80843	3.0506		0.80913	3.6151	0.80913	3.0401
0.20295	3.0289	0.20435	3.1514		0.81124	3.6012	0.81124	3.0487		0.81194	3.6158	0.81194	3.0394
0.20365	3.0301	0.20506	3.1507		0.81404	3.6012	0.81404	3.0478		0.81461	3.6158	0.81475	3.0388
0.20435	3.0304	0.20576	3.1504		0.81685	3.6012	0.81671	3.0469		0.81742	3.6161	0.81742	3.0379
0.20506	3.0311	0.20646	3.1501		0.81966	3.6012	0.81952	3.0472		0.82022	3.6161	0.82022	3.037
0.20576	3.0314	0.20716	3.1495		0.82233	3.6015	0.82233	3.0469		0.82303	3.6164	0.82303	3.036
0.20646	3.032	0.20787	3.1498		0.82514	3.6018	0.82514	3.0456		0.82584	3.6164	0.82584	3.0357
0.20716	3.0329	0.20857	3.1498		0.82795	3.6021	0.82795	3.0438		0.82851	3.617	0.82865	3.0348
0.20787	3.0335	0.20927	3.1492		0.83076	3.6027	0.83062	3.0428		0.83132	3.6164	0.83132	3.0339
0.20857	3.0354	0.20997	3.1489		0.83357	3.6031	0.83343	3.0425		0.83413	3.617	0.83413	3.0329
0.20927	3.0357	0.21067	3.1492		0.83624	3.6037	0.83624	3.0419		0.83694	3.617	0.83694	3.032
0.20997	3.0363	0.21138	3.1486		0.83904	3.6034	0.83904	3.041		0.83975	3.617	0.83975	3.0311
0.21067	3.0366	0.21208	3.1483		0.84185	3.6043	0.84185	3.0397		0.84242	3.6176	0.84242	3.0311
0.21138	3.0373	0.21278	3.1486		0.84466	3.6049	0.84452	3.0391		0.84522	3.6173	0.84522	3.0301
0.21208	3.0376	0.21348	3.1483		0.84733	3.6049	0.84733	3.0388		0.84803	3.6176	0.84803	3.0298
0.21278	3.0388	0.21419	3.1479		0.85014	3.6049	0.85014	3.0373		0.85084	3.6179	0.85084	3.0283
0.21348	3.0394	0.21489	3.1473		0.85295	3.6049	0.85295	3.0366		0.85351	3.6182	0.85365	3.0277
0.21419	3.0401	0.21559	3.1476		0.85576	3.6052	0.85562	3.0363		0.85632	3.6186	0.85632	3.0267
0.21489	3.0413	0.21629	3.1473		0.85857	3.6055	0.85843	3.0357		0.85913	3.6186	0.85913	3.0264
0.21559	3.0413	0.21699	3.1467		0.86124	3.6055	0.86124	3.0348		0.86194	3.6189	0.86194	3.0255
0.21629	3.0419	0.2177	3.1473		0.86404	3.6058	0.86404	3.0339		0.86475	3.6195	0.86475	3.0242
0.21699	3.0422	0.2184	3.1467		0.86685	3.6058	0.86685	3.0323		0.86742	3.6195	0.86756	3.0233
0.2177	3.0425	0.2191	3.1467		0.86966	3.6058	0.86952	3.0311		0.87022	3.6198	0.87022	3.0227
0.2184	3.0428	0.2198	3.1461		0.87247	3.6058	0.87233	3.0311		0.87303	3.6207	0.87303	3.0224
0.2191	3.0438	0.22051	3.1461		0.87514	3.6068	0.87514	3.0308		0.87584	3.6201	0.87584	3.0211
0.2198	3.0459	0.22121	3.1455		0.87795	3.6068	0.87795	3.0304		0.87865	3.6207	0.87865	3.0211
0.22051	3.0466	0.22191	3.1455		0.88076	3.6068	0.88062	3.0292		0.88132	3.6207	0.88146	3.0205
0.22121	3.0469	0.22261	3.1452		0.88357	3.6071	0.88343	3.028		0.88413	3.621	0.88413	3.0202
0.22191	3.0469	0.22331	3.1452		0.88624	3.6071	0.88624	3.0273		0.88694	3.6217	0.88694	3.0196
0.22261	3.0469	0.22402	3.1452		0.88904	3.6074	0.88904	3.0264		0.88975	3.622	0.88975	3.0187
0.22331	3.0469	0.22472	3.1448		0.89185	3.6068	0.89185	3.0258		0.89256	3.6217	0.89256	3.0168
0.22402	3.0475	0.22542	3.1445		0.89466	3.6074	0.89452	3.0249		0.89522	3.6226	0.89537	3.0165
0.22472	3.0478	0.22612	3.1442		0.89747	3.6077	0.89733	3.023		0.89803	3.622	0.89803	3.0156
0.22542	3.0494	0.22683	3.1436		0.90014	3.608	0.90014	3.0227		0.90084	3.6223	0.90084	3.014
0.22612	3.0503	0.22753	3.1433		0.90295	3.6086	0.90295	3.0224		0.90365	3.6223	0.90365	3.0131
0.22683	3.0506	0.22823	3.1427		0.90576	3.6089	0.90562	3.0218		0.90646	3.6226	0.90646	3.0122
0.22753	3.0506	0.22893	3.1424		0.90857	3.6093	0.90843	3.0211		0.90913	3.6232	0.90927	3.0118
0.22823	3.0512	0.22963	3.1421		0.91124	3.6096	0.91124	3.0205		0.91194	3.6229	0.91194	3.0118
0.22893	3.0518	0.23034	3.1414		0.91404	3.6102	0.91404	3.0199		0.91475	3.6232	0.91475	3.0112
0.22963	3.0518	0.23104	3.1414		0.91685	3.6105	0.91685	3.0184		0.91756	3.6235	0.91756	3.01
0.23034	3.0518	0.2316	3.1411		0.91966	3.6114	0.91952	3.018		0.92037	3.6238	0.92037	3.01
0.23104	3.0521	0.2323	3.1414		0.92247	3.6111	0.92233	3.0168		0.92303	3.6238	0.92317	3.0075
0.23174	3.0531	0.23301	3.1408		0.92514	3.6117	0.92514	3.0162		0.92584	3.6244	0.92584	3.0072
0.23244	3.0537	0.23371	3.1408		0.92795	3.6117	0.92795	3.0153		0.92865	3.6244	0.92865	3.0063
0.23315	3.0537	0.23441	3.1408		0.93076	3.612	0.93062	3.014		0.93146	3.6244	0.93146	3.006
0.23385	3.0549	0.23511	3.1411		0.93357	3.612	0.93343	3.0131		0.93427	3.6244	0.93427	3.0047
0.23455	3.0552	0.23581	3.1405		0.93624	3.6124	0.93624	3.0122		0.93694	3.6254	0.93708	3.0038
0.23525	3.0562	0.23652	3.1405		0.93904	3.6124	0.93904	3.0115		0.93975	3.6254	0.93975	3.0013
0.23596	3.0565	0.23722	3.1396		0.94185	3.6124	0.94185	3.0118		0.94256	3.6257	0.94256	3.0013
0.23652	3.0565	0.23792	3.139		0.94466	3.6124	0.94452	3.0106		0.94537	3.6257	0.94537	3.001
0.23722	3.0571	0.23862	3.1386		0.94747	3.6124	0.94733	3.0097		0.94817	3.626	0.94817	3.0004
0.23792	3.0574	0.23933	3.138		0.95014	3.6133	0.95014	3.0097		0.95084	3.6263	0.95098	2.9998
0.23862	3.058	0.24003	3.138		0.95295	3.6142	0.95295	3.0069		0.95365	3.6263	0.95365	2.9973
0.23933	3.058	0.24073	3.138		0.95576	3.6142	0.95562	3.0063		0.95646	3.6266	0.95646	2.9963
0.24003	3.0583	0.24143	3.138		0.95857	3.6148	0.95843	3.0066		0.95927	3.6272	0.95927	2.9967
0.24073	3.059	0.24213	3.1374		0.96138	3.6151	0.96124	3.005		0.96208	3.6269	0.96208	2.9963
0.24143	3.0599	0.24284	3.1374		0.96404	3.6151	0.96404	3.0038		0.96475	3.6272	0.96489	2.9948
0.24213	3.0602	0.24354	3.1374		0.96685	3.6151	0.96685	3.0029		0.96756	3.6279	0.96756	2.9942
0.24284	3.0608	0.24424	3.1371		0.96966	3.6158	0.96952	3.0013		0.97037	3.6279	0.97037	2.9932
0.24354	3.0605	0.24494	3.1368		0.97247	3.6158	0.97233	3.0019		0.97317	3.6282	0.97317	2.992
0.24424	3.0608	0.24565	3.1365		0.97514	3.6155	0.97514	3.0007		0.97598	3.6282	0.97598	2.9911
0.24494	3.0611	0.24635	3.1368		0.97795	3.6155	0.97795	3.0001		0.97865	3.6282	0.97879	2.9908
0.24565	3.0608	0.24705	3.1362		0.98076	3.6161	0.98076	2.9982		0.98146	3.6285	0.98146	2.9908
0.24635	3.0611	0.24775	3.1355		0.98357	3.6161	0.98343	2.997		0.98427	3.6294	0.98427	2.9886
0.24705	3.0618	0.24846	3.1352		0.98638	3.6167	0.98624	2.9967		0.98708	3.6294	0.98708	2.9874
0.24775	3.0618	0.24916	3.1349		0.98904	3.6167	0.98904	2.996		0.98989	3.6297	0.98989	2.9874
0.24846	3.0618	0.24986	3.1359		0.99185	3.6167	0.99185	2.996		0.99256	3.63	0.9927	2.9864
0.24916	3.0624	0.25056	3.1352		0.99466	3.617	0.99452	2.9942		0.99537	3.6297	0.99537	2.9858
0.24986	3.063	0.25126	3.1349		0.99747	3.6173	0.99733	2.9932		0.99817	3.6303	0.99817	2.9849
0.25056	3.0633	0.25197	3.134		1.00014	3.6179	1.00014	2.9923		1.00098	3.631	1.00098	2.9836
0.25126	3.0645	0.25267	3.1343		1.00295	3.6179	1.00295	2.9911		1.00365	3.631	1.00379	2.9827
0.25197	3.0655	0.25337	3.1343		1.00576	3.6189	1.00576	2.9911		1.00646	3.631	1.0066	2.9818
0.25267	3.0649	0.25407	3.1331		1.00857	3.6189	1.00843	2.9898		1.00927	3.6313	1.00927	2.9812
0.25337	3.0649	0.25478	3.1331		1.01138	3.6189	1.01124	2.9889		1.01208	3.631	1.01208	2.9805
0.25407	3.0658	0.25548	3.1331		1.01404	3.6195	1.01404	2.988		1.01489	3.631	1.01489	2.9796
0.25478	3.0658	0.25618	3.1328		1.01685	3.6189	1.01685	2.9867		1.01756	3.6319	1.0177	2.979
0.25548	3.0664	0.25688	3.1324		1.01966	3.6195	1.01952	2.9861		1.02037	3.6319	1.02051	2.9771
0.25618	3.0664	0.25758	3.1321		1.02247	3.6198	1.02233	2.9858		1.02317	3.6319	1.02317	2.9771
0.25688	3.0664	0.25829	3.1321		1.02528	3.6201	1.02514	2.9846		1.02598	3.6322	1.02598	2.9765
0.25758	3.0664	0.25899	3.1318		1.02795	3.6207	1.02795	2.983		1.02879	3.6325	1.02879	2.9753
0.25829	3.0667	0.25969	3.1312		1.03076	3.6207	1.03076	2.9821		1.03146	3.6325	1.0316	2.9746
0.25899	3.0664	0.26039	3.1306		1.03357	3.621	1.03343	2.9818		1.03427	3.6328	1.03441	2.9734
0.25969	3.0673	0.2611	3.1309		1.03638	3.6217	1.03624	2.9808		1.03708	3.6331	1.03708	2.9715
0.26039	3.0676	0.2618	3.1309		1.03904	3.622	1.03904	2.9802		1.03989	3.6334	1.03989	2.9722
0.2611	3.0676	0.2625	3.1303		1.04185	3.622	1.04185	2.9784		1.0427	3.6337	1.0427	2.9709
0.2618	3.068	0.2632	3.13		1.04466	3.6223	1.04452	2.9777		1.04537	3.6334	1.04551	2.9703
0.2625	3.0689	0.2639	3.13		1.04747	3.622	1.04733	2.9771		1.04817	3.6344	1.04817	2.9691
0.2632	3.0689	0.26461	3.13		1.05028	3.6223	1.05014	2.9768		1.05098	3.6344	1.05098	2.9681
0.2639	3.0695	0.26531	3.1297		1.05295	3.6226	1.05295	2.9756		1.05379	3.6344	1.05379	2.9666
0.26461	3.0701	0.26601	3.1297		1.05576	3.6226	1.05576	2.9746		1.0566	3.6344	1.0566	2.9663
0.26531	3.0701	0.26671	3.129		1.05857	3.6226	1.05843	2.9737		1.05927	3.6347	1.05941	2.9657
0.26601	3.0701	0.26742	3.1287		1.06138	3.6232	1.06124	2.9715		1.06208	3.6356	1.06208	2.9638
0.26671	3.0707	0.26812	3.1287		1.06404	3.6235	1.06404	2.9725		1.06489	3.6356	1.06489	2.9619
0.26742	3.0707	0.26882	3.1278		1.06685	3.6235	1.06685	2.9712		1.0677	3.6356	1.0677	2.9619
0.26812	3.0704	0.26952	3.1278		1.06966	3.6244	1.06952	2.9703		1.07051	3.6356	1.07051	2.961
0.26882	3.0711	0.27022	3.1278		1.07247	3.6244	1.07233	2.9691		1.07317	3.6356	1.07331	2.9604
0.26952	3.0714	0.27093	3.1278		1.07528	3.6244	1.07514	2.9672		1.07598	3.6356	1.07598	2.9594
0.27022	3.0711	0.27163	3.1275		1.07795	3.6251	1.07795	2.9669		1.07879	3.6365	1.07879	2.9579
0.27093	3.0717	0.27219	3.1272		1.08076	3.6251	1.08076	2.966		1.0816	3.6365	1.0816	2.9567
0.27163	3.0717	0.27289	3.1272		1.08357	3.6254	1.08343	2.965		1.08441	3.6365	1.08441	2.9557
0.27233	3.072	0.2736	3.1269		1.08638	3.6254	1.08624	2.9632		1.08708	3.6365	1.08722	2.9554
0.27303	3.0714	0.2743	3.1269		1.08919	3.6254	1.08904	2.9619		1.08989	3.6368	1.08989	2.9557
0.27374	3.072	0.275	3.1269		1.09185	3.6257	1.09185	2.9613		1.0927	3.6375	1.0927	2.9532
0.2743	3.072	0.2757	3.1266		1.09466	3.6263	1.09452	2.961		1.09551	3.6381	1.09551	2.9517
0.275	3.0729	0.2764	3.1259		1.09747	3.6263	1.09733	2.9601		1.09831	3.6378	1.09831	2.9517
0.2757	3.0735	0.27711	3.1256		1.10028	3.6263	1.10014	2.9588		1.10098	3.6381	1.10112	2.9514
0.2764	3.0738	0.27781	3.1253		1.10295	3.6263	1.10295	2.9567		1.10379	3.6384	1.10379	2.9501
0.27711	3.0738	0.27851	3.1259		1.10576	3.6263	1.10576	2.9563		1.1066	3.6384	1.1066	2.9495
0.27781	3.0748	0.27921	3.1247		1.10857	3.6269	1.10843	2.956		1.10941	3.6387	1.10941	2.9477
0.27851	3.0748	0.27992	3.1238		1.11138	3.6272	1.11124	2.9554		1.11222	3.6393	1.11222	2.9467
0.27921	3.0754	0.28062	3.1235		1.11419	3.6279	1.11404	2.9536		1.11489	3.6393	1.11503	2.9464
0.27992	3.0757	0.28132	3.1238		1.11685	3.6282	1.11685	2.9526		1.1177	3.6399	1.1177	2.9458
0.28062	3.0757	0.28202	3.1241		1.11966	3.6282	1.11966	2.9514		1.12051	3.6396	1.12051	2.9458
0.28132	3.0766	0.28272	3.1238		1.12247	3.6285	1.12233	2.9511		1.12331	3.6403	1.12331	2.9439
0.28202	3.076	0.28343	3.1222		1.12528	3.6285	1.12514	2.9508		1.12612	3.6403	1.12612	2.9421
0.28272	3.0766	0.28413	3.1225		1.12795	3.6291	1.12795	2.9498		1.12879	3.6403	1.12893	2.9415
0.28343	3.0766	0.28483	3.1222		1.13076	3.6297	1.13076	2.9474		1.1316	3.6412	1.1316	2.9415
0.28413	3.0766	0.28553	3.1213		1.13357	3.63	1.13343	2.9461		1.13441	3.6412	1.13441	2.9399
0.28483	3.0766	0.28624	3.1216		1.13638	3.6303	1.13624	2.9464		1.13722	3.6412	1.13722	2.939
0.28553	3.0766	0.28694	3.1213		1.13919	3.6306	1.13904	2.9458		1.14003	3.6412	1.14003	2.9371
0.28624	3.0773	0.28764	3.1213		1.14185	3.631	1.14185	2.9455		1.1427	3.6415	1.14284	2.9365
0.28694	3.0773	0.28834	3.121		1.14466	3.631	1.14466	2.9436		1.14551	3.6415	1.14551	2.9356
0.28764	3.0773	0.28904	3.1207		1.14747	3.631	1.14733	2.9418		1.14831	3.6412	1.14831	2.935
0.28834	3.0776	0.28975	3.1213		1.15028	3.6313	1.15014	2.9415		1.15112	3.6418	1.15112	2.934
0.28904	3.0782	0.29045	3.1203		1.15309	3.631	1.15295	2.9408		1.15379	3.6421	1.15393	2.9328
0.28975	3.0785	0.29115	3.121		1.15576	3.631	1.15576	2.939		1.1566	3.6424	1.15674	2.9328
0.29045	3.0791	0.29185	3.1203		1.15857	3.631	1.15843	2.9381		1.15941	3.643	1.15941	2.9319
0.29115	3.0794	0.29256	3.1207		1.16138	3.631	1.16124	2.9365		1.16222	3.6434	1.16222	2.9306
0.29185	3.08	0.29326	3.1203		1.16419	3.6316	1.16404	2.9362		1.16503	3.644	1.16503	2.93
0.29256	3.0797	0.29396	3.1203		1.16685	3.6322	1.16685	2.9353		1.1677	3.6437	1.16784	2.9281
0.29326	3.08	0.29466	3.12		1.16966	3.6322	1.16966	2.9346		1.17051	3.644	1.17065	2.9272
0.29396	3.081	0.29537	3.1194		1.17247	3.6328	1.17233	2.9334		1.17331	3.6446	1.17331	2.9266
0.29466	3.0813	0.29607	3.1194		1.17528	3.6331	1.17514	2.9325		1.17612	3.6446	1.17612	2.9257
0.29537	3.0813	0.29677	3.1194		1.17809	3.6328	1.17795	2.9315		1.17893	3.6449	1.17893	2.925
0.29607	3.0813	0.29747	3.1185		1.18076	3.6328	1.18076	2.9312		1.1816	3.6449	1.18174	2.9226
0.29677	3.0813	0.29817	3.1188		1.18357	3.6328	1.18343	2.93		1.18441	3.6455	1.18455	2.9216
0.29747	3.0813	0.29888	3.1179		1.18638	3.6341	1.18624	2.9284		1.18722	3.6458	1.18722	2.9207
0.29817	3.0813	0.29958	3.1169		1.18919	3.6337	1.18904	2.9272		1.19003	3.6461	1.19003	2.9198
0.29888	3.0813	0.30028	3.1176		1.19185	3.6347	1.19185	2.9266		1.19284	3.6465	1.19284	2.9188
0.29958	3.0822	0.30098	3.1169		1.19466	3.6344	1.19466	2.9263		1.19551	3.6468	1.19565	2.9179
0.30028	3.0819	0.30169	3.1163		1.19747	3.635	1.19733	2.9241		1.19831	3.6468	1.19831	2.916
0.30098	3.0819	0.30239	3.1166		1.20028	3.6347	1.20014	2.9222		1.20112	3.6468	1.20112	2.916
0.30169	3.0822	0.30309	3.1166		1.20309	3.6356	1.20295	2.9213		1.20393	3.6468	1.20393	2.9142
0.30239	3.0822	0.30379	3.116		1.20576	3.6356	1.20576	2.9204		1.20674	3.6471	1.20674	2.9129
0.30309	3.0828	0.30449	3.116		1.20857	3.6356	1.20843	2.9198		1.20941	3.6468	1.20955	2.912
0.30379	3.0844	0.3052	3.1163		1.21138	3.6356	1.21124	2.9185		1.21222	3.6468	1.21222	2.9111
0.30449	3.0847	0.3059	3.1157		1.21419	3.6359	1.21404	2.9164		1.21503	3.6471	1.21503	2.9108
0.3052	3.0847	0.3066	3.1154		1.21699	3.6365	1.21685	2.9164		1.21784	3.6471	1.21784	2.9102
0.3059	3.085	0.3073	3.1154		1.21966	3.6365	1.21966	2.9151		1.22065	3.6474	1.22065	2.9098
0.3066	3.085	0.30801	3.1151		1.22247	3.6365	1.22233	2.9136		1.22331	3.6474	1.22346	2.908
0.3073	3.0853	0.30871	3.1141		1.22528	3.6365	1.22514	2.912		1.22612	3.6477	1.22612	2.908
0.30801	3.0859	0.30941	3.1138		1.22809	3.6368	1.22795	2.9111		1.22893	3.6477	1.22893	2.9055
0.30871	3.0859	0.31011	3.1138		1.23076	3.6365	1.23076	2.9111		1.23174	3.6486	1.23174	2.9058
0.30941	3.0859	0.31081	3.1135		1.23357	3.6375	1.23343	2.9111		1.23455	3.6489	1.23455	2.9043
0.31011	3.0869	0.31152	3.1132		1.23638	3.6381	1.23624	2.9102		1.23722	3.6489	1.23736	2.904
0.31081	3.0866	0.31222	3.1123		1.23919	3.6384	1.23904	2.9089		1.24003	3.6502	1.24003	2.9021
0.31152	3.0869	0.31278	3.112		1.24199	3.639	1.24185	2.9077		1.24284	3.6505	1.24284	2.9012
0.31222	3.0869	0.31348	3.112		1.24466	3.639	1.24466	2.9064		1.24565	3.6502	1.24565	2.8999
0.31292	3.0869	0.31419	3.112		1.24747	3.6393	1.24733	2.9052		1.24846	3.6508	1.24846	2.8984
0.31362	3.0869	0.31489	3.1117		1.25028	3.6393	1.25014	2.9052		1.25112	3.6508	1.25126	2.8978
0.31433	3.0872	0.31559	3.111		1.25309	3.6396	1.25295	2.9021		1.25393	3.6514	1.25393	2.8956
0.31503	3.0881	0.31629	3.1117		1.25576	3.6399	1.25576	2.9012		1.25674	3.6517	1.25674	2.8956
0.31573	3.0884	0.31699	3.1114		1.25857	3.6399	1.25857	2.9012		1.25955	3.6523	1.25955	2.8947
0.31629	3.0893	0.3177	3.111		1.26138	3.6403	1.26124	2.8987		1.26236	3.653	1.26236	2.8934
0.31699	3.0893	0.3184	3.1114		1.26419	3.6403	1.26404	2.8978		1.26503	3.6533	1.26517	2.8919
0.3177	3.09	0.3191	3.1107		1.26699	3.6412	1.26685	2.8968		1.26784	3.6533	1.26784	2.8912
0.3184	3.09	0.3198	3.111		1.26966	3.6409	1.26966	2.8959		1.27065	3.6533	1.27065	2.8903
0.3191	3.09	0.32051	3.1101		1.27247	3.6412	1.27233	2.8959		1.27346	3.6539	1.27346	2.8888
0.3198	3.0906	0.32121	3.1101		1.27528	3.6412	1.27514	2.895		1.27626	3.6542	1.27626	2.8869
0.32051	3.0906	0.32191	3.1098		1.27809	3.6412	1.27795	2.8928		1.27893	3.6542	1.27907	2.886
0.32121	3.0912	0.32261	3.1098		1.2809	3.6412	1.28076	2.8919		1.28174	3.6542	1.28174	2.886
0.32191	3.0915	0.32331	3.1092		1.28357	3.6421	1.28357	2.89		1.28455	3.6542	1.28455	2.8857
0.32261	3.0915	0.32402	3.1089		1.28638	3.6421	1.28624	2.8897		1.28736	3.6548	1.28736	2.8847
0.32331	3.0918	0.32472	3.1086		1.28919	3.6424	1.28904	2.8875		1.29017	3.6548	1.29017	2.8844
0.32402	3.0924	0.32542	3.1076		1.29199	3.6424	1.29185	2.8863		1.29284	3.6548	1.29298	2.881
0.32472	3.0931	0.32612	3.1067		1.29466	3.6434	1.29466	2.886		1.29565	3.6548	1.29565	2.8807
0.32542	3.0928	0.32683	3.107		1.29747	3.643	1.29733	2.8857		1.29846	3.6548	1.29846	2.8801
0.32612	3.0931	0.32753	3.107		1.30028	3.644	1.30014	2.885		1.30126	3.6551	1.30126	2.8785
0.32683	3.0931	0.32823	3.107		1.30309	3.644	1.30295	2.8829		1.30407	3.6561	1.30407	2.8776
0.32753	3.0937	0.32893	3.1061		1.3059	3.6443	1.30576	2.881		1.30674	3.6561	1.30688	2.8767
0.32823	3.094	0.32963	3.1058		1.30857	3.6446	1.30857	2.8807		1.30955	3.6561	1.30955	2.8748
0.32893	3.0946	0.33034	3.1067		1.31138	3.6449	1.31124	2.8798		1.31236	3.6561	1.31236	2.8745
0.32963	3.0949	0.33104	3.1061		1.31419	3.6449	1.31404	2.8782		1.31517	3.6561	1.31517	2.8723
0.33034	3.0952	0.33174	3.1058		1.31699	3.6458	1.31685	2.877		1.31798	3.6561	1.31798	2.8717
0.33104	3.0962	0.33244	3.1058		1.31966	3.6458	1.31966	2.8757		1.32065	3.657	1.32079	2.8708
0.33174	3.0955	0.33315	3.1052		1.32247	3.6461	1.32233	2.8751		1.32346	3.657	1.32346	2.8705
0.33244	3.0962	0.33385	3.1052		1.32528	3.6468	1.32514	2.8748		1.32626	3.6576	1.32626	2.8692
0.33315	3.0974	0.33455	3.1052		1.32809	3.6468	1.32795	2.8717		1.32907	3.6573	1.32907	2.8664
0.33385	3.0977	0.33525	3.1048		1.3309	3.6468	1.33076	2.8705		1.33188	3.6579	1.33188	2.8664
0.33455	3.0977	0.33596	3.1039		1.33357	3.6468	1.33357	2.8699		1.33455	3.6579	1.33469	2.8658
0.33525	3.0983	0.33666	3.1039		1.33638	3.6471	1.33624	2.8686		1.33736	3.6579	1.33736	2.8646
0.33596	3.0993	0.33736	3.1036		1.33919	3.6471	1.33904	2.8674		1.34017	3.6582	1.34017	2.863
0.33666	3.0996	0.33806	3.1036		1.34199	3.6468	1.34185	2.8664		1.34298	3.6585	1.34298	2.8612
0.33736	3.1002	0.33876	3.103		1.3448	3.6468	1.34466	2.8658		1.34579	3.6589	1.34579	2.8612
0.33806	3.1008	0.33947	3.1027		1.34747	3.6468	1.34733	2.8643		1.34846	3.6592	1.3486	2.8599
0.33876	3.1011	0.34017	3.1024		1.35028	3.6468	1.35014	2.8633		1.35126	3.6601	1.35126	2.8584
0.33947	3.1014	0.34087	3.1027		1.35309	3.6471	1.35295	2.8612		1.35407	3.6598	1.35407	2.8568
0.34017	3.1017	0.34157	3.1024		1.3559	3.6468	1.35576	2.8606		1.35688	3.6601	1.35688	2.8562
0.34087	3.1021	0.34228	3.1027		1.35857	3.6477	1.35857	2.8596		1.35955	3.6607	1.35969	2.8553
0.34157	3.1024	0.34298	3.1021		1.36138	3.6477	1.36124	2.8581		1.36236	3.6607	1.3625	2.854
0.34228	3.1027	0.34368	3.1017		1.36419	3.6483	1.36404	2.8565		1.36517	3.6607	1.36517	2.8528
0.34298	3.103	0.34438	3.1024		1.36699	3.6492	1.36685	2.8556		1.36798	3.661	1.36798	2.8513
0.34368	3.1036	0.34508	3.1014		1.3698	3.6496	1.36966	2.855		1.37079	3.6607	1.37079	2.8506
0.34438	3.1045	0.34579	3.1011		1.37247	3.6496	1.37247	2.8537		1.37346	3.661	1.3736	2.8503
0.34508	3.1052	0.34649	3.1011		1.37528	3.6502	1.37514	2.8516		1.37626	3.6616	1.3764	2.8485
0.34579	3.1055	0.34719	3.1008		1.37809	3.6505	1.37795	2.8506		1.37907	3.662	1.37907	2.8469
0.34649	3.1058	0.34789	3.1008		1.3809	3.6505	1.38076	2.8503		1.38188	3.6623	1.38188	2.8454
0.34719	3.1061	0.3486	3.1011		1.38357	3.6523	1.38357	2.8488		1.38469	3.6626	1.38469	2.8457
0.34789	3.1064	0.3493	3.0999		1.38638	3.6517	1.38624	2.8472		1.38736	3.6626	1.3875	2.8451
0.3486	3.1064	0.35	3.1005		1.38919	3.6523	1.38904	2.8454		1.39017	3.6626	1.39017	2.8435
0.3493	3.1083	0.3507	3.1005		1.39199	3.6523	1.39185	2.8454		1.39298	3.6629	1.39298	2.841
0.35	3.1092	0.3514	3.1002		1.3948	3.653	1.39466	2.8451		1.39579	3.6635	1.39579	2.8407
0.3507	3.1101	0.35211	3.0996		1.39747	3.6536	1.39747	2.8429		1.3986	3.6641	1.3986	2.8395
0.3514	3.1101	0.35281	3.099		1.40028	3.6536	1.40014	2.8416		1.40126	3.6644	1.4014	2.8376
0.35211	3.1107	0.35337	3.0986		1.40309	3.6536	1.40295	2.841		1.40407	3.6644	1.40407	2.8358
0.35281	3.111	0.35407	3.0983		1.4059	3.6542	1.40576	2.8389		1.40688	3.6644	1.40688	2.8358
0.35351	3.1114	0.35478	3.0977		1.40857	3.6542	1.40857	2.837		1.40969	3.6641	1.40969	2.8351
0.35421	3.112	0.35548	3.0974		1.41138	3.6542	1.41124	2.8354		1.4125	3.6644	1.4125	2.8327
0.35492	3.1129	0.35618	3.0965		1.41419	3.6542	1.41404	2.8358		1.41517	3.6644	1.41531	2.8311
0.35562	3.1138	0.35688	3.0955		1.41699	3.6542	1.41685	2.8351		1.41798	3.6644	1.41798	2.8302
0.35632	3.1148	0.35758	3.0965		1.4198	3.6545	1.41966	2.8323		1.42079	3.6644	1.42079	2.8305
0.35702	3.1157	0.35829	3.0955		1.42247	3.6542	1.42247	2.8308		1.4236	3.6644	1.4236	2.8277
0.35772	3.1157	0.35899	3.0952		1.42528	3.6548	1.42514	2.8305		1.4264	3.6654	1.4264	2.8265
0.35843	3.1163	0.35969	3.0952		1.42809	3.6554	1.42795	2.8286		1.42907	3.6654	1.42921	2.8255
0.35913	3.1166	0.36039	3.0949		1.4309	3.6558	1.43076	2.8274		1.43188	3.6666	1.43188	2.8237
0.35983	3.1182	0.3611	3.0952		1.43371	3.6561	1.43357	2.8255		1.43469	3.6657	1.43469	2.823
0.36053	3.1188	0.3618	3.0946		1.43638	3.6561	1.43624	2.8258		1.4375	3.666	1.4375	2.8221
0.3611	3.1194	0.3625	3.0952		1.43919	3.6561	1.43904	2.8234		1.44031	3.6666	1.44031	2.8209
0.3618	3.1203	0.3632	3.0937		1.44199	3.6561	1.44185	2.8224		1.44298	3.6669	1.44312	2.8203
0.3625	3.1207	0.3639	3.0943		1.4448	3.6561	1.44466	2.8209		1.44579	3.6675	1.44579	2.8187
0.3632	3.1203	0.36461	3.0931		1.44747	3.6564	1.44747	2.8209		1.4486	3.6672	1.4486	2.8172
0.3639	3.1213	0.36531	3.0934		1.45028	3.657	1.45014	2.8184		1.4514	3.6678	1.4514	2.8159
0.36461	3.1216	0.36601	3.0931		1.45309	3.657	1.45295	2.8165		1.45421	3.6672	1.45421	2.8153
0.36531	3.1225	0.36671	3.0928		1.4559	3.6573	1.45576	2.8156		1.45688	3.6678	1.45702	2.8137
0.36601	3.1241	0.36742	3.0928		1.45871	3.6573	1.45857	2.8153		1.45969	3.6682	1.45969	2.8106
0.36671	3.125	0.36812	3.0928		1.46138	3.6579	1.46124	2.8134		1.4625	3.6688	1.4625	2.8103
0.36742	3.1259	0.36882	3.0921		1.46419	3.6579	1.46404	2.8116		1.46531	3.6691	1.46531	2.8097
0.36812	3.1266	0.36952	3.0921		1.46699	3.6579	1.46685	2.8103		1.46812	3.6694	1.46812	2.8075
0.36882	3.1269	0.37022	3.0918		1.4698	3.6585	1.46966	2.8097		1.47079	3.6691	1.47093	2.8069
0.36952	3.1278	0.37093	3.0909		1.47247	3.6585	1.47247	2.8078		1.4736	3.6694	1.4736	2.806
0.37022	3.1284	0.37163	3.0909		1.47528	3.6589	1.47514	2.8066		1.4764	3.67	1.4764	2.8041
0.37093	3.1297	0.37233	3.0909		1.47809	3.6595	1.47795	2.806		1.47921	3.67	1.47921	2.8038
0.37163	3.1297	0.37303	3.0909		1.4809	3.6601	1.48076	2.8041		1.48202	3.6706	1.48202	2.802
0.37233	3.1306	0.37374	3.0909		1.48371	3.6601	1.48357	2.8029		1.48469	3.6709	1.48483	2.8001
0.37303	3.1315	0.37444	3.0903		1.48638	3.6601	1.48624	2.801		1.4875	3.6709	1.4875	2.7995
0.37374	3.1324	0.37514	3.0903		1.48919	3.6607	1.48904	2.7998		1.49031	3.6716	1.49031	2.7976
0.37444	3.1334	0.37584	3.0903		1.49199	3.6607	1.49185	2.7995		1.49312	3.6719	1.49312	2.7961
0.37514	3.1346	0.37654	3.0897		1.4948	3.6607	1.49466	2.7973		1.49593	3.6719	1.49593	2.7958
0.37584	3.1355	0.37725	3.0887		1.49761	3.6607	1.49747	2.7961		1.4986	3.6722	1.49874	2.7942
0.37654	3.1362	0.37795	3.0887		1.50028	3.661	1.50014	2.7945		1.5014	3.6725	1.5014	2.7933
0.37725	3.1368	0.37865	3.0887		1.50309	3.661	1.50295	2.7936		1.50421	3.6722	1.50421	2.7908
0.37795	3.1377	0.37935	3.0881		1.5059	3.661	1.50576	2.7923		1.50702	3.6725	1.50702	2.7902
0.37865	3.138	0.38006	3.0872		1.50871	3.662	1.50857	2.7908		1.50983	3.6728	1.50983	2.7896
0.37935	3.1396	0.38076	3.0872		1.51138	3.6623	1.51138	2.7902		1.5125	3.6725	1.51264	2.7889
0.38006	3.1408	0.38146	3.0869		1.51419	3.6626	1.51404	2.7889		1.51531	3.6728	1.51531	2.7871
0.38076	3.1411	0.38216	3.0869		1.51699	3.6626	1.51685	2.7877		1.51812	3.6731	1.51812	2.7855
0.38146	3.1421	0.38287	3.0869		1.5198	3.6626	1.51966	2.7852		1.52093	3.6737	1.52093	2.784
0.38216	3.1436	0.38357	3.0866		1.52261	3.6635	1.52247	2.7846		1.5236	3.6734	1.52374	2.7821
0.38287	3.1448	0.38427	3.0862		1.52528	3.6635	1.52514	2.7834		1.5264	3.6737	1.52654	2.7815
0.38357	3.1458	0.38497	3.0856		1.52809	3.6641	1.52795	2.7821		1.52921	3.674	1.52921	2.7799
0.38427	3.1464	0.38567	3.0853		1.5309	3.6644	1.53076	2.7806		1.53202	3.6747	1.53202	2.7781
0.38497	3.1473	0.38638	3.0853		1.53371	3.6644	1.53357	2.7778		1.53483	3.6747	1.53483	2.7768
0.38567	3.1479	0.38708	3.085		1.53638	3.6644	1.53638	2.7772		1.5375	3.6747	1.53764	2.7756
0.38638	3.1489	0.38778	3.085		1.53919	3.6644	1.53904	2.7759		1.54031	3.6747	1.54045	2.7741
0.38708	3.1495	0.38848	3.0847		1.54199	3.6644	1.54185	2.775		1.54312	3.675	1.54312	2.7737
0.38778	3.1517	0.38919	3.085		1.5448	3.6644	1.54466	2.7737		1.54593	3.6753	1.54593	2.771
0.38848	3.152	0.38989	3.0844		1.54761	3.6651	1.54747	2.7716		1.54874	3.6756	1.54874	2.77
0.38919	3.1535	0.39059	3.0835		1.55028	3.6651	1.55014	2.7703		1.5514	3.6756	1.55154	2.7685
0.38989	3.1554	0.39129	3.0828		1.55309	3.6651	1.55295	2.7685		1.55421	3.6759	1.55421	2.7675
0.39059	3.1557	0.39199	3.0825		1.5559	3.666	1.55576	2.7679		1.55702	3.6765	1.55702	2.766
0.39129	3.1576	0.3927	3.0822		1.55871	3.666	1.55857	2.7666		1.55983	3.6775	1.55983	2.7657
0.39199	3.1582	0.3934	3.0822		1.56152	3.6657	1.56138	2.766		1.56264	3.6775	1.56264	2.7648
0.3927	3.1594	0.39396	3.0816		1.56419	3.6666	1.56404	2.7648		1.56531	3.6775	1.56545	2.7623
0.3934	3.1607	0.39466	3.0816		1.56699	3.6669	1.56685	2.7629		1.56812	3.6781	1.56812	2.7607
0.3941	3.1622	0.39537	3.0816		1.5698	3.6669	1.56966	2.7607		1.57093	3.6778	1.57093	2.7595
0.3948	3.1622	0.39607	3.0813		1.57261	3.6678	1.57247	2.7592		1.57374	3.6778	1.57374	2.7589
0.39551	3.1644	0.39677	3.0813		1.57528	3.6672	1.57514	2.7586		1.57654	3.6775	1.57654	2.7564
0.39621	3.1665	0.39747	3.081		1.57809	3.6672	1.57795	2.7564		1.57921	3.6781	1.57935	2.7555
0.39691	3.1675	0.39817	3.0807		1.5809	3.6678	1.58076	2.7558		1.58202	3.6781	1.58202	2.7542
0.39761	3.1687	0.39888	3.0804		1.58371	3.6675	1.58357	2.7539		1.58483	3.6784	1.58483	2.7524
0.39831	3.17	0.39958	3.0804		1.58652	3.6682	1.58638	2.7524		1.58764	3.6793	1.58764	2.7514
0.39902	3.1715	0.40028	3.0794		1.58919	3.6688	1.58904	2.7505		1.59045	3.6802	1.59045	2.7496
0.39972	3.1724	0.40098	3.0788		1.59199	3.6691	1.59185	2.7493		1.59312	3.6806	1.59326	2.7477
0.40042	3.1737	0.40169	3.0782		1.5948	3.6691	1.59466	2.7477		1.59593	3.6809	1.59593	2.7468
0.40112	3.1755	0.40239	3.0773		1.59761	3.6694	1.59747	2.7468		1.59874	3.6812	1.59874	2.7458
0.40183	3.1765	0.40309	3.0773		1.60028	3.6694	1.60014	2.7458		1.60154	3.6812	1.60154	2.7443
0.40253	3.1789	0.40379	3.0773		1.60309	3.6697	1.60295	2.744		1.60435	3.6812	1.60435	2.7424
0.40323	3.1802	0.40449	3.0769		1.6059	3.67	1.60576	2.7427		1.60702	3.6812	1.60716	2.7418
0.40379	3.1817	0.4052	3.0769		1.60871	3.6706	1.60857	2.7415		1.60983	3.6812	1.60983	2.7396
0.40449	3.1833	0.4059	3.0763		1.61152	3.6709	1.61138	2.7396		1.61264	3.6812	1.61264	2.7387
0.4052	3.1851	0.4066	3.0763		1.61419	3.6713	1.61404	2.7384		1.61545	3.6821	1.61545	2.7365
0.4059	3.1867	0.4073	3.0769		1.61699	3.6716	1.61685	2.7362		1.61826	3.6812	1.61826	2.735
0.4066	3.1889	0.40801	3.0763		1.6198	3.6716	1.61966	2.7347		1.62093	3.6818	1.62107	2.7347
0.4073	3.1901	0.40871	3.076		1.62261	3.6725	1.62247	2.7334		1.62374	3.6821	1.62374	2.7325
0.40801	3.191	0.40941	3.0757		1.62542	3.6722	1.62514	2.7325		1.62654	3.6827	1.62654	2.7316
0.40871	3.1938	0.41011	3.0757		1.62809	3.6728	1.62795	2.7313		1.62935	3.6827	1.62935	2.7288
0.40941	3.1951	0.41081	3.0754		1.6309	3.6719	1.63076	2.7297		1.63216	3.683	1.63216	2.7276
0.41011	3.1966	0.41152	3.0751		1.63371	3.6725	1.63357	2.7279		1.63483	3.683	1.63497	2.7266
0.41081	3.1991	0.41222	3.0742		1.63652	3.6728	1.63638	2.7266		1.63764	3.683	1.63764	2.7254
0.41152	3.2013	0.41292	3.0735		1.63919	3.6725	1.63904	2.7251		1.64045	3.683	1.64045	2.7241
0.41222	3.2041	0.41362	3.0726		1.64199	3.6728	1.64185	2.7238		1.64326	3.6837	1.64326	2.7223
0.41292	3.2068	0.41433	3.0729		1.6448	3.6728	1.64466	2.722		1.64607	3.684	1.64607	2.7207
0.41362	3.2093	0.41503	3.0723		1.64761	3.6734	1.64747	2.7207		1.64874	3.6849	1.64888	2.7186
0.41433	3.2121	0.41573	3.0717		1.65042	3.6737	1.65028	2.7189		1.65154	3.6849	1.65154	2.7167
0.41503	3.2143	0.41643	3.072		1.65309	3.6737	1.65295	2.717		1.65435	3.6849	1.65435	2.7152
0.41573	3.2171	0.41713	3.072		1.6559	3.6744	1.65576	2.7155		1.65716	3.6858	1.65716	2.7142
0.41643	3.2208	0.41784	3.0717		1.65871	3.6747	1.65857	2.7136		1.65983	3.6858	1.65997	2.7117
0.41713	3.2233	0.41854	3.0714		1.66152	3.6747	1.66138	2.7117		1.66264	3.6858	1.66278	2.7105
0.41784	3.227	0.41924	3.0707		1.66419	3.6747	1.66404	2.7105		1.66545	3.6858	1.66545	2.7093
0.41854	3.2295	0.41994	3.0707		1.66699	3.6747	1.66685	2.7096		1.66826	3.6858	1.66826	2.708
0.41924	3.2329	0.42065	3.0707		1.6698	3.6747	1.66966	2.7077		1.67107	3.6864	1.67107	2.7071
0.41994	3.236	0.42135	3.0701		1.67261	3.6753	1.67247	2.7068		1.67374	3.6864	1.67388	2.7049
0.42065	3.2378	0.42205	3.0698		1.67542	3.6756	1.67528	2.7055		1.67654	3.6868	1.67669	2.7031
0.42135	3.2419	0.42275	3.0692		1.67809	3.6756	1.67795	2.704		1.67935	3.6868	1.67935	2.7018
0.42205	3.2462	0.42346	3.0695		1.6809	3.6756	1.68076	2.7018		1.68216	3.6874	1.68216	2.7009
0.42275	3.2506	0.42416	3.0689		1.68371	3.6765	1.68357	2.7009		1.68497	3.6877	1.68497	2.6987
0.42346	3.254	0.42486	3.0692		1.68652	3.6768	1.68638	2.699		1.68764	3.688	1.68778	2.6975
0.42416	3.2577	0.42556	3.0686		1.68933	3.6778	1.68904	2.6972		1.69045	3.6877	1.69059	2.6953
0.42486	3.262	0.42626	3.068		1.69199	3.6775	1.69185	2.6962		1.69326	3.6883	1.69326	2.6938
0.42556	3.2661	0.42697	3.067		1.6948	3.6778	1.69466	2.6947		1.69607	3.6886	1.69607	2.6922
0.42626	3.2716	0.42767	3.0673		1.69761	3.6775	1.69747	2.6931		1.69888	3.6886	1.69888	2.69
0.42697	3.2763	0.42837	3.0667		1.70042	3.6775	1.70028	2.691		1.70154	3.6886	1.70169	2.6876
0.42767	3.2809	0.42907	3.0667		1.70309	3.6775	1.70295	2.6897		1.70435	3.6886	1.70435	2.686
0.42837	3.2853	0.42978	3.0664		1.7059	3.6778	1.70576	2.6876		1.70716	3.6886	1.70716	2.6838
0.42907	3.2906	0.43048	3.0664		1.70871	3.6781	1.70857	2.6863		1.70997	3.6886	1.70997	2.6838
0.42978	3.2955	0.43118	3.0658		1.71152	3.6781	1.71138	2.6842		1.71278	3.6886	1.71278	2.6814
0.43048	3.3008	0.43188	3.0664		1.71433	3.6784	1.71404	2.6835		1.71545	3.6895	1.71559	2.6801
0.43118	3.3057	0.43258	3.0661		1.71699	3.6793	1.71685	2.6817		1.71826	3.6892	1.71826	2.6776
0.43188	3.3113	0.43315	3.0645		1.7198	3.6799	1.71966	2.6801		1.72107	3.6895	1.72107	2.6764
0.43258	3.316	0.43385	3.0642		1.72261	3.6806	1.72247	2.678		1.72388	3.6902	1.72388	2.6742
0.43329	3.3206	0.43455	3.0642		1.72542	3.6812	1.72528	2.6761		1.72669	3.6905	1.72669	2.6727
0.43399	3.3231	0.43525	3.063		1.72809	3.6812	1.72795	2.6752		1.72935	3.6905	1.72949	2.6714
0.43469	3.3284	0.43596	3.063		1.7309	3.6812	1.73076	2.6727		1.73216	3.6905	1.73216	2.6696
0.43539	3.3324	0.43666	3.0627		1.73371	3.6812	1.73357	2.6714		1.73497	3.6911	1.73497	2.6665
0.4361	3.3374	0.43736	3.0621		1.73652	3.6812	1.73638	2.6711		1.73778	3.6911	1.73778	2.6646
0.4368	3.3402	0.43806	3.0614		1.73933	3.6812	1.73904	2.668		1.74059	3.6911	1.74059	2.6628
0.4375	3.3436	0.43876	3.0621		1.74199	3.6818	1.74185	2.6668		1.74326	3.692	1.7434	2.6615
0.4382	3.346	0.43947	3.0614		1.7448	3.6815	1.74466	2.6649		1.74607	3.6914	1.74607	2.66
0.4389	3.3479	0.44017	3.0614		1.74761	3.6815	1.74747	2.6621		1.74888	3.6923	1.74888	2.6566
0.43961	3.351	0.44087	3.0614		1.75042	3.6821	1.75028	2.6612		1.75169	3.6923	1.75169	2.6559
0.44031	3.3532	0.44157	3.0608		1.75323	3.6821	1.75295	2.6597		1.75449	3.6936	1.75449	2.6541
0.44101	3.356	0.44228	3.0614		1.7559	3.6821	1.75576	2.6572		1.75716	3.6936	1.7573	2.6519
0.44171	3.3566	0.44298	3.0605		1.75871	3.683	1.75857	2.6566		1.75997	3.6939	1.75997	2.6504
0.44242	3.3578	0.44368	3.0596		1.76152	3.683	1.76138	2.6547		1.76278	3.6942	1.76278	2.6473
0.44312	3.36	0.44438	3.0593		1.76433	3.683	1.76404	2.6535		1.76559	3.6942	1.76559	2.6457
0.44382	3.3622	0.44508	3.059		1.76699	3.683	1.76685	2.651		1.7684	3.6948	1.7684	2.6442
0.44452	3.3628	0.44579	3.0587		1.7698	3.6837	1.76966	2.6494		1.77107	3.6951	1.77121	2.642
0.44522	3.3631	0.44649	3.0577		1.77261	3.684	1.77247	2.6466		1.77388	3.6957	1.77388	2.6401
0.44593	3.3637	0.44719	3.0574		1.77542	3.684	1.77528	2.6463		1.77669	3.6961	1.77669	2.637
0.44663	3.3653	0.44789	3.0571		1.77823	3.6849	1.77795	2.6451		1.77949	3.6961	1.77949	2.6358
0.44733	3.3662	0.4486	3.0571		1.7809	3.6849	1.78076	2.6417		1.7823	3.6961	1.7823	2.6336
0.44789	3.3668	0.4493	3.0571		1.78371	3.6855	1.78357	2.6407		1.78497	3.6961	1.78511	2.6305
0.4486	3.3671	0.45	3.0571		1.78652	3.6858	1.78638	2.6392		1.78778	3.697	1.78778	2.6296
0.4493	3.3674	0.4507	3.0562		1.78933	3.6858	1.78919	2.6373		1.79059	3.6973	1.79059	2.6262
0.45	3.3684	0.4514	3.0556		1.79199	3.6858	1.79185	2.6352		1.7934	3.6976	1.7934	2.6249
0.4507	3.3687	0.45211	3.0556		1.7948	3.6861	1.79466	2.6336		1.79621	3.6973	1.79621	2.6221
0.4514	3.3687	0.45281	3.0537		1.79761	3.6858	1.79747	2.6302		1.79888	3.6976	1.79902	2.6212
0.45211	3.3687	0.45351	3.0543		1.80042	3.6868	1.80028	2.6296		1.80169	3.6979	1.80169	2.6184
0.45281	3.3687	0.45421	3.0528		1.80323	3.6868	1.80295	2.6268		1.80449	3.6979	1.80449	2.6156
0.45351	3.3687	0.45492	3.0525		1.8059	3.6868	1.80576	2.6252		1.8073	3.6979	1.8073	2.6135
0.45421	3.3687	0.45562	3.0521		1.80871	3.6868	1.80857	2.624		1.80997	3.6985	1.81011	2.6113
0.45492	3.3687	0.45632	3.0528		1.81152	3.6877	1.81138	2.6215		1.81278	3.6982	1.81292	2.6094
0.45562	3.369	0.45702	3.0525		1.81433	3.6877	1.81419	2.62		1.81559	3.6995	1.81559	2.6063
0.45632	3.369	0.45772	3.0518		1.81699	3.688	1.81685	2.6172		1.8184	3.7001	1.8184	2.6048
0.45702	3.369	0.45843	3.0518		1.8198	3.6883	1.81966	2.6169		1.82121	3.7001	1.82121	2.6014
0.45772	3.369	0.45913	3.0515		1.82261	3.6886	1.82247	2.6144		1.82388	3.7004	1.82402	2.5995
0.45843	3.369	0.45983	3.0506		1.82542	3.6886	1.82528	2.6116		1.82669	3.7001	1.82683	2.5967
0.45913	3.3687	0.46053	3.0506		1.82823	3.6889	1.82795	2.6107		1.82949	3.7007	1.82949	2.5949
0.45983	3.3687	0.46124	3.0503		1.8309	3.6889	1.83076	2.6088		1.8323	3.7007	1.8323	2.5915
0.46053	3.3687	0.46194	3.0487		1.83371	3.6886	1.83357	2.6063		1.83511	3.7007	1.83511	2.5899
0.46124	3.3687	0.46264	3.0497		1.83652	3.6886	1.83638	2.6042		1.83778	3.7016	1.83792	2.5871
0.46194	3.3687	0.46334	3.0484		1.83933	3.6886	1.83919	2.6017		1.84059	3.7016	1.84073	2.5849
0.46264	3.3687	0.46404	3.0472		1.84213	3.6895	1.84185	2.5998		1.8434	3.7016	1.8434	2.5815
0.46334	3.3687	0.46475	3.0475		1.8448	3.6892	1.84466	2.5977		1.84621	3.7016	1.84621	2.5794
0.46404	3.3687	0.46545	3.0472		1.84761	3.6895	1.84747	2.5958		1.84902	3.7016	1.84902	2.5763
0.46475	3.3687	0.46615	3.0475		1.85042	3.6895	1.85028	2.5936		1.85169	3.7019	1.85183	2.575
0.46545	3.3684	0.46685	3.0475		1.85323	3.6899	1.85295	2.5908		1.85449	3.7026	1.85463	2.571
0.46615	3.3687	0.46756	3.0472		1.8559	3.6905	1.85576	2.589		1.8573	3.7023	1.8573	2.5685
0.46685	3.3684	0.46826	3.0463		1.85871	3.6905	1.85857	2.5865		1.86011	3.7026	1.86011	2.5654
0.46756	3.3681	0.46896	3.0459		1.86152	3.6914	1.86138	2.5859		1.86292	3.7026	1.86292	2.5623
0.46826	3.3681	0.46966	3.0456		1.86433	3.6914	1.86419	2.5822		1.86559	3.7032	1.86573	2.5601
0.46896	3.3681	0.47037	3.0428		1.86713	3.6911	1.86685	2.5806		1.8684	3.7035	1.86854	2.5564
0.46966	3.3674	0.47107	3.0435		1.8698	3.6914	1.86966	2.5781		1.87121	3.7035	1.87121	2.5549
0.47037	3.3674	0.47177	3.0422		1.87261	3.6914	1.87247	2.5763		1.87402	3.7041	1.87402	2.5508
0.47107	3.3671	0.47233	3.0428		1.87542	3.6923	1.87528	2.5738		1.87683	3.7044	1.87683	2.5484
0.47177	3.3671	0.47303	3.0428		1.87823	3.6923	1.87795	2.571		1.87949	3.7044	1.87963	2.5456
0.47247	3.3668	0.47374	3.0416		1.8809	3.693	1.88076	2.5688		1.8823	3.7054	1.88244	2.5437
0.47317	3.3674	0.47444	3.0416		1.88371	3.6933	1.88357	2.5667		1.88511	3.7054	1.88511	2.5403
0.47388	3.3668	0.47514	3.0413		1.88652	3.6933	1.88638	2.5639		1.88792	3.7054	1.88792	2.5378
0.47458	3.3668	0.47584	3.041		1.88933	3.6939	1.88919	2.5608		1.89073	3.7054	1.89073	2.5347
0.47528	3.3665	0.47654	3.0401		1.89213	3.6939	1.89185	2.5592		1.8934	3.7054	1.89354	2.5301
0.47598	3.3665	0.47725	3.0394		1.8948	3.6945	1.89466	2.5561		1.89621	3.706	1.89621	2.5279
0.47669	3.3662	0.47795	3.0394		1.89761	3.6948	1.89747	2.5543		1.89902	3.7063	1.89902	2.5254
0.47739	3.3659	0.47865	3.0388		1.90042	3.6948	1.90028	2.5508		1.90183	3.7063	1.90183	2.5217
0.47809	3.3659	0.47935	3.0385		1.90323	3.6954	1.90309	2.549		1.90463	3.7066	1.90463	2.5192
0.47879	3.3659	0.48006	3.0376		1.9059	3.6961	1.90576	2.5459		1.9073	3.7066	1.90744	2.5158
0.47949	3.3659	0.48076	3.0366		1.90871	3.6961	1.90857	2.544		1.91011	3.7066	1.91011	2.5121
0.4802	3.3659	0.48146	3.037		1.91152	3.6964	1.91138	2.5406		1.91292	3.7066	1.91292	2.5099
0.4809	3.3656	0.48216	3.0357		1.91433	3.6967	1.91419	2.5391		1.91573	3.7069	1.91573	2.5056
0.4816	3.3656	0.48287	3.0363		1.91713	3.6967	1.91685	2.5363		1.91854	3.7069	1.91854	2.5022
0.4823	3.3653	0.48357	3.036		1.9198	3.6973	1.91966	2.5338		1.92121	3.7072	1.92135	2.4994
0.48301	3.3653	0.48427	3.0357		1.92261	3.6979	1.92247	2.5301		1.92402	3.7078	1.92402	2.496
0.48371	3.365	0.48497	3.0351		1.92542	3.6979	1.92528	2.527		1.92683	3.7081	1.92683	2.4922
0.48441	3.365	0.48567	3.0339		1.92823	3.6976	1.92809	2.5251		1.92963	3.7081	1.92963	2.4888
0.48511	3.3653	0.48638	3.0339		1.93104	3.6976	1.93076	2.5214		1.93244	3.7081	1.93244	2.4851
0.48581	3.3643	0.48708	3.032		1.93371	3.6979	1.93357	2.5195		1.93511	3.7085	1.93525	2.4817
0.48652	3.365	0.48778	3.0317		1.93652	3.6979	1.93638	2.5152		1.93792	3.7088	1.93792	2.4786
0.48722	3.365	0.48848	3.0314		1.93933	3.6985	1.93919	2.5121		1.94073	3.7088	1.94073	2.4743
0.48792	3.3643	0.48919	3.0311		1.94213	3.6982	1.94185	2.5102		1.94354	3.7094	1.94354	2.4702
0.48862	3.3643	0.48989	3.0314		1.9448	3.6995	1.94466	2.5059		1.94635	3.7097	1.94635	2.4674
0.48933	3.3643	0.49059	3.0304		1.94761	3.6998	1.94747	2.504		1.94902	3.71	1.94916	2.4634
0.49003	3.364	0.49129	3.0308		1.95042	3.6998	1.95028	2.4997		1.95183	3.7103	1.95183	2.4603
0.49073	3.364	0.49199	3.0295		1.95323	3.7004	1.95309	2.4969		1.95463	3.7109	1.95463	2.4557
0.49143	3.364	0.4927	3.0295		1.95604	3.7001	1.95576	2.4944		1.95744	3.7109	1.95744	2.4513
0.49199	3.364	0.4934	3.0286		1.95871	3.7004	1.95857	2.4916		1.96011	3.7116	1.96025	2.4488
0.4927	3.364	0.4941	3.0273		1.96152	3.7004	1.96138	2.487		1.96292	3.7112	1.96306	2.4448
0.4934	3.3637	0.4948	3.0273		1.96433	3.7007	1.96419	2.4848		1.96573	3.7119	1.96573	2.4399
0.4941	3.364	0.49551	3.0267		1.96713	3.701	1.96685	2.4805		1.96854	3.7122	1.96854	2.4352
0.4948	3.3631	0.49621	3.0261		1.9698	3.7013	1.96966	2.4764		1.97135	3.7122	1.97135	2.4312
0.49551	3.3637	0.49691	3.0258		1.97261	3.7016	1.97247	2.4743		1.97402	3.7128	1.97416	2.4265
0.49621	3.3634	0.49761	3.0249		1.97542	3.7016	1.97528	2.4693		1.97683	3.7131	1.97697	2.4237
0.49691	3.3634	0.49831	3.0252		1.97823	3.7016	1.97809	2.4656		1.97963	3.7131	1.97963	2.4203
0.49761	3.3631	0.49902	3.0233		1.98104	3.7016	1.98076	2.4634		1.98244	3.7137	1.98244	2.4163
0.49831	3.3634	0.49972	3.0224		1.98371	3.7023	1.98357	2.4594		1.98525	3.7137	1.98525	2.4113
0.49902	3.3631	0.50042	3.0227		1.98652	3.7016	1.98638	2.455		1.98792	3.7147	1.98806	2.4054
0.49972	3.3631	0.50112	3.0224		1.98933	3.7026	1.98919	2.4513		1.99073	3.7147	1.99087	2.4017
0.50042	3.3631	0.50183	3.0215		1.99213	3.7026	1.99185	2.4488		1.99354	3.7147	1.99354	2.3974
0.50112	3.3631	0.50253	3.0215		1.99494	3.7026	1.99466	2.4442		1.99635	3.7147	1.99635	2.393
0.50183	3.3631	0.50323	3.0211		1.99761	3.7032	1.99747	2.4402		1.99916	3.715	1.99916	2.3881
0.50253	3.3631	0.50393	3.0205		2.00042	3.7032	2.00028	2.4352		2.00183	3.715	2.00197	2.3841
0.50323	3.3631	0.50463	3.0202		2.00323	3.7035	2.00309	2.4321		2.00463	3.715	2.00478	2.3797
0.50393	3.3631	0.50534	3.0205		2.00604	3.7041	2.00576	2.4281		2.00744	3.7153	2.00744	2.3744
0.50463	3.3631	0.50604	3.0187		2.00871	3.7044	2.00857	2.4247		2.01025	3.7153	2.01025	2.3695
0.50534	3.3631	0.50674	3.0177		2.01152	3.7047	2.01138	2.4203		2.01306	3.7156	2.01306	2.3645
0.50604	3.3631	0.50744	3.0177		2.01433	3.7054	2.01419	2.4163		2.01573	3.7156	2.01587	2.3599
0.50674	3.3631	0.50815	3.0168		2.01713	3.7054	2.01699	2.4123		2.01854	3.7159	2.01868	2.3546
0.50744	3.3631	0.50885	3.0159		2.01994	3.7054	2.01966	2.4076		2.02135	3.7165	2.02135	2.349
0.50815	3.3631	0.50941	3.0162		2.02261	3.7054	2.02247	2.4036		2.02416	3.7165	2.02416	2.3434
0.50885	3.3631	0.51011	3.0156		2.02542	3.7054	2.02528	2.3989		2.02697	3.7168	2.02697	2.3372
0.50955	3.3631	0.51081	3.0143		2.02823	3.7063	2.02809	2.3946		2.02963	3.7168	2.02978	2.3323
0.51025	3.3631	0.51152	3.0143		2.03104	3.7063	2.03076	2.3899		2.03244	3.7174	2.03258	2.3264
0.51096	3.3631	0.51222	3.0128		2.03371	3.7063	2.03357	2.3859		2.03525	3.7178	2.03525	2.3214
0.51166	3.3631	0.51292	3.0125		2.03652	3.7063	2.03638	2.3806		2.03806	3.7174	2.03806	2.3165
0.51236	3.3631	0.51362	3.0115		2.03933	3.7063	2.03919	2.376		2.04087	3.7184	2.04087	2.3096
0.51306	3.3631	0.51433	3.0112		2.04213	3.7066	2.04199	2.3713		2.04354	3.7184	2.04368	2.3034
0.51376	3.3631	0.51503	3.0112		2.04494	3.7066	2.04466	2.3667		2.04635	3.7184	2.04649	2.2979
0.51447	3.3631	0.51573	3.0106		2.04761	3.7069	2.04747	2.362		2.04916	3.7184	2.04916	2.2923
0.51517	3.3631	0.51643	3.0094		2.05042	3.7069	2.05028	2.3568		2.05197	3.7187	2.05197	2.2861
0.51587	3.3631	0.51713	3.0097		2.05323	3.7069	2.05309	2.3518		2.05478	3.719	2.05478	2.279
0.51657	3.3631	0.51784	3.0075		2.05604	3.7078	2.05576	2.3484		2.05744	3.7193	2.05758	2.2728
0.51728	3.3631	0.51854	3.0069		2.05871	3.7081	2.05857	2.3419		2.06025	3.7193	2.06025	2.2669
0.51798	3.3631	0.51924	3.0066		2.06152	3.7081	2.06138	2.3375		2.06306	3.7202	2.06306	2.261
0.51868	3.3631	0.51994	3.0056		2.06433	3.7081	2.06419	2.3317		2.06587	3.7202	2.06587	2.2554
0.51938	3.3631	0.52065	3.0053		2.06713	3.7081	2.06699	2.327		2.06868	3.7202	2.06868	2.2486
0.52008	3.3631	0.52135	3.005		2.06994	3.7085	2.06966	2.3217		2.07135	3.7209	2.07149	2.2424
0.52079	3.3631	0.52205	3.0035		2.07261	3.7088	2.07247	2.3168		2.07416	3.7212	2.07416	2.2359
0.52149	3.3631	0.52275	3.0016		2.07542	3.7091	2.07528	2.3118		2.07697	3.7212	2.07697	2.2303
0.52219	3.3631	0.52346	3.0019		2.07823	3.7097	2.07809	2.3059		2.07978	3.7215	2.07978	2.2232
0.52289	3.3631	0.52416	3.0013		2.08104	3.71	2.08076	2.301		2.08258	3.7218	2.08258	2.2163
0.5236	3.3631	0.52486	3.0007		2.08385	3.71	2.08357	2.2954		2.08525	3.7221	2.08539	2.2108
0.5243	3.3631	0.52556	3.0004		2.08652	3.7106	2.08638	2.2904		2.08806	3.7218	2.08806	2.2046
0.525	3.3631	0.52626	2.9994		2.08933	3.7109	2.08919	2.2848		2.09087	3.7221	2.09031	2.1999
0.5257	3.3628	0.52697	2.9979		2.09213	3.7116	2.09199	2.2786		2.09368	3.7224
0.5264	3.3631	0.52767	2.9967		2.09494	3.7112	2.09466	2.2718		2.09649	3.723
0.52711	3.3631	0.52837	2.9967		2.09761	3.7119	2.09747	2.2669		2.09916	3.723
0.52781	3.3628	0.52907	2.9963		2.10042	3.7119	2.10028	2.2616		2.10197	3.723
0.52851	3.3628	0.52978	2.9957				2.10309	2.256
0.52921	3.3631	0.53048	2.9945				2.10576	2.2495
0.52992	3.3631	0.53118	2.9932				2.10857	2.2449
0.53062	3.3631	0.53188	2.9926				2.11138	2.2371
0.53132	3.3631	0.53258	2.9914				2.11419	2.2303
0.53202	3.3631	0.53329	2.9911				2.11699	2.2259
0.53272	3.3631	0.53399	2.9901				2.11966	2.2207
0.53343	3.3631	0.53469	2.9895				2.12247	2.2123
0.53413	3.3631	0.53539	2.9889				2.12528	2.2077
0.53483	3.3631	0.5361	2.9874				2.12809	2.2002
0.53539	3.3628	0.5368	2.9867				2.12809	2.1999
0.5361	3.3631	0.5375	2.9861
0.5368	3.3628	0.5382	2.9849
0.5375	3.3631	0.5389	2.9846
0.5382	3.3628	0.53961	2.9827
0.5389	3.3628	0.54031	2.9818
0.53961	3.3631	0.54101	2.9818
0.54031	3.3631	0.54171	2.9805
0.54101	3.3631	0.54242	2.9796
0.54171	3.3631	0.54312	2.9793
0.54242	3.3628	0.54382	2.9771
0.54312	3.3628	0.54452	2.9771
0.54382	3.3628	0.54522	2.9762
0.54452	3.3631	0.54593	2.9765
0.54522	3.3631	0.54663	2.9746
0.54593	3.3631	0.54733	2.9722
0.54663	3.3628	0.54789	2.9722
0.54733	3.3631	0.5486	2.9712
0.54803	3.3631	0.5493	2.9703
0.54874	3.3625	0.55	2.9694
0.54944	3.3625	0.5507	2.9688
0.55014	3.3631	0.5514	2.9678
0.55084	3.3631	0.55211	2.9663
0.55154	3.3625	0.55281	2.9663
0.55225	3.3628	0.55351	2.9632
0.55295	3.3625	0.55421	2.9619
0.55365	3.3631	0.55492	2.9613
0.55435	3.3625	0.55562	2.961
0.55506	3.3628	0.55632	2.9604
0.55576	3.3628	0.55702	2.9579
0.55646	3.3631	0.55772	2.9567
0.55716	3.3628	0.55843	2.9563
0.55787	3.3628	0.55913	2.9554
0.55857	3.3625	0.55983	2.9532
0.55927	3.3631	0.56053	2.9514
0.55997	3.3628	0.56124	2.9517
0.56067	3.3625	0.56194	2.9505
0.56138	3.3628	0.56264	2.9495
0.56208	3.3631	0.56334	2.9474
0.56278	3.3628	0.56404	2.9464
0.56348	3.3625	0.56475	2.9461
0.56419	3.3628	0.56545	2.9455
0.56489	3.3631	0.56615	2.943
0.56559	3.3631	0.56685	2.9415
0.56629	3.3628	0.56756	2.9418
0.56699	3.3625	0.56826	2.939
0.5677	3.3631	0.56896	2.9371
0.5684	3.3631	0.56966	2.9362
0.5691	3.3628	0.57037	2.9359
0.5698	3.3631	0.57107	2.9346
0.57051	3.3628	0.57177	2.9337
0.57121	3.3631	0.57247	2.9319
0.57191	3.3628	0.57317	2.9306
0.57261	3.3628	0.57388	2.9297
0.57331	3.3628	0.57458	2.9272
0.57402	3.3628	0.57528	2.9266
0.57472	3.3631	0.57598	2.9253
0.57542	3.3631	0.57669	2.9229
0.57612	3.3631	0.57739	2.9213
0.57683	3.3631	0.57809	2.9198
0.57753	3.3631	0.57879	2.9185
0.57823	3.3631	0.57949	2.9164
0.57893	3.3631	0.5802	2.9157
0.57949	3.3631	0.5809	2.9133
0.5802	3.3625	0.5816	2.9117
0.5809	3.3631	0.5823	2.9108
0.5816	3.3631	0.58301	2.9102
0.5823	3.3631	0.58371	2.9095
0.58301	3.3631	0.58441	2.9067
0.58371	3.3631	0.58497	2.9052
0.58441	3.3631	0.58567	2.9043
0.58511	3.3631	0.58638	2.9021
0.58581	3.3631	0.58708	2.9009
0.58652	3.3631	0.58778	2.8981
0.58722	3.3631	0.58848	2.8968
0.58792	3.3631	0.58919	2.8962
0.58862	3.3628	0.58989	2.8947
0.58933	3.3631	0.59059	2.8916
0.59003	3.3631	0.59129	2.8903
0.59073	3.3628	0.59199	2.8878
0.59143	3.3631	0.5927	2.8866
0.59213	3.3631	0.5934	2.8857
0.59284	3.3631	0.5941	2.8841
0.59354	3.3631	0.5948	2.8807
0.59424	3.3631	0.59551	2.8795
0.59494	3.3631	0.59621	2.8776
0.59565	3.3631	0.59691	2.8764
0.59635	3.3631	0.59761	2.8748
0.59705	3.3631	0.59831	2.8717
0.59775	3.3631	0.59902	2.8705
0.59846	3.3631	0.59972	2.8695
0.59916	3.3631	0.60042	2.8671
0.59986	3.3631	0.60112	2.8658
0.60056	3.3631	0.60183	2.8637
0.60126	3.3631	0.60253	2.8612
0.60197	3.3631	0.60323	2.8596
0.60267	3.3631	0.60393	2.8571
0.60337	3.3631	0.60463	2.8553
0.60407	3.3631	0.60534	2.8528
0.60478	3.3631	0.60604	2.8506
0.60548	3.3631	0.60674	2.85
0.60618	3.3631	0.60744	2.8472
0.60688	3.3631	0.60815	2.8454
0.60758	3.3631	0.60885	2.8447
0.60829	3.3631	0.60955	2.841
0.60899	3.3631	0.61025	2.8398
0.60969	3.3631	0.61096	2.8358
0.61039	3.3631	0.61166	2.8354
0.6111	3.3631	0.61236	2.8317
0.6118	3.3631	0.61306	2.8305
0.6125	3.3631	0.61376	2.8277
0.6132	3.3631	0.61447	2.8252
0.6139	3.3631	0.61517	2.823
0.61461	3.3631	0.61587	2.8218
0.61531	3.3631	0.61657	2.8196
0.61601	3.3631	0.61728	2.8168
0.61671	3.3631	0.61798	2.8153
0.61742	3.3631	0.61868	2.811
0.61812	3.3631	0.61938	2.81
0.61882	3.3631	0.62008	2.8069
0.61952	3.3631	0.62079	2.8057
0.62022	3.3631	0.62149	2.8023
0.62093	3.3631	0.62219	2.7995
0.62149	3.3631	0.62289	2.7964
0.62219	3.3631	0.6236	2.7954
0.62289	3.3631	0.62416	2.7923
0.6236	3.3631	0.62486	2.7902
0.6243	3.3631	0.62556	2.7886
0.625	3.3631	0.62626	2.7855
0.6257	3.3631	0.62697	2.783
0.6264	3.3631	0.62767	2.7803
0.62711	3.3631	0.62837	2.7775
0.62781	3.3631	0.62907	2.7747
0.62851	3.3631	0.62978	2.7722
0.62921	3.3631	0.63048	2.7694
0.62992	3.3631	0.63118	2.7666
0.63062	3.3631	0.63188	2.7651
0.63132	3.3631	0.63258	2.7617
0.63202	3.3631	0.63329	2.7595
0.63272	3.3631	0.63399	2.7564
0.63343	3.3631	0.63469	2.7524
0.63413	3.3631	0.63539	2.7502
0.63483	3.3631	0.6361	2.7489
0.63553	3.3631	0.6368	2.7443
0.63624	3.3631	0.6375	2.7421
0.63694	3.3631	0.6382	2.7384
0.63764	3.3631	0.6389	2.7362
0.63834	3.3631	0.63961	2.7338
0.63904	3.3631	0.64031	2.7307
0.63975	3.3631	0.64101	2.7279
0.64045	3.3634	0.64171	2.7245
0.64115	3.3631	0.64242	2.721
0.64185	3.3631	0.64312	2.717
0.64256	3.3631	0.64382	2.7145
0.64326	3.3631	0.64452	2.7105
0.64396	3.3631	0.64522	2.708
0.64466	3.3631	0.64593	2.7062
0.64537	3.3634	0.64663	2.7024
0.64607	3.3631	0.64733	2.7003
0.64677	3.3631	0.64803	2.6962
0.64747	3.3637	0.64874	2.6931
0.64817	3.3634	0.64944	2.6897
0.64888	3.3631	0.65014	2.686
0.64958	3.3631	0.65084	2.6832
0.65028	3.3631	0.65154	2.6798
0.65098	3.3631	0.65225	2.6758
0.65169	3.3631	0.65295	2.6724
0.65239	3.3634	0.65365	2.6696
0.65309	3.3634	0.65435	2.6665
0.65379	3.3634	0.65506	2.6615
0.65449	3.364	0.65576	2.659
0.6552	3.3634	0.65646	2.6559
0.6559	3.3634	0.65716	2.6504
0.6566	3.3634	0.65787	2.6482
0.6573	3.3631	0.65857	2.6454
0.65801	3.364	0.65927	2.6411
0.65871	3.3634	0.65997	2.6364
0.65941	3.3637	0.66067	2.633
0.66011	3.3634	0.66138	2.6293
0.66081	3.3631	0.66208	2.6252
0.66152	3.3637	0.66278	2.6215
0.66208	3.3637	0.66334	2.6187
0.66278	3.3634	0.66404	2.6153
0.66348	3.3637	0.66475	2.6104
0.66419	3.3637	0.66545	2.606
0.66489	3.364	0.66615	2.6023
0.66559	3.364	0.66685	2.5983
0.66629	3.3637	0.66756	2.5946
0.66699	3.3634	0.66826	2.5905
0.6677	3.3637	0.66896	2.5859
0.6684	3.364	0.66966	2.5828
0.6691	3.364	0.67037	2.5778
0.6698	3.364	0.67107	2.575
0.67051	3.364	0.67177	2.5701
0.67121	3.364	0.67247	2.5648
0.67191	3.3634	0.67317	2.5608
0.67261	3.364	0.67388	2.5564
0.67331	3.364	0.67458	2.5524
0.67402	3.3637	0.67528	2.5474
0.67472	3.364	0.67598	2.5443
0.67542	3.364	0.67669	2.54
0.67612	3.3634	0.67739	2.536
0.67683	3.364	0.67809	2.5301
0.67753	3.364	0.67879	2.5267
0.67823	3.364	0.67949	2.5226
0.67893	3.364	0.6802	2.5161
0.67963	3.364	0.6809	2.5127
0.68034	3.364	0.6816	2.509
0.68104	3.364	0.6823	2.5043
0.68174	3.364	0.68301	2.4994
0.68244	3.364	0.68371	2.4938
0.68315	3.364	0.68441	2.4898
0.68385	3.364	0.68511	2.4848
0.68455	3.364	0.68581	2.4795
0.68525	3.364	0.68652	2.4743
0.68596	3.364	0.68722	2.4693
0.68652	3.364	0.68792	2.4643
0.68722	3.3643	0.68862	2.4603
0.68792	3.3643	0.68933	2.4554
0.68862	3.3643	0.69003	2.4507
0.68933	3.364	0.69073	2.4451
0.69003	3.364	0.69143	2.4405
0.69073	3.364	0.69213	2.4346
0.69143	3.364	0.69284	2.4306
0.69213	3.364	0.69354	2.4247
0.69284	3.3637	0.69424	2.4194
0.69354	3.3643	0.69494	2.4141
0.69424	3.3646	0.69565	2.4092
0.69494	3.3643	0.69635	2.403
0.69565	3.3643	0.69705	2.3983
0.69635	3.3646	0.69775	2.3937
0.69705	3.364	0.69846	2.3878
0.69775	3.3646	0.69916	2.3834
0.69846	3.3643	0.69986	2.3772
0.69916	3.3646	0.70042	2.3723
0.69986	3.3643	0.70112	2.3661
0.70056	3.364	0.70183	2.3608
0.70126	3.364	0.70253	2.3555
0.70197	3.364	0.70323	2.3493
0.70267	3.3646	0.70393	2.3453
0.70337	3.3646	0.70463	2.3403
0.70407	3.3646	0.70534	2.3341
0.70478	3.365	0.70604	2.3273
0.70548	3.3646	0.70674	2.3227
0.70618	3.365	0.70744	2.3177
0.70688	3.3643	0.70815	2.3109
0.70758	3.365	0.70885	2.305
0.70829	3.3646	0.70955	2.3
0.70899	3.365	0.71025	2.2935
0.70969	3.3646	0.71096	2.2879
0.71039	3.365	0.71166	2.2817
0.7111	3.365	0.71236	2.2755
0.7118	3.3653	0.71306	2.2706
0.71236	3.365	0.71376	2.265
0.71306	3.365	0.71447	2.2585
0.71376	3.3656	0.71517	2.2535
0.71447	3.365	0.71587	2.2464
0.71517	3.365	0.71657	2.2418
0.71587	3.3653	0.71728	2.2356
0.71657	3.365	0.71798	2.2303
0.71728	3.365	0.71868	2.2238
0.71798	3.3656	0.71938	2.2166
0.71868	3.3653	0.72008	2.2104
0.71938	3.3653	0.72079	2.2052
0.72008	3.3656	0.72135	2.1999
0.72079	3.3656
0.72149	3.3659
0.72219	3.3653
0.72289	3.3656
0.7236	3.365
0.7243	3.3653
0.725	3.3653
0.7257	3.3656
0.7264	3.365
0.72711	3.3653
0.72781	3.3653
0.72851	3.3653
0.72921	3.3653
0.72992	3.3659
0.73062	3.3656
0.73132	3.3653
0.73202	3.3653
0.73272	3.3653
0.73343	3.3653
0.73413	3.3656
0.73483	3.3656
0.73553	3.3659
0.73624	3.3656
0.73694	3.3656
0.73764	3.3656
0.73834	3.3656
0.73904	3.3656
0.73975	3.3656
0.74045	3.3659
0.74115	3.3659
0.74185	3.3656
0.74256	3.3659
0.74326	3.3662
0.74396	3.3662
0.74466	3.3662
0.74537	3.3665
0.74607	3.3659
0.74677	3.3662
0.74747	3.3662
0.74817	3.3659
0.74888	3.3662
0.74958	3.3662
0.75028	3.3662
0.75098	3.3665
0.75154	3.3659
0.75225	3.3668
0.75295	3.3665
0.75365	3.3665
0.75435	3.3665
0.75506	3.3659
0.75576	3.3659
0.75646	3.3662
0.75716	3.3659
0.75787	3.3662
0.75857	3.3665
0.75927	3.3662
0.75997	3.3662
0.76067	3.3662
0.76138	3.3668
0.76208	3.3665
0.76278	3.3662
0.76348	3.3662
0.76419	3.3665
0.76489	3.3662
0.76559	3.3668
0.76629	3.3665
0.76699	3.3662
0.7677	3.3665
0.7684	3.3665
0.7691	3.3665
0.7698	3.3659
0.77051	3.3665
0.77121	3.3665
0.77191	3.3668
0.77261	3.3668
0.77331	3.3668
0.77402	3.3668
0.77472	3.3665
0.77542	3.3662
0.77612	3.3668
0.77683	3.3668
0.77753	3.3668
0.77823	3.3662
0.77893	3.3671
0.77963	3.3668
0.78034	3.3662
0.78104	3.3665
0.78174	3.3665
0.78244	3.3668
0.78315	3.3668
0.78385	3.3671
0.78455	3.3662
0.78525	3.3671
0.78596	3.3668
0.78666	3.3665
0.78736	3.3668
0.78806	3.3665
0.78876	3.3674
0.78947	3.3671
0.79017	3.3668
0.79087	3.3665
0.79157	3.3668
0.79228	3.3674
0.79298	3.3665
0.79368	3.3668
0.79438	3.3665
0.79508	3.3671
0.79565	3.3668
0.79635	3.3674
0.79705	3.3674
0.79775	3.3671
0.79846	3.3671
0.79916	3.3671
0.79986	3.3674
0.80056	3.3668
0.80126	3.3671
0.80197	3.3674
0.80267	3.3671
0.80337	3.3674
0.80407	3.3671
0.80478	3.3671
0.80548	3.3677
0.80618	3.3668
0.80688	3.3671
0.80758	3.3677
0.80829	3.3671
0.80899	3.3671
0.80969	3.3677
0.81039	3.3671
0.8111	3.3677
0.8118	3.3668
0.8125	3.3674
0.8132	3.3677
0.8139	3.3677
0.81461	3.3674
0.81531	3.3674
0.81601	3.3677
0.81671	3.3677
0.81742	3.3677
0.81812	3.3677
0.81882	3.3677
0.81952	3.3677
0.82022	3.3674
0.82093	3.3674
0.82163	3.3674
0.82233	3.3677
0.82303	3.3674
0.82374	3.3677
0.82444	3.3681
0.82514	3.3677
0.82584	3.3677
0.82654	3.3677
0.82725	3.3677
0.82795	3.3681
0.82865	3.3684
0.82935	3.3677
0.83006	3.3684
0.83076	3.3677
0.83146	3.3684
0.83216	3.3677
0.83287	3.3684
0.83357	3.3681
0.83427	3.3677
0.83497	3.3681
0.83567	3.3677
0.83638	3.3677
0.83708	3.3684
0.83778	3.3684
0.83834	3.3681
0.83904	3.3681
0.83975	3.3681
0.84045	3.3681
0.84115	3.3681
0.84185	3.3677
0.84256	3.3681
0.84326	3.3687
0.84396	3.3684
0.84466	3.3687
0.84537	3.3681
0.84607	3.3684
0.84677	3.3684
0.84747	3.3684
0.84817	3.3687
0.84888	3.3681
0.84958	3.3687
0.85028	3.3681
0.85098	3.3687
0.85169	3.3684
0.85239	3.3684
0.85309	3.3687
0.85379	3.3681
0.85449	3.3684
0.8552	3.3684
0.8559	3.3687
0.8566	3.3684
0.8573	3.3687
0.85801	3.3687
0.85871	3.3681
0.85941	3.3687
0.86011	3.3687
0.86081	3.3687
0.86152	3.3687
0.86222	3.3687
0.86292	3.3684
0.86362	3.3687
0.86433	3.3687
0.86503	3.3687
0.86573	3.3684
0.86643	3.3687
0.86713	3.3687
0.86784	3.3687
0.86854	3.3687
0.86924	3.3687
0.86994	3.3687
0.87065	3.3687
0.87135	3.3687
0.87205	3.3687
0.87275	3.3687
0.87346	3.3687
0.87416	3.3687
0.87486	3.3687
0.87556	3.3687
0.87626	3.3687
0.87697	3.3687
0.87767	3.3687
0.87837	3.3687
0.87907	3.3687
0.87978	3.3687
0.88048	3.3687
0.88118	3.3687
0.88188	3.3687
0.88258	3.3687
0.88329	3.3687
0.88399	3.3687
0.88455	3.369
0.88525	3.3687
0.88596	3.3687
0.88666	3.3687
0.88736	3.3687
0.88806	3.3687
0.88876	3.369
0.88947	3.369
0.89017	3.369
0.89087	3.3687
0.89157	3.369
0.89228	3.3687
0.89298	3.3693
0.89368	3.3693
0.89438	3.3696
0.89508	3.369
0.89579	3.3693
0.89649	3.3696
0.89719	3.3693
0.89789	3.369
0.8986	3.3696
0.8993	3.3696
0.9	3.3696
0.9007	3.3696
0.9014	3.3693
0.90211	3.3693
0.90281	3.3696
0.90351	3.3696
0.90421	3.3696
0.90492	3.3699
0.90562	3.3699
0.90632	3.3696
0.90702	3.3699
0.90772	3.3696
0.90843	3.3699
0.90913	3.3705
0.90983	3.3702
0.91053	3.3702
0.91124	3.3699
0.91194	3.3705
0.91264	3.3699
0.91334	3.3702
0.91404	3.3702
0.91475	3.3705
0.91545	3.3705
0.91615	3.3705
0.91685	3.3705
0.91756	3.3702
0.91826	3.3708
0.91896	3.3705
0.91966	3.3705
0.92037	3.3702
0.92107	3.3705
0.92177	3.3705
0.92247	3.3705
0.92317	3.3705
0.92388	3.3708
0.92458	3.3705
0.92528	3.3715
0.92598	3.3705
0.92669	3.3708
0.92739	3.3708
0.92809	3.3712
0.92879	3.3712
0.92949	3.3712
0.93006	3.3705
0.93076	3.3715
0.93146	3.3712
0.93216	3.3712
0.93287	3.3715
0.93357	3.3715
0.93427	3.3715
0.93497	3.3715
0.93567	3.3715
0.93638	3.3712
0.93708	3.3715
0.93778	3.3715
0.93848	3.3715
0.93919	3.3712
0.93989	3.3715
0.94059	3.3715
0.94129	3.3715
0.94199	3.3721
0.9427	3.3718
0.9434	3.3715
0.9441	3.3715
0.9448	3.3715
0.94551	3.3721
0.94621	3.3718
0.94691	3.3724
0.94761	3.3718
0.94831	3.3721
0.94902	3.3721
0.94972	3.3724
0.95042	3.3724
0.95112	3.3724
0.95183	3.3724
0.95253	3.3724
0.95323	3.3721
0.95393	3.3724
0.95463	3.3724
0.95534	3.3724
0.95604	3.3724
0.95674	3.3724
0.95744	3.3724
0.95815	3.3724
0.95885	3.3727
0.95955	3.3724
0.96025	3.3724
0.96096	3.3724
0.96166	3.3724
0.96236	3.3724
0.96306	3.3724
0.96376	3.3727
0.96447	3.373
0.96517	3.3727
0.96587	3.3727
0.96657	3.3724
0.96728	3.3724
0.96798	3.3727
0.96868	3.3724
0.96938	3.3724
0.97008	3.3724
0.97079	3.3724
0.97149	3.3724
0.97219	3.3727
0.97275	3.3724
0.97346	3.3724
0.97416	3.3724
0.97486	3.3724
0.97556	3.3724
0.97626	3.3724
0.97697	3.3724
0.97767	3.3724
0.97837	3.3724
0.97907	3.3724
0.97978	3.3724
0.98048	3.3724
0.98118	3.3724
0.98188	3.3724
0.98258	3.3724
0.98329	3.3724
0.98399	3.3727
0.98469	3.3724
0.98539	3.3724
0.9861	3.3724
0.9868	3.3727
0.9875	3.3724
0.9882	3.3724
0.9889	3.3724
0.98961	3.3733
0.99031	3.3724
0.99101	3.3727
0.99171	3.3724
0.99242	3.3724
0.99312	3.3724
0.99382	3.3724
0.99452	3.3724
0.99522	3.3724
0.99593	3.3724
0.99663	3.3727
0.99733	3.3727
0.99803	3.373
0.99874	3.3724
0.99944	3.3724
1.00014	3.3727
1.00084	3.3724
1.00154	3.3727
1.00225	3.3724
1.00295	3.3727
1.00365	3.3724
1.00435	3.3727
1.00506	3.3727
1.00576	3.3727
1.00646	3.3724
1.00716	3.3727
1.00787	3.3724
1.00857	3.373
1.00927	3.3727
1.00997	3.3727
1.01067	3.3724
1.01138	3.3733
1.01208	3.3724
1.01278	3.3724
1.01348	3.3727
1.01419	3.373
1.01489	3.3727
1.01559	3.373
1.01615	3.373
1.01685	3.3727
1.01756	3.3733
1.01826	3.3733
1.01896	3.3727
1.01966	3.3733
1.02037	3.3733
1.02107	3.3733
1.02177	3.3733
1.02247	3.3733
1.02317	3.3736
1.02388	3.3733
1.02458	3.3733
1.02528	3.3736
1.02598	3.3733
1.02669	3.3733
1.02739	3.3733
1.02809	3.3733
1.02879	3.3733
1.02949	3.3733
1.0302	3.3733
1.0309	3.3733
1.0316	3.3733
1.0323	3.3733
1.03301	3.3733
1.03371	3.3733
1.03441	3.3733
1.03511	3.3733
1.03581	3.3733
1.03652	3.3733
1.03722	3.3739
1.03792	3.3733
1.03862	3.3739
1.03933	3.3736
1.04003	3.3739
1.04073	3.3733
1.04143	3.3743
1.04213	3.3743
1.04284	3.3743
1.04354	3.3739
1.04424	3.3743
1.04494	3.3743
1.04565	3.3739
1.04635	3.3736
1.04705	3.3743
1.04775	3.3743
1.04846	3.3743
1.04916	3.3743
1.04986	3.3743
1.05056	3.3743
1.05126	3.3743
1.05197	3.3743
1.05267	3.3743
1.05337	3.3743
1.05407	3.3743
1.05478	3.3743
1.05548	3.3743
1.05618	3.3743
1.05688	3.3743
1.05758	3.3743
1.05829	3.3749
1.05885	3.3743
1.05955	3.3746
1.06025	3.3746
1.06096	3.3743
1.06166	3.3743
1.06236	3.3743
1.06306	3.3743
1.06376	3.3746
1.06447	3.3749
1.06517	3.3752
1.06587	3.3746
1.06657	3.3749
1.06728	3.3746
1.06798	3.3752
1.06868	3.3752
1.06938	3.3746
1.07008	3.3752
1.07079	3.3752
1.07149	3.3749
1.07219	3.3746
1.07289	3.3752
1.0736	3.3749
1.0743	3.3752
1.075	3.3752
1.0757	3.3752
1.0764	3.3752
1.07711	3.3755
1.07781	3.3752
1.07851	3.3752
1.07921	3.3752
1.07992	3.3752
1.08062	3.3752
1.08132	3.3752
1.08202	3.3752
1.08272	3.3752
1.08343	3.3752
1.08413	3.3752
1.08483	3.3755
1.08553	3.3755
1.08624	3.3752
1.08694	3.3758
1.08764	3.3758
1.08834	3.3755
1.08904	3.3755
1.08975	3.3755
1.09045	3.3752
1.09115	3.3752
1.09185	3.3755
1.09256	3.3761
1.09326	3.3761
1.09396	3.3755
1.09466	3.3758
1.09537	3.3758
1.09607	3.3761
1.09677	3.3761
1.09747	3.3761
1.09817	3.3761
1.09888	3.3761
1.09958	3.3761
1.10028	3.3761
1.10098	3.3761
1.10169	3.3761
1.10239	3.3761
1.10309	3.3761
1.10365	3.3761
1.10435	3.3761
1.10506	3.3764
1.10576	3.3764
1.10646	3.3764
1.10716	3.3761
1.10787	3.3764
1.10857	3.3761
1.10927	3.3764
1.10997	3.3761
1.11067	3.377
1.11138	3.3767
1.11208	3.3767
1.11278	3.3767
1.11348	3.377
1.11419	3.3764
1.11489	3.377
1.11559	3.377
1.11629	3.377
1.11699	3.3764
1.1177	3.3767
1.1184	3.377
1.1191	3.377
1.1198	3.377
1.12051	3.377
1.12121	3.3767
1.12191	3.377
1.12261	3.377
1.12331	3.3767
1.12402	3.3767
1.12472	3.377
1.12542	3.3767
1.12612	3.377
1.12683	3.3767
1.12753	3.3767
1.12823	3.3767
1.12893	3.3767
1.12963	3.377
1.13034	3.377
1.13104	3.377
1.13174	3.3767
1.13244	3.377
1.13315	3.3764
1.13385	3.377
1.13455	3.3767
1.13525	3.3764
1.13596	3.377
1.13666	3.3767
1.13736	3.377
1.13806	3.3767
1.13876	3.3767
1.13947	3.377
1.14017	3.3767
1.14087	3.377
1.14157	3.3767
1.14228	3.3767
1.14298	3.377
1.14368	3.377
1.14438	3.377
1.14508	3.377
1.14579	3.3767
1.14649	3.377
1.14719	3.377
1.14789	3.377
1.1486	3.3767
1.1493	3.3767
1.15	3.377
1.15056	3.377
1.15126	3.377
1.15197	3.377
1.15267	3.377
1.15337	3.377
1.15407	3.377
1.15478	3.377
1.15548	3.377
1.15618	3.377
1.15688	3.377
1.15758	3.377
1.15829	3.3774
1.15899	3.377
1.15969	3.3774
1.16039	3.377
1.1611	3.3774
1.1618	3.377
1.1625	3.3774
1.1632	3.378
1.1639	3.377
1.16461	3.3774
1.16531	3.3774
1.16601	3.377
1.16671	3.3774
1.16742	3.3777
1.16812	3.3777
1.16882	3.378
1.16952	3.3777
1.17022	3.3777
1.17093	3.377
1.17163	3.3777
1.17233	3.378
1.17303	3.3777
1.17374	3.378
1.17444	3.3777
1.17514	3.378
1.17584	3.378
1.17654	3.378
1.17725	3.3777
1.17795	3.378
1.17865	3.378
1.17935	3.378
1.18006	3.378
1.18076	3.378
1.18146	3.378
1.18216	3.378
1.18287	3.378
1.18357	3.378
1.18427	3.378
1.18497	3.378
1.18567	3.378
1.18638	3.378
1.18708	3.378
1.18778	3.378
1.18848	3.3783
1.18919	3.3783
1.18989	3.378
1.19059	3.378
1.19129	3.378
1.19199	3.378
1.1927	3.378
1.1934	3.378
1.1941	3.378
1.1948	3.3783
1.19537	3.378
1.19607	3.378
1.19677	3.3783
1.19747	3.378
1.19817	3.3789
1.19888	3.3786
1.19958	3.378
1.20028	3.378
1.20098	3.3786
1.20169	3.378
1.20239	3.3789
1.20309	3.3789
1.20379	3.3789
1.20449	3.3783
1.2052	3.3789
1.2059	3.3789
1.2066	3.3789
1.2073	3.3783
1.20801	3.3786
1.20871	3.3789
1.20941	3.3786
1.21011	3.3786
1.21081	3.3786
1.21152	3.3786
1.21222	3.3789
1.21292	3.3786
1.21362	3.3789
1.21433	3.3789
1.21503	3.3789
1.21573	3.3789
1.21643	3.3789
1.21713	3.3789
1.21784	3.3789
1.21854	3.3789
1.21924	3.3789
1.21994	3.3789
1.22065	3.3789
1.22135	3.3789
1.22205	3.3789
1.22275	3.3789
1.22346	3.3789
1.22416	3.3789
1.22486	3.3789
1.22556	3.3789
1.22626	3.3792
1.22697	3.3789
1.22767	3.3792
1.22837	3.3789
1.22907	3.3789
1.22978	3.3789
1.23048	3.3789
1.23118	3.3792
1.23188	3.3789
1.23258	3.3795
1.23329	3.3795
1.23399	3.3795
1.23469	3.3792
1.23539	3.3798
1.2361	3.3798
1.2368	3.3798
1.2375	3.3798
1.2382	3.3798
1.2389	3.3795
1.23961	3.3798
1.24017	3.3795
1.24087	3.3798
1.24157	3.3798
1.24228	3.3795
1.24298	3.3798
1.24368	3.3798
1.24438	3.3798
1.24508	3.3798
1.24579	3.3798
1.24649	3.3798
1.24719	3.3798
1.24789	3.3798
1.2486	3.3798
1.2493	3.3801
1.25	3.3798
1.2507	3.3798
1.2514	3.3801
1.25211	3.3798
1.25281	3.3808
1.25351	3.3801
1.25421	3.3805
1.25492	3.3801
1.25562	3.3801
1.25632	3.3805
1.25702	3.3801
1.25772	3.3805
1.25843	3.3808
1.25913	3.3805
1.25983	3.3805
1.26053	3.3801
1.26124	3.3805
1.26194	3.3801
1.26264	3.3805
1.26334	3.3808
1.26404	3.3808
1.26475	3.3801
1.26545	3.3805
1.26615	3.3808
1.26685	3.3805
1.26756	3.3801
1.26826	3.3808
1.26896	3.3805
1.26966	3.3805
1.27037	3.3808
1.27107	3.3808
1.27177	3.3805
1.27247	3.3808
1.27317	3.3808
1.27388	3.3805
1.27472	3.3808
1.27542	3.3811
1.27612	3.3808
1.27683	3.3808
1.27753	3.3808
1.27823	3.3811
1.27893	3.3811
1.27963	3.3811
1.28034	3.3811
1.28104	3.3811
1.28174	3.3811
1.28244	3.3811
1.28315	3.3811
1.28385	3.3808
1.28455	3.3811
1.28525	3.3811
1.28581	3.3817
1.28652	3.3817
1.28722	3.3814
1.28792	3.3817
1.28862	3.3814
1.28933	3.3814
1.29003	3.3817
1.29073	3.3814
1.29143	3.3817
1.29213	3.3814
1.29284	3.3817
1.29354	3.3817
1.29424	3.3814
1.29494	3.3817
1.29565	3.382
1.29635	3.3817
1.29705	3.382
1.29775	3.3817
1.29846	3.3817
1.29916	3.3817
1.29986	3.3817
1.30056	3.382
1.30126	3.3823
1.30197	3.3817
1.30267	3.3817
1.30337	3.3817
1.30407	3.3823
1.30478	3.3826
1.30548	3.3826
1.30618	3.382
1.30688	3.382
1.30758	3.3826
1.30829	3.3817
1.30899	3.382
1.30969	3.3817
1.31039	3.3823
1.3111	3.382
1.3118	3.3823
1.3125	3.3826
1.3132	3.3826
1.3139	3.3826
1.31461	3.382
1.31531	3.3817
1.31601	3.3823
1.31671	3.3826
1.31742	3.3826
1.31812	3.3826
1.31882	3.3826
1.31952	3.3826
1.32022	3.3826
1.32093	3.3826
1.32163	3.3826
1.32233	3.3826
1.32303	3.3823
1.32374	3.3826
1.32444	3.3823
1.32514	3.3826
1.32584	3.3826
1.32654	3.3823
1.32725	3.3823
1.32795	3.3823
1.32865	3.3826
1.32935	3.3826
1.33006	3.3826
1.33062	3.3826
1.33132	3.3826
1.33202	3.3826
1.33272	3.3826
1.33343	3.3826
1.33413	3.3826
1.33483	3.3826
1.33553	3.3826
1.33624	3.3826
1.33694	3.3826
1.33764	3.3826
1.33834	3.3826
1.33904	3.3826
1.33975	3.3826
1.34045	3.3826
1.34115	3.3826
1.34185	3.3826
1.34256	3.3826
1.34326	3.3826
1.34396	3.3829
1.34466	3.3826
1.34537	3.3829
1.34607	3.3829
1.34677	3.3826
1.34747	3.3826
1.34817	3.3826
1.34888	3.3829
1.34958	3.3826
1.35028	3.3826
1.35098	3.3829
1.35169	3.3826
1.35239	3.3829
1.35309	3.3829
1.35379	3.3826
1.35449	3.3829
1.3552	3.3836
1.3559	3.3836
1.3566	3.3829
1.3573	3.3832
1.35801	3.3832
1.35871	3.3829
1.35941	3.3832
1.36011	3.3836
1.36081	3.3836
1.36152	3.3832
1.36222	3.3832
1.36292	3.3829
1.36362	3.3829
1.36433	3.3839
1.36503	3.3836
1.36573	3.3836
1.36643	3.3836
1.36713	3.3832
1.36784	3.3836
1.36854	3.3836
1.36924	3.3836
1.36994	3.3836
1.37065	3.3836
1.37135	3.3836
1.37205	3.3832
1.37275	3.3832
1.37346	3.3839
1.37416	3.3839
1.37472	3.3839
1.37542	3.3842
1.37612	3.3845
1.37683	3.3842
1.37753	3.3842
1.37823	3.3842
1.37893	3.3845
1.37963	3.3842
1.38034	3.3842
1.38104	3.3845
1.38174	3.3845
1.38244	3.3842
1.38315	3.3845
1.38385	3.3845
1.38455	3.3839
1.38525	3.3842
1.38596	3.3845
1.38666	3.3845
1.38736	3.3845
1.38806	3.3848
1.38876	3.3845
1.38947	3.3845
1.39017	3.3848
1.39087	3.3851
1.39157	3.3845
1.39228	3.3848
1.39298	3.3848
1.39368	3.3848
1.39438	3.3851
1.39508	3.3848
1.39579	3.3848
[truncated: 1,030 more rows]
