# Supplementary material for: Aluminum foil negative electrodes with multiphase microstructure for all-solid-state Li-ion batteries
Source: Nat Commun. 2023 Jul 18;14:3975. doi: 10.1038/s41467-023-39685-x (PMC10354103; doi:10.1038/s41467-023-39685-x)
Supplement: Supplementary file 3 — Source Data [file 41467_2023_39685_MOESM3_ESM.zip › S4 Liquid Cells.xlsx]

## Sheet: S4 A Al Volt.
Cycle 1					Cycle 2					Cycle 10					Cycle 50
Charge Areal Capacity	Voltage	Discharge Areal Capacity	Voltage		Charge Areal Capacity	Voltage	Discharge Areal Capacity	Voltage		Charge Areal Capacity	Voltage	Discharge Areal Capacity	Voltage		Charge Areal Capacity	Voltage	Discharge Areal Capacity	Voltage
(mAh/cm2)	(V)	(mAh/cm2)	(V)		(mAh/cm2)	(V)	(mAh/cm2)	(V)		(mAh/cm2)	(V)	(mAh/cm2)	(V)		(mAh/cm2)	(V)	(mAh/cm2)	(V)
0	1.2063	0	0.35		0	0.723	0	0.3485		0	0.678	0	0.3578		0	0.5605	0	0.2462
0.000530516	0.909	0.000530516	0.3544		0.000530516	0.4331	0.000530516	0.3522		0.00274	0.4998	0.00274	0.3711		0.00274	0.2719	0.00274	0.257
0.00115	0.7072	0.00115	0.3581		0.00115	0.231	0.00115	0.3565		0.00557	0.3023	0.00557	0.385		0.00557	0.1407	0.00557	0.266
0.00168	0.5745	0.00168	0.3606		0.00168	0.1345	0.00168	0.3593		0.00831	0.2031	0.00831	0.3934		0.00831	0.1531	0.00831	0.2728
0.00221	0.4929	0.00221	0.363		0.00221	0.1764	0.0023	0.3618		0.01114	0.1491	0.01114	0.399		0.01114	0.2102	0.01114	0.2803
0.00274	0.4216	0.00283	0.3649		0.00283	0.2338	0.00283	0.363		0.01388	0.1262	0.01388	0.4049		0.01388	0.2201	0.01388	0.2855
0.00336	0.3581	0.00336	0.3661		0.00336	0.2527	0.00336	0.3646		0.01662	0.1606	0.01662	0.4089		0.01662	0.2313	0.01662	0.2908
0.00389	0.301	0.00389	0.3683		0.00389	0.2635	0.00398	0.3655		0.01945	0.2055	0.01945	0.4126		0.01945	0.2384	0.01945	0.2967
0.00442	0.2551	0.00442	0.3692		0.00442	0.2706	0.00451	0.3674		0.02219	0.2272	0.02219	0.4154		0.02219	0.24	0.02219	0.3004
0.00504	0.2068	0.00504	0.3711		0.00504	0.2744	0.00504	0.3677		0.02502	0.2378	0.02502	0.4179		0.02502	0.2424	0.02502	0.3054
0.00557	0.1618	0.00557	0.373		0.00557	0.2784	0.00566	0.3699		0.02776	0.2458	0.02776	0.4207		0.02776	0.244	0.02776	0.3085
0.0061	0.1423	0.0061	0.3745		0.0061	0.2812	0.00619	0.3705		0.0305	0.2508	0.0305	0.4219		0.0305	0.2449	0.03059	0.3125
0.00663	0.1798	0.00672	0.3757		0.00672	0.2834	0.00672	0.372		0.03333	0.2527	0.03333	0.4241		0.03333	0.2465	0.03333	0.3159
0.00725	0.2015	0.00725	0.377		0.00725	0.2858	0.00725	0.3739		0.03608	0.2567	0.03608	0.425		0.03608	0.2458	0.03608	0.3193
0.00778	0.2161	0.00778	0.3785		0.00778	0.2874	0.00787	0.3742		0.0389	0.2586	0.0389	0.4269		0.0389	0.2452	0.0389	0.3227
0.00831	0.2251	0.0084	0.3804		0.00831	0.2892	0.0084	0.3751		0.04165	0.261	0.04165	0.4275		0.04165	0.2455	0.04165	0.3258
0.00893	0.2313	0.00893	0.3813		0.00893	0.2902	0.00893	0.3767		0.04439	0.2617	0.04439	0.4281		0.04439	0.2465	0.04447	0.3289
0.00946	0.2365	0.00946	0.3823		0.00946	0.2902	0.00955	0.3773		0.04722	0.2632	0.04722	0.43		0.04722	0.2465	0.04722	0.332
0.00999	0.2403	0.00999	0.3844		0.00999	0.2914	0.01017	0.3788		0.04996	0.2648	0.04996	0.4309		0.04996	0.2474	0.04996	0.3342
0.01061	0.2421	0.01061	0.385		0.01061	0.2933	0.0107	0.3795		0.05279	0.266	0.05279	0.4312		0.05279	0.2471	0.05279	0.3367
0.01114	0.2449	0.01114	0.3869		0.01114	0.2939	0.01123	0.3807		0.05553	0.2666	0.05553	0.4319		0.05553	0.2468	0.05553	0.3398
0.01167	0.2468	0.01167	0.3878		0.01167	0.2961	0.01176	0.3813		0.05827	0.2669	0.05827	0.4325		0.05836	0.2493	0.05836	0.3416
0.0122	0.2483	0.01229	0.3903		0.01229	0.2961	0.01238	0.3823		0.0611	0.2675	0.0611	0.4328		0.0611	0.2486	0.0611	0.3447
0.01282	0.2505	0.01282	0.3897		0.01282	0.2967	0.01291	0.3832		0.06384	0.2688	0.06384	0.4334		0.06384	0.2477	0.06384	0.3475
0.01335	0.252	0.01335	0.3912		0.01335	0.2967	0.01344	0.3838		0.06667	0.27	0.06667	0.4343		0.06667	0.2477	0.06667	0.3494
0.01388	0.252	0.01397	0.3928		0.01397	0.2976	0.01406	0.3854		0.06941	0.2706	0.06941	0.434		0.06941	0.2477	0.06941	0.3513
0.0145	0.2533	0.0145	0.3937		0.0145	0.297	0.01459	0.386		0.07215	0.271	0.07215	0.434		0.07224	0.248	0.07224	0.3537
0.01503	0.2545	0.01503	0.395		0.01503	0.2979	0.01512	0.3869		0.07498	0.2716	0.07498	0.4343		0.07498	0.2477	0.07498	0.3559
0.01556	0.2551	0.01565	0.3956		0.01556	0.2989	0.01574	0.3878		0.07772	0.2719	0.07772	0.4343		0.07772	0.2486	0.07781	0.3587
0.01609	0.2561	0.01618	0.3971		0.01618	0.2989	0.01627	0.3878		0.08055	0.2722	0.08055	0.4343		0.08055	0.2486	0.08055	0.3606
0.01671	0.2564	0.01671	0.3981		0.01671	0.2995	0.0168	0.3885		0.08329	0.2725	0.08329	0.4346		0.08329	0.2477	0.08329	0.3633
0.01724	0.2576	0.01724	0.399		0.01724	0.3001	0.01733	0.3897		0.08603	0.2725	0.08603	0.4346		0.08612	0.2489	0.08612	0.3649
0.01777	0.2589	0.01786	0.399		0.01786	0.3007	0.01795	0.3903		0.08886	0.2728	0.08886	0.4346		0.08886	0.2493	0.08886	0.3664
0.01839	0.2604	0.01839	0.3993		0.01839	0.3007	0.01848	0.3909		0.0916	0.2734	0.0916	0.435		0.0916	0.2496	0.09169	0.3692
0.01892	0.2607	0.01892	0.4002		0.01892	0.301	0.01901	0.3912		0.09443	0.2741	0.09443	0.4353		0.09443	0.2499	0.09443	0.3708
0.01945	0.2613	0.01954	0.4009		0.01954	0.3013	0.01963	0.3922		0.09717	0.2737	0.09717	0.435		0.09717	0.2502	0.09717	0.372
0.01998	0.2617	0.02007	0.4018		0.02007	0.3016	0.02016	0.3922		0.09991	0.2744	0.09991	0.435		0.1	0.2508	0.1	0.3742
0.0206	0.2617	0.0206	0.4027		0.0206	0.3026	0.02069	0.3925		0.10274	0.275	0.10274	0.435		0.10274	0.2502	0.10274	0.3761
0.02113	0.2617	0.02122	0.4036		0.02113	0.3029	0.02131	0.3934		0.10548	0.2759	0.10548	0.4346		0.10548	0.2514	0.10557	0.3776
0.02166	0.2623	0.02175	0.4046		0.02175	0.3029	0.02184	0.3937		0.10831	0.2756	0.10831	0.4353		0.10831	0.2514	0.10831	0.3804
0.02228	0.2632	0.02228	0.4046		0.02228	0.3029	0.02237	0.3937		0.11105	0.2762	0.11105	0.4346		0.11105	0.2517	0.11105	0.3813
0.02281	0.2632	0.0229	0.4055		0.02281	0.3032	0.0229	0.3943		0.1138	0.2759	0.1138	0.4346		0.11388	0.2511	0.11388	0.3829
0.02334	0.2641	0.02343	0.4055		0.02343	0.3041	0.02352	0.3953		0.11663	0.2765	0.11663	0.4346		0.11663	0.2508	0.11663	0.3854
0.02396	0.2644	0.02396	0.4058		0.02396	0.3041	0.02405	0.3965		0.11937	0.2768	0.11937	0.4343		0.11937	0.2511	0.11945	0.3869
0.02449	0.2644	0.02449	0.4064		0.02449	0.3044	0.02458	0.3965		0.1222	0.2775	0.1222	0.4343		0.1222	0.2508	0.1222	0.39
0.02502	0.2648	0.02511	0.4074		0.02511	0.3044	0.0252	0.3971		0.12494	0.2775	0.12494	0.434		0.12494	0.2514	0.12503	0.39
0.02555	0.2651	0.02564	0.4074		0.02564	0.3044	0.02573	0.3978		0.12768	0.2775	0.12768	0.4343		0.12777	0.2514	0.12777	0.3916
0.02617	0.2651	0.02617	0.4077		0.02617	0.3047	0.02626	0.3981		0.13051	0.2775	0.13051	0.434		0.13051	0.2514	0.13051	0.3937
0.0267	0.2654	0.02679	0.4083		0.02679	0.3051	0.02679	0.3981		0.13325	0.2784	0.13325	0.4343		0.13334	0.2514	0.13334	0.3953
0.02723	0.2654	0.02732	0.4083		0.02732	0.3051	0.02741	0.3984		0.13608	0.2778	0.13599	0.434		0.13608	0.2514	0.13608	0.3971
0.02785	0.266	0.02785	0.4089		0.02785	0.3054	0.02794	0.3984		0.13882	0.2784	0.13882	0.4343		0.13882	0.2524	0.13891	0.399
0.02838	0.266	0.02847	0.4092		0.02838	0.3054	0.02847	0.3984		0.14156	0.279	0.14156	0.4337		0.14165	0.2514	0.14165	0.399
0.02891	0.266	0.029	0.4102		0.029	0.3054	0.02909	0.3987		0.14439	0.279	0.14439	0.434		0.14439	0.2517	0.14439	0.4009
0.02953	0.2666	0.02953	0.4102		0.02953	0.3057	0.02962	0.3987		0.14713	0.2793	0.14713	0.4343		0.14722	0.2514	0.14722	0.4027
0.03006	0.2666	0.03015	0.4108		0.03006	0.3054	0.03015	0.399		0.14996	0.2793	0.14987	0.4337		0.14996	0.2514	0.14996	0.4046
0.03059	0.2666	0.03068	0.4111		0.03068	0.306	0.03077	0.3999		0.1527	0.2796	0.1527	0.4337		0.1527	0.2527	0.15279	0.4058
0.03112	0.2663	0.03121	0.4108		0.03121	0.3057	0.0313	0.399		0.15544	0.2796	0.15544	0.4337		0.15553	0.252	0.15553	0.4074
0.03174	0.2666	0.03174	0.4108		0.03174	0.3063	0.03183	0.3993		0.15827	0.2796	0.15827	0.4337		0.15827	0.2517	0.15827	0.4089
0.03227	0.2669	0.03236	0.4111		0.03236	0.306	0.03236	0.3999		0.16101	0.2796	0.16101	0.4334		0.1611	0.2527	0.1611	0.4108
0.0328	0.2675	0.03289	0.4111		0.03289	0.3069	0.03298	0.3999		0.16384	0.2803	0.16375	0.4331		0.16384	0.2524	0.16384	0.4117
0.03342	0.2675	0.03342	0.4114		0.03342	0.3069	0.03351	0.3999		0.16658	0.2796	0.16658	0.4334		0.16658	0.2527	0.16667	0.4139
0.03395	0.2675	0.03404	0.4111		0.03395	0.3069	0.03404	0.3999		0.16932	0.2799	0.16932	0.4334		0.16941	0.2527	0.16941	0.4148
0.03448	0.2682	0.03457	0.4114		0.03457	0.3069	0.03466	0.4005		0.17215	0.2799	0.17215	0.4325		0.17215	0.2533	0.17224	0.416
0.03501	0.2682	0.0351	0.4117		0.0351	0.3069	0.03519	0.4009		0.17489	0.2799	0.17489	0.4331		0.17498	0.253	0.17498	0.4167
0.03563	0.2679	0.03572	0.4117		0.03563	0.3072	0.03572	0.4009		0.17772	0.2803	0.17763	0.4328		0.17772	0.2536	0.17772	0.4185
0.03616	0.2685	0.03625	0.4117		0.03625	0.3069	0.03634	0.4015		0.18046	0.2799	0.18046	0.4334		0.18046	0.2536	0.18055	0.4207
0.03669	0.2685	0.03678	0.412		0.03678	0.3069	0.03687	0.4018		0.18321	0.2815	0.18321	0.4328		0.18329	0.2539	0.18329	0.421
0.03731	0.2688	0.03731	0.412		0.03731	0.3072	0.0374	0.4018		0.18603	0.2821	0.18603	0.4331		0.18603	0.2536	0.18612	0.4232
0.03784	0.2694	0.03793	0.412		0.03793	0.3069	0.03793	0.4018		0.18878	0.2821	0.18878	0.4328		0.18886	0.2539	0.18886	0.4241
0.03837	0.2694	0.03846	0.4123		0.03846	0.3075	0.03855	0.4021		0.1916	0.2821	0.19152	0.4331		0.1916	0.2542	0.1916	0.425
0.03899	0.2697	0.03899	0.4126		0.03899	0.3078	0.03908	0.4027		0.19435	0.2824	0.19435	0.4331		0.19443	0.2539	0.19443	0.4269
0.03952	0.2697	0.03961	0.4129		0.03961	0.3085	0.03961	0.403		0.19709	0.2824	0.19709	0.4325		0.19718	0.2545	0.19718	0.4275
0.04005	0.27	0.04014	0.4123		0.04014	0.3085	0.04023	0.4027		0.19992	0.2815	0.19992	0.4328		0.19992	0.2542	0.2	0.4278
0.04058	0.2697	0.04067	0.4136		0.04067	0.3075	0.04076	0.403		0.20266	0.2815	0.20266	0.4328		0.20275	0.2548	0.20275	0.4297
0.0412	0.27	0.04129	0.4133		0.0412	0.3085	0.04129	0.403		0.20549	0.2818	0.2054	0.4325		0.20549	0.2551	0.20558	0.4315
0.04173	0.27	0.04182	0.4136		0.04182	0.3088	0.04182	0.4033		0.20823	0.2818	0.20823	0.4322		0.20832	0.2548	0.20832	0.4319
0.04226	0.2703	0.04235	0.4139		0.04235	0.3088	0.04244	0.4027		0.21097	0.2818	0.21097	0.4322		0.21106	0.2555	0.21106	0.4334
0.04288	0.2703	0.04297	0.4139		0.04288	0.3078	0.04297	0.4036		0.2138	0.2818	0.2138	0.4319		0.2138	0.2558	0.21389	0.4343
0.04341	0.2706	0.0435	0.4139		0.0435	0.3078	0.0435	0.403		0.21654	0.2821	0.21654	0.4319		0.21663	0.2551	0.21663	0.4359
0.04394	0.2703	0.04403	0.4139		0.04403	0.3088	0.04412	0.4033		0.21937	0.283	0.21928	0.4319		0.21937	0.2551	0.21946	0.4371
0.04447	0.2703	0.04465	0.4139		0.04456	0.3082	0.04465	0.4036		0.22211	0.2824	0.22211	0.4322		0.2222	0.2555	0.2222	0.4381
0.04509	0.2706	0.04518	0.4139		0.04518	0.3082	0.04518	0.4033		0.22485	0.2827	0.22485	0.4325		0.22494	0.2555	0.22494	0.4393
0.04562	0.2706	0.04571	0.4139		0.04571	0.3085	0.0458	0.4036		0.22768	0.2824	0.22768	0.4325		0.22768	0.2558	0.22777	0.4408
0.04615	0.2706	0.04624	0.4142		0.04624	0.3091	0.04633	0.4033		0.23042	0.283	0.23042	0.4319		0.23051	0.2564	0.23051	0.4412
0.04677	0.271	0.04686	0.4139		0.04686	0.3091	0.04686	0.4033		0.23325	0.283	0.23316	0.4322		0.23325	0.2561	0.23334	0.4421
0.0473	0.2713	0.04739	0.4142		0.04739	0.3085	0.04739	0.403		0.23599	0.2824	0.23599	0.4319		0.23608	0.2558	0.23608	0.4427
0.04783	0.2706	0.04792	0.4142		0.04792	0.3091	0.04801	0.4036		0.23873	0.2824	0.23873	0.4319		0.23882	0.2558	0.23882	0.4436
0.04845	0.271	0.04854	0.4151		0.04845	0.3088	0.04854	0.4036		0.24156	0.2824	0.24156	0.4315		0.24165	0.2558	0.24165	0.4452
0.04898	0.2713	0.04907	0.4142		0.04907	0.3088	0.04907	0.4036		0.2443	0.283	0.2443	0.4322		0.24439	0.257	0.24439	0.4467
0.04951	0.2713	0.0496	0.4145		0.0496	0.3091	0.04969	0.404		0.24713	0.283	0.24704	0.4312		0.24713	0.2567	0.24722	0.4477
0.05005	0.2713	0.05022	0.4154		0.05013	0.3094	0.05022	0.4036		0.24987	0.2834	0.24987	0.4312		0.24996	0.2561	0.24996	0.4483
0.05066	0.2713	0.05075	0.4151		0.05075	0.3097	0.05075	0.404		0.25261	0.2834	0.25261	0.4312		0.2527	0.2573	0.25279	0.4492
0.05119	0.2713	0.05128	0.4151		0.05128	0.3097	0.05128	0.404		0.25544	0.2827	0.25544	0.4312		0.25553	0.2573	0.25553	0.4498
0.05173	0.2713	0.0519	0.4151		0.05181	0.3097	0.0519	0.404		0.25818	0.283	0.25818	0.4315		0.25827	0.2567	0.25827	0.4501
0.05234	0.2713	0.05243	0.4154		0.05243	0.31	0.05243	0.404		0.26101	0.2834	0.26093	0.4312		0.26101	0.2573	0.2611	0.4514
0.05287	0.2713	0.05296	0.4154		0.05296	0.3097	0.05296	0.4036		0.26376	0.283	0.26376	0.4315		0.26384	0.2567	0.26384	0.452
0.05341	0.2713	0.05349	0.4148		0.05349	0.3097	0.05358	0.4043		0.2665	0.2834	0.2665	0.4309		0.26658	0.2576	0.26667	0.4529
0.05402	0.2719	0.05411	0.4154		0.05411	0.31	0.05411	0.4043		0.26933	0.2834	0.26933	0.4309		0.26941	0.2573	0.26941	0.4539
0.05455	0.2713	0.05464	0.4151		0.05464	0.3097	0.05464	0.4043		0.27207	0.2837	0.27207	0.4309		0.27215	0.2564	0.27215	0.4551
0.05509	0.2713	0.05517	0.4148		0.05517	0.31	0.05526	0.4046		0.2749	0.2837	0.27481	0.4309		0.27498	0.2567	0.27498	0.4557
0.05562	0.2713	0.05579	0.4151		0.0557	0.31	0.05579	0.4046		0.27764	0.2837	0.27764	0.4306		0.27773	0.2573	0.27773	0.456
0.05623	0.2716	0.05632	0.4151		0.05632	0.3103	0.05632	0.4046		0.28038	0.2834	0.28038	0.4309		0.28047	0.2567	0.28055	0.4567
0.05677	0.2713	0.05685	0.4151		0.05685	0.3103	0.05685	0.4046		0.28321	0.2843	0.28312	0.4306		0.2833	0.2573	0.2833	0.4576
0.0573	0.2713	0.05747	0.4154		0.05738	0.3103	0.05747	0.4046		0.28595	0.284	0.28595	0.4309		0.28604	0.2576	0.28604	0.4579
0.05791	0.2719	0.058	0.4154		0.058	0.31	0.058	0.4046		0.28878	0.284	0.28869	0.4306		0.28887	0.2567	0.28887	0.4582
0.05845	0.2722	0.05853	0.4154		0.05853	0.3103	0.05853	0.4046		0.29152	0.2846	0.29152	0.4306		0.29161	0.2576	0.29161	0.4585
0.05898	0.2713	0.05915	0.4148		0.05906	0.3103	0.05915	0.4046		0.29426	0.2843	0.29426	0.4306		0.29435	0.2576	0.29444	0.4588
0.05959	0.2713	0.05968	0.4154		0.05968	0.3106	0.05968	0.4046		0.29709	0.2843	0.297	0.4306		0.29718	0.2573	0.29718	0.4601
0.06013	0.2713	0.06021	0.4154		0.06021	0.3106	0.06021	0.4049		0.29983	0.2843	0.29983	0.4306		0.29992	0.2573	0.30001	0.4613
0.06066	0.2722	0.06074	0.4154		0.06074	0.3109	0.06074	0.4046		0.30266	0.2846	0.30257	0.4303		0.30275	0.2579	0.30275	0.4616
0.06119	0.2722	0.06136	0.4157		0.06136	0.3106	0.06136	0.4049		0.3054	0.2843	0.3054	0.43		0.30549	0.2573	0.30549	0.4619
0.06181	0.2722	0.06189	0.4151		0.06189	0.3103	0.06189	0.4049		0.30814	0.2849	0.30814	0.4306		0.30823	0.2576	0.30832	0.4622
0.06234	0.2713	0.06242	0.4148		0.06242	0.3103	0.06242	0.4049		0.31097	0.2849	0.31088	0.4303		0.31106	0.2582	0.31106	0.4619
0.06287	0.2713	0.06304	0.4154		0.06295	0.3106	0.06304	0.4052		0.31371	0.2849	0.31371	0.4303		0.3138	0.2582	0.31389	0.4625
0.06349	0.2713	0.06357	0.4157		0.06357	0.3106	0.06357	0.4052		0.31654	0.2852	0.31645	0.43		0.31663	0.2579	0.31663	0.4632
0.06402	0.2713	0.0641	0.4157		0.0641	0.3106	0.0641	0.4052		0.31928	0.2855	0.31928	0.4303		0.31937	0.2579	0.31937	0.4635
0.06455	0.2722	0.06472	0.4154		0.06463	0.3113	0.06472	0.4049		0.32202	0.2852	0.32202	0.4303		0.3222	0.2582	0.3222	0.4632
0.06517	0.2716	0.06525	0.4151		0.06525	0.3113	0.06525	0.4052		0.32485	0.2861	0.32476	0.4306		0.32494	0.2582	0.32494	0.4638
0.0657	0.2722	0.06578	0.416		0.06578	0.3119	0.06578	0.4049		0.32759	0.2861	0.32759	0.43		0.32768	0.2582	0.32777	0.4641
0.06623	0.2719	0.0664	0.4157		0.06631	0.3116	0.06631	0.4055		0.33042	0.2865	0.33033	0.43		0.33051	0.2582	0.33051	0.4641
0.06676	0.2713	0.06693	0.4154		0.06693	0.3116	0.06693	0.4055		0.33316	0.2858	0.33316	0.4303		0.33325	0.2582	0.33334	0.4641
0.06738	0.2719	0.06746	0.4157		0.06746	0.3116	0.06746	0.4055		0.33591	0.2861	0.33591	0.43		0.33608	0.2586	0.33608	0.4644
0.06791	0.2716	0.06799	0.4157		0.06799	0.3116	0.06799	0.4055		0.33873	0.2865	0.33865	0.4306		0.33882	0.2586	0.33882	0.4644
0.06844	0.2725	0.06861	0.4157		0.06861	0.3119	0.06861	0.4055		0.34148	0.2861	0.34148	0.4303		0.34156	0.2582	0.34165	0.4644
0.06906	0.2722	0.06914	0.416		0.06914	0.3122	0.06914	0.4055		0.34431	0.2861	0.34422	0.4306		0.34439	0.2586	0.34439	0.4644
0.06959	0.2719	0.06967	0.416		0.06967	0.3116	0.06967	0.4055		0.34705	0.2861	0.34705	0.4303		0.34713	0.2586	0.34722	0.4641
0.07012	0.2722	0.07029	0.4157		0.07021	0.3125	0.07021	0.4052		0.34979	0.2868	0.34979	0.4297		0.34996	0.2592	0.34996	0.4647
0.07074	0.2728	0.07082	0.4157		0.07082	0.3119	0.07082	0.4055		0.35262	0.2865	0.35253	0.4297		0.35271	0.2592	0.35271	0.4647
0.07127	0.2725	0.07135	0.416		0.07135	0.3119	0.07135	0.4052		0.35536	0.2861	0.35536	0.43		0.35553	0.2592	0.35553	0.4647
0.0718	0.2725	0.07197	0.416		0.07188	0.3122	0.07188	0.4055		0.35819	0.2868	0.3581	0.4303		0.35828	0.2592	0.35828	0.4644
0.07233	0.2725	0.0725	0.4157		0.0725	0.3122	0.0725	0.4055		0.36093	0.2871	0.36084	0.4303		0.36102	0.2592	0.3611	0.4647
0.07295	0.2722	0.07303	0.4157		0.07303	0.3119	0.07303	0.4058		0.36367	0.2871	0.36367	0.4306		0.36385	0.2592	0.36385	0.4644
0.07348	0.2728	0.07365	0.4157		0.07356	0.3119	0.07356	0.4058		0.3665	0.2865	0.36641	0.4306		0.36659	0.2592	0.36659	0.4647
0.07401	0.2728	0.07418	0.4157		0.07418	0.3125	0.0741	0.4052		0.36924	0.2874	0.36924	0.4297		0.36942	0.2592	0.36942	0.465
0.07463	0.2728	0.07471	0.416		0.07471	0.3122	0.07471	0.4061		0.37207	0.2865	0.37198	0.4306		0.37216	0.2598	0.37216	0.4653
0.07516	0.2728	0.07533	0.416		0.07524	0.3122	0.07524	0.4055		0.37481	0.2868	0.37472	0.4303		0.3749	0.2598	0.37499	0.4653
0.07569	0.2731	0.07586	0.416		0.07586	0.3125	0.07578	0.4058		0.37755	0.2874	0.37755	0.4306		0.37773	0.2604	0.37773	0.4653
0.07631	0.2725	0.07639	0.416		0.07639	0.3122	0.07639	0.4058		0.38038	0.2868	0.38029	0.4303		0.38047	0.2595	0.38056	0.465
0.07684	0.2725	0.07692	0.4157		0.07692	0.3122	0.07692	0.4061		0.38312	0.2874	0.38312	0.4306		0.3833	0.2604	0.3833	0.4653
0.07737	0.2725	0.07754	0.4164		0.07746	0.3128	0.07746	0.4061		0.38595	0.2877	0.38586	0.43		0.38604	0.2607	0.38604	0.465
0.0779	0.2728	0.07807	0.4164		0.07807	0.3125	0.07799	0.4058		0.38869	0.2871	0.3886	0.43		0.38878	0.2598	0.38887	0.4653
0.07852	0.2725	0.0786	0.4167		0.0786	0.3122	0.0786	0.4061		0.39143	0.2871	0.39143	0.43		0.39161	0.2598	0.39161	0.465
0.07905	0.2725	0.07922	0.4157		0.07914	0.3125	0.07914	0.4058		0.39426	0.2871	0.39417	0.4306		0.39435	0.2604	0.39444	0.4656
0.07958	0.2734	0.07975	0.416		0.07975	0.3122	0.07967	0.4058		0.397	0.2877	0.397	0.4306		0.39718	0.2598	0.39718	0.4653
0.0802	0.2731	0.08028	0.4164		0.08028	0.3122	0.08028	0.4064		0.39983	0.2877	0.39974	0.43		0.39992	0.2607	0.39992	0.4653
0.08073	0.2731	0.0809	0.416		0.08082	0.3128	0.08082	0.4061		0.40257	0.2877	0.40249	0.43		0.40275	0.261	0.40275	0.466
0.08126	0.2731	0.08143	0.416		0.08143	0.3125	0.08135	0.4058		0.40531	0.2877	0.40531	0.4294		0.40549	0.2607	0.40549	0.465
0.08179	0.2728	0.08196	0.4164		0.08196	0.3128	0.08196	0.4058		0.40814	0.288	0.40806	0.43		0.40823	0.2604	0.40832	0.466
0.08241	0.2734	0.08258	0.4167		0.0825	0.3128	0.0825	0.4058		0.41089	0.2877	0.41089	0.4303		0.41106	0.2604	0.41106	0.465
0.08294	0.2731	0.08311	0.4167		0.08311	0.3128	0.08303	0.4061		0.41371	0.2874	0.41363	0.43		0.4138	0.2604	0.41389	0.4653
0.08347	0.2728	0.08364	0.4167		0.08364	0.3128	0.08356	0.4058		0.41646	0.2877	0.41637	0.43		0.41663	0.2613	0.41663	0.4653
0.08409	0.2734	0.08418	0.4164		0.08418	0.3131	0.08418	0.4064		0.4192	0.2877	0.4192	0.43		0.41937	0.2613	0.41937	0.4656
0.08462	0.2728	0.08479	0.4167		0.08471	0.3125	0.08471	0.4061		0.42203	0.2874	0.42194	0.43		0.42211	0.2613	0.4222	0.465
0.08515	0.2731	0.08532	0.4167		0.08532	0.3125	0.08524	0.4058		0.42477	0.2877	0.42477	0.4303		0.42494	0.2613	0.42494	0.4653
0.08577	0.2731	0.08586	0.4167		0.08586	0.3125	0.08586	0.4061		0.4276	0.2874	0.42751	0.4303		0.42768	0.261	0.42777	0.4653
0.0863	0.2731	0.08647	0.4167		0.08639	0.3131	0.08639	0.4064		0.43034	0.2871	0.43025	0.43		0.43051	0.261	0.43051	0.4653
0.08683	0.2734	0.087	0.4167		0.087	0.3134	0.08692	0.4055		0.43308	0.2874	0.43308	0.4303		0.43326	0.2613	0.43326	0.465
0.08745	0.2734	0.08754	0.4167		0.08754	0.3125	0.08745	0.4058		0.43591	0.2883	0.43582	0.4303		0.436	0.261	0.43608	0.4653
0.08798	0.2737	0.08815	0.4164		0.08807	0.3125	0.08807	0.4058		0.43865	0.288	0.43856	0.43		0.43883	0.2613	0.43883	0.4656
0.08851	0.2737	0.08868	0.4167		0.08868	0.3128	0.0886	0.4061		0.44148	0.2874	0.44139	0.4294		0.44157	0.2613	0.44165	0.4653
0.08904	0.2737	0.08922	0.4167		0.08922	0.3125	0.08913	0.4061		0.44422	0.2874	0.44413	0.4303		0.4444	0.2613	0.4444	0.4653
0.08966	0.2734	0.08983	0.4164		0.08975	0.3125	0.08975	0.4055		0.44696	0.2877	0.44696	0.4306		0.44714	0.2623	0.44714	0.4656
0.09019	0.2737	0.09036	0.4167		0.09036	0.3134	0.09028	0.4061		0.44979	0.2877	0.4497	0.43		0.44997	0.2617	0.44997	0.4656
0.09072	0.2734	0.0909	0.4167		0.0909	0.3128	0.09081	0.4058		0.45253	0.2883	0.45244	0.43		0.45271	0.2617	0.45271	0.4653
0.09134	0.2737	0.09143	0.4167		0.09143	0.3128	0.09143	0.4061		0.45536	0.288	0.45527	0.43		0.45545	0.2617	0.45554	0.4656
0.09187	0.2737	0.09204	0.4164		0.09196	0.3134	0.09196	0.4061		0.4581	0.288	0.45801	0.4297		0.45828	0.2613	0.45828	0.4656
0.0924	0.2737	0.09258	0.4167		0.09258	0.3128	0.09249	0.4055		0.46084	0.2886	0.46084	0.4306		0.46102	0.2617	0.46111	0.4656
0.09302	0.2737	0.09311	0.4167		0.09311	0.3131	0.09302	0.4055		0.46367	0.2877	0.46358	0.4303		0.46385	0.2617	0.46385	0.4656
0.09355	0.2737	0.09372	0.4167		0.09364	0.3134	0.09364	0.4061		0.46641	0.2886	0.46632	0.4303		0.46659	0.2617	0.46659	0.466
0.09408	0.2737	0.09426	0.4167		0.09426	0.3131	0.09417	0.4058		0.46924	0.288	0.46915	0.4306		0.46933	0.2617	0.46942	0.4653
0.09461	0.2734	0.09479	0.4167		0.09479	0.3131	0.0947	0.4058		0.47198	0.288	0.47189	0.4303		0.47216	0.2623	0.47216	0.466
0.09523	0.2741	0.0954	0.4167		0.09532	0.3137	0.09532	0.4055		0.47472	0.2886	0.47472	0.43		0.4749	0.262	0.47499	0.4656
0.09576	0.2737	0.09594	0.4167		0.09594	0.3131	0.09585	0.4061		0.47755	0.2886	0.47746	0.43		0.47773	0.2626	0.47773	0.465
0.09629	0.2737	0.09647	0.4167		0.09647	0.3137	0.09638	0.4064		0.48029	0.2886	0.48021	0.43		0.48047	0.2623	0.48047	0.4663
0.09691	0.2741	0.09708	0.4167		0.097	0.3131	0.09691	0.4055		0.48312	0.2889	0.48304	0.43		0.4833	0.262	0.4833	0.466
0.09744	0.2741	0.09762	0.4164		0.09762	0.3128	0.09753	0.4058		0.48586	0.2883	0.48578	0.4303		0.48604	0.2623	0.48604	0.4656
0.09797	0.2737	0.09815	0.4164		0.09815	0.3134	0.09806	0.4058		0.48861	0.2883	0.48861	0.4306		0.48878	0.2623	0.48887	0.466
0.09859	0.2741	0.09868	0.4167		0.09868	0.3131	0.09859	0.4058		0.49144	0.288	0.49135	0.4297		0.49161	0.262	0.49161	0.466
0.09912	0.2737	0.0993	0.4164		0.09921	0.3131	0.09921	0.4058		0.49418	0.2883	0.49409	0.43		0.49435	0.2626	0.49444	0.4656
0.09965	0.2741	0.09983	0.4167		0.09983	0.3134	0.09974	0.4058		0.49701	0.2883	0.49692	0.4306		0.49718	0.2626	0.49718	0.466
0.10018	0.2741	0.10036	0.4167		0.10036	0.3131	0.10027	0.4061		0.49975	0.2886	0.49966	0.4303		0.49992	0.262	0.49992	0.466
0.1008	0.2741	0.10097	0.4167		0.10089	0.3134	0.1008	0.4055		0.50249	0.2889	0.50249	0.43		0.50266	0.262	0.50275	0.466
0.10133	0.2741	0.10151	0.4167		0.10151	0.3131	0.10142	0.4064		0.50532	0.2892	0.50523	0.4306		0.50549	0.2623	0.50549	0.466
0.10186	0.2744	0.10204	0.4167		0.10204	0.3134	0.10195	0.4055		0.50806	0.2892	0.50797	0.4303		0.50823	0.262	0.50832	0.466
0.10248	0.2737	0.10265	0.4167		0.10257	0.3134	0.10248	0.4064		0.51089	0.2896	0.5108	0.4303		0.51106	0.2623	0.51106	0.466
0.10301	0.2747	0.10319	0.4167		0.10319	0.3134	0.1031	0.4058		0.51363	0.2892	0.51354	0.4297		0.51381	0.2629	0.51381	0.466
0.10354	0.2747	0.10372	0.4164		0.10372	0.3131	0.10363	0.4061		0.51637	0.2892	0.51628	0.43		0.51655	0.262	0.51663	0.466
0.10416	0.2747	0.10433	0.4167		0.10425	0.3141	0.10416	0.4061		0.5192	0.2886	0.51911	0.43		0.51938	0.2629	0.51938	0.466
0.10469	0.2744	0.10487	0.4167		0.10487	0.3134	0.10469	0.4055		0.52194	0.2896	0.52185	0.43		0.52212	0.2626	0.52221	0.4663
0.10522	0.2753	0.1054	0.4167		0.1054	0.3134	0.10531	0.4058		0.52477	0.2889	0.52468	0.4303		0.52495	0.2629	0.52495	0.466
0.10584	0.2747	0.10601	0.4167		0.10593	0.3137	0.10584	0.4061		0.52751	0.2889	0.52742	0.4303		0.52769	0.2623	0.52769	0.466
0.10637	0.275	0.10655	0.4167		0.10646	0.3134	0.10637	0.4055		0.53025	0.2896	0.53016	0.43		0.53052	0.2623	0.53052	0.466
0.1069	0.2747	0.10708	0.4167		0.10708	0.3137	0.10699	0.4064		0.53308	0.2899	0.53299	0.4297		0.53326	0.2629	0.53326	0.466
0.10743	0.2744	0.10761	0.4167		0.10761	0.3141	0.10752	0.4061		0.53582	0.2892	0.53573	0.4303		0.536	0.2629	0.53609	0.466
0.10805	0.275	0.10823	0.4167		0.10814	0.3137	0.10805	0.4064		0.53865	0.2896	0.53856	0.4297		0.53883	0.2626	0.53883	0.466
0.10858	0.275	0.10876	0.4167		0.10876	0.3137	0.10867	0.4058		0.54139	0.2899	0.5413	0.4303		0.54157	0.2629	0.54166	0.466
0.10911	0.2753	0.10929	0.4167		0.10929	0.3141	0.1092	0.4058		0.54413	0.2899	0.54404	0.4297		0.5444	0.2623	0.5444	0.466
0.10973	0.2753	0.10991	0.4164		0.10982	0.3144	0.10973	0.4064		0.54696	0.2899	0.54687	0.43		0.54714	0.2623	0.54714	0.466
0.11026	0.275	0.11044	0.4164		0.11044	0.3137	0.11026	0.4064		0.5497	0.2899	0.54962	0.4303		0.54988	0.2623	0.54997	0.466
0.11079	0.275	0.11097	0.4164		0.11097	0.3137	0.11088	0.4061		0.55253	0.2905	0.55244	0.4303		0.55271	0.2623	0.55271	0.466
0.11141	0.2753	0.11159	0.4167		0.1115	0.3137	0.11141	0.4061		0.55527	0.2902	0.55519	0.4303		0.55545	0.2623	0.55554	0.466
0.11194	0.2753	0.11212	0.416		0.11212	0.3141	0.11194	0.4064		0.55801	0.2899	0.55793	0.4306		0.55828	0.2626	0.55828	0.466
0.11247	0.2753	0.11265	0.416		0.11265	0.3137	0.11256	0.4061		0.56084	0.2905	0.56076	0.4306		0.56102	0.2629	0.56102	0.466
0.113	0.2756	0.11327	0.4167		0.11318	0.3141	0.11309	0.4064		0.56359	0.2899	0.5635	0.4303		0.56376	0.2623	0.56385	0.466
0.11362	0.2753	0.1138	0.4164		0.1138	0.3141	0.11362	0.4061		0.56641	0.2905	0.56624	0.4297		0.56659	0.2629	0.56659	0.466
0.11415	0.275	0.11433	0.4164		0.11433	0.3137	0.11415	0.4064		0.56916	0.2899	0.56907	0.4297		0.56933	0.2626	0.56942	0.466
0.11468	0.2753	0.11486	0.4167		0.11486	0.3137	0.11477	0.4058		0.5719	0.2905	0.57181	0.43		0.57216	0.2629	0.57216	0.466
0.1153	0.2753	0.11548	0.4164		0.11539	0.3141	0.1153	0.4061		0.57473	0.2902	0.57464	0.43		0.5749	0.2623	0.57499	0.466
0.11583	0.2753	0.11601	0.416		0.11601	0.3144	0.11583	0.4064		0.57747	0.2905	0.57738	0.4297		0.57773	0.2626	0.57773	0.466
0.11636	0.2753	0.11654	0.416		0.11654	0.3141	0.11645	0.4064		0.5803	0.2905	0.58012	0.4303		0.58047	0.2626	0.58047	0.466
0.11698	0.2756	0.11716	0.4167		0.11707	0.3137	0.11698	0.4061		0.58304	0.2905	0.58295	0.4303		0.58321	0.2626	0.5833	0.4656
0.11751	0.2756	0.11769	0.416		0.11769	0.3144	0.11751	0.4064		0.58578	0.2905	0.58569	0.43		0.58604	0.2623	0.58604	0.466
0.11804	0.275	0.11822	0.416		0.11822	0.3141	0.11804	0.4064		0.58861	0.2902	0.58852	0.4303		0.58878	0.2626	0.58887	0.466
0.11866	0.275	0.11884	0.4164		0.11875	0.3141	0.11866	0.4064		0.59135	0.2905	0.59126	0.4303		0.59161	0.2629	0.59161	0.466
0.11919	0.2756	0.11937	0.4157		0.11937	0.3137	0.11919	0.4064		0.59418	0.2905	0.594	0.4306		0.59436	0.2623	0.59436	0.466
0.11972	0.2753	0.1199	0.416		0.1199	0.3144	0.11972	0.4064		0.59692	0.2905	0.59683	0.43		0.5971	0.2629	0.59718	0.466
0.12025	0.2759	0.12052	0.416		0.12043	0.3141	0.12034	0.4061		0.59966	0.2905	0.59957	0.43		0.59993	0.2629	0.59993	0.466
0.12087	0.2756	0.12105	0.4157		0.12105	0.3144	0.12087	0.4064		0.60249	0.2908	0.6024	0.4303		0.60267	0.2626	0.60276	0.466
0.1214	0.2756	0.12158	0.4157		0.12158	0.3141	0.1214	0.4064		0.60523	0.2905	0.60514	0.4303		0.6055	0.2623	0.6055	0.4663
0.12193	0.2753	0.12211	0.4157		0.12211	0.3147	0.12193	0.4064		0.60806	0.2905	0.60788	0.43		0.60824	0.2623	0.60833	0.466
0.12255	0.2756	0.12273	0.4157		0.12264	0.3144	0.12255	0.4064		0.6108	0.2905	0.61071	0.4303		0.61098	0.2632	0.61107	0.466
0.12308	0.2762	0.12326	0.4157		0.12326	0.3147	0.12308	0.4064		0.61354	0.2905	0.61345	0.4309		0.61381	0.2629	0.61381	0.4663
0.12361	0.2756	0.12379	0.4157		0.12379	0.3144	0.12361	0.4064		0.61637	0.2905	0.61628	0.4306		0.61655	0.2632	0.61664	0.466
0.12423	0.2762	0.12441	0.416		0.12432	0.3141	0.12423	0.4064		0.61911	0.2905	0.61902	0.4297		0.61938	0.2629	0.61938	0.4663
0.12476	0.2756	0.12494	0.4157		0.12494	0.3144	0.12476	0.4064		0.62194	0.2905	0.62177	0.4303		0.62212	0.2629	0.62221	0.4663
0.12529	0.2768	0.12547	0.4157		0.12547	0.3141	0.12529	0.4061		0.62468	0.2908	0.62459	0.43		0.62486	0.2629	0.62495	0.466
0.12582	0.2762	0.12609	0.4157		0.126	0.3141	0.12591	0.4064		0.62742	0.2908	0.62734	0.4303		0.62769	0.2626	0.62769	0.466
0.12644	0.2762	0.12662	0.4157		0.12662	0.3144	0.12644	0.4061		0.63025	0.2911	0.63008	0.43		0.63043	0.2626	0.63052	0.466
0.12697	0.2765	0.12715	0.4151		0.12715	0.3147	0.12697	0.4064		0.63299	0.2905	0.63291	0.4297		0.63326	0.2626	0.63326	0.466
0.1275	0.2756	0.12777	0.4154		0.12768	0.3144	0.1275	0.4064		0.63582	0.2914	0.63565	0.4306		0.636	0.2626	0.63609	0.4663
0.12812	0.2759	0.1283	0.4157		0.1283	0.3147	0.12812	0.4064		0.63856	0.2911	0.63848	0.4306		0.63883	0.2623	0.63883	0.4663
0.12865	0.2762	0.12883	0.4154		0.12883	0.315	0.12865	0.4064		0.64131	0.2908	0.64122	0.4306		0.64157	0.2629	0.64157	0.4663
0.12918	0.2759	0.12936	0.4148		0.12936	0.3147	0.12918	0.4064		0.64414	0.2914	0.64396	0.4303		0.64431	0.2629	0.6444	0.4663
0.1298	0.2765	0.12998	0.4154		0.12998	0.3147	0.1298	0.4064		0.64688	0.2914	0.64679	0.4306		0.64714	0.2632	0.64714	0.4663
0.13033	0.2765	0.13051	0.4151		0.13051	0.3147	0.13033	0.4064		0.64971	0.2908	0.64953	0.4303		0.64988	0.2629	0.64997	0.4666
0.13086	0.2762	0.13104	0.4154		0.13104	0.3147	0.13086	0.4064		0.65245	0.2914	0.65236	0.4303		0.65271	0.2629	0.65271	0.4666
0.13148	0.2759	0.13166	0.4154		0.13157	0.3147	0.13148	0.4064		0.65519	0.2908	0.6551	0.4312		0.65545	0.2629	0.65554	0.4663
0.13201	0.2759	0.13219	0.4151		0.13219	0.3147	0.13201	0.4064		0.65802	0.292	0.65784	0.4312		0.65819	0.2629	0.65828	0.4663
0.13254	0.2768	0.13272	0.4151		0.13272	0.315	0.13254	0.4064		0.66076	0.2911	0.66067	0.4303		0.66102	0.2632	0.66102	0.4666
0.13307	0.2762	0.13334	0.4151		0.13325	0.3147	0.13307	0.4064		0.66359	0.2911	0.66341	0.4303		0.66376	0.2632	0.66385	0.4666
0.13369	0.2765	0.13387	0.4151		0.13387	0.3147	0.13369	0.4064		0.66633	0.2917	0.66624	0.4303		0.66659	0.2629	0.66659	0.4663
0.13422	0.2762	0.1344	0.4151		0.1344	0.3147	0.13422	0.4074		0.66907	0.2917	0.66898	0.4303		0.66933	0.2626	0.66942	0.4666
0.13475	0.2765	0.13502	0.4151		0.13493	0.3153	0.13475	0.4064		0.6719	0.2908	0.67172	0.43		0.67216	0.2626	0.67216	0.4663
0.13537	0.2765	0.13555	0.4151		0.13555	0.3144	0.13537	0.4064		0.67464	0.2914	0.67455	0.4303		0.67491	0.2626	0.67491	0.4669
0.1359	0.2762	0.13608	0.4148		0.13608	0.3147	0.1359	0.4064		0.67738	0.292	0.67729	0.4303		0.67765	0.2629	0.67773	0.4666
0.13643	0.2762	0.13661	0.4148		0.13661	0.3144	0.13643	0.4071		0.68021	0.2914	0.68003	0.43		0.68048	0.2629	0.68048	0.4666
0.13705	0.2768	0.13723	0.4145		0.13723	0.3147	0.13696	0.4064		0.68295	0.2914	0.68286	0.4303		0.68322	0.2629	0.68331	0.4669
0.13758	0.2765	0.13776	0.4148		0.13776	0.3153	0.13758	0.4071		0.68578	0.2914	0.6856	0.4303		0.68605	0.2626	0.68605	0.4669
0.13811	0.2768	0.13829	0.4148		0.13829	0.3153	0.13811	0.4071		0.68852	0.292	0.68843	0.4306		0.68879	0.2629	0.68888	0.4669
0.13864	0.2762	0.13891	0.4139		0.13882	0.315	0.13864	0.4071		0.69126	0.2914	0.69117	0.4306		0.69153	0.2623	0.69162	0.4669
0.13926	0.2762	0.13944	0.4145		0.13944	0.3153	0.13926	0.4074		0.69409	0.2917	0.69392	0.4303		0.69436	0.2623	0.69436	0.4669
0.13979	0.2765	0.13997	0.4139		0.13997	0.3144	0.13979	0.4071		0.69683	0.2914	0.69674	0.4306		0.6971	0.2626	0.69719	0.4666
0.14032	0.2768	0.14059	0.4142		0.1405	0.3153	0.14032	0.4074		0.69966	0.2917	0.69949	0.4309		0.69993	0.2629	0.69993	0.4669
0.14094	0.2772	0.14112	0.4139		0.14112	0.3153	0.14094	0.4074		0.7024	0.2923	0.70232	0.4306		0.70267	0.2626	0.70276	0.4669
0.14147	0.2772	0.14165	0.4142		0.14165	0.3153	0.14147	0.4074		0.70514	0.292	0.70506	0.4306		0.70541	0.2626	0.7055	0.4669
0.142	0.2772	0.14218	0.4139		0.14218	0.3153	0.142	0.4074		0.70797	0.2923	0.7078	0.4306		0.70824	0.2626	0.70824	0.4669
0.14262	0.2765	0.1428	0.4139		0.1428	0.3147	0.14253	0.4074		0.71072	0.2917	0.71063	0.4306		0.71098	0.2629	0.71107	0.4669
0.14315	0.2772	0.14333	0.4139		0.14333	0.315	0.14315	0.4074		0.71354	0.292	0.71337	0.4306		0.71381	0.2629	0.71381	0.4672
0.14368	0.2772	0.14386	0.4139		0.14386	0.315	0.14368	0.4074		0.71629	0.292	0.7162	0.4306		0.71655	0.2626	0.71664	0.4669
0.1443	0.2768	0.14448	0.4139		0.14448	0.3153	0.14421	0.4074		0.71903	0.292	0.71894	0.4312		0.71938	0.2632	0.71938	0.4669
0.14483	0.2772	0.14501	0.4139		0.14501	0.3147	0.14483	0.4074		0.72186	0.292	0.72168	0.4312		0.72212	0.2629	0.72212	0.4669
0.14536	0.2768	0.14554	0.4139		0.14554	0.315	0.14536	0.4074		0.7246	0.292	0.72451	0.4306		0.72486	0.2626	0.72495	0.4669
0.14589	0.2775	0.14616	0.4139		0.14616	0.3156	0.14589	0.4074		0.72743	0.2933	0.72725	0.4312		0.72769	0.2629	0.72769	0.4672
0.14651	0.2768	0.14669	0.4139		0.14669	0.3156	0.14642	0.4074		0.73017	0.292	0.72999	0.4309		0.73043	0.2632	0.73052	0.4672
0.14704	0.2772	0.14722	0.4139		0.14722	0.315	0.14704	0.4074		0.73291	0.293	0.73282	0.4312		0.73326	0.2632	0.73326	0.4675
0.14757	0.2772	0.14775	0.4139		0.14775	0.3156	0.14757	0.4074		0.73574	0.2936	0.73556	0.4306		0.736	0.2632	0.73609	0.4669
0.14819	0.2772	0.14837	0.4139		0.14837	0.3156	0.1481	0.4074		0.73848	0.2923	0.73839	0.4306		0.73874	0.2629	0.73883	0.4672
0.14872	0.2768	0.1489	0.4139		0.1489	0.3153	0.14872	0.4074		0.74131	0.2939	0.74113	0.4306		0.74157	0.2626	0.74157	0.4669
0.14925	0.2772	0.14943	0.4139		0.14943	0.3159	0.14925	0.4074		0.74405	0.2923	0.74387	0.4309		0.74431	0.2626	0.7444	0.4669
0.14987	0.2772	0.15005	0.4139		0.15005	0.3156	0.14978	0.4074		0.74679	0.293	0.7467	0.4306		0.74714	0.2626	0.74714	0.4675
0.1504	0.2772	0.15058	0.4139		0.15058	0.3156	0.1504	0.4074		0.74962	0.2936	0.74944	0.4309		0.74989	0.2623	0.74997	0.4672
0.15093	0.2772	0.15111	0.4139		0.15111	0.315	0.15093	0.4074		0.75236	0.2923	0.75227	0.4306		0.75263	0.2626	0.75271	0.4678
0.15155	0.2772	0.15173	0.4139		0.15173	0.3156	0.15146	0.4074		0.75519	0.293	0.75501	0.4312		0.75546	0.2623	0.75546	0.4672
0.15208	0.2772	0.15226	0.4139		0.15226	0.3153	0.15199	0.4074		0.75793	0.293	0.75775	0.4306		0.7582	0.2626	0.75828	0.4675
0.15261	0.2772	0.15279	0.4139		0.15279	0.3153	0.15261	0.4074		0.76067	0.2942	0.76058	0.4309		0.76103	0.2629	0.76103	0.4669
0.15314	0.2772	0.15332	0.4136		0.15341	0.3162	0.15314	0.4074		0.7635	0.2942	0.76332	0.4312		0.76377	0.2626	0.76386	0.4669
0.15376	0.2772	0.15394	0.4139		0.15394	0.3153	0.15367	0.4074		0.76624	0.293	0.76615	0.4309		0.76651	0.2626	0.7666	0.4672
0.15429	0.2775	0.15447	0.4139		0.15447	0.3153	0.15429	0.4074		0.76907	0.293	0.7689	0.4315		0.76934	0.2629	0.76934	0.4669
0.15482	0.2772	0.155	0.4139		0.155	0.3159	0.15482	0.4074		0.77181	0.2945	0.77164	0.4312		0.77208	0.2623	0.77217	0.4672
0.15544	0.2775	0.15562	0.4139		0.15562	0.3153	0.15535	0.4074		0.77455	0.2945	0.77447	0.4309		0.77491	0.2623	0.77491	0.4672
0.15597	0.2772	0.15615	0.4139		0.15615	0.3153	0.15597	0.4074		0.77738	0.2936	0.77721	0.4315		0.77765	0.2623	0.77774	0.4678
0.1565	0.2772	0.15668	0.4133		0.15668	0.3153	0.1565	0.4077		0.78012	0.2933	0.78004	0.4315		0.78048	0.2629	0.78048	0.4675
0.15712	0.2772	0.1573	0.4136		0.1573	0.3153	0.15703	0.4074		0.78295	0.2942	0.78278	0.4315		0.78322	0.2629	0.78331	0.4678
0.15765	0.2775	0.15783	0.4129		0.15783	0.3153	0.15756	0.4074		0.78569	0.2945	0.78552	0.4315		0.78596	0.2629	0.78605	0.4672
0.15818	0.2772	0.15836	0.4133		0.15836	0.3153	0.15818	0.4074		0.78844	0.2945	0.78835	0.4309		0.78879	0.2626	0.78879	0.4675
0.1588	0.2775	0.15898	0.4133		0.15898	0.3162	0.15871	0.4074		0.79127	0.2945	0.79109	0.4309		0.79153	0.2623	0.79162	0.4678
0.15933	0.2778	0.15951	0.4133		0.15951	0.3165	0.15924	0.4077		0.79401	0.2936	0.79383	0.4312		0.79436	0.2626	0.79436	0.4678
0.15986	0.2778	0.16004	0.4129		0.16004	0.3162	0.15986	0.4083		0.79684	0.2945	0.79666	0.4309		0.7971	0.2629	0.79719	0.4678
0.16039	0.2775	0.16057	0.4129		0.16066	0.3156	0.16039	0.4074		0.79958	0.2945	0.7994	0.4312		0.79984	0.2626	0.79993	0.4678
0.16101	0.2775	0.16119	0.4129		0.16119	0.3156	0.16092	0.4074		0.80232	0.2939	0.80223	0.4312		0.80267	0.2623	0.80267	0.4678
0.16154	0.2775	0.16172	0.4129		0.16172	0.3153	0.16145	0.4077		0.80515	0.2945	0.80497	0.4309		0.80541	0.2629	0.80577	0.4675
0.16207	0.2778	0.16225	0.4129		0.16225	0.3156	0.16207	0.4074		0.80789	0.2936	0.80771	0.4306		0.80824	0.2629	0.80851	0.4678
0.16269	0.2775	0.16287	0.4133		0.16287	0.3159	0.1626	0.4077		0.81072	0.2948	0.81054	0.4309		0.81098	0.2623	0.81134	0.4678
0.16322	0.2775	0.1634	0.4129		0.1634	0.3159	0.16313	0.4074		0.81346	0.2939	0.81328	0.4312		0.81372	0.2629	0.81408	0.4678
0.16375	0.2778	0.16393	0.4129		0.16393	0.3165	0.16375	0.4074		0.8162	0.2948	0.81611	0.4309		0.81655	0.2626	0.81691	0.4678
0.16437	0.2778	0.16455	0.4126		0.16455	0.3165	0.16428	0.4077		0.81903	0.2948	0.81885	0.4309		0.81929	0.2623	0.81965	0.4678
0.1649	0.2781	0.16508	0.4129		0.16508	0.3159	0.16481	0.4077		0.82177	0.2948	0.82159	0.4309		0.82212	0.2623	0.82239	0.4681
0.16543	0.2781	0.16561	0.4129		0.16561	0.3159	0.16543	0.4077		0.82451	0.2948	0.82442	0.4312		0.82486	0.2623	0.82522	0.4678
0.16605	0.2778	0.16614	0.4123		0.16623	0.3159	0.16596	0.4074		0.82734	0.2939	0.82716	0.4312		0.82769	0.2623	0.82796	0.4678
0.16658	0.2778	0.16676	0.4129		0.16676	0.3159	0.16649	0.4077		0.83008	0.2942	0.82999	0.4312		0.83044	0.2629	0.83079	0.4678
0.16711	0.2778	0.16729	0.4129		0.16729	0.3162	0.16711	0.4074		0.83291	0.2948	0.83273	0.4315		0.83318	0.2626	0.83353	0.4681
0.16764	0.2781	0.16782	0.4129		0.16791	0.3165	0.16764	0.4074		0.83565	0.2945	0.83548	0.4312		0.83601	0.2626	0.83636	0.4681
0.16826	0.2781	0.16844	0.4123		0.16844	0.3159	0.16817	0.4074		0.83839	0.2948	0.8383	0.4312		0.83875	0.262	0.8391	0.4681
0.16879	0.2781	0.16897	0.4126		0.16897	0.3162	0.1687	0.4077		0.84122	0.2942	0.84105	0.4315		0.84158	0.2629	0.84184	0.4678
0.16932	0.2781	0.1695	0.4129		0.1695	0.3165	0.16932	0.4077		0.84396	0.2945	0.84379	0.4312		0.84432	0.262	0.84467	0.4684
0.16994	0.2781	0.17012	0.4126		0.17012	0.3162	0.16985	0.408		0.84679	0.2945	0.84662	0.4319		0.84706	0.2626	0.84741	0.4678
0.17047	0.2778	0.17065	0.412		0.17065	0.3159	0.17038	0.408		0.84953	0.2945	0.84936	0.4319		0.84989	0.2626	0.85024	0.4681
0.171	0.2781	0.17118	0.4126		0.17118	0.3162	0.171	0.408		0.85227	0.2951	0.85219	0.4315		0.85263	0.2626	0.85298	0.4688
0.17162	0.2781	0.17171	0.4123		0.1718	0.3165	0.17153	0.408		0.8551	0.2951	0.85493	0.4312		0.85546	0.2626	0.85572	0.4681
0.17215	0.2784	0.17233	0.4117		0.17233	0.3165	0.17206	0.4074		0.85785	0.2948	0.85767	0.4319		0.8582	0.262	0.85855	0.4684
0.17268	0.2781	0.17286	0.412		0.17286	0.3162	0.17268	0.408		0.86067	0.2951	0.8605	0.4315		0.86094	0.262	0.86129	0.4684
0.1733	0.2784	0.17339	0.4117		0.17348	0.3162	0.17321	0.4074		0.86342	0.2945	0.86324	0.4315		0.86377	0.2623	0.86412	0.4684
0.17383	0.2781	0.17401	0.4117		0.17401	0.3168	0.17374	0.4074		0.86616	0.2958	0.86607	0.4315		0.86651	0.262	0.86686	0.4688
0.17436	0.2784	0.17454	0.412		0.17454	0.3168	0.17427	0.4077		0.86899	0.2951	0.86881	0.4319		0.86934	0.2626	0.86969	0.4678
0.17489	0.2784	0.17507	0.4117		0.17516	0.3168	0.17489	0.408		0.87173	0.2951	0.87155	0.4315		0.87208	0.2623	0.87243	0.4684
0.17551	0.2781	0.17569	0.412		0.17569	0.3168	0.17542	0.4074		0.87456	0.2951	0.87438	0.4322		0.87491	0.262	0.87518	0.4684
0.17604	0.2781	0.17622	0.412		0.17622	0.3165	0.17595	0.408		0.8773	0.2954	0.87712	0.4319		0.87765	0.2623	0.878	0.4688
0.17657	0.2784	0.17675	0.4114		0.17675	0.3168	0.17657	0.4074		0.88004	0.2958	0.87995	0.4315		0.88039	0.262	0.88075	0.4684
0.17719	0.2781	0.17728	0.4114		0.17737	0.3168	0.1771	0.408		0.88287	0.2954	0.88269	0.4319		0.88322	0.2623	0.88358	0.4688
0.17772	0.2781	0.1779	0.4117		0.1779	0.3168	0.17763	0.408		0.88561	0.2954	0.88543	0.4319		0.88596	0.2626	0.88632	0.4688
0.17825	0.2778	0.17843	0.412		0.17843	0.3172	0.17825	0.408		0.88844	0.2954	0.88826	0.4322		0.88879	0.2623	0.88906	0.4688
0.17887	0.2781	0.17896	0.412		0.17905	0.3172	0.17878	0.4077		0.89118	0.2954	0.891	0.4319		0.89153	0.262	0.89189	0.4688
0.1794	0.2781	0.17958	0.412		0.17958	0.3168	0.17931	0.408		0.89392	0.2958	0.89383	0.4319		0.89427	0.2626	0.89463	0.4688
0.17993	0.2784	0.18011	0.4117		0.18011	0.3172	0.17993	0.408		0.89675	0.2954	0.89657	0.4319		0.8971	0.2617	0.89746	0.4688
0.18055	0.2781	0.18064	0.4111		0.18073	0.3175	0.18046	0.4083		0.89949	0.2954	0.89931	0.4325		0.89984	0.2617	0.9002	0.4688
0.18108	0.2784	0.18126	0.4117		0.18126	0.3168	0.18099	0.4083		0.90232	0.2954	0.90214	0.4315		0.90267	0.2623	0.90294	0.4688
0.18161	0.2784	0.18179	0.4114		0.18179	0.3172	0.18153	0.4083		0.90506	0.2961	0.90488	0.4315		0.90541	0.2623	0.90577	0.4691
0.18214	0.2784	0.18232	0.4114		0.18232	0.3172	0.18214	0.4083		0.9078	0.2961	0.90763	0.4319		0.90816	0.2626	0.90851	0.4688
0.18276	0.2787	0.18285	0.4117		0.18294	0.3175	0.18267	0.4083		0.91063	0.2958	0.91045	0.4325		0.91099	0.2617	0.91134	0.4688
0.18329	0.2781	0.18347	0.4117		0.18347	0.3172	0.18321	0.4083		0.91337	0.2964	0.9132	0.4322		0.91373	0.2626	0.91408	0.4688
0.18382	0.2787	0.184	0.4114		0.184	0.3175	0.18382	0.4083		0.9162	0.2961	0.91603	0.4322		0.91656	0.2623	0.91691	0.4688
0.18444	0.2787	0.18453	0.4114		0.18462	0.3175	0.18435	0.4083		0.91894	0.2961	0.91877	0.4325		0.9193	0.262	0.91965	0.4688
0.18497	0.2784	0.18515	0.4114		0.18515	0.3178	0.18488	0.4083		0.92168	0.2958	0.92151	0.4325		0.92213	0.2623	0.92239	0.4688
0.1855	0.2781	0.18568	0.412		0.18568	0.3178	0.1855	0.4083		0.92451	0.2964	0.92434	0.4325		0.92487	0.2623	0.92522	0.4688
0.18612	0.2787	0.18621	0.4117		0.1863	0.3181	0.18603	0.4083		0.92725	0.2958	0.92708	0.4325		0.92761	0.2617	0.92796	0.4688
0.18665	0.2784	0.18674	0.4117		0.18683	0.3178	0.18656	0.4083		0.93008	0.2964	0.92991	0.4325		0.93044	0.2613	0.93079	0.4688
0.18718	0.2784	0.18736	0.412		0.18736	0.3178	0.18718	0.4083		0.93282	0.2964	0.93265	0.4322		0.93318	0.262	0.93353	0.4688
0.18771	0.2781	0.18789	0.4114		0.18789	0.3187	0.18771	0.4083		0.93557	0.2961	0.93539	0.4322		0.93601	0.2617	0.93627	0.4691
0.18833	0.2781	0.18842	0.4114		0.18851	0.3184	0.18824	0.4083		0.9384	0.2961	0.93822	0.4325		0.93875	0.2613	0.9391	0.4688
0.18886	0.2781	0.18904	0.412		0.18904	0.3178	0.18878	0.408		0.94114	0.2967	0.94096	0.4325		0.94149	0.262	0.94184	0.4691
0.18939	0.2781	0.18957	0.4111		0.18957	0.3178	0.18939	0.4083		0.94397	0.2964	0.94379	0.4325		0.94432	0.2617	0.94467	0.4691
0.19001	0.2787	0.1901	0.4114		0.19019	0.3181	0.18992	0.4083		0.94671	0.2961	0.94653	0.4325		0.94706	0.2613	0.94741	0.4694
0.19054	0.2787	0.19072	0.4111		0.19072	0.3181	0.19046	0.4083		0.94945	0.2961	0.94927	0.4325		0.94989	0.2617	0.95024	0.4691
0.19107	0.2787	0.19125	0.4111		0.19125	0.3181	0.19107	0.4083		0.95228	0.2961	0.9521	0.4325		0.95263	0.2613	0.95298	0.4694
0.19169	0.2787	0.19178	0.4111		0.19187	0.3178	0.1916	0.4083		0.95502	0.2967	0.95484	0.4325		0.95537	0.2617	0.95573	0.4694
0.19222	0.2787	0.19231	0.4108		0.1924	0.3193	0.19214	0.4083		0.95785	0.2961	0.95758	0.4325		0.9582	0.2613	0.95855	0.4694
0.19275	0.2787	0.19293	0.4108		0.19293	0.319	0.19275	0.4086		0.96059	0.297	0.96041	0.4325		0.96094	0.262	0.9613	0.4697
0.19337	0.2784	0.19346	0.4105		0.19346	0.3181	0.19328	0.4083		0.96333	0.297	0.96315	0.4328		0.96377	0.2617	0.96413	0.4697
0.1939	0.2784	0.19399	0.4108		0.19408	0.3181	0.19382	0.4083		0.96616	0.297	0.96598	0.4325		0.96651	0.2617	0.96687	0.4691
0.19443	0.2787	0.19461	0.4105		0.19461	0.319	0.19435	0.4083		0.9689	0.297	0.96872	0.4328		0.96925	0.2613	0.96961	0.4697
0.19505	0.2787	0.19514	0.4105		0.19514	0.3178	0.19496	0.4083		0.97173	0.297	0.97146	0.4328		0.97208	0.2617	0.97244	0.4697
0.19558	0.2784	0.19567	0.4108		0.19576	0.3181	0.1955	0.4083		0.97447	0.2961	0.97429	0.4328		0.97482	0.2613	0.97518	0.4697
0.19611	0.2784	0.19629	0.4108		0.19629	0.3181	0.19603	0.4083		0.97721	0.2967	0.97703	0.4328		0.97765	0.2613	0.97801	0.4697
0.19664	0.2784	0.19682	0.4108		0.19682	0.3193	0.19664	0.4083		0.98004	0.2961	0.97986	0.4334		0.98039	0.261	0.98075	0.4697
0.19726	0.2784	0.19735	0.4105		0.19744	0.3184	0.19718	0.4083		0.98278	0.297	0.9826	0.4334		0.98322	0.261	0.98349	0.4694
0.19779	0.2787	0.19788	0.4105		0.19797	0.3193	0.19771	0.4083		0.98552	0.2973	0.98535	0.4328		0.98596	0.2604	0.98632	0.4697
0.19832	0.2787	0.1985	0.4105		0.1985	0.3196	0.19832	0.4083		0.98835	0.2964	0.98818	0.4325		0.98871	0.261	0.98906	0.4694
0.19894	0.279	0.19903	0.4105		0.19903	0.3196	0.19886	0.4086		0.99109	0.2973	0.99092	0.4334		0.99154	0.2604	0.99189	0.4697
0.19947	0.2781	0.19956	0.4102		0.19965	0.3199	0.19939	0.4083		0.99392	0.2973	0.99375	0.4325		0.99428	0.2604	0.99463	0.4697
0.2	0.2787	0.20018	0.4102		0.20018	0.3187	0.2	0.4086		0.99666	0.2973	0.99649	0.4334		0.99711	0.2604	0.99746	0.4697
0.20062	0.2787	0.20071	0.4102		0.20071	0.319	0.20054	0.4089		0.9994	0.297	0.99923	0.4331		0.99985	0.261	1.0002	0.4697
0.20115	0.2787	0.20124	0.4102		0.20133	0.3203	0.20107	0.4086		1.00223	0.2964	1.00206	0.4331		1.00259	0.261	1.00294	0.4697
0.20168	0.2787	0.20186	0.4102		0.20186	0.3203	0.20168	0.4086		1.00498	0.2964	1.0048	0.4325		1.00542	0.2598	1.00577	0.4697
0.2023	0.2784	0.20239	0.4102		0.20239	0.3193	0.20222	0.4086		1.0078	0.2967	1.00754	0.4331		1.00816	0.2604	1.00851	0.4697
0.20283	0.2787	0.20292	0.4098		0.20301	0.3203	0.20275	0.4089		1.01055	0.2973	1.01037	0.4328		1.01099	0.2598	1.01134	0.4697
0.20336	0.2784	0.20345	0.4098		0.20354	0.3193	0.20328	0.4083		1.01329	0.2973	1.01311	0.4334		1.01373	0.2595	1.01408	0.4697
0.2039	0.2784	0.20407	0.4095		0.20407	0.3206	0.2039	0.4083		1.01612	0.2973	1.01594	0.4328		1.01647	0.2595	1.01682	0.4697
0.20451	0.279	0.2046	0.4102		0.2046	0.3193	0.20443	0.4086		1.01886	0.2967	1.01868	0.4331		1.0193	0.2595	1.01965	0.4703
0.20504	0.2787	0.20513	0.4102		0.20522	0.3193	0.20496	0.4089		1.02169	0.2964	1.02142	0.4328		1.02204	0.2595	1.02239	0.4697
0.20558	0.279	0.20575	0.4102		0.20575	0.3193	0.20558	0.4083		1.02443	0.2967	1.02425	0.4328		1.02487	0.2598	1.02522	0.47
0.20619	0.2787	0.20628	0.4095		0.20628	0.3199	0.20611	0.4083		1.02717	0.2973	1.02699	0.4328		1.02761	0.2595	1.02796	0.47
0.20672	0.279	0.20681	0.4102		0.2069	0.3203	0.20664	0.4086		1.03	0.2967	1.02982	0.4331		1.03035	0.2598	1.03079	0.4703
0.20726	0.2787	0.20743	0.4095		0.20743	0.3193	0.20726	0.4089		1.03274	0.2976	1.03256	0.4331		1.03318	0.2592	1.03353	0.4706
0.20787	0.2787	0.20796	0.4095		0.20796	0.319	0.20779	0.4086		1.03557	0.2973	1.0353	0.4331		1.03592	0.2592	1.03628	0.47
0.2084	0.2787	0.20849	0.4098		0.20849	0.3203	0.20832	0.4086		1.03831	0.2973	1.03813	0.4328		1.03875	0.2592	1.0391	0.4706
0.20894	0.279	0.20902	0.4095		0.20911	0.3203	0.20894	0.4083		1.04105	0.2967	1.04087	0.4334		1.04149	0.2592	1.04185	0.4706
0.20955	0.2787	0.20964	0.4098		0.20964	0.3196	0.20947	0.4086		1.04388	0.2976	1.0437	0.4334		1.04432	0.2592	1.04468	0.4703
0.21008	0.2793	0.21017	0.4092		0.21017	0.3203	0.21	0.4086		1.04662	0.2967	1.04644	0.4325		1.04706	0.2589	1.04742	0.4706
0.21062	0.2793	0.2107	0.4098		0.21079	0.3193	0.21053	0.4083		1.04945	0.2976	1.04918	0.4328		1.0498	0.2589	1.05016	0.4706
0.21115	0.279	0.21132	0.4098		0.21132	0.3196	0.21115	0.4092		1.05219	0.297	1.05201	0.4334		1.05263	0.2592	1.05299	0.4706
0.21176	0.2799	0.21185	0.4092		0.21185	0.3206	0.21168	0.4089		1.05493	0.2976	1.05476	0.4331		1.05537	0.2589	1.05573	0.4706
0.2123	0.2793	0.21238	0.4098		0.21247	0.3193	0.21221	0.4092		1.05776	0.2976	1.0575	0.4325		1.0582	0.2589	1.05856	0.4706
0.21283	0.2796	0.21291	0.4095		0.213	0.3196	0.21283	0.4089		1.0605	0.2973	1.06033	0.4331		1.06094	0.2589	1.0613	0.4706
0.21344	0.2793	0.21353	0.4095		0.21353	0.3206	0.21336	0.4092		1.06333	0.2976	1.06307	0.4334		1.06369	0.2586	1.06404	0.4706
0.21397	0.2796	0.21406	0.4098		0.21406	0.3206	0.21389	0.4089		1.06607	0.2967	1.0659	0.4325		1.06651	0.2582	1.06687	0.4709
0.21451	0.2793	0.21459	0.4095		0.21468	0.3206	0.21451	0.4083		1.06881	0.2976	1.06864	0.4331		1.06926	0.2586	1.06961	0.4712
0.21512	0.2799	0.21521	0.4092		0.21521	0.3206	0.21504	0.4089		1.07164	0.2967	1.07138	0.4334		1.07209	0.2579	1.07244	0.4712
0.21565	0.2796	0.21574	0.4092		0.21574	0.3196	0.21557	0.4089		1.07438	0.2976	1.07421	0.4331		1.07483	0.2582	1.07518	0.4715
0.21619	0.2803	0.21627	0.4095		0.21636	0.3196	0.21619	0.4089		1.07721	0.297	1.07695	0.4331		1.07757	0.2579	1.07801	0.4712
0.2168	0.2803	0.21689	0.4102		0.21689	0.3199	0.21672	0.4089		1.07995	0.2976	1.07978	0.4334		1.0804	0.2579	1.08075	0.4715
0.21733	0.2799	0.21742	0.4095		0.21742	0.3199	0.21725	0.4092		1.0827	0.297	1.08252	0.4334		1.08314	0.2579	1.08349	0.4715
0.21787	0.2803	0.21795	0.4089		0.21804	0.3203	0.21778	0.4092		1.08553	0.2967	1.08526	0.4337		1.08597	0.2582	1.08632	0.4715
0.2184	0.2803	0.21848	0.4092		0.21857	0.3199	0.2184	0.4092		1.08827	0.2976	1.08809	0.4334		1.08871	0.2579	1.08906	0.4715
0.21901	0.2803	0.2191	0.4089		0.2191	0.3206	0.21893	0.4092		1.0911	0.2976	1.09083	0.4337		1.09154	0.2576	1.09189	0.4722
0.21955	0.2806	0.21963	0.4092		0.21963	0.3199	0.21946	0.4089		1.09384	0.2964	1.09366	0.4334		1.09428	0.2576	1.09463	0.4715
0.22008	0.2803	0.22016	0.4086		0.22025	0.3206	0.22008	0.4092		1.09658	0.2967	1.0964	0.4334		1.09702	0.2576	1.09737	0.4722
0.22069	0.2809	0.22078	0.4095		0.22078	0.3203	0.22061	0.4089		1.09941	0.2976	1.09914	0.4337		1.09985	0.2576	1.1002	0.4719
0.22123	0.2809	0.22131	0.4092		0.22131	0.3203	0.22114	0.4092		1.10215	0.2967	1.10197	0.4334		1.10259	0.2576	1.10294	0.4725
0.22176	0.2803	0.22184	0.4089		0.22193	0.3209	0.22176	0.4089		1.10498	0.2967	1.10471	0.4334		1.10542	0.2576	1.10577	0.4722
0.22237	0.2806	0.22246	0.4092		0.22246	0.3203	0.22229	0.4092		1.10772	0.2976	1.10745	0.4337		1.10816	0.2576	1.10851	0.4719
0.22291	0.2806	0.22299	0.4092		0.22299	0.3203	0.22282	0.4092		1.11046	0.2967	1.11028	0.4337		1.1109	0.257	1.11126	0.4725
0.22344	0.2809	0.22352	0.4092		0.22352	0.3203	0.22344	0.4089		1.11329	0.297	1.11302	0.4334		1.11373	0.257	1.11408	0.4722
0.22405	0.2806	0.22405	0.4089		0.22414	0.3209	0.22397	0.4092		1.11603	0.2976	1.11585	0.4334		1.11647	0.2576	1.11683	0.4722
0.22459	0.2809	0.22467	0.4092		0.22467	0.3209	0.2245	0.4092		1.11886	0.2967	1.11859	0.4334		1.1193	0.2576	1.11966	0.4722
0.22512	0.2809	0.2252	0.4089		0.2252	0.3203	0.22503	0.4092		1.1216	0.2976	1.12133	0.4334		1.12204	0.2576	1.1224	0.4725
0.22565	0.2806	0.22573	0.4092		0.22582	0.3203	0.22565	0.4092		1.12434	0.2976	1.12416	0.4334		1.12478	0.2567	1.12523	0.4722
0.22627	0.2809	0.22635	0.4092		0.22635	0.3209	0.22618	0.4092		1.12717	0.297	1.12691	0.4334		1.12761	0.257	1.12797	0.4725
0.2268	0.2809	0.22688	0.4086		0.22688	0.3209	0.22671	0.4092		1.12991	0.297	1.12973	0.4334		1.13035	0.2573	1.13071	0.4725
0.22733	0.2809	0.22741	0.4089		0.2275	0.3206	0.22733	0.4092		1.13274	0.297	1.13248	0.4334		1.13318	0.2573	1.13354	0.4725
0.22795	0.2809	0.22795	0.4089		0.22803	0.3206	0.22786	0.4092		1.13548	0.2976	1.13522	0.4334		1.13592	0.2567	1.13628	0.4725
0.22848	0.2809	0.22856	0.4089		0.22856	0.3212	0.22839	0.4092		1.13831	0.297	1.13805	0.4334		1.13875	0.257	1.13911	0.4725
0.22901	0.2809	0.22909	0.4092		0.22909	0.3209	0.22901	0.4092		1.14105	0.2976	1.14079	0.4334		1.14149	0.2567	1.14185	0.4728
0.22963	0.2806	0.22963	0.4092		0.22971	0.3206	0.22954	0.4092		1.14379	0.2979	1.14362	0.4334		1.14424	0.257	1.14459	0.4728
0.23016	0.2809	0.23024	0.4089		0.23024	0.3209	0.23007	0.4092		1.14662	0.297	1.14636	0.4337		1.14707	0.257	1.14742	0.4728
0.23069	0.2812	0.23077	0.4089		0.23077	0.3203	0.23069	0.4092		1.14936	0.297	1.1491	0.4337		1.14981	0.2561	1.15016	0.4728
0.23131	0.2809	0.23131	0.4092		0.23139	0.3209	0.23122	0.4092		1.15219	0.2967	1.15193	0.434		1.15264	0.2558	1.15299	0.4725
0.23184	0.2812	0.23192	0.4083		0.23192	0.3209	0.23175	0.4092		1.15493	0.2976	1.15467	0.4337		1.15538	0.2561	1.15573	0.4728
0.23245	0.2812	0.23245	0.4092		0.23245	0.3206	0.23228	0.4092		1.15768	0.297	1.1575	0.434		1.15812	0.2567	1.15847	0.4731
0.23299	0.2809	0.23299	0.4083		0.23299	0.3203	0.2329	0.4092		1.1605	0.2976	1.16024	0.434		1.16095	0.2558	1.1613	0.4728
0.23352	0.2815	0.23352	0.4086		0.2336	0.3206	0.23343	0.4092		1.16325	0.297	1.16298	0.4343		1.16369	0.2558	1.16404	0.4728
0.23413	0.2812	0.23413	0.4089		0.23413	0.3215	0.23396	0.4095		1.16608	0.297	1.16581	0.4343		1.16652	0.2558	1.16687	0.4731
0.23467	0.2809	0.23467	0.4086		0.23467	0.3209	0.23458	0.4092		1.16882	0.2979	1.16855	0.4343		1.16926	0.2561	1.16961	0.4731
0.2352	0.2815	0.2352	0.4083		0.23528	0.3206	0.23511	0.4098		1.17156	0.297	1.17129	0.434		1.172	0.2555	1.17244	0.4734
0.23581	0.2812	0.23581	0.4092		0.23581	0.3212	0.23564	0.4095		1.17439	0.2976	1.17412	0.434		1.17483	0.2555	1.17518	0.4731
0.23635	0.2809	0.23635	0.4089		0.23635	0.3206	0.23626	0.4095		1.17713	0.2973	1.17686	0.4343		1.17757	0.2551	1.17792	0.4731
0.23688	0.2812	0.23688	0.4086		0.23696	0.3215	0.23679	0.4092		1.17996	0.297	1.17969	0.434		1.1804	0.2548	1.18075	0.4728
0.23749	0.2818	0.23741	0.4086		0.23749	0.3209	0.23732	0.4095		1.1827	0.2973	1.18243	0.434		1.18314	0.2545	1.18349	0.4728
0.23803	0.2809	0.23803	0.4086		0.23803	0.3206	0.23794	0.4095		1.18544	0.2979	1.18517	0.434		1.18597	0.2551	1.18632	0.4734
0.23856	0.2812	0.23856	0.4086		0.23856	0.3215	0.23847	0.4092		1.18827	0.2979	1.188	0.4343		1.18871	0.2545	1.18906	0.4731
0.23909	0.2815	0.23909	0.4086		0.23917	0.3206	0.239	0.4092		1.19101	0.2973	1.19074	0.4343		1.19145	0.2545	1.19181	0.4731
0.23971	0.2809	0.23971	0.4083		0.23971	0.3209	0.23953	0.4095		1.19384	0.2979	1.19357	0.4343		1.19428	0.2539	1.19463	0.4734
0.24024	0.2818	0.24024	0.4086		0.24024	0.3212	0.24015	0.4095		1.19658	0.2979	1.19631	0.4343		1.19702	0.2539	1.19738	0.4734
0.24077	0.2818	0.24077	0.4089		0.24085	0.3209	0.24068	0.4098		1.19932	0.2979	1.19906	0.434		1.19985	0.2545	1.20021	0.4734
0.24138	0.2812	0.24138	0.4083		0.24138	0.3212	0.24121	0.4092		1.20215	0.2976	1.20189	0.434		1.20259	0.2542	1.20295	0.4734
0.24192	0.2815	0.24192	0.4086		0.24192	0.3209	0.24183	0.4095		1.20489	0.2979	1.20463	0.434		1.20533	0.2536	1.20569	0.4734
0.24245	0.2809	0.24245	0.4089		0.24253	0.3209	0.24236	0.4098		1.20772	0.2979	1.20746	0.4343		1.20816	0.2539	1.20852	0.474
0.24306	0.2821	0.24298	0.4086		0.24306	0.3212	0.24289	0.4098		1.21046	0.2973	1.2102	0.4343		1.2109	0.2536	1.21126	0.4734
0.2436	0.2824	0.2436	0.4086		0.2436	0.3209	0.24351	0.4095		1.2132	0.2973	1.21294	0.4343		1.21373	0.2539	1.21409	0.4734
0.24413	0.2821	0.24413	0.4086		0.24413	0.3209	0.24404	0.4102		1.21603	0.2979	1.21577	0.4343		1.21647	0.2536	1.21683	0.4743
0.24474	0.2821	0.24466	0.4086		0.24474	0.3209	0.24457	0.4102		1.21877	0.2979	1.21851	0.4343		1.2193	0.2536	1.21966	0.474
0.24528	0.2812	0.24528	0.4089		0.24528	0.3209	0.24519	0.4098		1.22151	0.2979	1.22125	0.4343		1.22204	0.2533	1.2224	0.4737
0.24581	0.2812	0.24581	0.4092		0.24581	0.3209	0.24572	0.4098		1.22434	0.2979	1.22408	0.4346		1.22479	0.2524	1.22514	0.4743
0.24634	0.2812	0.24634	0.4086		0.24642	0.3209	0.24625	0.4098		1.22708	0.2976	1.22682	0.4353		1.22762	0.2527	1.22797	0.474
0.24696	0.2824	0.24687	0.4086		0.24696	0.3212	0.24678	0.4098		1.22991	0.2976	1.22965	0.4346		1.23036	0.2524	1.23071	0.474
0.24749	0.2824	0.24749	0.4086		0.24749	0.3209	0.2474	0.4095		1.23266	0.2979	1.23239	0.4346		1.23319	0.2524	1.23354	0.4743
0.24802	0.2827	0.24802	0.4086		0.2481	0.3218	0.24793	0.4098		1.2354	0.2982	1.23513	0.4346		1.23593	0.2527	1.23628	0.474
0.24864	0.2821	0.24855	0.4089		0.24864	0.3215	0.24846	0.4102		1.23823	0.2979	1.23796	0.435		1.23867	0.2527	1.23902	0.4743
0.24917	0.2818	0.24917	0.4089		0.24917	0.3221	0.24908	0.4098		1.24097	0.2976	1.2407	0.4346		1.2415	0.2517	1.24185	0.4743
0.2497	0.2818	0.2497	0.4086		0.2497	0.3209	0.24961	0.4102		1.2438	0.2979	1.24353	0.4353		1.24424	0.2517	1.24459	0.475
0.25032	0.2821	0.25023	0.4083		0.25032	0.3212	0.25014	0.4095		1.24654	0.2979	1.24627	0.4353		1.24707	0.2517	1.24742	0.475
0.25085	0.2818	0.25085	0.4083		0.25085	0.3212	0.25076	0.4098		1.24928	0.2976	1.24901	0.4353		1.24981	0.2524	1.25016	0.4753
0.25138	0.2818	0.25138	0.4089		0.25138	0.3212	0.25129	0.4102		1.25211	0.2979	1.25184	0.435		1.25255	0.2524	1.25299	0.475
0.252	0.2821	0.25191	0.4092		0.252	0.3215	0.25182	0.4098		1.25485	0.2976	1.25458	0.435		1.25538	0.2514	1.25573	0.475
0.25253	0.2824	0.25244	0.4083		0.25253	0.3221	0.25244	0.4098		1.25768	0.2982	1.25741	0.4356		1.25812	0.252	1.25847	0.4753
0.25306	0.2818	0.25306	0.4083		0.25306	0.3212	0.25297	0.4102		1.26042	0.2979	1.26015	0.4353		1.26095	0.2524	1.2613	0.4759
0.25368	0.2818	0.25359	0.4086		0.25368	0.3215	0.2535	0.4102		1.26316	0.2976	1.26289	0.4353		1.26369	0.2524	1.26404	0.4759
0.25421	0.2824	0.25412	0.4089		0.25421	0.3212	0.25412	0.4102		1.26599	0.2982	1.26572	0.4359		1.26652	0.2517	1.26687	0.4756
0.25474	0.2821	0.25474	0.4086		0.25474	0.3221	0.25465	0.4098		1.26873	0.2979	1.26846	0.4356		1.26926	0.2514	1.26961	0.4762
0.25527	0.2821	0.25527	0.4083		0.25527	0.3212	0.25518	0.4102		1.27156	0.2979	1.27121	0.4356		1.272	0.2514	1.27236	0.4759
0.25589	0.2824	0.2558	0.4083		0.25589	0.3224	0.25571	0.4102		1.2743	0.2979	1.27404	0.4359		1.27483	0.2508	1.27518	0.4753
0.25642	0.2821	0.25633	0.4083		0.25642	0.3224	0.25633	0.4105		1.27704	0.2976	1.27678	0.4353		1.27757	0.2508	1.27793	0.4768
0.25695	0.2821	0.25695	0.4083		0.25695	0.3221	0.25686	0.4102		1.27987	0.2979	1.27961	0.4356		1.2804	0.2514	1.28076	0.4762
0.25757	0.2827	0.25748	0.4083		0.25757	0.3212	0.25739	0.4105		1.28261	0.2985	1.28235	0.4359		1.28314	0.2508	1.2835	0.4765
0.2581	0.2824	0.25801	0.4092		0.2581	0.3224	0.25801	0.4102		1.28544	0.2979	1.28509	0.4359		1.28588	0.2508	1.28624	0.4759
0.25863	0.2824	0.25863	0.4083		0.25863	0.3224	0.25854	0.4102		1.28818	0.2982	1.28792	0.4362		1.28871	0.2505	1.28907	0.4765
0.25925	0.2824	0.25916	0.4083		0.25916	0.3224	0.25907	0.4102		1.29092	0.2979	1.29066	0.4356		1.29145	0.2502	1.29181	0.4762
0.25978	0.2821	0.25969	0.4083		0.25978	0.3224	0.25969	0.4095		1.29375	0.2976	1.29349	0.4359		1.29428	0.2502	1.29464	0.4765
0.26031	0.2827	0.26031	0.4083		0.26031	0.3212	0.26022	0.4102		1.29649	0.2979	1.29623	0.4362		1.29702	0.2499	1.29738	0.4768
0.26093	0.2824	0.26084	0.4083		0.26084	0.3227	0.26075	0.4102		1.29932	0.2982	1.29897	0.4362		1.29977	0.2493	1.30021	0.4768
0.26146	0.2827	0.26137	0.4083		0.26146	0.3224	0.26137	0.4098		1.30206	0.2982	1.3018	0.4359		1.30259	0.2496	1.30295	0.4765
0.26199	0.2824	0.2619	0.4083		0.26199	0.3215	0.2619	0.4098		1.30481	0.2979	1.30454	0.4362		1.30534	0.2493	1.30569	0.4765
0.26252	0.2827	0.26252	0.4083		0.26252	0.3212	0.26243	0.4102		1.30763	0.2979	1.30737	0.4359		1.30817	0.2489	1.30852	0.4765
0.26314	0.2824	0.26305	0.4083		0.26314	0.3215	0.26296	0.4102		1.31038	0.2979	1.31011	0.4365		1.31091	0.2489	1.31126	0.4765
0.26367	0.283	0.26358	0.4083		0.26367	0.3221	0.26358	0.4102		1.31321	0.2982	1.31285	0.4365		1.31365	0.2483	1.31409	0.4768
0.2642	0.2824	0.2642	0.4083		0.2642	0.3215	0.26411	0.4102		1.31595	0.2982	1.31568	0.4368		1.31648	0.2483	1.31683	0.4768
0.26482	0.283	0.26473	0.4083		0.26473	0.3215	0.26464	0.4105		1.31869	0.2979	1.31842	0.4368		1.31922	0.248	1.31957	0.4765
0.26535	0.283	0.26526	0.4083		0.26535	0.3215	0.26526	0.4102		1.32152	0.2976	1.32125	0.4368		1.32205	0.2477	1.3224	0.4771
0.26588	0.283	0.26579	0.4083		0.26588	0.3215	0.26579	0.4102		1.32426	0.2982	1.32399	0.4371		1.32479	0.2477	1.32514	0.4771
0.2665	0.2834	0.26641	0.4083		0.26641	0.3215	0.26632	0.4102		1.32709	0.2979	1.32673	0.4371		1.32762	0.2474	1.32797	0.4771
0.26703	0.2834	0.26694	0.4083		0.26703	0.3215	0.26694	0.4102		1.32983	0.2979	1.32956	0.4371		1.33036	0.2471	1.33071	0.4774
0.26756	0.283	0.26747	0.4083		0.26756	0.3227	0.26747	0.4102		1.33257	0.2982	1.3323	0.4371		1.3331	0.2474	1.33354	0.4774
0.26818	0.2834	0.26809	0.4083		0.26809	0.3215	0.268	0.4098		1.3354	0.2979	1.33504	0.4371		1.33593	0.2471	1.33628	0.4771
0.26871	0.284	0.26862	0.4083		0.26871	0.3221	0.26862	0.4108		1.33814	0.2982	1.33787	0.4371		1.33867	0.2468	1.33902	0.4774
0.26924	0.2837	0.26915	0.4083		0.26924	0.3215	0.26915	0.4102		1.34097	0.2982	1.34062	0.4381		1.3415	0.2471	1.34185	0.4781
0.26986	0.2834	0.26977	0.4083		0.26977	0.3227	0.26968	0.4102		1.34371	0.2979	1.34344	0.4374		1.34424	0.2468	1.34459	0.4781
0.27039	0.2837	0.2703	0.4083		0.2703	0.3224	0.27021	0.4105		1.34645	0.2979	1.34619	0.4381		1.34698	0.2474	1.34742	0.4774
0.27092	0.284	0.27083	0.4083		0.27092	0.3215	0.27083	0.4102		1.34928	0.2976	1.34893	0.4377		1.34981	0.2465	1.35016	0.4777
0.27145	0.2837	0.27136	0.4083		0.27145	0.3224	0.27136	0.4098		1.35202	0.2976	1.35176	0.4381		1.35255	0.2471	1.35291	0.4781
0.27207	0.2843	0.27198	0.4083		0.27198	0.3227	0.27189	0.4102		1.35485	0.2976	1.3545	0.4381		1.35538	0.2465	1.35573	0.4787
0.2726	0.284	0.27251	0.4083		0.2726	0.3215	0.27251	0.4102		1.35759	0.2979	1.35733	0.4381		1.35812	0.2462	1.35848	0.4784
0.27313	0.2843	0.27304	0.4083		0.27313	0.3215	0.27304	0.4102		1.36033	0.2979	1.36007	0.4381		1.36086	0.2465	1.36131	0.4787
0.27375	0.2846	0.27366	0.4083		0.27366	0.3227	0.27357	0.4102		1.36316	0.2976	1.36281	0.4381		1.36369	0.2465	1.36405	0.479
0.27428	0.2846	0.27419	0.4083		0.27419	0.3224	0.27419	0.4105		1.3659	0.2976	1.36564	0.4381		1.36643	0.2465	1.36679	0.479
0.27481	0.2843	0.27472	0.4083		0.27481	0.3215	0.27472	0.4102		1.36873	0.2982	1.36838	0.4387		1.36926	0.2458	1.36962	0.479
0.27543	0.2852	0.27525	0.4083		0.27534	0.3227	0.27525	0.4108		1.37147	0.2976	1.37121	0.4381		1.372	0.2462	1.37236	0.4793
0.27596	0.2852	0.27587	0.4083		0.27587	0.3227	0.27587	0.4102		1.37421	0.2976	1.37395	0.4387		1.37483	0.2452	1.37519	0.4793
0.27649	0.2846	0.2764	0.4083		0.27649	0.3227	0.2764	0.4105		1.37704	0.2985	1.37669	0.439		1.37757	0.2458	1.37793	0.4793
0.27711	0.2846	0.27693	0.4083		0.27702	0.3215	0.27693	0.4102		1.37978	0.2982	1.37952	0.439		1.38032	0.2455	1.38076	0.4799
0.27764	0.2852	0.27755	0.4083		0.27755	0.3227	0.27755	0.4105		1.38261	0.2985	1.38226	0.439		1.38314	0.2449	1.3835	0.4799
0.27817	0.2849	0.27808	0.4083		0.27817	0.3215	0.27808	0.4105		1.38536	0.2979	1.385	0.439		1.38589	0.2449	1.38624	0.4799
0.2787	0.2855	0.27861	0.4083		0.2787	0.3215	0.27861	0.4102		1.3881	0.2982	1.38783	0.439		1.38872	0.2446	1.38907	0.4799
0.27932	0.2855	0.27923	0.4083		0.27923	0.3227	0.27914	0.4105		1.39093	0.2973	1.39057	0.439		1.39146	0.2443	1.39181	0.4802
0.27985	0.2852	0.27976	0.4083		0.27976	0.3215	0.27976	0.4102		1.39367	0.2982	1.3934	0.439		1.3942	0.2437	1.39464	0.4802
0.28038	0.2858	0.28029	0.4083		0.28038	0.323	0.28029	0.4102		1.3965	0.2979	1.39614	0.439		1.39703	0.2437	1.39738	0.4799
0.281	0.2861	0.28082	0.4083		0.28091	0.3215	0.28082	0.4102		1.39924	0.2973	1.39888	0.439		1.39977	0.2434	1.40012	0.4805
0.28153	0.2855	0.28144	0.4083		0.28144	0.3215	0.28144	0.4105		1.40198	0.2979	1.40171	0.439		1.4026	0.2431	1.40295	0.4808
0.28206	0.2861	0.28197	0.4083		0.28206	0.3227	0.28197	0.4105		1.40481	0.2979	1.40445	0.4393		1.40534	0.2427	1.40569	0.4805
0.28268	0.2861	0.2825	0.4083		0.28259	0.3215	0.2825	0.4108		1.40755	0.2979	1.40728	0.4393		1.40808	0.2424	1.40852	0.4808
0.28321	0.2858	0.28312	0.4083		0.28312	0.3215	0.28312	0.4105		1.41038	0.2976	1.41002	0.439		1.41091	0.2424	1.41126	0.4808
0.28374	0.2858	0.28365	0.4083		0.28365	0.3227	0.28365	0.4102		1.41312	0.2976	1.41277	0.4396		1.41365	0.2424	1.414	0.4808
0.28436	0.2865	0.28418	0.4083		0.28427	0.3227	0.28418	0.4102		1.41586	0.2973	1.41559	0.4396		1.41648	0.2424	1.41683	0.4808
0.28489	0.2865	0.28471	0.4083		0.2848	0.3227	0.2848	0.4102		1.41869	0.2976	1.41834	0.4396		1.41922	0.2418	1.41957	0.4815
0.28542	0.2868	0.28533	0.4083		0.28533	0.3215	0.28533	0.4111		1.42143	0.2979	1.42117	0.439		1.42205	0.2421	1.4224	0.4808
0.28595	0.2865	0.28586	0.4083		0.28595	0.3227	0.28586	0.4105		1.42417	0.2982	1.42391	0.4396		1.42479	0.2421	1.42514	0.4815
0.28657	0.2868	0.28639	0.4083		0.28648	0.323	0.28648	0.4102		1.427	0.2976	1.42665	0.4396		1.42753	0.2412	1.42797	0.4818
0.2871	0.2865	0.28701	0.4083		0.28701	0.3227	0.28701	0.4102		1.42974	0.2979	1.42948	0.4402		1.43036	0.2418	1.43071	0.4818
0.28763	0.2868	0.28754	0.4083		0.28763	0.3224	0.28754	0.4105		1.43257	0.297	1.43222	0.4402		1.4331	0.2409	1.43346	0.4818
0.28825	0.2865	0.28807	0.4083		0.28816	0.3215	0.28807	0.4102		1.43531	0.2979	1.43496	0.4402		1.43593	0.2421	1.43628	0.4821
0.28878	0.2868	0.2886	0.4083		0.28869	0.3227	0.28869	0.4105		1.43805	0.2976	1.43779	0.4402		1.43867	0.2406	1.43903	0.4824
0.28931	0.2865	0.28922	0.4083		0.28922	0.323	0.28922	0.4105		1.44088	0.2976	1.44053	0.4405		1.44141	0.2409	1.44186	0.4824
0.28993	0.2865	0.28975	0.4083		0.28984	0.323	0.28975	0.4108		1.44362	0.2967	1.44336	0.4405		1.44424	0.2403	1.4446	0.4824
0.29046	0.2871	0.29028	0.4083		0.29037	0.3218	0.29037	0.4102		1.44645	0.2976	1.4461	0.4408		1.44698	0.2403	1.44734	0.4824
0.29099	0.2874	0.2909	0.4083		0.2909	0.3215	0.2909	0.4102		1.44919	0.2976	1.44884	0.4408		1.44981	0.24	1.45017	0.4824
0.29161	0.288	0.29143	0.4083		0.29152	0.3215	0.29143	0.4105		1.45194	0.2976	1.45167	0.4408		1.45255	0.2396	1.45291	0.4821
0.29214	0.2874	0.29196	0.4083		0.29205	0.323	0.29205	0.4102		1.45476	0.2967	1.45441	0.4415		1.4553	0.2393	1.45574	0.4827
0.29267	0.288	0.29258	0.4083		0.29258	0.3227	0.29258	0.4105		1.45751	0.297	1.45724	0.4418		1.45812	0.239	1.45848	0.4824
0.2932	0.2877	0.29311	0.4083		0.29311	0.3215	0.29311	0.4105		1.46034	0.2976	1.45998	0.4418		1.46087	0.2381	1.46131	0.4827
0.29382	0.288	0.29364	0.4083		0.29373	0.3224	0.29373	0.4102		1.46308	0.2967	1.46272	0.4418		1.46369	0.2384	1.46405	0.4833
0.29435	0.288	0.29417	0.4083		0.29426	0.3215	0.29426	0.4105		1.46582	0.2976	1.46555	0.4418		1.46644	0.2381	1.46679	0.483
0.29488	0.2889	0.29479	0.4083		0.29479	0.323	0.29479	0.4108		1.46865	0.2976	1.46829	0.4418		1.46927	0.2384	1.46962	0.483
0.2955	0.2883	0.29532	0.4083		0.29541	0.3227	0.29541	0.4108		1.47139	0.2976	1.47112	0.4418		1.47201	0.2378	1.47236	0.483
0.29603	0.2883	0.29585	0.4083		0.29594	0.323	0.29594	0.4111		1.47422	0.297	1.47386	0.4418		1.47475	0.2375	1.47519	0.483
0.29656	0.2886	0.29647	0.4083		0.29647	0.3218	0.29647	0.4105		1.47696	0.2976	1.4766	0.4424		1.47758	0.2378	1.47793	0.4836
0.29718	0.2892	0.297	0.4083		0.297	0.323	0.297	0.4105		1.4797	0.297	1.47943	0.4427		1.48032	0.2378	1.48067	0.4833
0.29771	0.2889	0.29753	0.4083		0.29762	0.3227	0.29762	0.4111		1.48253	0.2976	1.48217	0.4424		1.48315	0.2378	1.4835	0.483
0.29824	0.2892	0.29806	0.4083		0.29815	0.3218	0.29815	0.4105		1.48527	0.2967	1.48492	0.4427		1.48589	0.2375	1.48624	0.4833
0.29877	0.2889	0.29868	0.4083		0.29868	0.3218	0.29868	0.4108		1.4881	0.2976	1.48775	0.4427		1.48863	0.2362	1.48907	0.4833
0.29939	0.2886	0.29921	0.4083		0.2993	0.323	0.2993	0.4108		1.49084	0.2976	1.49049	0.4427		1.49146	0.2362	1.49181	0.4836
0.29992	0.2889	0.29974	0.4083		0.29983	0.323	0.29983	0.4105		1.49358	0.297	1.49332	0.4427		1.4942	0.2362	1.49464	0.4836
0.30045	0.2896	0.30036	0.4083		0.30036	0.3227	0.30036	0.4105		1.49641	0.2976	1.49606	0.4427		1.49703	0.2356	1.49738	0.4836
0.30107	0.2896	0.30089	0.4083		0.30098	0.3224	0.30098	0.4105		1.49915	0.2967	1.4988	0.4427		1.49977	0.2356	1.50012	0.4839
0.3016	0.2896	0.30142	0.4083		0.30151	0.3234	0.30151	0.4105		1.50198	0.2967	1.50163	0.4427		1.50251	0.2356	1.50295	0.4843
0.30213	0.2899	0.30204	0.4083		0.30204	0.3218	0.30204	0.4108		1.50472	0.2967	1.50437	0.443		1.50534	0.2356	1.50569	0.4843
0.30275	0.2892	0.30257	0.4083		0.30257	0.323	0.30266	0.4105		1.50746	0.2967	1.5072	0.4436		1.50808	0.2353	1.50852	0.4846
0.30328	0.2899	0.3031	0.4083		0.30319	0.3221	0.30319	0.4108		1.51029	0.2964	1.50994	0.4436		1.51091	0.235	1.51126	0.4849
0.30381	0.2905	0.30363	0.4083		0.30372	0.3227	0.30372	0.4108		1.51303	0.2967	1.51268	0.4436		1.51365	0.2344	1.51401	0.4852
0.30443	0.2896	0.30425	0.4083		0.30425	0.3227	0.30425	0.4108		1.51586	0.2967	1.51551	0.4436		1.51639	0.2341	1.51684	0.4855
0.30496	0.2905	0.30478	0.4083		0.30487	0.323	0.30487	0.4108		1.5186	0.2967	1.51825	0.4436		1.51922	0.2341	1.51958	0.4855
0.30549	0.2908	0.30531	0.4083		0.3054	0.3218	0.3054	0.4102		1.52134	0.2976	1.52108	0.4443		1.52196	0.2338	1.52241	0.4861
0.30602	0.2905	0.30593	0.4083		0.30593	0.323	0.30593	0.4102		1.52417	0.2973	1.52382	0.4446		1.52479	0.2331	1.52515	0.4864
0.30664	0.2905	0.30646	0.4083		0.30646	0.3218	0.30655	0.4105		1.52691	0.2973	1.52656	0.4446		1.52753	0.2331	1.52789	0.4855
0.30717	0.2908	0.30699	0.4083		0.30708	0.3227	0.30708	0.4102		1.52974	0.2973	1.52939	0.4452		1.53036	0.2322	1.53072	0.4867
0.3077	0.2908	0.30752	0.4083		0.30761	0.3221	0.30761	0.4105		1.53249	0.2973	1.53213	0.4458		1.5331	0.2322	1.53346	0.4864
0.30832	0.2908	0.30814	0.4083		0.30814	0.3224	0.30823	0.4105		1.53523	0.2973	1.53487	0.4464		1.53585	0.2325	1.53629	0.4867
0.30885	0.2908	0.30867	0.4083		0.30876	0.3218	0.30876	0.4105		1.53806	0.2973	1.5377	0.4461		1.53867	0.2316	1.53903	0.488
0.30938	0.2911	0.3092	0.4083		0.30929	0.323	0.30929	0.4108		1.5408	0.2967	1.54044	0.4467		1.54142	0.2313	1.54186	0.488
0.31	0.2911	0.30982	0.4083		0.30982	0.3234	0.30991	0.4105		1.54363	0.2964	1.54327	0.4474		1.54425	0.2313	1.5446	0.4883
0.31053	0.2914	0.31035	0.408		0.31035	0.3221	0.31044	0.4105		1.54637	0.2973	1.54601	0.448		1.54699	0.2313	1.54734	0.4883
0.31106	0.2914	0.31088	0.4083		0.31097	0.3221	0.31097	0.4102		1.54911	0.297	1.54875	0.4474		1.54973	0.2319	1.55017	0.4883
0.31159	0.2911	0.31141	0.4083		0.3115	0.3221	0.31159	0.4102		1.55194	0.2964	1.55158	0.4477		1.55256	0.2319	1.55291	0.4883
0.31221	0.2914	0.31203	0.4083		0.31203	0.3221	0.31212	0.4111		1.55468	0.2964	1.55432	0.4483		1.5553	0.2316	1.55574	0.4889
0.31274	0.292	0.31256	0.4083		0.31265	0.3227	0.31265	0.4105		1.55751	0.2973	1.55715	0.4483		1.55813	0.231	1.55848	0.4898
0.31327	0.292	0.31309	0.4083		0.31318	0.3221	0.31318	0.4105		1.56025	0.2973	1.5599	0.4489		1.56087	0.23	1.56122	0.4901
0.31389	0.2917	0.31371	0.4083		0.31371	0.3221	0.3138	0.4108		1.56299	0.297	1.56264	0.4486		1.56361	0.2303	1.56405	0.4908
0.31442	0.293	0.31424	0.4083		0.31424	0.323	0.31433	0.4102		1.56582	0.2964	1.56547	0.4486		1.56644	0.2303	1.56679	0.4905
0.31495	0.2914	0.31477	0.4083		0.31486	0.3234	0.31486	0.4105		1.56856	0.2961	1.56821	0.4492		1.56918	0.23	1.56962	0.4911
0.31557	0.293	0.3153	0.4083		0.31539	0.323	0.31548	0.4105		1.57139	0.2961	1.57104	0.4492		1.57201	0.2297	1.57236	0.4917
0.3161	0.293	0.31592	0.408		0.31592	0.3221	0.31601	0.4102		1.57413	0.2967	1.57378	0.4501		1.57475	0.2294	1.57519	0.4911
0.31663	0.292	0.31645	0.4083		0.31654	0.3221	0.31654	0.4102		1.57687	0.2964	1.57652	0.4501		1.57758	0.2294	1.57793	0.4911
0.31716	0.292	0.31698	0.4083		0.31707	0.3221	0.31716	0.4105		1.5797	0.2967	1.57935	0.4505		1.58032	0.2294	1.58067	0.4914
0.31778	0.2936	0.3176	0.4083		0.3176	0.3224	0.31769	0.4105		1.58244	0.2967	1.58209	0.4511		1.58306	0.2288	1.5835	0.492
0.31831	0.2939	0.31813	0.4083		0.31822	0.3221	0.31822	0.4108		1.58527	0.2961	1.58492	0.4517		1.58589	0.2285	1.58624	0.492
0.31884	0.293	0.31866	0.4083		0.31875	0.3234	0.31884	0.4105		1.58801	0.2961	1.58766	0.452		1.58863	0.2279	1.58907	0.4929
0.31946	0.293	0.31928	0.4083		0.31928	0.323	0.31937	0.4108		1.59075	0.2961	1.5904	0.4526		1.59146	0.2282	1.59181	0.4926
0.31999	0.2939	0.31981	0.408		0.31981	0.3234	0.3199	0.4102		1.59358	0.2958	1.59323	0.4529		1.5942	0.2279	1.59456	0.4929
0.32052	0.2939	0.32034	0.4083		0.32043	0.3234	0.32052	0.4108		1.59632	0.2958	1.59597	0.4532		1.59694	0.2272	1.59739	0.4932
0.32114	0.2933	0.32087	0.4083		0.32096	0.3221	0.32105	0.4105		1.59907	0.2958	1.59871	0.4539		1.59977	0.2269	1.60013	0.4936
0.32167	0.2945	0.32149	0.408		0.32149	0.3224	0.32158	0.4102		1.60189	0.2958	1.60154	0.4548		1.60251	0.2269	1.60296	0.4939
0.3222	0.2936	0.32202	0.4083		0.32211	0.3224	0.32211	0.4102		1.60464	0.2958	1.60428	0.4557		1.60534	0.2269	1.6057	0.4948
0.32273	0.2945	0.32255	0.408		0.32264	0.3234	0.32273	0.4102		1.60746	0.2951	1.60711	0.4557		1.60808	0.2266	1.60853	0.4948
0.32335	0.2942	0.32317	0.408		0.32317	0.323	0.32326	0.4105		1.61021	0.2954	1.60985	0.457		1.61082	0.2257	1.61127	0.4957
0.32388	0.2951	0.3237	0.408		0.3237	0.3234	0.32379	0.4105		1.61295	0.2954	1.61259	0.4576		1.61365	0.2257	1.61401	0.4967
0.32441	0.2939	0.32423	0.408		0.32432	0.3221	0.32441	0.4108		1.61578	0.2951	1.61542	0.4576		1.6164	0.2257	1.61684	0.4967
0.32503	0.2942	0.32485	0.408		0.32485	0.3224	0.32494	0.4108		1.61852	0.2948	1.61816	0.4579		1.61922	0.2257	1.61958	0.4973
0.32556	0.2951	0.32538	0.408		0.32538	0.3234	0.32547	0.4102		1.62135	0.2951	1.62099	0.4591		1.62197	0.2251	1.62241	0.4979
0.32609	0.2948	0.32591	0.4077		0.326	0.3221	0.32609	0.4108		1.62409	0.2951	1.62373	0.4607		1.62471	0.2251	1.62515	0.4982
0.32671	0.2945	0.32644	0.4077		0.32653	0.3234	0.32662	0.4105		1.62683	0.2948	1.62648	0.4613		1.62754	0.2248	1.62789	0.4988
0.32724	0.2948	0.32706	0.4083		0.32706	0.3234	0.32715	0.4105		1.62966	0.2945	1.6293	0.4622		1.63028	0.2241	1.63072	0.4994
0.32777	0.2948	0.32759	0.408		0.32759	0.3224	0.32777	0.4105		1.6324	0.2948	1.63205	0.4632		1.63311	0.2238	1.63346	0.4994
0.3283	0.2954	0.32812	0.408		0.32821	0.3234	0.3283	0.4105		1.63523	0.2942	1.63487	0.4647		1.63585	0.2232	1.63629	0.5001
0.32892	0.2958	0.32874	0.4077		0.32874	0.3234	0.32883	0.4102		1.63797	0.2942	1.63762	0.466		1.63868	0.2229	1.63903	0.5004
0.32945	0.2958	0.32927	0.408		0.32927	0.3234	0.32945	0.4105		1.64071	0.2948	1.64036	0.4675		1.64142	0.2232	1.64177	0.5004
0.32998	0.2954	0.3298	0.4077		0.32989	0.3224	0.32998	0.4105		1.64354	0.2945	1.64319	0.4688		1.64416	0.2226	1.6446	0.5004
0.3306	0.2958	0.33033	0.4074		0.33042	0.3224	0.33051	0.4108		1.64628	0.2936	1.64593	0.47		1.64699	0.2226	1.64734	0.5016
0.33113	0.2954	0.33095	0.408		0.33095	0.3234	0.33104	0.4105		1.64911	0.2936	1.64867	0.4715		1.64973	0.2223	1.65017	0.5016
0.33166	0.2964	0.33148	0.4074		0.33157	0.3224	0.33166	0.4108		1.65185	0.2942	1.6515	0.4734		1.65256	0.222	1.65291	0.5025
0.33228	0.2961	0.33201	0.4077		0.3321	0.3234	0.33219	0.4105		1.65459	0.2945	1.65424	0.4746		1.6553	0.222	1.65574	0.5032
0.33281	0.2964	0.33263	0.4074		0.33263	0.3237	0.33272	0.4108		1.65742	0.2942	1.65707	0.4771		1.65804	0.222	1.65848	0.5032
0.33334	0.2961	0.33316	0.4077		0.33316	0.3224	0.33334	0.4105		1.66016	0.2923	1.65981	0.4796		1.66087	0.2217	1.66122	0.5035
0.33387	0.2961	0.33369	0.408		0.33378	0.3224	0.33387	0.4102		1.66299	0.2939	1.66255	0.4824		1.66361	0.2214	1.66405	0.5044
0.33449	0.2961	0.33431	0.4074		0.33431	0.3234	0.3344	0.4102		1.66573	0.2923	1.66538	0.4839		1.66644	0.222	1.66679	0.505
0.33502	0.2967	0.33484	0.4077		0.33484	0.3234	0.33502	0.4102		1.66847	0.2923	1.66812	0.4867		1.66918	0.2204	1.66962	0.5053
0.33555	0.2961	0.33537	0.4074		0.33546	0.3234	0.33555	0.4102		1.6713	0.2923	1.67095	0.4889		1.67192	0.221	1.67236	0.506
0.33617	0.2961	0.33591	0.4074		0.33599	0.3224	0.33608	0.4108		1.67404	0.2923	1.67369	0.4914		1.67475	0.2214	1.67511	0.5063
0.3367	0.2961	0.33652	0.408		0.33652	0.3234	0.3367	0.4102		1.67687	0.293	1.67643	0.4929		1.67749	0.2201	1.67794	0.5072
0.33723	0.297	0.33705	0.4074		0.33705	0.3221	0.33723	0.4102		1.67962	0.292	1.67926	0.4954		1.68032	0.2198	1.68068	0.5084
0.33785	0.297	0.33759	0.4074		0.33767	0.3234	0.33776	0.4105		1.68236	0.2917	1.682	0.4985		1.68306	0.2204	1.68351	0.5094
0.33838	0.2964	0.3382	0.408		0.3382	0.3224	0.33829	0.4105		1.68519	0.292	1.68483	0.4998		1.6858	0.2195	1.68625	0.5094
0.33891	0.2973	0.33873	0.4074		0.33873	0.3224	0.33891	0.4108		1.68793	0.2923	1.68757	0.5013		1.68863	0.2201	1.68908	0.5094
0.33944	0.2964	0.33927	0.4074		0.33935	0.3224	0.33944	0.4108		1.69076	0.2923	1.69031	0.5029		1.69137	0.2195	1.69182	0.5103
0.34006	0.2973	0.3398	0.4074		0.33988	0.3234	0.33997	0.4108		1.6935	0.2908	1.69314	0.505		1.6942	0.2189	1.69456	0.5106
0.34059	0.2973	0.34041	0.4074		0.34041	0.3224	0.34059	0.4111		1.69624	0.2917	1.69588	0.5078		1.69695	0.2186	1.69739	0.5115
0.34112	0.2976	0.34095	0.4074		0.34095	0.3234	0.34112	0.4108		1.69907	0.2908	1.69863	0.5097		1.69977	0.2189	1.70013	0.5122
0.34174	0.2973	0.34148	0.4077		0.34156	0.3224	0.34165	0.4102		1.70181	0.2908	1.70145	0.5097		1.70252	0.2183	1.70296	0.5128
0.34227	0.2964	0.34209	0.4074		0.34209	0.3224	0.34227	0.4102		1.70464	0.2908	1.7042	0.5125		1.70526	0.2179	1.7057	0.514
0.3428	0.297	0.34263	0.4074		0.34263	0.3234	0.3428	0.4105		1.70738	0.2905	1.70703	0.514		1.70809	0.2176	1.70844	0.5143
0.34342	0.2973	0.34316	0.4071		0.34324	0.3234	0.34333	0.4105		1.71012	0.2905	1.70977	0.5162		1.71083	0.2173	1.71127	0.5162
0.34395	0.2967	0.34369	0.4074		0.34377	0.3234	0.34395	0.4105		1.71295	0.2905	1.71251	0.5184		1.71366	0.2173	1.71401	0.518
0.34448	0.2976	0.34431	0.4074		0.34431	0.3224	0.34448	0.4102		1.71569	0.2905	1.71534	0.5202		1.7164	0.2173	1.71684	0.5187
0.34501	0.297	0.34484	0.4074		0.34484	0.3224	0.34501	0.4102		1.71852	0.2902	1.71808	0.5227		1.71914	0.2167	1.71958	0.5196
0.34563	0.2976	0.34537	0.4074		0.34545	0.3234	0.34563	0.4102		1.72126	0.2905	1.72091	0.5246		1.72197	0.2161	1.72241	0.5215
0.34616	0.297	0.34599	0.4074		0.34599	0.3234	0.34616	0.4108		1.724	0.2902	1.72365	0.5264		1.72471	0.217	1.72515	0.5227
0.34669	0.297	0.34652	0.4074		0.34652	0.3224	0.34669	0.4105		1.72683	0.2905	1.72639	0.5286		1.72754	0.217	1.72789	0.5249
0.34731	0.297	0.34705	0.4074		0.34713	0.3224	0.34722	0.4102		1.72957	0.2902	1.72922	0.5301		1.73028	0.217	1.73072	0.5264
0.34784	0.2979	0.34767	0.4074		0.34767	0.3234	0.34784	0.4102		1.7324	0.2902	1.73196	0.5323		1.73302	0.2167	1.73346	0.5283
0.34837	0.2973	0.3482	0.4074		0.3482	0.3234	0.34837	0.4102		1.73514	0.2902	1.73479	0.5351		1.73585	0.2155	1.73629	0.5295
0.34899	0.2976	0.34873	0.4071		0.34881	0.3224	0.3489	0.4105		1.73788	0.2892	1.73753	0.5373		1.73859	0.2158	1.73903	0.5323
0.34952	0.2976	0.34926	0.4074		0.34935	0.3234	0.34952	0.4102		1.74071	0.2899	1.74027	0.5391		1.74142	0.2152	1.74177	0.5354
0.35005	0.2976	0.34988	0.4074		0.34988	0.3234	0.35005	0.4102		1.74345	0.2899	1.7431	0.5416		1.74416	0.2152	1.7446	0.5385
0.35058	0.2979	0.35041	0.4074		0.35041	0.3234	0.35058	0.4102		1.74628	0.2889	1.74584	0.5438		1.7469	0.2148	1.74734	0.541
0.3512	0.2979	0.35094	0.4074		0.35103	0.3234	0.3512	0.4105		1.74902	0.2883	1.74858	0.5459		1.74973	0.2142	1.75017	0.5441
0.35173	0.2979	0.35156	0.4071		0.35156	0.3234	0.35173	0.4102		1.75177	0.2883	1.75141	0.5484		1.75247	0.2142	1.75291	0.5494
0.35226	0.2979	0.35209	0.4071		0.35209	0.3224	0.35226	0.4102		1.75459	0.2883	1.75415	0.5515		1.7553	0.2139	1.75574	0.5531
0.35288	0.2979	0.35262	0.4074		0.35271	0.3224	0.35288	0.4102		1.75734	0.2877	1.75698	0.554		1.75804	0.213	1.75849	0.5587
0.35341	0.2982	0.35315	0.4071		0.35324	0.323	0.35341	0.4102		1.76008	0.2877	1.75972	0.5559		1.76087	0.213	1.76123	0.5652
0.35394	0.2979	0.35377	0.4074		0.35377	0.3224	0.35394	0.4102		1.76291	0.2883	1.76246	0.558		1.76361	0.213	1.76406	0.5704
0.35456	0.2982	0.3543	0.4071		0.3543	0.3234	0.35456	0.4098		1.76565	0.288	1.76529	0.5599		1.76635	0.213	1.7668	0.5785
0.35509	0.2982	0.35483	0.4074		0.35492	0.3224	0.35509	0.4098		1.76848	0.2877	1.76803	0.5642		1.76918	0.2121	1.76963	0.5866
0.35562	0.2989	0.35545	0.4071		0.35545	0.3234	0.35562	0.4102		1.77122	0.2874	1.77086	0.5664		1.77193	0.213	1.77237	0.5962
0.35615	0.2985	0.35598	0.4071		0.35598	0.3224	0.35615	0.4102		1.77396	0.2874	1.77361	0.5692		1.77475	0.2117	1.77511	0.6092
0.35677	0.2989	0.35651	0.4067		0.3566	0.3237	0.35677	0.4098		1.77679	0.2877	1.77635	0.5711		1.7775	0.2124	1.77794	0.6256
0.3573	0.2985	0.35704	0.4071		0.35713	0.3234	0.3573	0.4092		1.77953	0.2877	1.77918	0.5742		1.78024	0.2117	1.78068	0.6439
0.35783	0.2992	0.35766	0.4074		0.35766	0.3224	0.35783	0.4098		1.78236	0.2877	1.78192	0.5769		1.78307	0.2114	1.78351	0.6628
0.35845	0.2989	0.35819	0.4071		0.35819	0.323	0.35845	0.4092		1.7851	0.2877	1.78475	0.5794		1.78581	0.2121	1.78625	0.6889
0.35898	0.2989	0.35872	0.4074		0.35881	0.3224	0.35898	0.4092		1.78784	0.2865	1.78749	0.5822		1.78864	0.2111	1.78908	0.7227
0.35951	0.2989	0.35934	0.4067		0.35934	0.3224	0.35951	0.4089		1.79067	0.2868	1.79023	0.5859		1.79138	0.2117	1.79182	0.771
0.36013	0.2992	0.35987	0.4067		0.35987	0.3224	0.36013	0.4092		1.79341	0.2868	1.79306	0.5887		1.79412	0.2108	1.79456	0.9087
0.36066	0.2989	0.3604	0.4067		0.36049	0.3234	0.36066	0.4092		1.79624	0.2868	1.7958	0.5921		1.79695	0.2117	1.79651	1.0014
0.36119	0.2992	0.36102	0.4064		0.36102	0.3234	0.36119	0.4092		1.79898	0.2861	1.79854	0.5949		1.79969	0.2111	--	--
0.36172	0.2995	0.36155	0.4071		0.36155	0.3234	0.36181	0.4092		1.80172	0.2865	1.80137	0.5986		1.80252	0.2111	--	--
0.36234	0.2998	0.36208	0.4074		0.36208	0.3234	0.36234	0.4092		1.80455	0.2858	1.80411	0.6011		1.80526	0.2102	--	--
0.36287	0.2995	0.36261	0.4071		0.3627	0.3234	0.36287	0.4092		1.80729	0.2849	1.80694	0.6042		1.808	0.2099	--	--
0.3634	0.2998	0.36323	0.4064		0.36323	0.3234	0.3634	0.4089		1.81012	0.2846	1.80968	0.6079		1.81083	0.2096	--	--
0.36402	0.3001	0.36376	0.4074		0.36376	0.3234	0.36402	0.4089		1.81286	0.2846	1.81242	0.611		1.81357	0.2102	--	--
0.36455	0.3001	0.36429	0.4074		0.36438	0.3224	0.36455	0.4092		1.8156	0.2846	1.81525	0.6132		1.8164	0.2099	--	--
0.36508	0.3004	0.36491	0.4067		0.36491	0.3221	0.36508	0.4089		1.81843	0.284	1.81799	0.6176		1.81914	0.2096	--	--
0.3657	0.3001	0.36544	0.4071		0.36544	0.3234	0.3657	0.4086		1.82117	0.2834	1.82082	0.6216		1.82197	0.2093	--	--
0.36623	0.2998	0.36597	0.4067		0.36606	0.3234	0.36623	0.4083		1.824	0.2834	1.82356	0.6253		1.82471	0.209	--	--
0.36676	0.3004	0.3665	0.4067		0.36659	0.3234	0.36676	0.4083		1.82675	0.2834	1.8263	0.6297		1.82745	0.2086	--	--
0.36729	0.3001	0.36712	0.4071		0.36712	0.3234	0.36738	0.4089		1.82949	0.2834	1.82913	0.6331		1.83028	0.2083	--	--
0.36791	0.3001	0.36765	0.4071		0.36765	0.3224	0.36791	0.4089		1.83232	0.2824	1.83187	0.6371		1.83302	0.208	--	--
0.36844	0.3001	0.36818	0.4067		0.36827	0.3234	0.36844	0.4083		1.83506	0.2827	1.8347	0.6421		1.83585	0.208	--	--
0.36897	0.3004	0.3688	0.4064		0.3688	0.3234	0.36906	0.4083		1.83789	0.283	1.83744	0.6458		1.83859	0.208	--	--
0.36959	0.3004	0.36933	0.4067		0.36933	0.3221	0.36959	0.4086		1.84063	0.283	1.84018	0.6504		1.84133	0.2074	--	--
0.37012	0.301	0.36986	0.4071		0.36995	0.3234	0.37012	0.4083		1.84337	0.2821	1.84301	0.6548		1.84416	0.2074	--	--
0.37065	0.3007	0.37039	0.4067		0.37048	0.3234	0.37074	0.4083		1.8462	0.2824	1.84576	0.6594		1.8469	0.2071	--	--
0.37118	0.3007	0.37101	0.4071		0.37101	0.3224	0.37127	0.4083		1.84894	0.2827	1.8485	0.6647		1.84973	0.2071	--	--
0.3718	0.3004	0.37154	0.4064		0.37154	0.3237	0.3718	0.4083		1.85177	0.2827	1.85133	0.6693		1.85248	0.2068	--	--
0.37233	0.301	0.37207	0.4071		0.37216	0.3234	0.37233	0.4083		1.85451	0.2824	1.85407	0.674		1.85522	0.2065	--	--
0.37286	0.301	0.37269	0.4067		0.37269	0.3221	0.37295	0.4083		1.85725	0.2809	1.8569	0.678		1.85805	0.2065	--	--
0.37348	0.3007	0.37322	0.4064		0.37322	0.3224	0.37348	0.4083		1.86008	0.2809	1.85964	0.6827		1.86079	0.2068	--	--
0.37401	0.301	0.37375	0.4071		0.37384	0.3224	0.37401	0.4077		1.86282	0.2812	1.86238	0.6895		1.86362	0.2059	--	--
0.37454	0.301	0.37437	0.4071		0.37437	0.3237	0.37463	0.4083		1.86565	0.2809	1.86521	0.6951		1.86636	0.2059	--	--
0.37516	0.3013	0.3749	0.4071		0.3749	0.3224	0.37516	0.408		1.86839	0.2809	1.86795	0.7		1.8691	0.2062	--	--
0.37569	0.301	0.37543	0.4074		0.37543	0.3221	0.37569	0.4083		1.87113	0.2799	1.87078	0.7044		1.87193	0.2055	--	--
0.37622	0.3013	0.37596	0.4074		0.37605	0.3237	0.37631	0.4083		1.87396	0.2796	1.87352	0.7106		1.87467	0.2059	--	--
0.37676	0.3013	0.37658	0.4071		0.37658	0.3234	0.37684	0.4083		1.8767	0.2799	1.87626	0.7165		1.8775	0.2059	--	--
0.37737	0.3016	0.37711	0.4074		0.37711	0.3234	0.37737	0.4077		1.87953	0.2799	1.87909	0.7223		1.88024	0.2052	--	--
0.3779	0.302	0.37764	0.4074		0.37773	0.3224	0.37799	0.408		1.88227	0.2796	1.88183	0.7285		1.88307	0.2049	--	--
0.37844	0.3013	0.37826	0.4071		0.37826	0.323	0.37852	0.4083		1.88501	0.2796	1.88466	0.7347		1.88581	0.2046	--	--
0.37905	0.3013	0.37879	0.4074		0.37879	0.3224	0.37905	0.4077		1.88784	0.2793	1.8874	0.7409		1.88855	0.2043	--	--
0.37958	0.3023	0.37932	0.4071		0.37941	0.3221	0.37958	0.408		1.89058	0.2796	1.89014	0.7468		1.89138	0.2043	--	--
0.38012	0.3013	0.37985	0.4074		0.37994	0.3224	0.3802	0.408		1.89341	0.2787	1.89297	0.754		1.89412	0.2037	--	--
0.38073	0.3023	0.38047	0.4074		0.38047	0.3234	0.38073	0.4074		1.89615	0.279	1.89571	0.7605		1.89695	0.2037	--	--
0.38126	0.302	0.381	0.4074		0.381	0.3224	0.38126	0.4074		1.8989	0.279	1.89845	0.7685		1.89969	0.2034	--	--
0.3818	0.3013	0.38153	0.4074		0.38162	0.3221	0.38188	0.4074		1.90172	0.2784	1.90128	0.7741		1.90243	0.2034	--	--
0.38233	0.3026	0.38215	0.4074		0.38215	0.3221	0.38241	0.4074		1.90447	0.2778	1.90402	0.7822		1.90526	0.2034	--	--
0.38294	0.3013	0.38268	0.4074		0.38268	0.3234	0.38294	0.4074		1.9073	0.2781	1.90685	0.7909		1.908	0.2034	--	--
0.38347	0.3013	0.38321	0.4074		0.3833	0.3234	0.38356	0.4074		1.91004	0.2775	1.90959	0.7989		1.91083	0.2028	--	--
0.38401	0.3013	0.38383	0.4074		0.38383	0.3224	0.38409	0.4074		1.91278	0.2781	1.91234	0.807		1.91357	0.2021	--	--
0.38462	0.3026	0.38436	0.4074		0.38436	0.3224	0.38462	0.4074		1.91561	0.2778	1.91516	0.8147		1.91631	0.2024	--	--
0.38515	0.3013	0.38489	0.4074		0.38489	0.3224	0.38524	0.4074		1.91835	0.2772	1.91791	0.8237		1.91914	0.2015	--	--
0.38569	0.3016	0.38542	0.4074		0.38551	0.3221	0.38577	0.4074		1.92118	0.2778	1.92073	0.8321		1.92188	0.2015	--	--
0.3863	0.3029	0.38604	0.4074		0.38604	0.3224	0.3863	0.4074		1.92392	0.2772	1.92348	0.842		1.92471	0.2012	--	--
0.38683	0.3016	0.38657	0.4077		0.38657	0.3234	0.38683	0.4074		1.92666	0.2772	1.92622	0.8519		1.92745	0.2012	--	--
0.38737	0.3026	0.3871	0.4074		0.38719	0.3221	0.38745	0.4074		1.92949	0.2775	1.92905	0.8609		1.93028	0.2012	--	--
0.3879	0.302	0.38772	0.4074		0.38772	0.3221	0.38798	0.4074		1.93223	0.2772	1.93179	0.8718		1.93303	0.2006	--	--
0.38851	0.3016	0.38825	0.4074		0.38825	0.323	0.38851	0.4074		1.93506	0.2772	1.93462	0.8805		1.93577	0.2006	--	--
0.38905	0.3032	0.38878	0.4074		0.38887	0.323	0.38913	0.4074		1.9378	0.2768	1.93736	0.8922		1.9386	0.2009	--	--
0.38958	0.3023	0.3894	0.4074		0.3894	0.3221	0.38966	0.4074		1.94054	0.2768	1.9401	0.9037		1.94134	0.2009	--	--
0.39019	0.3032	0.38993	0.4074		0.38993	0.3221	0.39019	0.4074		1.94337	0.2765	1.94293	0.9152		1.94417	0.2009	--	--
0.39073	0.3026	0.39046	0.4077		0.39046	0.3221	0.39081	0.4074		1.94611	0.2765	1.94567	0.9276		1.94691	0.2003	--	--
0.39126	0.3035	0.39099	0.4074		0.39108	0.3221	0.39134	0.4074		1.94894	0.2762	1.94841	0.9403		1.94965	0.1997	--	--
0.39187	0.3026	0.39161	0.4074		0.39161	0.3234	0.39187	0.4074		1.95168	0.2765	1.95124	0.9536		1.95248	0.1997	--	--
0.39241	0.3032	0.39214	0.4074		0.39214	0.3224	0.39249	0.4074		1.95442	0.2762	1.95398	0.9657		1.95522	0.1993	--	--
0.39294	0.3035	0.39267	0.4074		0.39276	0.3234	0.39302	0.4074		1.95725	0.2762	1.95681	0.9797		1.95805	0.1993	--	--
0.39347	0.3038	0.39329	0.4077		0.39329	0.3218	0.39355	0.4074		1.95999	0.2762	1.95955	0.9949		1.96079	0.1997	--	--
0.39409	0.3035	0.39382	0.4077		0.39382	0.323	0.39409	0.4074		1.96282	0.2762	1.9607	1.0001		1.96353	0.199	--	--
0.39462	0.3035	0.39435	0.408		0.39435	0.323	0.3947	0.4074		1.96556	0.2759	--	--		1.96636	0.199	--	--
0.39515	0.3035	0.39488	0.4083		0.39497	0.3218	0.39523	0.4074		1.9683	0.2759	--	--		1.9691	0.1984	--	--
0.39577	0.3038	0.3955	0.4077		0.3955	0.3221	0.39577	0.4074		1.97113	0.2759	--	--		1.97193	0.1987	--	--
0.3963	0.3029	0.39603	0.4074		0.39603	0.3218	0.39638	0.4074		1.97387	0.2756	--	--		1.97467	0.1984	--	--
0.39683	0.3029	0.39656	0.408		0.39665	0.323	0.39691	0.4074		1.9767	0.2759	--	--		1.9775	0.1981	--	--
0.39745	0.3032	0.39718	0.408		0.39718	0.3218	0.39745	0.4074		1.97945	0.2756	--	--		1.98024	0.1975	--	--
0.39798	0.3035	0.39771	0.408		0.39771	0.323	0.39806	0.4074		1.98219	0.2756	--	--		1.98298	0.1972	--	--
0.39851	0.3029	0.39824	0.4083		0.39833	0.323	0.39859	0.4074		1.98502	0.2756	--	--		1.98581	0.1972	--	--
0.39904	0.3035	0.39886	0.4083		0.39886	0.323	0.39913	0.4074		1.98776	0.275	--	--		1.98855	0.1972	--	--
0.39966	0.3029	0.39939	0.4083		0.39939	0.3218	0.39966	0.4074		1.99059	0.2753	--	--		1.99138	0.1969	--	--
0.40019	0.3035	0.39992	0.4077		0.39992	0.3227	0.40027	0.4074		1.99333	0.275	--	--		1.99412	0.1972	--	--
0.40072	0.3032	0.40045	0.4077		0.40054	0.323	0.40081	0.4074		1.99607	0.275	--	--		1.99686	0.1966	--	--
0.40134	0.3032	0.40107	0.408		0.40107	0.3218	0.40134	0.4074		1.9989	0.275	--	--		1.99969	0.1962	--	--
0.40187	0.3032	0.4016	0.408		0.4016	0.3218	0.40195	0.4074		--	--	--	--		--	--	--	--
0.4024	0.3035	0.40213	0.4083		0.40222	0.3218	0.40249	0.4074		--	--	--	--		--	--	--	--
0.40302	0.3032	0.40275	0.4083		0.40275	0.3221	0.40302	0.4074		--	--	--	--		--	--	--	--
0.40355	0.3035	0.40328	0.408		0.40328	0.3218	0.40363	0.4074		--	--	--	--		--	--	--	--
0.40408	0.3035	0.40381	0.408		0.40381	0.3221	0.40417	0.4074		--	--	--	--		--	--	--	--
0.40461	0.3035	0.40443	0.4083		0.40443	0.3218	0.4047	0.4074		--	--	--	--		--	--	--	--
0.40523	0.3032	0.40496	0.4083		0.40496	0.3218	0.40531	0.4074		--	--	--	--		--	--	--	--
0.40576	0.3038	0.40549	0.4083		0.40549	0.3218	0.40585	0.4074		--	--	--	--		--	--	--	--
0.40629	0.3038	0.40602	0.4083		0.40611	0.3227	0.40638	0.4074		--	--	--	--		--	--	--	--
0.40691	0.3035	0.40664	0.4083		0.40664	0.3227	0.40691	0.4071		--	--	--	--		--	--	--	--
0.40744	0.3038	0.40717	0.4083		0.40717	0.3227	0.40753	0.4074		--	--	--	--		--	--	--	--
0.40797	0.3038	0.4077	0.4083		0.40779	0.323	0.40806	0.4074		--	--	--	--		--	--	--	--
0.40859	0.3041	0.40832	0.4083		0.40832	0.3218	0.40859	0.4074		--	--	--	--		--	--	--	--
0.40912	0.3038	0.40885	0.4083		0.40885	0.3227	0.40921	0.4074		--	--	--	--		--	--	--	--
0.40965	0.3038	0.40938	0.4083		0.40938	0.3227	0.40974	0.4074		--	--	--	--		--	--	--	--
0.41018	0.3038	0.40991	0.4083		0.41	0.3227	0.41027	0.4071		--	--	--	--		--	--	--	--
0.4108	0.3041	0.41053	0.4083		0.41053	0.3218	0.41089	0.4074		--	--	--	--		--	--	--	--
0.41133	0.3038	0.41106	0.4083		0.41106	0.3218	0.41142	0.4071		--	--	--	--		--	--	--	--
0.41186	0.3038	0.41159	0.4083		0.41168	0.3218	0.41195	0.4071		--	--	--	--		--	--	--	--
0.41248	0.3044	0.41221	0.4083		0.41221	0.3218	0.41248	0.4074
0.41301	0.3044	0.41274	0.4083		0.41274	0.3218	0.4131	0.4067
0.41354	0.3038	0.41327	0.4083		0.41327	0.3218	0.41363	0.4074
0.41416	0.3041	0.41389	0.4083		0.41389	0.3218	0.41416	0.4071
0.41469	0.3041	0.41442	0.4083		0.41442	0.323	0.41478	0.4071
0.41522	0.3047	0.41495	0.4083		0.41495	0.3218	0.41531	0.4071
0.41575	0.3051	0.41548	0.4083		0.41557	0.3218	0.41584	0.4067
0.41637	0.3047	0.4161	0.4083		0.4161	0.323	0.41637	0.4067
0.4169	0.3044	0.41663	0.4083		0.41663	0.3215	0.41699	0.4064
0.41743	0.3051	0.41716	0.4083		0.41725	0.3227	0.41752	0.4064
0.41805	0.3047	0.41778	0.4083		0.41778	0.3227	0.41805	0.4064
0.41858	0.3044	0.41831	0.4083		0.41831	0.3218	0.41867	0.4064
0.41911	0.3047	0.41884	0.4083		0.41884	0.3218	0.4192	0.4071
0.41964	0.3054	0.41937	0.4083		0.41946	0.3227	0.41973	0.4067
0.42026	0.3044	0.41999	0.4083		0.41999	0.3227	0.42035	0.4064
0.42079	0.3054	0.42052	0.4083		0.42052	0.3227	0.42088	0.4061
0.42132	0.3047	0.42105	0.4083		0.42114	0.3215	0.42141	0.4058
0.42194	0.3054	0.42167	0.4083		0.42167	0.3218	0.42194	0.4061
0.42247	0.3047	0.4222	0.4083		0.4222	0.3218	0.42256	0.4061
0.423	0.3047	0.42273	0.4083		0.42282	0.3227	0.42309	0.4058
0.42362	0.3057	0.42335	0.4086		0.42335	0.3227	0.42362	0.4061
0.42415	0.3057	0.42388	0.4086		0.42388	0.3215	0.42424	0.4061
0.42468	0.3044	0.42441	0.4083		0.42441	0.3224	0.42477	0.4058
0.42521	0.3047	0.42494	0.4086		0.42503	0.3218	0.4253	0.4055
0.42583	0.3047	0.42556	0.4083		0.42556	0.3221	0.42592	0.4055
0.42636	0.3057	0.42609	0.4086		0.42609	0.3215	0.42645	0.4058
0.42689	0.3047	0.42662	0.4089		0.42671	0.3221	0.42698	0.4058
0.42751	0.3047	0.42724	0.4083		0.42724	0.3218	0.42751	0.4058
0.42804	0.3051	0.42777	0.4086		0.42777	0.3212	0.42813	0.4055
0.42857	0.3047	0.4283	0.4086		0.42839	0.3221	0.42866	0.4055
0.42919	0.3057	0.42892	0.4086		0.42892	0.3212	0.42919	0.4055
0.42972	0.3047	0.42945	0.4083		0.42945	0.3224	0.42981	0.4061
0.43025	0.3057	0.42998	0.4089		0.42998	0.3227	0.43034	0.4055
0.43078	0.3051	0.43051	0.4089		0.4306	0.3218	0.43087	0.4058
0.4314	0.3047	0.43113	0.4089		0.43113	0.3221	0.4314	0.4055
0.43193	0.3047	0.43166	0.4089		0.43166	0.3215	0.43202	0.4055
0.43246	0.3051	0.43219	0.4086		0.43228	0.3218	0.43255	0.4058
0.43308	0.3047	0.43281	0.4089		0.43281	0.3215	0.43308	0.4055
0.43361	0.3051	0.43334	0.4092		0.43334	0.3215	0.4337	0.4055
0.43414	0.3051	0.43387	0.4089		0.43396	0.3215	0.43423	0.4055
0.43476	0.3057	0.43449	0.4092		0.43449	0.3218	0.43476	0.4055
0.43529	0.306	0.43502	0.4092		0.43502	0.3221	0.43538	0.4055
0.43582	0.306	0.43555	0.4092		0.43555	0.3212	0.43591	0.4055
0.43635	0.3057	0.43608	0.4092		0.43617	0.3218	0.43644	0.4055
0.43697	0.3057	0.4367	0.4092		0.4367	0.3212	0.43697	0.4055
0.4375	0.3051	0.43723	0.4092		0.43723	0.3218	0.43759	0.4055
0.43803	0.3057	0.43776	0.4092		0.43785	0.3215	0.43812	0.4055
0.43865	0.3051	0.43838	0.4092		0.43838	0.3218	0.43865	0.4055
0.43918	0.306	0.43891	0.4092		0.43891	0.3215	0.43927	0.4055
0.43971	0.3057	0.43944	0.4092		0.43953	0.3218	0.4398	0.4055
0.44024	0.306	0.44006	0.4092		0.44006	0.3215	0.44033	0.4055
0.44086	0.3057	0.44059	0.4092		0.44059	0.3221	0.44086	0.4055
0.44139	0.3054	0.44112	0.4092		0.44112	0.3212	0.44148	0.4055
0.44192	0.3057	0.44174	0.4092		0.44174	0.3218	0.44201	0.4055
0.44254	0.3057	0.44227	0.4092		0.44227	0.3221	0.44254	0.4055
0.44307	0.306	0.4428	0.4092		0.4428	0.3218	0.44316	0.4055
0.4436	0.306	0.44333	0.4092		0.44342	0.3215	0.44369	0.4055
0.44422	0.3057	0.44395	0.4092		0.44395	0.3218	0.44422	0.4055
0.44475	0.3057	0.44448	0.4092		0.44448	0.3215	0.44484	0.4055
0.44528	0.3057	0.44501	0.4092		0.4451	0.3218	0.44537	0.4055
0.44581	0.306	0.44563	0.4092		0.44563	0.3218	0.4459	0.4055
0.44643	0.306	0.44616	0.4092		0.44616	0.3215	0.44643	0.4055
0.44696	0.306	0.44669	0.4092		0.44669	0.3218	0.44705	0.4055
0.44749	0.3057	0.44731	0.4092		0.44731	0.3221	0.44758	0.4055
0.44811	0.306	0.44784	0.4092		0.44784	0.3218	0.44811	0.4055
0.44864	0.3063	0.44837	0.4095		0.44837	0.3215	0.44873	0.4055
0.44917	0.3063	0.44899	0.4092		0.44899	0.3221	0.44926	0.4055
0.4497	0.3063	0.44952	0.4092		0.44952	0.3218	0.44979	0.4052
0.45032	0.306	0.45005	0.4098		0.45005	0.3218	0.45032	0.4055
0.45085	0.3063	0.45059	0.4092		0.45067	0.3218	0.45094	0.4055
0.45138	0.306	0.4512	0.4092		0.4512	0.3215	0.45147	0.4055
0.452	0.3063	0.45173	0.4092		0.45173	0.3218	0.452	0.4055
0.45253	0.306	0.45227	0.4092		0.45227	0.3212	0.45262	0.4055
0.45306	0.3063	0.45288	0.4095		0.45288	0.3218	0.45315	0.4055
0.45368	0.3063	0.45341	0.4095		0.45341	0.3218	0.45368	0.4055
0.45421	0.3063	0.45395	0.4092		0.45395	0.3218	0.4543	0.4055
0.45474	0.3063	0.45456	0.4095		0.45456	0.3218	0.45483	0.4055
0.45527	0.3063	0.45509	0.4095		0.45509	0.3218	0.45536	0.4055
0.45589	0.3063	0.45563	0.4098		0.45563	0.3218	0.45589	0.4055
0.45642	0.3063	0.45624	0.4102		0.45624	0.3215	0.45651	0.4052
0.45695	0.3066	0.45677	0.4102		0.45677	0.3221	0.45704	0.4055
0.45757	0.3063	0.45731	0.4102		0.45731	0.3212	0.45757	0.4055
0.4581	0.3066	0.45784	0.4102		0.45792	0.3212	0.45819	0.4055
0.45863	0.3063	0.45845	0.4102		0.45845	0.3221	0.45872	0.4055
0.45916	0.306	0.45899	0.4102		0.45899	0.3218	0.45925	0.4055
0.45978	0.3063	0.45952	0.4102		0.45952	0.3224	0.45978	0.4049
0.46031	0.3069	0.46013	0.4098		0.46013	0.3224	0.4604	0.4052
0.46084	0.3066	0.46067	0.4098		0.46067	0.3215	0.46093	0.4055
0.46146	0.3066	0.4612	0.4105		0.4612	0.3221	0.46146	0.4055
0.46199	0.3066	0.46181	0.4105		0.46181	0.3215	0.46208	0.4055
0.46252	0.3066	0.46235	0.4102		0.46235	0.3212	0.46261	0.4055
0.46314	0.3063	0.46288	0.4108		0.46288	0.3218	0.46314	0.4049
0.46367	0.3063	0.46341	0.4108		0.46349	0.3215	0.46376	0.4055
0.4642	0.3066	0.46403	0.4105		0.46403	0.3215	0.46429	0.4046
0.46473	0.3063	0.46456	0.4105		0.46456	0.3224	0.46482	0.4052
0.46535	0.3072	0.46509	0.4108		0.46509	0.3212	0.46535	0.4055
0.46588	0.3069	0.46571	0.4108		0.46571	0.3218	0.46597	0.4052
0.46641	0.3063	0.46624	0.4108		0.46624	0.3215	0.4665	0.4052
0.46703	0.3069	0.46677	0.4108		0.46677	0.3218	0.46703	0.4055
0.46756	0.3072	0.46739	0.4105		0.46739	0.3215	0.46765	0.4049
0.46809	0.3063	0.46792	0.4102		0.46792	0.3215	0.46818	0.4052
0.46862	0.3069	0.46845	0.4105		0.46845	0.3212	0.46871	0.4049
0.46924	0.3072	0.46906	0.4105		0.46906	0.3218	0.46924	0.4046
0.46977	0.3066	0.4696	0.4105		0.4696	0.3212	0.46986	0.4049
0.4703	0.3063	0.47013	0.4102		0.47013	0.3221	0.47039	0.4055
0.47092	0.3066	0.47066	0.4108		0.47066	0.3215	0.47092	0.4055
0.47145	0.3066	0.47128	0.4108		0.47128	0.3218	0.47154	0.4052
0.47198	0.3072	0.47181	0.4111		0.47181	0.3218	0.47207	0.4052
0.47251	0.3072	0.47234	0.4105		0.47234	0.3215	0.4726	0.4046
0.47313	0.3072	0.47296	0.4102		0.47296	0.3218	0.47313	0.4052
0.47366	0.3066	0.47349	0.4105		0.47349	0.3212	0.47375	0.4049
0.47419	0.3069	0.47402	0.4105		0.47402	0.3218	0.47428	0.4052
0.47481	0.3069	0.47464	0.4111		0.47464	0.3215	0.47481	0.4046
0.47534	0.3072	0.47517	0.4105		0.47517	0.3212	0.47543	0.4049
0.47587	0.3075	0.4757	0.4111		0.4757	0.3218	0.47596	0.4046
0.47649	0.3075	0.47632	0.4105		0.47623	0.3212	0.47649	0.4049
0.47702	0.3066	0.47685	0.4111		0.47685	0.3218	0.47711	0.4049
0.47755	0.3072	0.47738	0.4111		0.47738	0.3212	0.47764	0.4046
0.47808	0.3075	0.47791	0.4108		0.47791	0.3218	0.47817	0.4052
0.4787	0.3075	0.47853	0.4108		0.47853	0.3212	0.4787	0.4046
0.47923	0.3072	0.47906	0.4105		0.47906	0.3218	0.47932	0.4046
0.47976	0.3078	0.47959	0.4108		0.47959	0.3212	0.47985	0.4055
0.48038	0.3075	0.48021	0.4105		0.48021	0.3215	0.48038	0.4046
0.48091	0.3069	0.48074	0.4105		0.48074	0.3212	0.481	0.4052
0.48144	0.3075	0.48127	0.4105		0.48127	0.3218	0.48153	0.4046
0.48197	0.3069	0.48189	0.4108		0.48189	0.3218	0.48206	0.4049
0.48259	0.3072	0.48242	0.4108		0.48242	0.3212	0.48259	0.4049
0.48312	0.3072	0.48295	0.4105		0.48295	0.3212	0.48321	0.4046
0.48365	0.3075	0.48357	0.4102		0.48348	0.3209	0.48374	0.4049
0.48427	0.3075	0.4841	0.4108		0.4841	0.3218	0.48427	0.4049
0.4848	0.3072	0.48463	0.4108		0.48463	0.3209	0.48489	0.4046
0.48533	0.3072	0.48516	0.4108		0.48516	0.3215	0.48542	0.4049
0.48595	0.3078	0.48578	0.4111		0.48578	0.3218	0.48595	0.4049
0.48648	0.3075	0.48631	0.4105		0.48631	0.3218	0.48648	0.4046
0.48701	0.3078	0.48684	0.4108		0.48684	0.3212	0.4871	0.4046
0.48754	0.3075	0.48746	0.4108		0.48746	0.3212	0.48763	0.4049
0.48816	0.3075	0.48799	0.4108		0.48799	0.3212	0.48816	0.4046
0.48869	0.3078	0.48852	0.4111		0.48852	0.3221	0.48878	0.4046
0.48922	0.3075	0.48914	0.4108		0.48905	0.3215	0.48931	0.4046
0.48984	0.3072	0.48967	0.4108		0.48967	0.3218	0.48984	0.4049
0.49037	0.3069	0.4902	0.4108		0.4902	0.3221	0.49046	0.4046
0.4909	0.3072	0.49082	0.4111		0.49073	0.3218	0.49099	0.4046
0.49144	0.3075	0.49135	0.4108		0.49135	0.3209	0.49152	0.4046
0.49205	0.3078	0.49188	0.4111		0.49188	0.3218	0.49205	0.4046
0.49258	0.3072	0.49241	0.4108		0.49241	0.3212	0.49267	0.4046
0.49312	0.3072	0.49303	0.4108		0.49303	0.3218	0.4932	0.4049
0.49373	0.3072	0.49356	0.4108		0.49356	0.3218	0.49373	0.4046
0.49426	0.3075	0.49409	0.4108		0.49409	0.3218	0.49435	0.4046
0.4948	0.3075	0.49471	0.4111		0.49462	0.3209	0.49488	0.4046
0.49541	0.3072	0.49524	0.4105		0.49524	0.3212	0.49541	0.4046
0.49594	0.3075	0.49577	0.4105		0.49577	0.3212	0.49594	0.4046
0.49648	0.3078	0.49639	0.4108		0.4963	0.3218	0.49656	0.4046
0.49701	0.3075	0.49692	0.4105		0.49692	0.3218	0.49709	0.4046
0.49762	0.3075	0.49745	0.4105		0.49745	0.3212	0.49762	0.4046
0.49815	0.3075	0.49798	0.4105		0.49798	0.3218	0.49824	0.4046
0.49869	0.3078	0.4986	0.4102		0.4986	0.3209	0.49877	0.4046
0.4993	0.3078	0.49913	0.4105		0.49913	0.3209	0.4993	0.4046
0.49983	0.3078	0.49966	0.4105		0.49966	0.3218	0.49992	0.4046
0.50037	0.3072	0.50028	0.4111		0.50028	0.3218	0.50045	0.4046
0.5009	0.3075	0.50081	0.4111		0.50081	0.3218	0.50098	0.4046
0.50151	0.3075	0.50134	0.4105		0.50134	0.3218	0.50151	0.4046
0.50205	0.3078	0.50196	0.4108		0.50187	0.3209	0.50213	0.4046
0.50258	0.3078	0.50249	0.4111		0.50249	0.3209	0.50266	0.4046
0.50319	0.3069	0.50302	0.4102		0.50302	0.3209	0.50319	0.4046
0.50373	0.3072	0.50364	0.4108		0.50355	0.3215	0.50381	0.4046
0.50426	0.3078	0.50417	0.4108		0.50417	0.3215	0.50434	0.4046
0.50487	0.3072	0.5047	0.4105		0.5047	0.3218	0.50487	0.4046
0.50541	0.3072	0.50523	0.4111		0.50523	0.3218	0.50541	0.4046
0.50594	0.3078	0.50585	0.4111		0.50585	0.3209	0.50602	0.4046
0.50647	0.3072	0.50638	0.4108		0.50638	0.3212	0.50655	0.4046
0.50709	0.3072	0.50691	0.4108		0.50691	0.3209	0.50709	0.4046
0.50762	0.3069	0.50753	0.4108		0.50744	0.3218	0.5077	0.4046
0.50815	0.3069	0.50806	0.4108		0.50806	0.3209	0.50823	0.4043
0.50877	0.3072	0.50859	0.4108		0.50859	0.3212	0.50877	0.4046
0.5093	0.3075	0.50921	0.4105		0.50912	0.3215	0.5093	0.4046
0.50983	0.3072	0.50974	0.4108		0.50974	0.3218	0.50991	0.4046
0.51036	0.3069	0.51027	0.4108		0.51027	0.3215	0.51045	0.4046
0.51098	0.3072	0.51089	0.4108		0.5108	0.3215	0.51098	0.4046
0.51151	0.3066	0.51142	0.4105		0.51142	0.3215	0.51159	0.4046
0.51204	0.3069	0.51195	0.4105		0.51195	0.3215	0.51213	0.4046
0.51266	0.3069	0.51248	0.4111		0.51248	0.3218	0.51266	0.4043
0.51319	0.3072	0.5131	0.4108		0.5131	0.3218	0.51327	0.4043
0.51372	0.3069	0.51363	0.4108		0.51363	0.3215	0.51381	0.4043
0.51434	0.3066	0.51416	0.4105		0.51416	0.3212	0.51434	0.4043
0.51487	0.3072	0.51478	0.4111		0.51469	0.3218	0.51487	0.4046
0.5154	0.3072	0.51531	0.4105		0.51531	0.3218	0.51549	0.4046
0.51593	0.3066	0.51584	0.4105		0.51584	0.3215	0.51602	0.4046
0.51655	0.3066	0.51646	0.4105		0.51637	0.3215	0.51655	0.4046
0.51708	0.3066	0.51699	0.4111		0.51699	0.3218	0.51717	0.4046
0.51761	0.3066	0.51752	0.4108		0.51752	0.3218	0.5177	0.4046
0.51823	0.3066	0.51814	0.4102		0.51805	0.3212	0.51823	0.4046
0.51876	0.3072	0.51867	0.4108		0.51867	0.3212	0.51876	0.4046
0.51929	0.3066	0.5192	0.4108		0.5192	0.3209	0.51938	0.4046
0.51991	0.3069	0.51973	0.4111		0.51973	0.3212	0.51991	0.4043
0.52044	0.3066	0.52035	0.4105		0.52035	0.3215	0.52044	0.404
0.52097	0.3066	0.52088	0.4105		0.52088	0.3218	0.52106	0.4046
0.5215	0.3063	0.52141	0.4102		0.52141	0.3218	0.52159	0.4046
0.52212	0.3063	0.52203	0.4108		0.52194	0.3212	0.52212	0.4043
0.52265	0.3069	0.52256	0.4105		0.52256	0.3218	0.52265	0.4046
0.52318	0.3066	0.52309	0.4111		0.52309	0.3218	0.52327	0.4043
0.5238	0.3063	0.52371	0.4105		0.52362	0.3215	0.5238	0.4043
0.52433	0.3066	0.52424	0.4105		0.52424	0.3215	0.52433	0.4046
0.52486	0.3063	0.52477	0.4105		0.52477	0.3215	0.52495	0.4046
0.52548	0.3066	0.52539	0.4102		0.5253	0.3212	0.52548	0.4043
0.52601	0.3066	0.52592	0.4105		0.52592	0.3218	0.52601	0.4046
0.52654	0.3063	0.52645	0.4108		0.52645	0.3218	0.52654	0.4043
0.52707	0.3063	0.52698	0.4111		0.52698	0.3215	0.52716	0.4046
0.52769	0.3063	0.5276	0.4108		0.52751	0.3212	0.52769	0.4046
0.52822	0.3063	0.52813	0.4111		0.52813	0.3212	0.52822	0.4046
0.52875	0.3063	0.52866	0.4102		0.52866	0.3212	0.52884	0.404
0.52937	0.3063	0.52928	0.4111		0.52919	0.3212	0.52937	0.4043
0.5299	0.3063	0.52981	0.4111		0.52981	0.3215	0.5299	0.4043
0.53043	0.3063	0.53034	0.4105		0.53034	0.3215	0.53052	0.4043
0.53105	0.3063	0.53096	0.4111		0.53087	0.3215	0.53105	0.4043
0.53158	0.3063	0.53149	0.4111		0.53149	0.3218	0.53158	0.4046
0.53211	0.3063	0.53202	0.4108		0.53202	0.3212	0.53211	0.404
0.53264	0.3063	0.53264	0.4111		0.53255	0.3212	0.53273	0.4046
0.53326	0.3063	0.53317	0.4111		0.53317	0.3212	0.53326	0.4043
0.53379	0.3063	0.5337	0.4105		0.5337	0.3215	0.53379	0.4043
0.53432	0.3063	0.53423	0.4108		0.53423	0.3209	0.53441	0.404
0.53494	0.306	0.53485	0.4105		0.53476	0.3209	0.53494	0.4046
0.53547	0.3063	0.53538	0.4111		0.53538	0.3218	0.53547	0.4046
0.536	0.3063	0.53591	0.4111		0.53591	0.3212	0.536	0.4046
0.53653	0.306	0.53653	0.4108		0.53644	0.3209	0.53662	0.4043
0.53715	0.3063	0.53706	0.4111		0.53706	0.3209	0.53715	0.4043
0.53768	0.306	0.53759	0.4105		0.53759	0.3218	0.53768	0.404
0.53821	0.3054	0.53821	0.4105		0.53812	0.3209	0.5383	0.4046
0.53883	0.306	0.53874	0.4111		0.53874	0.3212	0.53883	0.404
0.53936	0.3057	0.53927	0.4111		0.53927	0.3215	0.53936	0.4036
0.53989	0.3054	0.53989	0.4111		0.5398	0.3209	0.53989	0.4043
0.54051	0.3057	0.54042	0.4111		0.54042	0.3206	0.54051	0.4043
0.54104	0.306	0.54095	0.4108		0.54095	0.3215	0.54104	0.4043
0.54157	0.306	0.54157	0.4111		0.54148	0.3209	0.54157	0.4046
0.54219	0.3057	0.5421	0.4108		0.54201	0.3215	0.54219	0.4043
0.54272	0.3057	0.54263	0.4111		0.54263	0.3209	0.54272	0.404
0.54325	0.3051	0.54316	0.4111		0.54316	0.3212	0.54325	0.4043
0.54378	0.3057	0.54378	0.4108		0.54369	0.3209	0.54387	0.404
0.5444	0.3057	0.54431	0.4108		0.54431	0.3212	0.5444	0.4046
0.54493	0.3057	0.54484	0.4105		0.54484	0.3209	0.54493	0.4043
0.54546	0.3054	0.54546	0.4111		0.54537	0.3209	0.54546	0.4046
0.54608	0.3057	0.54599	0.4108		0.54599	0.3215	0.54608	0.4043
0.54661	0.3057	0.54652	0.4111		0.54652	0.3215	0.54661	0.4043
0.54714	0.3057	0.54714	0.4111		0.54705	0.3215	0.54714	0.4043
0.54776	0.3057	0.54767	0.4111		0.54767	0.3215	0.54776	0.4046
0.54829	0.3057	0.5482	0.4108		0.5482	0.3212	0.54829	0.4046
0.54882	0.3051	0.54882	0.4108		0.54873	0.3209	0.54882	0.4043
0.54935	0.3051	0.54935	0.4111		0.54926	0.3215	0.54935	0.4046
0.54997	0.3051	0.54988	0.4111		0.54988	0.3209	0.54997	0.4046
0.5505	0.3047	0.55041	0.4108		0.55041	0.3209	0.5505	0.4046
0.55103	0.3051	0.55103	0.4111		0.55094	0.3209	0.55103	0.4043
0.55165	0.3051	0.55156	0.4111		0.55156	0.3212	0.55165	0.4046
0.55218	0.3051	0.55209	0.4111		0.55209	0.3212	0.55218	0.4046
0.55271	0.3051	0.55271	0.4108		0.55262	0.3209	0.55271	0.4046
0.55333	0.3051	0.55324	0.4111		0.55324	0.3215	0.55324	0.4046
0.55386	0.3051	0.55377	0.4108		0.55377	0.3215	0.55386	0.4046
0.55439	0.3051	0.55439	0.4111		0.5543	0.3212	0.55439	0.4046
0.55492	0.3051	0.55492	0.4111		0.55492	0.3209	0.55492	0.4043
0.55554	0.3051	0.55545	0.4111		0.55545	0.3209	0.55554	0.4046
0.55607	0.3047	0.55607	0.4111		0.55598	0.3212	0.55607	0.4046
0.5566	0.3051	0.5566	0.4111		0.55651	0.3215	0.5566	0.4046
0.55722	0.3047	0.55713	0.4111		0.55713	0.3209	0.55713	0.4046
0.55775	0.3051	0.55775	0.4111		0.55766	0.3209	0.55775	0.4046
0.55828	0.3051	0.55828	0.4111		0.55819	0.3215	0.55828	0.4043
0.5589	0.3051	0.55881	0.4111		0.55881	0.3209	0.55881	0.4046
0.55943	0.3047	0.55934	0.4111		0.55934	0.3215	0.55943	0.4046
0.55996	0.3047	0.55996	0.4111		0.55987	0.3212	0.55996	0.4046
0.56049	0.3051	0.56049	0.4111		0.56049	0.3215	0.56049	0.4046
0.56111	0.3047	0.56102	0.4111		0.56102	0.3209	0.56111	0.4046
0.56164	0.3047	0.56164	0.4111		0.56155	0.3209	0.56164	0.4046
0.56217	0.3047	0.56217	0.4111		0.56217	0.3209	0.56217	0.4046
0.56279	0.3047	0.5627	0.4111		0.5627	0.3212	0.5627	0.4046
0.56332	0.3047	0.56332	0.4111		0.56323	0.3212	0.56332	0.4046
0.56385	0.3044	0.56385	0.4111		0.56376	0.3215	0.56385	0.4046
0.56447	0.3047	0.56438	0.4111		0.56438	0.3215	0.56438	0.4046
0.565	0.3044	0.565	0.4111		0.56491	0.3215	0.565	0.4046
0.56553	0.3047	0.56553	0.4111		0.56544	0.3209	0.56553	0.4049
0.56606	0.3044	0.56606	0.4111		0.56606	0.3209	0.56606	0.4046
0.56668	0.3047	0.56659	0.4111		0.56659	0.3209	0.56668	0.4049
0.56721	0.3041	0.56721	0.4111		0.56712	0.3209	0.56721	0.4049
0.56774	0.3047	0.56774	0.4111		0.56774	0.3215	0.56774	0.4046
0.56836	0.3044	0.56827	0.4111		0.56827	0.3209	0.56827	0.4046
0.56889	0.3041	0.56889	0.4111		0.5688	0.3209	0.56889	0.4049
0.56942	0.3044	0.56942	0.4111		0.56942	0.3215	0.56942	0.4049
0.57004	0.3044	0.56995	0.4111		0.56995	0.3215	0.56995	0.4049
0.57057	0.3044	0.57057	0.4111		0.57048	0.3209	0.57057	0.4046
0.5711	0.3044	0.5711	0.4111		0.57101	0.3215	0.5711	0.4049
0.57172	0.3044	0.57163	0.4111		0.57163	0.3215	0.57163	0.4046
0.57225	0.3044	0.57225	0.4111		0.57216	0.3209	0.57216	0.4046
0.57278	0.3044	0.57278	0.4111		0.57269	0.3215	0.57278	0.4052
0.57331	0.3041	0.57331	0.4111		0.57331	0.3215	0.57331	0.4052
0.57393	0.3044	0.57393	0.4111		0.57384	0.3212	0.57384	0.4055
0.57446	0.3044	0.57446	0.4111		0.57437	0.3212	0.57446	0.4046
0.57499	0.3044	0.57499	0.4111		0.57499	0.3215	0.57499	0.4052
0.57561	0.3044	0.57552	0.4114		0.57552	0.3218	0.57552	0.4052
0.57614	0.3044	0.57614	0.4111		0.57605	0.3218	0.57614	0.4052
0.57667	0.3044	0.57667	0.4111		0.57667	0.3218	0.57667	0.4049
0.57729	0.3044	0.5772	0.4111		0.5772	0.3215	0.5772	0.4052
0.57782	0.3044	0.57782	0.4111		0.57773	0.3209	0.57773	0.4055
0.57835	0.3044	0.57835	0.4111		0.57826	0.3218	0.57835	0.4052
0.57888	0.3044	0.57888	0.4111		0.57888	0.3212	0.57888	0.4052
0.5795	0.3044	0.5795	0.4111		0.57941	0.3209	0.57941	0.4052
0.58003	0.3044	0.58003	0.4111		0.57994	0.3212	0.58003	0.4052
0.58056	0.3041	0.58056	0.4111		0.58056	0.3218	0.58056	0.4055
0.58118	0.3041	0.58118	0.4111		0.58109	0.3215	0.58109	0.4055
0.58171	0.3044	0.58171	0.4111		0.58162	0.3209	0.58162	0.4055
0.58224	0.3044	0.58224	0.4111		0.58224	0.3218	0.58224	0.4055
0.58286	0.3044	0.58277	0.4111		0.58277	0.3215	0.58277	0.4055
0.58339	0.3044	0.58339	0.4108		0.5833	0.3212	0.5833	0.4055
0.58392	0.3044	0.58392	0.4108		0.58392	0.3218	0.58392	0.4055
0.58454	0.3041	0.58445	0.4108		0.58445	0.3218	0.58445	0.4055
0.58507	0.3044	0.58507	0.4111		0.58498	0.3215	0.58498	0.4055
0.5856	0.3041	0.5856	0.4108		0.58551	0.3209	0.5856	0.4055
0.58613	0.3044	0.58613	0.4111		0.58613	0.3218	0.58613	0.4055
0.58675	0.3044	0.58675	0.4111		0.58666	0.3218	0.58666	0.4052
0.58728	0.3044	0.58728	0.4111		0.58719	0.3212	0.58719	0.4055
0.58781	0.3044	0.58781	0.4108		0.58781	0.3215	0.58781	0.4052
0.58843	0.3044	0.58843	0.4111		0.58834	0.3212	0.58834	0.4055
0.58896	0.3041	0.58896	0.4111		0.58887	0.3218	0.58887	0.4055
0.58949	0.3041	0.58949	0.4108		0.58949	0.3221	0.58949	0.4055
0.59011	0.3044	0.59002	0.4111		0.59002	0.3218	0.59002	0.4058
0.59064	0.3044	0.59064	0.4111		0.59055	0.3221	0.59055	0.4055
0.59117	0.3044	0.59117	0.4108		0.59108	0.3212	0.59117	0.4055
0.5917	0.3041	0.5917	0.4111		0.5917	0.3215	0.5917	0.4058
0.59232	0.3044	0.59232	0.4111		0.59223	0.3221	0.59223	0.4055
0.59285	0.3041	0.59285	0.4105		0.59276	0.3212	0.59276	0.4058
0.59338	0.3044	0.59338	0.4111		0.59338	0.3215	0.59338	0.4058
0.594	0.3041	0.594	0.4111		0.59391	0.3212	0.59391	0.4061
0.59453	0.3044	0.59453	0.4108		0.59444	0.3215	0.59444	0.4061
0.59506	0.3041	0.59506	0.4105		0.59506	0.3218	0.59506	0.4064
0.59568	0.3041	0.59568	0.4108		0.59559	0.3218	0.59559	0.4064
0.59621	0.3047	0.59621	0.4105		0.59612	0.3218	0.59612	0.4064
0.59674	0.3044	0.59674	0.4111		0.59665	0.3224	0.59665	0.4064
0.59736	0.3041	0.59727	0.4105		0.59727	0.3221	0.59727	0.4064
0.59789	0.3044	0.59789	0.4108		0.5978	0.3227	0.5978	0.4071
0.59842	0.3047	0.59842	0.4108		0.59833	0.3224	0.59833	0.4067
0.59895	0.3044	0.59895	0.4111		0.59895	0.3218	0.59895	0.4064
0.59957	0.3044	0.59957	0.4108		0.59948	0.3227	0.59948	0.4064
0.6001	0.3044	0.6001	0.4102		0.60001	0.3227	0.60001	0.4064
0.60063	0.3044	0.60063	0.4108		0.60063	0.3218	0.60063	0.4064
0.60125	0.3044	0.60125	0.4108		0.60116	0.3218	0.60116	0.4064
0.60178	0.3041	0.60178	0.4105		0.60169	0.3227	0.60169	0.4064
0.60231	0.3044	0.60231	0.4105		0.60231	0.3227	0.60222	0.4064
0.60293	0.3041	0.60293	0.4108		0.60284	0.3218	0.60284	0.4064
0.60346	0.3041	0.60346	0.4108		0.60337	0.3218	0.60337	0.4064
0.60399	0.3044	0.60399	0.4105		0.6039	0.3218	0.6039	0.4071
0.60452	0.3041	0.60452	0.4108		0.60452	0.3224	0.60452	0.4067
0.60514	0.3044	0.60514	0.4108		0.60505	0.3218	0.60505	0.4064
0.60567	0.3041	0.60567	0.4108		0.60558	0.3221	0.60558	0.4067
0.6062	0.3041	0.6062	0.4105		0.6062	0.3218	0.6062	0.4067
0.60682	0.3041	0.60682	0.4105		0.60673	0.3227	0.60673	0.4071
0.60735	0.3041	0.60735	0.4105		0.60726	0.3227	0.60726	0.4064
0.60788	0.3041	0.60788	0.4105		0.60788	0.3227	0.60788	0.4067
0.6085	0.3041	0.6085	0.4105		0.60841	0.3227	0.60841	0.4067
0.60903	0.3044	0.60903	0.4111		0.60894	0.3227	0.60894	0.4071
0.60956	0.3041	0.60956	0.4108		0.60948	0.3227	0.60948	0.4067
0.61018	0.3041	0.61018	0.4108		0.61009	0.3218	0.61009	0.4067
0.61071	0.3041	0.61071	0.4108		0.61062	0.3218	0.61062	0.4074
0.61124	0.3041	0.61124	0.4105		0.61115	0.3227	0.61115	0.4071
0.61177	0.3041	0.61177	0.4108		0.61177	0.3221	0.61177	0.4071
0.61239	0.3041	0.61239	0.4105		0.6123	0.3221	0.6123	0.4067
0.61292	0.3041	0.61292	0.4105		0.61283	0.3218	0.61283	0.4074
0.61345	0.3038	0.61345	0.4105		0.61345	0.3227	0.61345	0.4074
0.61407	0.3041	0.61407	0.4102		0.61398	0.3218	0.61398	0.4074
0.6146	0.3041	0.6146	0.4102		0.61451	0.3227	0.61451	0.4074
0.61513	0.3041	0.61513	0.4102		0.61505	0.3227	0.61505	0.4071
0.61575	0.3041	0.61575	0.4098		0.61566	0.3227	0.61566	0.4074
0.61628	0.3041	0.61628	0.4102		0.61619	0.3227	0.61619	0.4071
0.61681	0.3041	0.61681	0.4102		0.61673	0.3221	0.61673	0.4067
0.61734	0.3041	0.61734	0.4098		0.61734	0.3227	0.61734	0.4074
0.61796	0.3041	0.61796	0.4098		0.61787	0.323	0.61787	0.4074
0.61849	0.3044	0.61849	0.4095		0.61841	0.3224	0.61841	0.4074
0.61902	0.3041	0.61902	0.4098		0.61894	0.3224	0.61902	0.4074
0.61964	0.3041	0.61964	0.4095		0.61955	0.3224	0.61955	0.4074
0.62017	0.3041	0.62017	0.4095		0.62009	0.3224	0.62009	0.4074
0.6207	0.3041	0.6207	0.4098		0.62062	0.3224	0.6207	0.4074
0.62132	0.3038	0.62132	0.4092		0.62123	0.3227	0.62123	0.4074
0.62185	0.3041	0.62185	0.4095		0.62177	0.3224	0.62177	0.4074
0.62238	0.3041	0.62238	0.4095		0.6223	0.3224	0.6223	0.4074
0.623	0.3041	0.62291	0.4095		0.62291	0.3221	0.62291	0.4074
0.62353	0.3044	0.62353	0.4092		0.62345	0.3224	0.62345	0.4074
0.62406	0.3041	0.62406	0.4092		0.62398	0.3227	0.62398	0.4074
0.62459	0.3041	0.62459	0.4092		0.62451	0.323	0.62459	0.4074
0.62521	0.3041	0.62521	0.4092		0.62513	0.3227	0.62513	0.4074
0.62574	0.3041	0.62574	0.4092		0.62566	0.3234	0.62566	0.4074
0.62627	0.3041	0.62627	0.4092		0.62619	0.3234	0.62627	0.4074
0.62689	0.3044	0.62689	0.4092		0.62681	0.3227	0.62681	0.4074
0.62742	0.3041	0.62742	0.4089		0.62734	0.3227	0.62734	0.4074
0.62795	0.3044	0.62795	0.4089		0.62787	0.3224	0.62795	0.4074
0.62857	0.3041	0.62849	0.4089		0.6284	0.3234	0.62849	0.4074
0.6291	0.3041	0.6291	0.4089		0.62902	0.323	0.62902	0.4074
0.62963	0.3044	0.62963	0.4092		0.62955	0.3224	0.62955	0.4074
0.63017	0.3041	0.63017	0.4086		0.63008	0.3227	0.63017	0.4074
0.63078	0.3041	0.63078	0.4089		0.6307	0.3234	0.6307	0.4074
0.63131	0.3041	0.63131	0.4092		0.63123	0.3234	0.63123	0.4074
0.63185	0.3047	0.63185	0.4089		0.63176	0.3227	0.63185	0.4074
0.63246	0.3041	0.63246	0.4092		0.63238	0.3234	0.63238	0.4074
0.63299	0.3041	0.63299	0.4083		0.63291	0.323	0.63291	0.4074
0.63353	0.3041	0.63353	0.4092		0.63344	0.3234	0.63353	0.4074
0.63414	0.3044	0.63406	0.4089		0.63397	0.3227	0.63406	0.4074
0.63467	0.3041	0.63467	0.4086		0.63459	0.3227	0.63459	0.4074
0.63521	0.3044	0.63521	0.4086		0.63512	0.323	0.63512	0.4074
0.63582	0.3041	0.63574	0.4089		0.63565	0.3227	0.63574	0.4074
0.63635	0.3041	0.63635	0.4086		0.63627	0.3227	0.63627	0.4074
0.63689	0.3044	0.63689	0.4086		0.6368	0.3234	0.6368	0.4074
0.63742	0.3041	0.63742	0.4086		0.63733	0.3227	0.63742	0.4074
0.63803	0.3041	0.63803	0.4083		0.63795	0.323	0.63795	0.4074
0.63856	0.3041	0.63856	0.4086		0.63848	0.3227	0.63848	0.4074
0.6391	0.3044	0.6391	0.4086		0.63901	0.3234	0.6391	0.4074
0.63971	0.3044	0.63963	0.4083		0.63954	0.3224	0.63963	0.4074
0.64024	0.3041	0.64024	0.4083		0.64016	0.3234	0.64016	0.4074
0.64078	0.3041	0.64078	0.4083		0.64069	0.3227	0.64078	0.4074
0.64139	0.3041	0.64131	0.4083		0.64122	0.3237	0.64131	0.4074
0.64192	0.3044	0.64192	0.4083		0.64184	0.3234	0.64184	0.4074
0.64246	0.3041	0.64246	0.4083		0.64237	0.3227	0.64237	0.4074
0.64299	0.3041	0.64299	0.4083		0.6429	0.3234	0.64299	0.4074
0.6436	0.3041	0.6436	0.4083		0.64343	0.3234	0.64352	0.4074
0.64414	0.3044	0.64414	0.4083		0.64405	0.3234	0.64405	0.4074
0.64467	0.3038	0.64467	0.4083		0.64458	0.3234	0.64467	0.4074
0.64528	0.3041	0.6452	0.4083		0.64511	0.3227	0.6452	0.4074
0.64582	0.3041	0.64582	0.4083		0.64573	0.3227	0.64573	0.4074
0.64635	0.3041	0.64635	0.4083		0.64626	0.3227	0.64635	0.4074
0.64696	0.3044	0.64688	0.4083		0.64679	0.3227	0.64688	0.4074
0.6475	0.3041	0.6475	0.4083		0.64741	0.3227	0.64741	0.4074
0.64803	0.3041	0.64803	0.4083		0.64794	0.3227	0.64803	0.4077
0.64864	0.3044	0.64856	0.4083		0.64847	0.3224	0.64856	0.4074
0.64918	0.3038	0.64918	0.4083		0.649	0.3227	0.64909	0.4074
0.64971	0.3044	0.64971	0.4083		0.64962	0.3227	0.64962	0.4074
0.65024	0.3044	0.65024	0.4083		0.65015	0.3234	0.65024	0.4077
0.65086	0.3044	0.65077	0.4083		0.65068	0.3227	0.65077	0.4074
0.65139	0.3047	0.65139	0.4083		0.6513	0.3227	0.6513	0.4074
0.65192	0.3041	0.65192	0.4083		0.65183	0.3227	0.65192	0.4074
0.65254	0.3044	0.65245	0.4083		0.65236	0.3227	0.65245	0.4074
0.65307	0.3041	0.65307	0.4083		0.65289	0.3227	0.65298	0.4074
0.6536	0.3041	0.6536	0.4083		0.65351	0.3234	0.6536	0.4074
0.65422	0.3044	0.65413	0.4083		0.65404	0.3227	0.65413	0.4074
0.65475	0.3044	0.65475	0.4083		0.65457	0.3227	0.65466	0.4074
0.65528	0.3044	0.65528	0.4083		0.65519	0.3227	0.65528	0.4074
0.65581	0.3041	0.65581	0.4083		0.65572	0.3237	0.65581	0.4074
0.65643	0.3041	0.65634	0.4083		0.65625	0.3234	0.65634	0.4074
0.65696	0.3041	0.65696	0.4083		0.65687	0.3227	0.65696	0.4077
0.65749	0.3047	0.65749	0.4083		0.6574	0.3227	0.65749	0.4077
0.65811	0.3041	0.65802	0.4083		0.65793	0.3234	0.65802	0.4077
0.65864	0.3047	0.65864	0.4083		0.65846	0.3227	0.65855	0.4077
0.65917	0.3041	0.65917	0.4083		0.65908	0.3227	0.65917	0.4074
0.65979	0.3044	0.6597	0.4083		0.65961	0.3227	0.6597	0.4077
0.66032	0.3041	0.66023	0.4083		0.66014	0.3237	0.66023	0.4074
0.66085	0.3047	0.66085	0.4083		0.66076	0.3227	0.66085	0.4077
0.66147	0.3044	0.66138	0.4083		0.66129	0.3227	0.66138	0.408
0.662	0.3041	0.66191	0.4083		0.66182	0.3227	0.66191	0.408
0.66253	0.3041	0.66253	0.4083		0.66244	0.3227	0.66253	0.408
0.66306	0.3047	0.66306	0.4083		0.66297	0.3227	0.66306	0.408
0.66368	0.3041	0.66359	0.4083		0.6635	0.3234	0.66359	0.408
0.66421	0.3047	0.66421	0.4083		0.66403	0.3237	0.66421	0.4077
0.66474	0.3041	0.66474	0.4083		0.66465	0.323	0.66474	0.4077
0.66536	0.3041	0.66527	0.4083		0.66518	0.3234	0.66527	0.4083
0.66589	0.3044	0.6658	0.4083		0.66571	0.3234	0.6658	0.408
0.66642	0.3044	0.66642	0.4083		0.66633	0.3234	0.66642	0.408
0.66704	0.3044	0.66695	0.4083		0.66686	0.3227	0.66695	0.408
0.66757	0.3041	0.66748	0.4083		0.66739	0.323	0.66748	0.4074
0.6681	0.3041	0.6681	0.4083		0.66792	0.3227	0.6681	0.408
0.66863	0.3044	0.66863	0.4083		0.66854	0.323	0.66863	0.408
0.66925	0.3041	0.66916	0.4083		0.66907	0.3234	0.66916	0.4074
0.66978	0.3041	0.66969	0.4083		0.6696	0.3234	0.66978	0.408
0.67031	0.3044	0.67031	0.4083		0.67022	0.3237	0.67031	0.4077
0.67093	0.3044	0.67084	0.4083		0.67075	0.323	0.67084	0.4083
0.67146	0.3044	0.67137	0.4083		0.67128	0.323	0.67146	0.4074
0.67199	0.3047	0.67199	0.4083		0.6719	0.3234	0.67199	0.4083
0.67261	0.3041	0.67252	0.4083		0.67243	0.323	0.67252	0.408
0.67314	0.3041	0.67305	0.4083		0.67296	0.3234	0.67305	0.4083
0.67367	0.3044	0.67367	0.4083		0.67349	0.323	0.67367	0.4083
0.67429	0.3041	0.6742	0.4083		0.67411	0.3234	0.6742	0.408
0.67482	0.3041	0.67473	0.4083		0.67464	0.3234	0.67473	0.4083
0.67535	0.3044	0.67526	0.4083		0.67517	0.323	0.67535	0.4083
0.67588	0.3044	0.67588	0.4083		0.67579	0.3237	0.67588	0.4083
0.6765	0.3044	0.67641	0.4083		0.67632	0.323	0.67641	0.408
0.67703	0.3044	0.67694	0.4083		0.67685	0.3227	0.67703	0.4083
0.67756	0.3044	0.67756	0.4083		0.67738	0.3234	0.67756	0.4083
0.67818	0.3044	0.67809	0.408		0.678	0.323	0.67809	0.4083
0.67871	0.3044	0.67862	0.4083		0.67853	0.3237	0.67871	0.4083
0.67924	0.3041	0.67924	0.4083		0.67906	0.323	0.67924	0.4083
0.67986	0.3044	0.67977	0.4083		0.67968	0.323	0.67977	0.4083
0.68039	0.3044	0.6803	0.408		0.68021	0.3237	0.68039	0.4083
0.68092	0.3044	0.68083	0.4083		0.68074	0.3237	0.68092	0.4083
0.68154	0.3047	0.68145	0.4083		0.68136	0.3237	0.68145	0.4083
0.68207	0.3044	0.68198	0.4083		0.68189	0.3234	0.68198	0.4083
0.6826	0.3041	0.68251	0.408		0.68242	0.3237	0.6826	0.4083
0.68313	0.3041	0.68313	0.4083		0.68295	0.3237	0.68313	0.408
0.68375	0.3044	0.68366	0.4083		0.68357	0.323	0.68366	0.4083
0.68428	0.3044	0.68419	0.4083		0.6841	0.3234	0.68428	0.4083
0.68481	0.3041	0.68481	0.4083		0.68463	0.323	0.68481	0.4083
0.68543	0.3041	0.68534	0.4083		0.68525	0.3234	0.68534	0.4083
0.68596	0.3047	0.68587	0.4083		0.68578	0.323	0.68596	0.4083
0.68649	0.3047	0.6864	0.408		0.68631	0.3234	0.68649	0.4083
0.68711	0.3047	0.68702	0.4083		0.68684	0.323	0.68702	0.4083
0.68764	0.3044	0.68755	0.4083		0.68746	0.3237	0.68764	0.4083
0.68817	0.3047	0.68808	0.4083		0.68799	0.323	0.68817	0.4083
0.68879	0.3044	0.6887	0.4083		0.68852	0.3234	0.6887	0.4083
0.68932	0.3047	0.68923	0.4083		0.68914	0.323	0.68923	0.4083
0.68985	0.3047	0.68976	0.4074		0.68967	0.323	0.68985	0.4083
0.69038	0.3044	0.69029	0.408		0.6902	0.3234	0.69038	0.4083
0.691	0.3044	0.69091	0.408		0.69082	0.3237	0.69091	0.4083
0.69153	0.3044	0.69144	0.4083		0.69135	0.3234	0.69153	0.4086
0.69206	0.3044	0.69197	0.4083		0.69188	0.323	0.69206	0.4083
0.69268	0.3044	0.69259	0.4074		0.69241	0.323	0.69259	0.4083
0.69321	0.3044	0.69312	0.408		0.69303	0.3234	0.69321	0.4083
0.69374	0.3047	0.69365	0.4074		0.69356	0.323	0.69374	0.4083
0.69436	0.3044	0.69427	0.408		0.69409	0.323	0.69427	0.4086
0.69489	0.3044	0.6948	0.4077		0.69471	0.323	0.69489	0.4086
0.69542	0.3051	0.69533	0.4083		0.69524	0.3234	0.69542	0.4083
0.69604	0.3044	0.69586	0.408		0.69577	0.3237	0.69595	0.4083
0.69657	0.3051	0.69648	0.4083		0.6963	0.323	0.69657	0.4083
0.6971	0.3044	0.69701	0.408		0.69692	0.3234	0.6971	0.4086
0.69763	0.3044	0.69754	0.4074		0.69745	0.323	0.69763	0.4083
0.69825	0.3047	0.69816	0.4074		0.69798	0.3237	0.69816	0.4086
0.69878	0.3044	0.69869	0.408		0.6986	0.323	0.69878	0.4083
0.69931	0.3051	0.69922	0.4083		0.69913	0.3237	0.69931	0.4083
0.69993	0.3047	0.69984	0.4077		0.69966	0.3234	0.69984	0.4083
0.70046	0.3047	0.70037	0.408		0.70028	0.3237	0.70046	0.4083
0.70099	0.3044	0.7009	0.4077		0.70081	0.3237	0.70099	0.4086
0.70161	0.3044	0.70143	0.4077		0.70134	0.3237	0.70152	0.4083
0.70214	0.3047	0.70205	0.4077		0.70187	0.3237	0.70214	0.4086
0.70267	0.3047	0.70258	0.408		0.70249	0.3234	0.70267	0.4089
0.70329	0.3044	0.70311	0.4077		0.70302	0.3237	0.7032	0.4086
0.70382	0.3044	0.70373	0.4077		0.70355	0.3237	0.70382	0.4086
0.70435	0.3047	0.70426	0.4077		0.70417	0.3237	0.70435	0.4086
0.70488	0.3044	0.70479	0.4077		0.7047	0.3237	0.70488	0.4083
0.7055	0.3047	0.70541	0.4074		0.70523	0.3237	0.7055	0.4086
0.70603	0.3044	0.70594	0.408		0.70576	0.323	0.70603	0.4092
0.70656	0.3047	0.70647	0.4074		0.70638	0.3234	0.70656	0.4089
0.70718	0.3051	0.707	0.4077		0.70691	0.3234	0.70709	0.4083
0.70771	0.3051	0.70762	0.4074		0.70744	0.3237	0.70771	0.4086
0.70824	0.3044	0.70815	0.408		0.70806	0.3234	0.70824	0.4083
0.70886	0.3047	0.70868	0.4074		0.70859	0.3234	0.70877	0.4089
0.70939	0.3047	0.7093	0.4074		0.70912	0.3237	0.70939	0.4089
0.70992	0.3051	0.70983	0.4074		0.70974	0.3237	0.70992	0.4089
0.71054	0.3051	0.71036	0.4074		0.71027	0.3237	0.71045	0.4089
0.71107	0.3051	0.71089	0.4074		0.7108	0.3234	0.71107	0.4089
0.7116	0.3051	0.71151	0.4077		0.71133	0.3234	0.7116	0.4092
0.71213	0.3054	0.71204	0.4074		0.71195	0.3237	0.71213	0.4092
0.71275	0.3051	0.71257	0.4074		0.71248	0.323	0.71275	0.4086
0.71328	0.3051	0.71319	0.4077		0.71301	0.3237	0.71328	0.4089
0.71381	0.3054	0.71372	0.4074		0.71363	0.324	0.71381	0.4089
0.71443	0.3051	0.71425	0.4074		0.71416	0.3234	0.71434	0.4089
0.71496	0.3054	0.71487	0.4074		0.71469	0.324	0.71496	0.4092
0.71549	0.3054	0.7154	0.4074		0.71522	0.3243	0.71549	0.4089
0.71611	0.3051	0.71593	0.4074		0.71584	0.3237	0.71602	0.4089
0.71664	0.3054	0.71646	0.4074		0.71637	0.3237	0.71664	0.4092
0.71717	0.3054	0.71708	0.4074		0.7169	0.3237	0.71717	0.4089
0.7177	0.3054	0.71761	0.4074		0.71752	0.324	0.7177	0.4092
0.71832	0.3054	0.71814	0.4074		0.71805	0.324	0.71832	0.4092
0.71885	0.3057	0.71876	0.4074		0.71858	0.3237	0.71885	0.4089
0.71938	0.3054	0.71929	0.4074		0.71912	0.324	0.71938	0.4092
0.72	0.3057	0.71982	0.4074		0.71973	0.324	0.72	0.4092
0.72053	0.3057	0.72044	0.4074		0.72026	0.324	0.72053	0.4092
0.72106	0.3057	0.72097	0.4074		0.7208	0.324	0.72106	0.4092
0.72168	0.3054	0.7215	0.4074		0.72141	0.324	0.72168	0.4092
0.72221	0.3057	0.72203	0.4074		0.72194	0.324	0.72221	0.4092
0.72274	0.3054	0.72265	0.4074		0.72248	0.3246	0.72274	0.4092
0.72336	0.3054	0.72318	0.4074		0.72301	0.3246	0.72327	0.4092
0.72389	0.3054	0.72371	0.4074		0.72362	0.3243	0.72389	0.4089
0.72442	0.306	0.72433	0.4074		0.72415	0.324	0.72442	0.4092
0.72495	0.3051	0.72486	0.4074		0.72469	0.324	0.72495	0.4092
0.72557	0.3057	0.72539	0.4074		0.7253	0.3237	0.72557	0.4092
0.7261	0.306	0.72592	0.4074		0.72583	0.3237	0.7261	0.4092
0.72663	0.3063	0.72654	0.4074		0.72637	0.324	0.72663	0.4092
0.72725	0.3057	0.72707	0.4074		0.72698	0.3237	0.72725	0.4092
0.72778	0.306	0.7276	0.4077		0.72751	0.3243	0.72778	0.4092
0.72831	0.3057	0.72822	0.4074		0.72805	0.3243	0.72831	0.4092
0.72893	0.3066	0.72875	0.4074		0.72858	0.324	0.72893	0.4092
0.72946	0.3066	0.72928	0.4067		0.72919	0.3243	0.72946	0.4092
0.72999	0.3066	0.7299	0.4071		0.72973	0.3246	0.72999	0.4095
0.73052	0.3063	0.73043	0.4074		0.73026	0.3243	0.73061	0.4092
0.73114	0.3066	0.73096	0.4074		0.73087	0.3243	0.73114	0.4092
0.73167	0.3063	0.73149	0.4071		0.73141	0.3243	0.73167	0.4092
0.7322	0.3066	0.73211	0.4074		0.73194	0.3243	0.7322	0.4092
0.73282	0.3069	0.73264	0.4074		0.73247	0.3243	0.73282	0.4092
0.73335	0.3066	0.73317	0.4071		0.73309	0.324	0.73335	0.4092
0.73388	0.3069	0.73379	0.4074		0.73362	0.324	0.73388	0.4092
0.7345	0.3069	0.73432	0.4071		0.73415	0.3243	0.7345	0.4092
0.73503	0.3069	0.73485	0.4074		0.73477	0.324	0.73503	0.4092
0.73556	0.3069	0.73538	0.4071		0.7353	0.3243	0.73556	0.4092
0.73618	0.3066	0.736	0.4074		0.73583	0.3243	0.73618	0.4092
0.73671	0.3069	0.73653	0.4071		0.73636	0.3243	0.73671	0.4092
0.73724	0.3069	0.73706	0.4074		0.73698	0.3243	0.73724	0.4092
0.73777	0.3069	0.73768	0.4067		0.73751	0.3243	0.73786	0.4098
0.73839	0.3069	0.73821	0.4074		0.73804	0.3243	0.73839	0.4092
0.73892	0.3069	0.73874	0.4074		0.73866	0.3246	0.73892	0.4092
0.73945	0.3072	0.73936	0.4074		0.73919	0.324	0.73945	0.4092
0.74007	0.3072	0.73989	0.4071		0.73972	0.3243	0.74007	0.4092
0.7406	0.3072	0.74042	0.4071		0.74034	0.3246	0.7406	0.4095
0.74113	0.3072	0.74095	0.4071		0.74087	0.3246	0.74113	0.4092
0.74175	0.3072	0.74157	0.4074		0.7414	0.3246	0.74175	0.4092
0.74228	0.3075	0.7421	0.4074		0.74193	0.3243	0.74228	0.4092
0.74281	0.3075	0.74263	0.4071		0.74255	0.3243	0.74281	0.4098
0.74334	0.3082	0.74325	0.4071		0.74308	0.3246	0.74343	0.4092
0.74396	0.3078	0.74378	0.4071		0.74361	0.3243	0.74396	0.4092
0.74449	0.3085	0.74431	0.4064		0.74423	0.3255	0.74449	0.4092
0.74502	0.3075	0.74493	0.4067		0.74476	0.3246	0.74511	0.4095
0.74564	0.3082	0.74546	0.4071		0.74529	0.3252	0.74564	0.4095
0.74617	0.3085	0.74599	0.4071		0.74582	0.3243	0.74617	0.4092
0.7467	0.3085	0.74653	0.4071		0.74644	0.324	0.74679	0.4092
0.74732	0.3085	0.74714	0.4071		0.74697	0.3246	0.74732	0.4092
0.74785	0.3075	0.74767	0.4071		0.7475	0.3246	0.74785	0.4102
0.74838	0.3075	0.74821	0.4074		0.74812	0.3252	0.74838	0.4092
0.74891	0.3091	0.74882	0.4074		0.74865	0.3252	0.749	0.4095
0.74953	0.3082	0.74935	0.4074		0.74918	0.3246	0.74953	0.4092
0.75006	0.3078	0.74989	0.4074		0.7498	0.3252	0.75006	0.4092
0.75059	0.3082	0.75042	0.4071		0.75033	0.3243	0.75068	0.4092
0.75121	0.3078	0.75103	0.4074		0.75086	0.3246	0.75121	0.4092
0.75174	0.3088	0.75157	0.4074		0.75139	0.3246	0.75174	0.4092
0.75227	0.3082	0.7521	0.4071		0.75201	0.3252	0.75236	0.4092
0.75289	0.3082	0.75271	0.4071		0.75254	0.3252	0.75289	0.4095
0.75342	0.3088	0.75324	0.4074		0.75307	0.3246	0.75342	0.4098
0.75395	0.3085	0.75378	0.4067		0.75369	0.3255	0.75404	0.4098
0.75448	0.3082	0.75439	0.4074		0.75422	0.3246	0.75457	0.4102
0.7551	0.3082	0.75492	0.4071		0.75475	0.3252	0.7551	0.4098
0.75563	0.3085	0.75546	0.4071		0.75528	0.3246	0.75563	0.4095
0.75616	0.3085	0.75599	0.4067		0.7559	0.3246	0.75625	0.4092
0.75678	0.3091	0.7566	0.4074		0.75643	0.3246	0.75678	0.4098
0.75731	0.3091	0.75714	0.4067		0.75696	0.3252	0.75731	0.4095
0.75784	0.3085	0.75767	0.4067		0.75758	0.3246	0.75793	0.4092
0.75846	0.3091	0.75828	0.4074		0.75811	0.3243	0.75846	0.4095
0.75899	0.3094	0.75882	0.4067		0.75864	0.3252	0.75899	0.4098
0.75952	0.3085	0.75935	0.4067		0.75926	0.3252	0.75961	0.4092
0.76014	0.3085	0.75988	0.4071		0.75979	0.3252	0.76014	0.4092
0.76067	0.3094	0.7605	0.4071		0.76032	0.3243	0.76067	0.4095
0.7612	0.3091	0.76103	0.4071		0.76085	0.3252	0.76129	0.4095
0.76173	0.3091	0.76156	0.4071		0.76147	0.3246	0.76182	0.4095
0.76235	0.3091	0.76218	0.4074		0.762	0.3252	0.76235	0.4092
0.76288	0.3091	0.76271	0.4071		0.76253	0.3252	0.76297	0.4092
0.76341	0.3094	0.76324	0.4067		0.76315	0.3243	0.7635	0.4098
0.76403	0.3094	0.76386	0.4067		0.76368	0.3246	0.76403	0.4095
0.76456	0.3091	0.76439	0.4071		0.76421	0.3252	0.76456	0.4102
0.76509	0.3094	0.76492	0.4064		0.76474	0.3246	0.76518	0.4102
0.76571	0.3094	0.76545	0.4071		0.76536	0.3246	0.76571	0.4098
0.76624	0.3094	0.76607	0.4067		0.76589	0.3252	0.76624	0.4098
0.76677	0.3094	0.7666	0.4064		0.76642	0.3252	0.76686	0.4098
0.7673	0.3097	0.76713	0.4064		0.76704	0.3252	0.76739	0.4092
0.76792	0.3094	0.76775	0.4064		0.76757	0.3252	0.76792	0.4098
0.76845	0.3097	0.76828	0.4067		0.7681	0.3255	0.76854	0.4098
0.76898	0.31	0.76881	0.4064		0.76872	0.3252	0.76907	0.4092
0.7696	0.3097	0.76934	0.4067		0.76925	0.3252	0.7696	0.4102
0.77013	0.3097	0.76996	0.4067		0.76978	0.3252	0.77022	0.4102
0.77066	0.3097	0.77049	0.4071		0.77031	0.3246	0.77075	0.4095
0.77128	0.3097	0.77102	0.4067		0.77093	0.3252	0.77128	0.4098
0.77181	0.31	0.77164	0.4067		0.77146	0.3243	0.7719	0.4095
0.77234	0.3103	0.77217	0.4064		0.77199	0.3246	0.77243	0.4102
0.77287	0.31	0.7727	0.4064		0.77261	0.3243	0.77296	0.4095
0.77349	0.3106	0.77332	0.4067		0.77314	0.3246	0.77349	0.4098
0.77402	0.3106	0.77385	0.4071		0.77367	0.3246	0.77411	0.4098
0.77455	0.3106	0.77438	0.4067		0.7742	0.3246	0.77464	0.4102
0.77517	0.3103	0.77491	0.4064		0.77482	0.3246	0.77517	0.4102
0.7757	0.3109	0.77553	0.4067		0.77535	0.3252	0.77579	0.4098
0.77623	0.3103	0.77606	0.4067		0.77588	0.3246	0.77632	0.4095
0.77685	0.3106	0.77659	0.4064		0.7765	0.3252	0.77685	0.4102
0.77738	0.3106	0.77721	0.4067		0.77703	0.3246	0.77747	0.4098
0.77791	0.3106	0.77774	0.4064		0.77756	0.3246	0.778	0.4102
0.77844	0.3109	0.77827	0.4064		0.77818	0.3246	0.77853	0.4095
0.77906	0.3109	0.7788	0.4064		0.77871	0.3246	0.77915	0.4102
0.77959	0.3106	0.77942	0.4067		0.77924	0.3243	0.77968	0.4098
0.78012	0.3109	0.77995	0.4067		0.77977	0.3243	0.78021	0.4102
0.78074	0.3113	0.78048	0.4064		0.78039	0.3246	0.78083	0.4102
0.78127	0.3109	0.7811	0.4064		0.78092	0.3243	0.78136	0.4098
0.7818	0.3109	0.78163	0.4067		0.78145	0.3246	0.78189	0.4092
0.78242	0.3113	0.78216	0.4064		0.78207	0.324	0.78242	0.4102
0.78295	0.3109	0.78269	0.4067		0.7826	0.3243	0.78304	0.4098
0.78348	0.3109	0.78331	0.4067		0.78313	0.3243	0.78357	0.4098
0.78401	0.3109	0.78384	0.4067		0.78375	0.324	0.7841	0.4102
0.78463	0.3109	0.78437	0.4067		0.78428	0.3243	0.78472	0.4102
0.78516	0.3113	0.78499	0.4067		0.78481	0.3243	0.78525	0.4098
0.78569	0.3113	0.78552	0.4067		0.78534	0.324	0.78578	0.4095
0.78631	0.3113	0.78605	0.4064		0.78596	0.3243	0.7864	0.4095
0.78684	0.3116	0.78667	0.4064		0.78649	0.3237	0.78693	0.4098
0.78737	0.3113	0.7872	0.4064		0.78702	0.3243	0.78746	0.4095
0.78799	0.3113	0.78773	0.4067		0.78764	0.324	0.78808	0.4098
0.78852	0.3119	0.78826	0.4064		0.78817	0.324	0.78861	0.4095
0.78905	0.3119	0.78888	0.4071		0.7887	0.3237	0.78914	0.4092
0.78959	0.3119	0.78941	0.4064		0.78923	0.3243	0.78967	0.4092
0.7902	0.3113	0.78994	0.4064		0.78985	0.324	0.79029	0.4095
0.79073	0.3116	0.79056	0.4064		0.79038	0.3237	0.79082	0.4095
0.79127	0.3116	0.79109	0.4064		0.79091	0.3237	0.79135	0.4098
0.79188	0.3113	0.79162	0.4067		0.79153	0.3243	0.79197	0.4098
0.79241	0.3116	0.79215	0.4064		0.79206	0.324	0.7925	0.4095
0.79295	0.3113	0.79277	0.4064		0.79259	0.3237	0.79303	0.4092
0.79356	0.3122	0.7933	0.4067		0.79321	0.324	0.79365	0.4092
0.79409	0.3119	0.79383	0.4067		0.79374	0.3243	0.79418	0.4092
0.79463	0.3116	0.79445	0.4067		0.79427	0.324	0.79471	0.4092
0.79516	0.3116	0.79498	0.4067		0.7948	0.3237	0.79533	0.4092
0.79577	0.3116	0.79551	0.4064		0.79542	0.324	0.79586	0.4092
0.79631	0.3116	0.79613	0.4067		0.79595	0.324	0.79639	0.4092
0.79684	0.3119	0.79666	0.4071		0.79648	0.3237	0.79701	0.4092
0.79745	0.3119	0.79719	0.4064		0.7971	0.3237	0.79754	0.4092
0.79799	0.3125	0.79772	0.4071		0.79763	0.3237	0.79807	0.4092
0.79852	0.3125	0.79834	0.4067		0.79816	0.324	0.7986	0.4092
0.79913	0.3128	0.79887	0.4067		0.79878	0.3237	0.79922	0.4092
0.79967	0.3119	0.7994	0.4067		0.79931	0.3237	0.79975	0.4092
0.8002	0.3119	0.80002	0.4067		0.79984	0.324	0.80028	0.4092
0.80073	0.3119	0.80055	0.4067		0.80037	0.324	0.8009	0.4089
0.80135	0.3116	0.80108	0.4064		0.80099	0.324	0.80143	0.4089
0.80188	0.3122	0.8017	0.4064		0.80152	0.324	0.80196	0.4092
0.80241	0.3119	0.80223	0.4064		0.80205	0.3234	0.80258	0.4083
0.80303	0.3122	0.80276	0.4064		0.80267	0.3234	0.80311	0.4089
0.80356	0.3131	0.80329	0.4067		0.8032	0.324	0.80364	0.4086
0.80409	0.3128	0.80391	0.4064		0.80373	0.3234	0.80426	0.4089
0.80471	0.3125	0.80444	0.4064		0.80426	0.3234	0.80479	0.4089
0.80524	0.3122	0.80497	0.4067		0.80488	0.3237	0.80532	0.4089
0.80577	0.3122	0.80559	0.4067		0.80541	0.324	0.80585	0.4089
0.8063	0.3131	0.80612	0.4071		0.80594	0.324	0.80647	0.4086
0.80692	0.3131	0.80665	0.4064		0.80656	0.3234	0.807	0.4083
0.80745	0.3125	0.80718	0.4071		0.80709	0.3234	0.80753	0.4083
0.80798	0.3119	0.8078	0.4067		0.80762	0.3237	0.80815	0.4086
0.8086	0.3128	0.80833	0.4064		0.80824	0.3234	0.80868	0.4083
0.80913	0.3134	0.80886	0.4067		0.80877	0.3237	0.80921	0.4083
0.80966	0.3131	0.80948	0.4064		0.8093	0.324	0.80983	0.4083
0.81028	0.3131	0.81001	0.4064		0.80983	0.3234	0.81036	0.4083
0.81081	0.3122	0.81054	0.4067		0.81045	0.324	0.81089	0.4086
0.81134	0.3131	0.81107	0.4064		0.81098	0.3234	0.81151	0.4083
0.81187	0.3131	0.81169	0.4064		0.81151	0.323	0.81204	0.4083
0.81249	0.3128	0.81222	0.4064		0.81213	0.324	0.81257	0.4083
0.81302	0.3125	0.81275	0.4064		0.81266	0.324	0.8131	0.4083
0.81355	0.3131	0.81337	0.4064		0.81319	0.324	0.81372	0.408
0.81417	0.3122	0.8139	0.4067		0.81372	0.3237	0.81425	0.4083
0.8147	0.3125	0.81443	0.4067		0.81434	0.3237	0.81478	0.4083
0.81523	0.3128	0.81505	0.4064		0.81487	0.3237	0.8154	0.4083
0.81576	0.3131	0.81558	0.4064		0.8154	0.3234	0.81593	0.408
0.81638	0.3125	0.81611	0.4064		0.81602	0.3237	0.81646	0.4083
0.81691	0.3125	0.81664	0.4064		0.81655	0.3227	0.81708	0.4083
0.81744	0.3131	0.81726	0.4071		0.81708	0.324	0.81761	0.4083
0.81806	0.3131	0.81779	0.4071		0.8177	0.3234	0.81814	0.4077
0.81859	0.3131	0.81832	0.4071		0.81823	0.3234	0.81876	0.4077
0.81912	0.3131	0.81894	0.4064		0.81876	0.3234	0.81929	0.4083
0.81974	0.3125	0.81947	0.4067		0.81929	0.3237	0.81982	0.408
0.82027	0.3125	0.82	0.4067		0.81991	0.3237	0.82036	0.4083
0.8208	0.3125	0.82053	0.4067		0.82044	0.3234	0.82097	0.4083
0.82133	0.3131	0.82115	0.4064		0.82097	0.324	0.8215	0.408
0.82195	0.3131	0.82168	0.4067		0.82159	0.3234	0.82204	0.4074
0.82248	0.3125	0.82221	0.4074		0.82212	0.3227	0.82265	0.4077
0.82301	0.3131	0.82283	0.4067		0.82265	0.323	0.82318	0.4077
0.82363	0.3134	0.82336	0.4067		0.82327	0.3234	0.82372	0.4077
0.82416	0.3131	0.82389	0.4071		0.8238	0.323	0.82433	0.408
0.82469	0.3128	0.82442	0.4071		0.82433	0.323	0.82486	0.4077
0.82531	0.3131	0.82504	0.4064		0.82486	0.3227	0.8254	0.4074
0.82584	0.3128	0.82557	0.4067		0.82548	0.323	0.82601	0.4074
0.82637	0.3131	0.8261	0.4071		0.82601	0.323	0.82654	0.4077
0.8269	0.3134	0.82672	0.4067		0.82654	0.3227	0.82708	0.4074
0.82752	0.3134	0.82725	0.4064		0.82716	0.323	0.82761	0.4074
0.82805	0.3131	0.82778	0.4071		0.82769	0.3237	0.82822	0.4074
0.82858	0.3134	0.82831	0.4067		0.82822	0.3227	0.82876	0.4074
0.8292	0.3131	0.82893	0.4071		0.82884	0.3237	0.82929	0.4074
0.82973	0.3128	0.82946	0.4071		0.82937	0.3234	0.8299	0.4074
0.83026	0.3131	0.82999	0.4074		0.8299	0.323	0.83044	0.4074
0.83088	0.3134	0.83061	0.4071		0.83044	0.3227	0.83097	0.4074
0.83141	0.3131	0.83114	0.4071		0.83105	0.3234	0.83158	0.4074
0.83194	0.3131	0.83167	0.4074		0.83158	0.3234	0.83212	0.4074
0.83247	0.3134	0.83229	0.4074		0.83212	0.323	0.83265	0.4074
0.83309	0.3131	0.83282	0.4074		0.83273	0.3227	0.83318	0.4074
0.83362	0.3134	0.83335	0.4071		0.83326	0.323	0.8338	0.4074
0.83415	0.3137	0.83388	0.4071		0.8338	0.3234	0.83433	0.4074
0.83477	0.3134	0.8345	0.4071		0.83441	0.3227	0.83486	0.4074
0.8353	0.3134	0.83503	0.4064		0.83494	0.3234	0.83548	0.4074
0.83583	0.3137	0.83556	0.4074		0.83548	0.323	0.83601	0.4074
0.83645	0.3137	0.83618	0.4074		0.83601	0.3237	0.83654	0.4074
0.83698	0.3134	0.83671	0.4067		0.83662	0.3227	0.83716	0.4074
0.83751	0.3134	0.83724	0.4071		0.83716	0.3234	0.83769	0.4074
0.83804	0.3134	0.83777	0.4074		0.83769	0.3234	0.83822	0.4074
0.83866	0.3134	0.83839	0.4067		0.8383	0.323	0.83875	0.4074
0.83919	0.3134	0.83892	0.4071		0.83883	0.3227	0.83937	0.4074
0.83972	0.3137	0.83945	0.4071		0.83937	0.3227	0.8399	0.4074
0.84034	0.3137	0.84007	0.4071		0.83998	0.3227	0.84043	0.4074
0.84087	0.3137	0.8406	0.4074		0.84051	0.3234	0.84105	0.4074
0.8414	0.3131	0.84113	0.4074		0.84105	0.323	0.84158	0.4074
0.84193	0.3134	0.84166	0.4064		0.84158	0.3227	0.84211	0.4074
0.84255	0.3141	0.84228	0.4071		0.84219	0.3234	0.84273	0.4074
0.84308	0.3134	0.84281	0.4071		0.84273	0.3227	0.84326	0.4074
0.84361	0.3141	0.84334	0.4074		0.84326	0.3227	0.84379	0.4074
0.84423	0.3137	0.84396	0.4071		0.84387	0.323	0.84432	0.4074
0.84476	0.3137	0.84449	0.4074		0.84441	0.3234	0.84494	0.4074
0.84529	0.3137	0.84502	0.4074		0.84494	0.3234	0.84547	0.4074
0.84591	0.3134	0.84564	0.4067		0.84555	0.323	0.846	0.4074
0.84644	0.3137	0.84617	0.4074		0.84609	0.3227	0.84662	0.4074
0.84697	0.3137	0.8467	0.4074		0.84662	0.3227	0.84715	0.4074
0.8475	0.3137	0.84723	0.4071		0.84715	0.3227	0.84768	0.4074
0.84812	0.3137	0.84785	0.4071		0.84777	0.3227	0.8483	0.4074
0.84865	0.3137	0.84838	0.4074		0.8483	0.3227	0.84883	0.4074
0.84918	0.3137	0.84891	0.4074		0.84883	0.3227	0.84936	0.4074
0.8498	0.3137	0.84953	0.4074		0.84945	0.3227	0.84989	0.4074
0.85033	0.3137	0.85006	0.4071		0.84998	0.3227	0.85051	0.4074
0.85086	0.3137	0.85059	0.4071		0.85051	0.3227	0.85104	0.4074
0.85148	0.3137	0.85113	0.4071		0.85113	0.3227	0.85157	0.4074
0.85201	0.3137	0.85174	0.4074		0.85166	0.323	0.85219	0.4074
0.85254	0.3137	0.85227	0.4074		0.85219	0.323	0.85272	0.4074
0.85307	0.3137	0.85281	0.4074		0.85272	0.3227	0.85325	0.4074
0.85369	0.3137	0.85342	0.4074		0.85334	0.3227	0.85387	0.4074
0.85422	0.3137	0.85395	0.4074		0.85387	0.323	0.8544	0.4074
0.85475	0.3137	0.85449	0.4074		0.8544	0.3227	0.85493	0.4074
0.85537	0.3137	0.85502	0.4074		0.85502	0.323	0.85546	0.4071
0.8559	0.3137	0.85563	0.4074		0.85555	0.3227	0.85608	0.4074
0.85643	0.3137	0.85617	0.4074		0.85608	0.3234	0.85661	0.4074
0.85705	0.3137	0.8567	0.4074		0.8567	0.3227	0.85714	0.4074
0.85758	0.3137	0.85731	0.4074		0.85723	0.3227	0.85776	0.4074
0.85811	0.3137	0.85785	0.4074		0.85776	0.323	0.85829	0.4074
0.85864	0.3137	0.85838	0.4077		0.85829	0.3224	0.85882	0.4074
0.85926	0.3141	0.85899	0.4074		0.85891	0.323	0.85944	0.4074
0.85979	0.3141	0.85953	0.4074		0.85944	0.3227	0.85997	0.4074
0.86032	0.3137	0.86006	0.408		0.85997	0.3224	0.8605	0.4074
0.86094	0.3137	0.86059	0.4074		0.86059	0.323	0.86103	0.4074
0.86147	0.3141	0.86121	0.4074		0.86112	0.3227	0.86165	0.4074
0.862	0.3137	0.86174	0.408		0.86165	0.3224	0.86218	0.4074
0.86253	0.3137	0.86227	0.4083		0.86227	0.323	0.86271	0.4074
0.86315	0.3141	0.86289	0.4083		0.8628	0.3227	0.86333	0.4071
0.86368	0.3137	0.86342	0.4083		0.86333	0.3224	0.86386	0.4067
0.86421	0.3137	0.86395	0.4083		0.86386	0.323	0.86439	0.4074
0.86483	0.3141	0.86448	0.4083		0.86448	0.3224	0.86501	0.4074
0.86536	0.3144	0.8651	0.4083		0.86501	0.3227	0.86554	0.4067
0.86589	0.3141	0.86563	0.4083		0.86554	0.3227	0.86607	0.4071
0.86651	0.3137	0.86616	0.4083		0.86616	0.3224	0.8666	0.4071
0.86704	0.3141	0.86678	0.4083		0.86669	0.323	0.86722	0.4074
0.86757	0.3137	0.86731	0.4083		0.86722	0.3227	0.86775	0.4064
0.8681	0.3144	0.86784	0.408		0.86784	0.3224	0.86828	0.4067
0.86872	0.3141	0.86846	0.4083		0.86837	0.323	0.8689	0.4064
0.86925	0.3137	0.86899	0.4083		0.8689	0.3227	0.86943	0.4067
0.86978	0.3144	0.86952	0.4083		0.86952	0.3224	0.86996	0.4067
0.8704	0.3141	0.87005	0.4083		0.87005	0.3224	0.87049	0.4064
0.87093	0.3141	0.87067	0.4083		0.87058	0.3227	0.87111	0.4064
0.87146	0.3144	0.8712	0.4083		0.87111	0.3224	0.87164	0.4064
0.87199	0.3137	0.87173	0.4083		0.87173	0.3227	0.87217	0.4064
0.87261	0.3137	0.87235	0.4083		0.87226	0.3227	0.87279	0.4064
0.87314	0.3137	0.87288	0.4083		0.87279	0.3224	0.87332	0.4064
0.87367	0.3137	0.87341	0.4083		0.87341	0.3224	0.87385	0.4064
0.87429	0.3144	0.87403	0.4083		0.87394	0.3227	0.87447	0.4064
0.87482	0.3144	0.87456	0.4083		0.87447	0.3227	0.875	0.4064
0.87535	0.3144	0.87509	0.4083		0.87509	0.3227	0.87553	0.4064
0.87597	0.3141	0.87562	0.4083		0.87562	0.3227	0.87606	0.4064
0.8765	0.3144	0.87624	0.4083		0.87615	0.3224	0.87668	0.4064
0.87703	0.3137	0.87677	0.4083		0.87668	0.3224	0.87721	0.4064
0.87756	0.3141	0.8773	0.4083		0.8773	0.3227	0.87774	0.4064
0.87818	0.3137	0.87792	0.4083		0.87783	0.3227	0.87836	0.4064
0.87871	0.3141	0.87845	0.4083		0.87836	0.3224	0.87889	0.4061
0.87924	0.3137	0.87898	0.4083		0.87898	0.3227	0.87942	0.4064
0.87986	0.3144	0.8796	0.4083		0.87951	0.3227	0.87995	0.4064
0.88039	0.3141	0.88013	0.4083		0.88004	0.3227	0.88057	0.4064
0.88092	0.3141	0.88066	0.4083		0.88066	0.3224	0.8811	0.4064
0.88154	0.3144	0.88119	0.4083		0.88119	0.3227	0.88172	0.4064
0.88207	0.3144	0.88181	0.4083		0.88172	0.3224	0.88225	0.4064
0.8826	0.3141	0.88234	0.4083		0.88234	0.3224	0.88287	0.4064
0.88313	0.3137	0.88287	0.4083		0.88287	0.3224	0.8834	0.4064
0.88375	0.3141	0.88349	0.4083		0.8834	0.3224	0.88393	0.4064
0.88428	0.3144	0.88402	0.4083		0.88393	0.3224	0.88446	0.4064
0.88481	0.3144	0.88455	0.4086		0.88455	0.3224	0.88508	0.4064
0.88543	0.3144	0.88517	0.4083		0.88508	0.3227	0.88561	0.4061
0.88596	0.3141	0.8857	0.4086		0.88561	0.3224	0.88614	0.4061
0.88649	0.3137	0.88623	0.4086		0.88623	0.3227	0.88676	0.4061
0.88702	0.3141	0.88676	0.4086		0.88676	0.3224	0.88729	0.4061
0.88764	0.3144	0.88738	0.4086		0.88729	0.3227	0.88782	0.4058
0.88817	0.3141	0.88791	0.4086		0.88791	0.3227	0.88844	0.4061
0.8887	0.3144	0.88844	0.4083		0.88844	0.3224	0.88897	0.4058
0.88932	0.3137	0.88906	0.4086		0.88897	0.3224	0.8895	0.4058
0.88985	0.3144	0.88959	0.4089		0.8895	0.3224	0.89003	0.4064
0.89038	0.3144	0.89012	0.4083		0.89012	0.3227	0.89065	0.4061
0.891	0.3144	0.89074	0.4089		0.89065	0.323	0.89118	0.4061
0.89153	0.3144	0.89127	0.4086		0.89118	0.3227	0.89171	0.4058
0.89206	0.3144	0.8918	0.4086		0.8918	0.3224	0.89233	0.4064
0.89259	0.3144	0.89233	0.4083		0.89233	0.3224	0.89286	0.4064
0.89321	0.3144	0.89295	0.4089		0.89286	0.3224	0.89339	0.4061
0.89374	0.3144	0.89348	0.4086		0.89348	0.3227	0.89401	0.4061
0.89427	0.3144	0.89401	0.4086		0.89401	0.3227	0.89454	0.4061
0.89489	0.3141	0.89463	0.4092		0.89454	0.3227	0.89507	0.4055
0.89542	0.3144	0.89516	0.4083		0.89507	0.3227	0.8956	0.4061
0.89595	0.3144	0.89569	0.4083		0.89569	0.3224	0.89622	0.4055
0.89648	0.3144	0.89622	0.4089		0.89622	0.3227	0.89675	0.4058
0.8971	0.3144	0.89684	0.4083		0.89675	0.3227	0.89728	0.4055
0.89763	0.3144	0.89737	0.4089		0.89737	0.3227	0.8979	0.4058
0.89816	0.3144	0.8979	0.4086		0.8979	0.3224	0.89843	0.4058
0.89878	0.3144	0.89852	0.4089		0.89843	0.3227	0.89896	0.4061
0.89931	0.3144	0.89905	0.4086		0.89905	0.3224	0.89949	0.4064
0.89984	0.3144	0.89958	0.4092		0.89958	0.3224	0.90011	0.4064
0.90037	0.3147	0.9002	0.4092		0.90011	0.3224	0.90064	0.4061
0.90099	0.3147	0.90073	0.4086		0.90073	0.3224	0.90117	0.4064
0.90152	0.3147	0.90126	0.4089		0.90126	0.3224	0.90179	0.4058
0.90205	0.3147	0.90179	0.4092		0.90179	0.3224	0.90232	0.4061
0.90267	0.3147	0.90241	0.4089		0.90232	0.3224	0.90285	0.4055
0.9032	0.3147	0.90294	0.4092		0.90294	0.3224	0.90347	0.4058
0.90373	0.3144	0.90347	0.4092		0.90347	0.3227	0.904	0.4064
0.90435	0.3147	0.90409	0.4092		0.904	0.3221	0.90453	0.4061
0.90488	0.3144	0.90462	0.4092		0.90462	0.3224	0.90506	0.4061
0.90541	0.3144	0.90515	0.4092		0.90515	0.3227	0.90568	0.4061
0.90595	0.3147	0.90577	0.4092		0.90568	0.3224	0.90621	0.4058
0.90656	0.3147	0.9063	0.4092		0.9063	0.3224	0.90674	0.4064
0.90709	0.315	0.90683	0.4092		0.90683	0.323	0.90736	0.4061
0.90763	0.3147	0.90736	0.4095		0.90736	0.3224	0.90789	0.4061
0.90824	0.3147	0.90798	0.4092		0.90789	0.3227	0.90842	0.4055
0.90877	0.3144	0.90851	0.4092		0.90851	0.3221	0.90904	0.4064
0.90931	0.3147	0.90904	0.4092		0.90904	0.3227	0.90957	0.4055
0.90984	0.3144	0.90966	0.4092		0.90957	0.3221	0.9101	0.4055
0.91045	0.3147	0.91019	0.4095		0.91019	0.3227	0.91063	0.4061
0.91099	0.3147	0.91072	0.4095		0.91072	0.3227	0.91125	0.4061
0.91152	0.3147	0.91134	0.4095		0.91125	0.3224	0.91178	0.4055
0.91213	0.315	0.91187	0.4102		0.91187	0.3221	0.91231	0.4058
0.91267	0.315	0.9124	0.4102		0.9124	0.3227	0.91293	0.4058
0.9132	0.3147	0.91293	0.4098		0.91293	0.3221	0.91346	0.4055
0.91373	0.315	0.91355	0.4098		0.91346	0.3221	0.91399	0.4058
0.91435	0.315	0.91408	0.4098		0.91408	0.3224	0.91452	0.4058
0.91488	0.3147	0.91461	0.4098		0.91461	0.3224	0.91514	0.4055
0.91541	0.315	0.91523	0.4098		0.91514	0.3221	0.91567	0.4055
0.91603	0.3147	0.91576	0.4095		0.91576	0.3224	0.9162	0.4055
0.91656	0.315	0.91629	0.4105		0.91629	0.3221	0.91682	0.4055
0.91709	0.3153	0.91691	0.4102		0.91682	0.3224	0.91735	0.4055
0.91771	0.3153	0.91744	0.4102		0.91744	0.3227	0.91788	0.4058
0.91824	0.315	0.91797	0.4105		0.91797	0.3227	0.91841	0.4064
0.91877	0.315	0.9185	0.4108		0.9185	0.3221	0.91903	0.4058
0.9193	0.315	0.91912	0.4105		0.91912	0.3224	0.91956	0.4058
0.91992	0.3153	0.91965	0.4108		0.91965	0.3224	0.92009	0.4061
0.92045	0.3153	0.92018	0.4108		0.92018	0.3227	0.92071	0.4058
0.92098	0.3153	0.9208	0.4108		0.92071	0.3221	0.92124	0.4058
0.9216	0.3153	0.92133	0.4108		0.92133	0.3221	0.92177	0.4055
0.92213	0.3153	0.92186	0.4108		0.92186	0.3224	0.92239	0.4058
0.92266	0.3159	0.92248	0.4108		0.92239	0.323	0.92292	0.4055
0.92319	0.315	0.92301	0.4105		0.92301	0.3227	0.92345	0.4055
0.92381	0.3153	0.92354	0.4105		0.92354	0.323	0.92398	0.4055
0.92434	0.3153	0.92407	0.4111		0.92407	0.3221	0.9246	0.4058
0.92487	0.315	0.92469	0.4108		0.92469	0.3227	0.92513	0.4055
0.92549	0.3153	0.92522	0.4108		0.92522	0.3221	0.92566	0.4055
0.92602	0.3153	0.92575	0.4108		0.92575	0.3227	0.92628	0.4058
0.92655	0.3153	0.92637	0.4108		0.92628	0.3221	0.92681	0.4055
0.92717	0.3153	0.9269	0.4108		0.9269	0.3224	0.92734	0.4052
0.9277	0.3153	0.92743	0.4108		0.92743	0.3227	0.92787	0.4058
0.92823	0.315	0.92805	0.4105		0.92796	0.3221	0.92849	0.4058
0.92876	0.3153	0.92858	0.4105		0.92858	0.3221	0.92902	0.4058
0.92938	0.3156	0.92911	0.4111		0.92911	0.3224	0.92955	0.4055
0.92991	0.3153	0.92973	0.4111		0.92964	0.3227	0.93017	0.4055
0.93044	0.315	0.93026	0.4105		0.93026	0.3221	0.9307	0.4055
0.93106	0.3153	0.93079	0.4105		0.93079	0.323	0.93123	0.4055
0.93159	0.3156	0.93132	0.4102		0.93132	0.3221	0.93176	0.4055
0.93212	0.3156	0.93194	0.4105		0.93194	0.3221	0.93238	0.4055
0.93265	0.3156	0.93247	0.4111		0.93247	0.3224	0.93291	0.4058
0.93327	0.3156	0.933	0.4108		0.933	0.3221	0.93344	0.4055
0.9338	0.3153	0.93362	0.4105		0.93353	0.3221	0.93406	0.4055
0.93433	0.3153	0.93415	0.4108		0.93415	0.3227	0.93459	0.4052
0.93495	0.3153	0.93468	0.4108		0.93468	0.3227	0.93512	0.4055
0.93548	0.3153	0.9353	0.4105		0.93521	0.3221	0.93574	0.4052
0.93601	0.3156	0.93583	0.4105		0.93583	0.3221	0.93627	0.4055
0.93654	0.3156	0.93636	0.4108		0.93636	0.3224	0.9368	0.4055
0.93716	0.3153	0.93689	0.4108		0.93689	0.3224	0.93733	0.4052
0.93769	0.3156	0.93751	0.4102		0.93751	0.3227	0.93795	0.4055
0.93822	0.3156	0.93804	0.4108		0.93804	0.3221	0.93848	0.4055
0.93884	0.3156	0.93857	0.4114		0.93857	0.3221	0.93901	0.4052
0.93937	0.3156	0.93919	0.4108		0.9391	0.3218	0.93963	0.4055
0.9399	0.3153	0.93972	0.4105		0.93972	0.3218	0.94016	0.4055
0.94052	0.3156	0.94025	0.4114		0.94025	0.3218	0.94069	0.4052
0.94105	0.3156	0.94087	0.4108		0.94078	0.3218	0.94122	0.4055
0.94158	0.3156	0.9414	0.412		0.9414	0.3224	0.94184	0.4055
0.94211	0.3156	0.94193	0.4111		0.94193	0.3221	0.94237	0.4052
0.94273	0.3156	0.94246	0.4111		0.94246	0.3224	0.9429	0.4055
0.94326	0.3156	0.94308	0.4108		0.94308	0.3227	0.94352	0.4052
0.94379	0.3156	0.94361	0.4108		0.94361	0.3218	0.94405	0.4055
0.94441	0.3159	0.94414	0.4111		0.94414	0.3227	0.94458	0.4055
0.94494	0.3156	0.94476	0.4111		0.94467	0.3227	0.94512	0.4058
0.94547	0.3159	0.94529	0.4114		0.94529	0.323	0.94573	0.4055
0.946	0.3159	0.94582	0.4117		0.94582	0.3227	0.94626	0.4055
0.94662	0.3156	0.94644	0.4111		0.94635	0.3224	0.9468	0.4052
0.94715	0.3156	0.94697	0.4114		0.94697	0.3221	0.94741	0.4052
0.94768	0.3159	0.9475	0.4114		0.9475	0.3221	0.94794	0.4052
0.9483	0.3156	0.94803	0.4117		0.94803	0.3221	0.94848	0.4052
0.94883	0.3159	0.94865	0.412		0.94865	0.3224	0.94909	0.4052
0.94936	0.3162	0.94918	0.4114		0.94918	0.3224	0.94962	0.4055
0.94998	0.3162	0.94971	0.4111		0.94971	0.3224	0.95016	0.4052
0.95051	0.3156	0.95033	0.4111		0.95033	0.3224	0.95069	0.4055
0.95104	0.3156	0.95086	0.4114		0.95086	0.3218	0.9513	0.4055
0.95157	0.3162	0.95139	0.4114		0.95139	0.3224	0.95183	0.4055
0.95219	0.3159	0.95201	0.4111		0.95192	0.3221	0.95237	0.4055
0.95272	0.3162	0.95254	0.4117		0.95254	0.3218	0.95298	0.4052
0.95325	0.3159	0.95307	0.4111		0.95307	0.3224	0.95351	0.4052
0.95387	0.3156	0.95369	0.4114		0.9536	0.3224	0.95405	0.4052
0.9544	0.3156	0.95422	0.4111		0.95422	0.3227	0.95458	0.4052
0.95493	0.3159	0.95475	0.4114		0.95475	0.3218	0.95519	0.4052
0.95546	0.3156	0.95528	0.4111		0.95528	0.3221	0.95573	0.4052
0.95608	0.3159	0.9559	0.4111		0.9559	0.3224	0.95626	0.4052
0.95661	0.3156	0.95643	0.4111		0.95643	0.3224	0.95687	0.4055
0.95714	0.3156	0.95696	0.4117		0.95696	0.3218	0.95741	0.4055
0.95776	0.3159	0.95758	0.4117		0.95758	0.3218	0.95794	0.4052
0.95829	0.3162	0.95811	0.4111		0.95811	0.3218	0.95847	0.4052
0.95882	0.3156	0.95864	0.4114		0.95864	0.3221	0.95909	0.4055
0.95935	0.3156	0.95926	0.4117		0.95917	0.3215	0.95962	0.4055
0.95997	0.3159	0.95979	0.4111		0.95979	0.3218	0.96015	0.4055
0.9605	0.3162	0.96032	0.4111		0.96032	0.3224	0.96077	0.4052
0.96103	0.3156	0.96094	0.4114		0.96085	0.3224	0.9613	0.4049
0.96165	0.3156	0.96147	0.4114		0.96147	0.3224	0.96183	0.4058
0.96218	0.3156	0.962	0.4114		0.962	0.3218	0.96245	0.4055
0.96271	0.3156	0.96253	0.4114		0.96253	0.3221	0.96298	0.4049
0.96333	0.3159	0.96315	0.4117		0.96315	0.3221	0.96351	0.4052
0.96386	0.3159	0.96368	0.4117		0.96368	0.3218	0.96404	0.4055
0.96439	0.3159	0.96421	0.4114		0.96421	0.3215	0.96466	0.4052
0.96492	0.3156	0.96483	0.4114		0.96483	0.3218	0.96519	0.4055
0.96554	0.3156	0.96536	0.4117		0.96536	0.3221	0.96572	0.4055
0.96607	0.3153	0.96589	0.4114		0.96589	0.3221	0.96634	0.4049
0.9666	0.3153	0.96651	0.4117		0.96642	0.3218	0.96687	0.4055
0.96722	0.3156	0.96704	0.412		0.96704	0.3218	0.9674	0.4055
0.96775	0.3156	0.96757	0.4117		0.96757	0.3218	0.96793	0.4055
0.96828	0.3159	0.9681	0.4117		0.9681	0.3218	0.96855	0.4049
0.96881	0.3156	0.96872	0.412		0.96872	0.3218	0.96908	0.4055
0.96943	0.3156	0.96925	0.412		0.96925	0.3218	0.96961	0.4055
0.96996	0.3159	0.96978	0.4117		0.96978	0.3218	0.97023	0.4055
0.97049	0.3153	0.9704	0.4114		0.9704	0.3215	0.97076	0.4055
0.97111	0.315	0.97093	0.4117		0.97093	0.3218	0.97129	0.4052
0.97164	0.3156	0.97146	0.412		0.97146	0.3215	0.97182	0.4055
0.97217	0.3156	0.97208	0.412		0.97199	0.3215	0.97244	0.4055
0.97279	0.3156	0.97261	0.412		0.97261	0.3218	0.97297	0.4055
0.97332	0.3153	0.97314	0.4117		0.97314	0.3215	0.9735	0.4052
0.97385	0.3153	0.97376	0.4114		0.97367	0.3218	0.97412	0.4052
0.97438	0.3156	0.97429	0.4117		0.97429	0.3215	0.97465	0.4049
0.975	0.3153	0.97482	0.4114		0.97482	0.3215	0.97518	0.4055
0.97553	0.315	0.97535	0.412		0.97535	0.3215	0.97571	0.4052
0.97606	0.3153	0.97597	0.4114		0.97597	0.3218	0.97633	0.4052
0.97668	0.315	0.9765	0.4117		0.9765	0.3212	0.97686	0.4055
0.97721	0.315	0.97703	0.412		0.97703	0.3215	0.97739	0.4052
0.97774	0.3153	0.97765	0.412		0.97765	0.3218	0.97801	0.4052
0.97827	0.315	0.97818	0.412		0.97818	0.3215	0.97854	0.4055
0.97889	0.315	0.97871	0.4114		0.97871	0.3215	0.97907	0.4055
0.97942	0.315	0.97933	0.412		0.97924	0.3218	0.97969	0.4055
0.97995	0.3153	0.97986	0.4117		0.97986	0.3218	0.98022	0.4052
0.98057	0.315	0.98039	0.4114		0.98039	0.3215	0.98075	0.4052
0.9811	0.315	0.98101	0.4117		0.98092	0.3215	0.98128	0.4052
0.98163	0.3153	0.98154	0.4117		0.98154	0.3215	0.9819	0.4055
0.98225	0.3153	0.98207	0.4114		0.98207	0.3212	0.98243	0.4055
0.98278	0.3147	0.9826	0.412		0.9826	0.3212	0.98296	0.4055
0.98331	0.3153	0.98322	0.4117		0.98322	0.3215	0.98358	0.4055
0.98384	0.315	0.98375	0.4117		0.98375	0.3209	0.98411	0.4052
0.98446	0.3147	0.98428	0.412		0.98428	0.3212	0.98464	0.4052
0.98499	0.315	0.9849	0.4111		0.9849	0.3215	0.98517	0.4055
0.98552	0.3147	0.98543	0.4114		0.98543	0.3215	0.98579	0.4052
0.98614	0.3147	0.98596	0.412		0.98596	0.3215	0.98632	0.4049
0.98667	0.3144	0.98658	0.4117		0.9865	0.3215	0.98685	0.4052
0.9872	0.3147	0.98711	0.412		0.98711	0.3215	0.98747	0.4055
0.98782	0.3144	0.98764	0.412		0.98764	0.3212	0.988	0.4049
0.98835	0.3144	0.98826	0.412		0.98818	0.3212	0.98853	0.4052
0.98888	0.3141	0.98879	0.412		0.98879	0.3212	0.98906	0.4055
0.98941	0.3141	0.98932	0.412		0.98932	0.3212	0.98968	0.4055
0.99003	0.3144	0.98994	0.412		0.98986	0.3215	0.99021	0.4055
0.99056	0.3144	0.99047	0.412		0.99047	0.3212	0.99074	0.4052
0.99109	0.3141	0.991	0.412		0.991	0.3212	0.99136	0.4052
0.99171	0.3144	0.99154	0.412		0.99154	0.3215	0.99189	0.4055
0.99224	0.3147	0.99215	0.4123		0.99215	0.3209	0.99242	0.4055
0.99277	0.3141	0.99268	0.412		0.99268	0.3212	0.99304	0.4052
0.9933	0.3144	0.99322	0.412		0.99322	0.3209	0.99357	0.4052
0.99392	0.3141	0.99383	0.412		0.99383	0.3212	0.9941	0.4055
0.99445	0.3141	0.99436	0.412		0.99436	0.3215	0.99463	0.4055
0.99498	0.3141	0.9949	0.412		0.9949	0.3209	0.99525	0.4052
0.9956	0.3137	0.99551	0.412		0.99543	0.3215	0.99578	0.4049
0.99613	0.3141	0.99604	0.412		0.99604	0.3215	0.99631	0.4052
0.99666	0.3141	0.99658	0.412		0.99658	0.3209	0.99693	0.4055
0.99728	0.3141	0.99719	0.412		0.99711	0.3209	0.99746	0.4055
0.99781	0.3141	0.99772	0.412		0.99772	0.3215	0.99799	0.4049
0.99834	0.3141	0.99826	0.412		0.99826	0.3209	0.99852	0.4055
0.99887	0.3141	0.99879	0.412		0.99879	0.3209	0.99914	0.4055
0.99949	0.3141	0.9994	0.4123		0.9994	0.3212	0.99967	0.4052
1.00002	0.3137	0.99994	0.412		0.99994	0.3215	1.0002	0.4055
1.00055	0.3141	1.00047	0.4123		1.00047	0.3209	1.00082	0.4055
1.00117	0.3141	1.00108	0.4123		1.00108	0.3215	1.00135	0.4055
1.0017	0.3141	1.00162	0.412		1.00162	0.3215	1.00188	0.4052
1.00223	0.3141	1.00215	0.4123		1.00215	0.3215	1.00241	0.4055
1.00285	0.3141	1.00276	0.412		1.00268	0.3215	1.00303	0.4055
1.00338	0.3141	1.0033	0.412		1.0033	0.3209	1.00356	0.4055
1.00391	0.3137	1.00383	0.4123		1.00383	0.3209	1.00409	0.4055
1.00444	0.3137	1.00444	0.4123		1.00436	0.3209	1.00471	0.4055
1.00506	0.3137	1.00498	0.4123		1.00498	0.3212	1.00524	0.4055
1.00559	0.3137	1.00551	0.4123		1.00551	0.3206	1.00577	0.4055
1.00612	0.3137	1.00604	0.4123		1.00604	0.3212	1.0063	0.4052
1.00674	0.3134	1.00666	0.412		1.00666	0.3209	1.00692	0.4055
1.00727	0.3131	1.00727	0.4123		1.00719	0.3209	1.00745	0.4055
1.0078	0.3134	1.0078	0.4123		1.00772	0.3209	1.00798	0.4055
1.00842	0.3134	1.00833	0.4126		1.00833	0.3209	1.0086	0.4055
1.00895	0.3134	1.00895	0.4123		1.00887	0.3215	1.00913	0.4055
1.00948	0.3131	1.00948	0.4129		1.0094	0.3209	1.00966	0.4058
1.01001	0.3134	1.01001	0.4133		1.01001	0.3215	1.01028	0.4055
1.01063	0.3128	1.01063	0.4126		1.01055	0.3209	1.01081	0.4055
1.01116	0.3128	1.01116	0.4129		1.01108	0.3209	1.01134	0.4055
1.01169	0.3134	1.01169	0.4133		1.01161	0.3212	1.01187	0.4058
1.01231	0.3131	1.01223	0.4133		1.01223	0.3209	1.01249	0.4061
1.01284	0.3128	1.01284	0.4129		1.01276	0.3206	1.01302	0.4064
1.01337	0.3128	1.01337	0.4126		1.01329	0.3206	1.01355	0.4061
1.01399	0.3134	1.01391	0.4133		1.01391	0.3212	1.01417	0.4058
1.01452	0.3128	1.01452	0.4129		1.01444	0.3209	1.0147	0.4058
1.01505	0.3134	1.01505	0.4129		1.01497	0.3206	1.01523	0.4058
1.01559	0.3131	1.01559	0.4129		1.01559	0.3209	1.01576	0.4064
1.0162	0.3128	1.0162	0.4129		1.0162	0.3209	1.01638	0.4061
1.01673	0.3131	1.01673	0.4129		1.01673	0.3206	1.01691	0.4061
1.01727	0.3125	1.01727	0.4126		1.01727	0.3212	1.01744	0.4064
1.01788	0.3131	1.01788	0.4133		1.0178	0.3206	1.01806	0.4058
1.01841	0.3128	1.01841	0.4129		1.01841	0.3209	1.01859	0.4061
1.01895	0.3131	1.01895	0.4129		1.01895	0.3206	1.01912	0.4061
1.01956	0.3128	1.01948	0.4133		1.01948	0.3206	1.01974	0.4064
1.02009	0.3128	1.02009	0.4133		1.02009	0.3212	1.02027	0.4064
1.02063	0.3128	1.02063	0.4129		1.02063	0.3212	1.0208	0.4061
1.02124	0.3128	1.02116	0.4133		1.02116	0.3206	1.02133	0.4064
1.02177	0.3125	1.02177	0.4133		1.02177	0.3212	1.02195	0.4064
1.02231	0.3125	1.02231	0.4133		1.02231	0.3206	1.02248	0.4064
1.02284	0.3131	1.02284	0.4136		1.02284	0.3209	1.02301	0.4061
1.02345	0.3131	1.02345	0.4133		1.02345	0.3215	1.02363	0.4064
1.02399	0.3131	1.02399	0.4133		1.02407	0.3212	1.02416	0.4061
1.02452	0.3131	1.02452	0.4129		1.0246	0.3203	1.02469	0.4064
1.02513	0.3134	1.02513	0.4136		1.02513	0.3206	1.02531	0.4064
1.02567	0.3131	1.02567	0.4136		1.02567	0.3209	1.02584	0.4064
1.0262	0.3131	1.0262	0.4133		1.02628	0.3209	1.02637	0.4058
1.02681	0.3134	1.02673	0.4133		1.02681	0.3212	1.0269	0.4061
1.02735	0.3134	1.02735	0.4133		1.02735	0.3209	1.02752	0.4064
1.02788	0.3134	1.02788	0.4129		1.02796	0.3206	1.02805	0.4064
1.02841	0.3128	1.02841	0.4136		1.02849	0.3212	1.02858	0.4064
1.02903	0.3131	1.02903	0.4136		1.02903	0.3215	1.0292	0.4064
1.02956	0.3134	1.02956	0.4133		1.02964	0.3206	1.02973	0.4064
1.03009	0.3131	1.03009	0.4139		1.03017	0.3206	1.03026	0.4067
1.03071	0.3125	1.03071	0.4133		1.03079	0.3215	1.03079	0.4064
1.03124	0.3122	1.03124	0.4129		1.03132	0.3215	1.03141	0.4064
1.03177	0.3125	1.03177	0.4136		1.03194	0.3206	1.03194	0.4071
1.03239	0.3122	1.03239	0.4139		1.03247	0.3215	1.03247	0.4071
1.03292	0.3125	1.03292	0.4136		1.033	0.3206	1.03309	0.4071
1.03345	0.3125	1.03345	0.4136		1.03353	0.3203	1.03362	0.4074
1.03398	0.3131	1.03398	0.4133		1.03415	0.3209	1.03415	0.4074
1.0346	0.3128	1.0346	0.4136		1.03468	0.3212	1.03477	0.4074
1.03513	0.3122	1.03513	0.4136		1.03521	0.3212	1.0353	0.4074
1.03566	0.3125	1.03566	0.4133		1.03583	0.3212	1.03583	0.4074
1.03628	0.3131	1.03628	0.4133		1.03636	0.3215	1.03636	0.4071
1.03681	0.3125	1.03681	0.4139		1.03689	0.3209	1.03698	0.4074
1.03734	0.3131	1.03734	0.4136		1.03751	0.3212	1.03751	0.4074
1.03796	0.3122	1.03796	0.4139		1.03804	0.3209	1.03804	0.4074
1.03849	0.3128	1.03849	0.4139		1.03857	0.3206	1.03866	0.4074
1.03902	0.3125	1.03902	0.4139		1.03919	0.3215	1.03919	0.4074
1.03955	0.3128	1.03964	0.4142		1.03972	0.3209	1.03972	0.4074
1.04017	0.3122	1.04017	0.4136		1.04025	0.3206	1.04034	0.4074
1.0407	0.3122	1.0407	0.4139		1.04078	0.3212	1.04087	0.4074
1.04123	0.3122	1.04123	0.4139		1.0414	0.3209	1.0414	0.4074
1.04185	0.3125	1.04185	0.4139		1.04193	0.3209	1.04202	0.4074
1.04238	0.3122	1.04238	0.4139		1.04246	0.3215	1.04255	0.4074
1.04291	0.3128	1.04291	0.4139		1.04308	0.3215	1.04317	0.4074
1.04353	0.3125	1.04353	0.4139		1.04361	0.3215	1.0437	0.4074
1.04406	0.3119	1.04406	0.4139		1.04414	0.3209	1.04423	0.4074
1.04459	0.3128	1.04459	0.4139		1.04476	0.3215	1.04485	0.4074
1.04521	0.3128	1.04521	0.4145		1.04529	0.3215	1.04538	0.4074
1.04574	0.3122	1.04574	0.4139		1.04582	0.3212	1.04591	0.4074
1.04627	0.3122	1.04627	0.4139		1.04644	0.3215	1.04644	0.4074
1.0468	0.3125	1.04689	0.4139		1.04697	0.3215	1.04706	0.4074
1.04742	0.3119	1.04742	0.4139		1.0475	0.3215	1.04759	0.4074
1.04795	0.3119	1.04795	0.4136		1.04804	0.3215	1.04812	0.4074
1.04848	0.3122	1.04848	0.4139		1.04865	0.3209	1.04874	0.4074
1.0491	0.3125	1.0491	0.4139		1.04918	0.3206	1.04927	0.4074
1.04963	0.3122	1.04963	0.4142		1.04972	0.3218	1.0498	0.4074
1.05016	0.3119	1.05016	0.4139		1.05033	0.3215	1.05042	0.4074
1.05078	0.3122	1.05078	0.4136		1.05086	0.3215	1.05095	0.4074
1.05131	0.3122	1.05131	0.4139		1.0514	0.3209	1.05148	0.4074
1.05184	0.3119	1.05184	0.4139		1.05201	0.3218	1.05201	0.4074
1.05237	0.3122	1.05246	0.4139		1.05254	0.3215	1.05263	0.4074
1.05299	0.3122	1.05299	0.4139		1.05308	0.3206	1.05316	0.4074
1.05352	0.3122	1.05352	0.4139		1.05369	0.3215	1.05369	0.4074
1.05405	0.3119	1.05414	0.4139		1.05422	0.3209	1.05431	0.4074
1.05467	0.3119	1.05467	0.4139		1.05476	0.3218	1.05484	0.4074
1.0552	0.3122	1.0552	0.4139		1.05529	0.3218	1.05537	0.4074
1.05573	0.3122	1.05573	0.4139		1.0559	0.3218	1.05599	0.4074
1.05635	0.3125	1.05635	0.4139		1.05644	0.3218	1.05652	0.4074
1.05688	0.3119	1.05688	0.4139		1.05697	0.3209	1.05705	0.4074
1.05741	0.3122	1.05741	0.4139		1.05758	0.3215	1.05758	0.4074
1.05803	0.3119	1.05803	0.4133		1.05812	0.3218	1.0582	0.4074
1.05856	0.3122	1.05856	0.4136		1.05865	0.3212	1.05873	0.4074
1.05909	0.3119	1.05909	0.4136		1.05926	0.3218	1.05926	0.4077
1.05962	0.3122	1.05971	0.4136		1.0598	0.3209	1.05988	0.4077
1.06024	0.3122	1.06024	0.4139		1.06033	0.3212	1.06041	0.4074
1.06077	0.3119	1.06077	0.4139		1.06094	0.3212	1.06094	0.4074
1.0613	0.3116	1.06139	0.4139		1.06148	0.3218	1.06156	0.4077
1.06192	0.3122	1.06192	0.4139		1.06201	0.3218	1.06209	0.4077
1.06245	0.3122	1.06245	0.4139		1.06254	0.3212	1.06262	0.4077
1.06298	0.3125	1.06298	0.4139		1.06316	0.3218	1.06324	0.4077
1.0636	0.3119	1.0636	0.4139		1.06369	0.3218	1.06377	0.4074
1.06413	0.3119	1.06413	0.4139		1.06422	0.3218	1.0643	0.4077
1.06466	0.3119	1.06466	0.4139		1.06483	0.3218	1.06483	0.4074
1.06519	0.3119	1.06528	0.4139		1.06537	0.3215	1.06545	0.4077
1.06581	0.3119	1.06581	0.4133		1.0659	0.3218	1.06598	0.4074
1.06634	0.3119	1.06634	0.4139		1.06651	0.3218	1.06651	0.4077
1.06687	0.3122	1.06696	0.4136		1.06705	0.3218	1.06713	0.4077
1.06749	0.3119	1.06749	0.4136		1.06758	0.3218	1.06766	0.408
1.06802	0.3116	1.06802	0.4139		1.06819	0.3218	1.06819	0.408
1.06855	0.3116	1.06855	0.4133		1.06873	0.3218	1.06881	0.408
1.06917	0.3119	1.06917	0.4129		1.06926	0.3215	1.06934	0.4083
1.0697	0.3116	1.0697	0.4136		1.06979	0.3218	1.06987	0.408
1.07023	0.3116	1.07023	0.4133		1.07041	0.3215	1.07049	0.4083
1.07085	0.3116	1.07085	0.4129		1.07094	0.3218	1.07102	0.4083
1.07138	0.3116	1.07138	0.4139		1.07147	0.3212	1.07155	0.4083
1.07191	0.3116	1.07191	0.4136		1.07209	0.3215	1.07209	0.408
1.07244	0.3119	1.07253	0.4133		1.07262	0.3221	1.0727	0.4083
1.07306	0.3119	1.07306	0.4129		1.07315	0.3215	1.07323	0.4083
1.07359	0.3116	1.07359	0.4136		1.07377	0.3221	1.07377	0.4083
1.07412	0.3116	1.07421	0.4136		1.0743	0.3224	1.07438	0.4083
1.07474	0.3116	1.07474	0.4129		1.07483	0.3215	1.07491	0.4083
1.07527	0.3119	1.07527	0.4129		1.07536	0.3212	1.07545	0.4083
1.0758	0.3116	1.0758	0.4129		1.07598	0.3221	1.07606	0.4083
1.07642	0.3119	1.07642	0.4129		1.07651	0.3218	1.07659	0.4083
1.07695	0.3113	1.07695	0.4129		1.07704	0.3212	1.07713	0.4083
1.07748	0.3116	1.07748	0.4129		1.07766	0.3224	1.07774	0.4083
1.0781	0.3119	1.0781	0.4129		1.07819	0.3218	1.07827	0.4083
1.07863	0.3116	1.07863	0.4133		1.07872	0.3212	1.07881	0.4083
1.07916	0.3119	1.07916	0.4129		1.07934	0.3227	1.07934	0.4083
1.07969	0.3116	1.07978	0.4129		1.07987	0.3221	1.07995	0.4083
1.08031	0.3113	1.08031	0.4133		1.0804	0.3218	1.08049	0.4083
1.08084	0.3113	1.08084	0.4133		1.08093	0.3218	1.08102	0.4083
1.08137	0.3116	1.08137	0.4129		1.08155	0.3224	1.08163	0.4086
1.08199	0.3116	1.08199	0.4129		1.08208	0.3221	1.08217	0.4089
1.08252	0.3113	1.08252	0.4133		1.08261	0.3227	1.0827	0.4089
1.08305	0.3113	1.08305	0.4129		1.08323	0.323	1.08331	0.4086
1.08367	0.3113	1.08367	0.4129		1.08376	0.3218	1.08385	0.4086
1.0842	0.3116	1.0842	0.4126		1.08429	0.3215	1.08438	0.4089
1.08473	0.3109	1.08473	0.4129		1.08482	0.3218	1.08491	0.4086
1.08535	0.3113	1.08535	0.4129		1.08544	0.3218	1.08553	0.4086
1.08588	0.3109	1.08588	0.4129		1.08597	0.3218	1.08606	0.4089
1.08641	0.3116	1.08641	0.4129		1.0865	0.3218	1.08659	0.4092
1.08694	0.3116	1.08694	0.4129		1.08712	0.3218	1.08721	0.4092
1.08756	0.3109	1.08756	0.4126		1.08765	0.3218	1.08774	0.4092
1.08809	0.3113	1.08809	0.4129		1.08818	0.3218	1.08827	0.4092
1.08862	0.3109	1.08862	0.4129		1.0888	0.3227	1.08889	0.4092
1.08924	0.3116	1.08924	0.4129		1.08933	0.3218	1.08942	0.4092
1.08977	0.3116	1.08977	0.412		1.08986	0.3227	1.08995	0.4092
1.0903	0.3109	1.0903	0.4123		1.09039	0.3224	1.09057	0.4089
1.09092	0.3113	1.09092	0.4129		1.09101	0.3218	1.0911	0.4092
1.09145	0.3113	1.09145	0.4126		1.09154	0.3227	1.09163	0.4092
1.09198	0.3109	1.09198	0.4123		1.09207	0.3218	1.09216	0.4095
1.0926	0.3113	1.09251	0.4126		1.09269	0.3227	1.09278	0.4092
1.09313	0.3113	1.09313	0.4123		1.09322	0.3218	1.09331	0.4092
1.09366	0.3109	1.09366	0.4123		1.09375	0.3227	1.09384	0.4095
1.09419	0.3109	1.09419	0.4123		1.09437	0.3218	1.09446	0.4092
1.09481	0.3109	1.09481	0.4123		1.0949	0.3218	1.09499	0.4092
1.09534	0.3116	1.09534	0.412		1.09543	0.323	1.09552	0.4095
1.09587	0.3116	1.09587	0.4123		1.09596	0.3227	1.09614	0.4098
1.09649	0.3106	1.09649	0.4123		1.09658	0.3218	1.09667	0.4092
1.09702	0.3113	1.09702	0.412		1.09711	0.3218	1.0972	0.4095
1.09755	0.3109	1.09755	0.412		1.09764	0.3227	1.09782	0.4098
1.09817	0.3113	1.09808	0.412		1.09826	0.3227	1.09835	0.4092
1.0987	0.3109	1.0987	0.412		1.09879	0.3218	1.09888	0.4092
1.09923	0.3109	1.09923	0.4123		1.09932	0.323	1.0995	0.4092
1.09985	0.3113	1.09976	0.4123		1.09985	0.3218	1.10003	0.4092
1.10038	0.3109	1.10038	0.412		1.10047	0.323	1.10056	0.4095
1.10091	0.3116	1.10091	0.412		1.101	0.3218	1.10109	0.4098
1.10144	0.3116	1.10144	0.412		1.10153	0.3227	1.10171	0.4102
1.10206	0.3109	1.10206	0.412		1.10215	0.3227	1.10224	0.4102
1.10259	0.3106	1.10259	0.412		1.10268	0.3218	1.10277	0.4102
1.10312	0.3113	1.10312	0.412		1.10321	0.3218	1.10339	0.4102
1.10374	0.3109	1.10365	0.412		1.10383	0.323	1.10392	0.4102
1.10427	0.3109	1.10427	0.412		1.10436	0.3234	1.10445	0.4102
1.1048	0.3109	1.1048	0.4117		1.10489	0.323	1.10507	0.4102
1.10542	0.3106	1.10533	0.412		1.10542	0.323	1.1056	0.4105
1.10595	0.3109	1.10595	0.412		1.10604	0.3221	1.10613	0.4102
1.10648	0.3103	1.10648	0.412		1.10657	0.3218	1.10675	0.4105
1.1071	0.3109	1.10701	0.4117		1.1071	0.323	1.10728	0.4105
1.10763	0.3113	1.10763	0.412		1.10772	0.3218	1.10781	0.4102
1.10816	0.3109	1.10816	0.412		1.10825	0.323	1.10834	0.4102
1.10869	0.3109	1.10869	0.412		1.10878	0.3218	1.10896	0.4105
1.10931	0.3113	1.10931	0.412		1.1094	0.323	1.10949	0.4105
1.10984	0.3113	1.10984	0.412		1.10993	0.3234	1.11002	0.4105
1.11037	0.3109	1.11037	0.412		1.11046	0.3234	1.11064	0.4105
1.11099	0.3109	1.1109	0.412		1.11099	0.3221	1.11117	0.4105
1.11152	0.3109	1.11152	0.4117		1.11161	0.323	1.1117	0.4108
1.11205	0.3109	1.11205	0.412		1.11214	0.3218	1.11232	0.4105
[truncated: 1,604 more rows]

## Sheet: S4 B AlIn Volt.
Cycle 1					Cycle 2					Cycle 10					Cycle 50
Charge Areal Capacity	Voltage	Discharge Areal Capacity	Voltage		Charge Areal Capacity	Voltage	Discharge Areal Capacity	Voltage		Charge Areal Capacity	Voltage	Discharge Areal Capacity	Voltage		Charge Areal Capacity	Voltage	Discharge Areal Capacity	Voltage
(mAh/cm2)	(V)	(mAh/cm2)	(V)		(mAh/cm2)	(V)	(mAh/cm2)	(V)		(mAh/cm2)	(V)	(mAh/cm2)	(V)		(mAh/cm2)	(V)	(mAh/cm2)	(V)
0	1.205	0	0.3525		0	0.732	0	0.3506		0	0.6324	0	0.3788		0	0.701	0	0.293
0.000530516	1.1641	0.000530516	0.3525		0.000530516	0.732	0.000530516	0.3503		0.00274	0.5909	0.00274	0.3782		0.00274	0.6659	0.00274	0.2967
0.00115	1.0407	0.00115	0.3559		0.00115	0.6073	0.00115	0.3559		0.00557	0.5252	0.00557	0.3965		0.00557	0.5463	0.00557	0.31
0.00168	0.9356	0.00168	0.3593		0.00168	0.5748	0.00168	0.3596		0.00831	0.523	0.00831	0.4098		0.00831	0.4917	0.00831	0.3187
0.00221	0.7617	0.00221	0.3621		0.00221	0.5673	0.00221	0.3618		0.01105	0.5208	0.01105	0.4173		0.01105	0.4452	0.01105	0.3261
0.00274	0.6436	0.00274	0.3652		0.00274	0.5689	0.00274	0.3643		0.01388	0.519	0.01388	0.4222		0.01388	0.4142	0.01388	0.3323
0.00336	0.5478	0.00336	0.3668		0.00336	0.5689	0.00336	0.3661		0.01662	0.5165	0.01662	0.4278		0.01662	0.3686	0.01662	0.3376
0.00389	0.5187	0.00389	0.3686		0.00389	0.5689	0.00389	0.3668		0.01945	0.5159	0.01945	0.4325		0.01936	0.3199	0.01936	0.3438
0.00442	0.5019	0.00442	0.3705		0.00442	0.5686	0.00442	0.3689		0.02219	0.5143	0.02219	0.4353		0.02219	0.2843	0.02219	0.3488
0.00495	0.4858	0.00495	0.3714		0.00495	0.5683	0.00495	0.3699		0.02493	0.5128	0.02493	0.4402		0.02493	0.2462	0.02493	0.3534
0.00557	0.4719	0.00557	0.373		0.00557	0.5683	0.00557	0.3711		0.02776	0.5115	0.02776	0.4433		0.02776	0.2127	0.02776	0.3581
0.0061	0.4771	0.0061	0.3745		0.0061	0.5686	0.0061	0.3714		0.0305	0.5103	0.0305	0.4458		0.0305	0.1823	0.0305	0.3615
0.00663	0.483	0.00663	0.3761		0.00663	0.5676	0.00663	0.373		0.03325	0.5091	0.03325	0.4477		0.03325	0.1575	0.03325	0.3661
0.00716	0.4917	0.00716	0.3767		0.00716	0.5673	0.00716	0.3742		0.03608	0.5087	0.03608	0.4492		0.03608	0.1482	0.03608	0.3692
0.00778	0.4957	0.00778	0.3785		0.00778	0.567	0.00778	0.3754		0.03882	0.5084	0.03882	0.4517		0.03882	0.1572	0.03882	0.3723
0.00831	0.4976	0.00831	0.3795		0.00831	0.567	0.00831	0.3757		0.04156	0.5087	0.04156	0.4532		0.04156	0.1674	0.04156	0.3761
0.00884	0.4979	0.00884	0.3813		0.00884	0.5661	0.00884	0.3764		0.04439	0.5084	0.04439	0.4548		0.04439	0.1733	0.04439	0.3788
0.00937	0.497	0.00937	0.3826		0.00937	0.5664	0.00937	0.3773		0.04713	0.5094	0.04713	0.4557		0.04713	0.1814	0.04713	0.3826
0.00999	0.4957	0.00999	0.3838		0.00999	0.5652	0.00999	0.3785		0.04987	0.5084	0.04987	0.4567		0.04987	0.1826	0.04987	0.385
0.01052	0.4945	0.01052	0.3844		0.01052	0.5649	0.01052	0.3792		0.0527	0.5084	0.0527	0.4579		0.0527	0.1842	0.0527	0.3881
0.01105	0.4926	0.01105	0.3854		0.01105	0.5658	0.01105	0.3798		0.05544	0.5084	0.05544	0.4588		0.05544	0.1854	0.05544	0.39
0.01158	0.4905	0.01167	0.3863		0.01167	0.5645	0.01158	0.3807		0.05827	0.5081	0.05827	0.4598		0.05827	0.1879	0.05818	0.3937
0.0122	0.4892	0.0122	0.3872		0.0122	0.5658	0.0122	0.3813		0.06101	0.5075	0.06101	0.4604		0.06101	0.1907	0.06101	0.3962
0.01273	0.488	0.01273	0.3885		0.01273	0.5661	0.01273	0.3829		0.06375	0.5063	0.06375	0.4616		0.06375	0.1922	0.06375	0.3981
0.01326	0.4858	0.01326	0.3888		0.01326	0.5658	0.01326	0.3832		0.06658	0.505	0.06658	0.4625		0.06658	0.1935	0.06658	0.4002
0.01388	0.4843	0.01388	0.39		0.01388	0.5658	0.01388	0.3838		0.06932	0.5041	0.06932	0.4635		0.06932	0.1959	0.06932	0.4033
0.01441	0.4827	0.01441	0.3909		0.01441	0.5661	0.01441	0.3841		0.07206	0.5019	0.07206	0.4641		0.07206	0.1978	0.07206	0.4049
0.01494	0.4815	0.01494	0.3922		0.01494	0.567	0.01494	0.3847		0.07489	0.5004	0.07489	0.4653		0.07489	0.1978	0.07489	0.4077
0.01547	0.4802	0.01547	0.3931		0.01547	0.5673	0.01547	0.3847		0.07763	0.4973	0.07763	0.466		0.07763	0.1987	0.07763	0.4095
0.01609	0.4787	0.01609	0.394		0.01609	0.568	0.01609	0.386		0.08037	0.4945	0.08037	0.4669		0.08037	0.1997	0.08037	0.4117
0.01662	0.4784	0.01662	0.3947		0.01662	0.5689	0.01662	0.3863		0.0832	0.4926	0.0832	0.4669		0.0832	0.2006	0.0832	0.4139
0.01715	0.4765	0.01715	0.3959		0.01715	0.5686	0.01715	0.3869		0.08594	0.4895	0.08594	0.4669		0.08594	0.2021	0.08594	0.4154
0.01768	0.4753	0.01768	0.3962		0.01768	0.5695	0.01768	0.3872		0.08868	0.4877	0.08868	0.4675		0.08868	0.2031	0.08868	0.4167
0.0183	0.474	0.0183	0.3971		0.0183	0.5698	0.0183	0.3878		0.09151	0.4833	0.09151	0.4681		0.09151	0.2059	0.09151	0.4188
0.01883	0.4728	0.01883	0.3981		0.01883	0.5711	0.01883	0.3881		0.09426	0.4802	0.09426	0.4688		0.09426	0.2055	0.09426	0.4204
0.01936	0.4722	0.01936	0.3984		0.01936	0.5726	0.01936	0.3885		0.09708	0.4784	0.09708	0.4691		0.09708	0.2055	0.097	0.4216
0.01989	0.4719	0.01989	0.3993		0.01989	0.5735	0.01989	0.3888		0.09983	0.4768	0.09983	0.4697		0.09983	0.2055	0.09983	0.4232
0.02051	0.4697	0.02051	0.4002		0.02051	0.5742	0.02051	0.3888		0.10257	0.475	0.10257	0.4697		0.10257	0.2062	0.10257	0.4253
0.02104	0.4688	0.02104	0.4009		0.02104	0.5742	0.02104	0.3897		0.1054	0.4715	0.1054	0.4697		0.1054	0.2062	0.10531	0.4269
0.02157	0.4672	0.02157	0.4009		0.02157	0.5745	0.02157	0.3897		0.10814	0.4669	0.10814	0.4706		0.10814	0.2062	0.10814	0.4284
0.0221	0.4669	0.02219	0.4024		0.0221	0.5748	0.0221	0.39		0.11088	0.4632	0.11088	0.4706		0.11088	0.2065	0.11088	0.43
0.02272	0.4663	0.02272	0.4033		0.02272	0.5754	0.02272	0.3906		0.11371	0.4712	0.11371	0.4712		0.11371	0.2068	0.11371	0.4322
0.02325	0.4647	0.02325	0.4036		0.02325	0.5751	0.02325	0.3909		0.11645	0.479	0.11645	0.4715		0.11645	0.2071	0.11645	0.4328
0.02378	0.4641	0.02378	0.404		0.02378	0.5757	0.02378	0.3916		0.11919	0.4793	0.11919	0.4722		0.11919	0.2077	0.11919	0.434
0.0244	0.4635	0.0244	0.4049		0.0244	0.5763	0.02432	0.3925		0.12202	0.4715	0.12202	0.4715		0.12202	0.2086	0.12202	0.4353
0.02493	0.461	0.02493	0.4052		0.02493	0.5773	0.02493	0.3925		0.12476	0.4536	0.12476	0.4719		0.12476	0.2083	0.12476	0.4365
0.02546	0.4601	0.02546	0.4058		0.02546	0.5769	0.02546	0.3928		0.1275	0.4508	0.12759	0.4725		0.1275	0.2086	0.1275	0.4381
0.026	0.4585	0.026	0.4071		0.026	0.5776	0.026	0.3934		0.13033	0.4762	0.13033	0.4725		0.13033	0.2096	0.13033	0.4396
0.02661	0.4579	0.02661	0.4074		0.02661	0.5773	0.02661	0.3937		0.13307	0.4861	0.13307	0.4725		0.13307	0.2099	0.13307	0.4408
0.02714	0.457	0.02714	0.4083		0.02714	0.5779	0.02714	0.3943		0.1359	0.4818	0.1359	0.4731		0.1359	0.2102	0.13581	0.4427
0.02768	0.456	0.02768	0.4083		0.02768	0.5785	0.02768	0.3943		0.13864	0.4666	0.13864	0.4725		0.13864	0.2105	0.13864	0.4436
0.02821	0.4551	0.02821	0.4089		0.02821	0.5782	0.02821	0.3947		0.14138	0.4464	0.14138	0.4728		0.14138	0.2121	0.14138	0.4449
0.02882	0.4539	0.02882	0.4092		0.02882	0.5788	0.02882	0.3953		0.14421	0.4325	0.14421	0.4728		0.14421	0.2111	0.14412	0.4464
0.02936	0.4526	0.02936	0.4102		0.02936	0.5782	0.02936	0.3953		0.14695	0.4353	0.14695	0.4731		0.14695	0.213	0.14695	0.4467
0.02989	0.4511	0.02989	0.4111		0.02989	0.5782	0.02989	0.3959		0.14969	0.4281	0.14969	0.4731		0.14969	0.2148	0.14969	0.4486
0.03042	0.4498	0.03042	0.4114		0.03042	0.5794	0.03042	0.3962		0.15252	0.4148	0.15252	0.4725		0.15252	0.2167	0.15252	0.4486
0.03104	0.4492	0.03104	0.4114		0.03104	0.5797	0.03104	0.3962		0.15526	0.4071	0.15526	0.474		0.15526	0.2167	0.15526	0.4495
0.03157	0.4477	0.03157	0.4117		0.03157	0.5788	0.03157	0.3962		0.15801	0.3962	0.15801	0.474		0.15801	0.2179	0.15801	0.4508
0.0321	0.4467	0.0321	0.4123		0.0321	0.5797	0.0321	0.3962		0.16083	0.3826	0.16083	0.4737		0.16083	0.2179	0.16083	0.4514
0.03263	0.4455	0.03272	0.4126		0.03263	0.5794	0.03263	0.3971		0.16358	0.3655	0.16358	0.4734		0.16358	0.2179	0.16358	0.452
0.03325	0.4446	0.03325	0.4136		0.03325	0.5794	0.03325	0.3971		0.16632	0.3438	0.16641	0.4737		0.16632	0.221	0.16632	0.4529
0.03378	0.4433	0.03378	0.4139		0.03378	0.58	0.03378	0.3978		0.16915	0.3159	0.16915	0.4746		0.16915	0.2217	0.16915	0.4548
0.03431	0.4418	0.03431	0.4139		0.03431	0.58	0.03431	0.3981		0.17189	0.2911	0.17189	0.475		0.17189	0.222	0.17189	0.4551
0.03493	0.4408	0.03493	0.4145		0.03484	0.5797	0.03484	0.3984		0.17463	0.2675	0.17472	0.475		0.17472	0.2229	0.17463	0.4557
0.03546	0.4393	0.03546	0.4148		0.03546	0.5797	0.03546	0.3987		0.17746	0.2446	0.17746	0.4753		0.17746	0.2235	0.17746	0.4563
0.03599	0.4384	0.03599	0.4151		0.03599	0.58	0.03599	0.3987		0.1802	0.23	0.1802	0.4746		0.1802	0.2235	0.1802	0.4573
0.03652	0.4368	0.03652	0.4157		0.03652	0.5797	0.03652	0.399		0.18303	0.2179	0.18303	0.4743		0.18303	0.2238	0.18294	0.4576
0.03714	0.4353	0.03714	0.4157		0.03714	0.5797	0.03714	0.3996		0.18577	0.213	0.18577	0.4743		0.18577	0.2238	0.18577	0.4588
0.03767	0.4346	0.03767	0.4157		0.03767	0.58	0.03767	0.3996		0.18851	0.2068	0.18851	0.4753		0.18851	0.2235	0.18851	0.4585
0.0382	0.4334	0.0382	0.4157		0.0382	0.5794	0.0382	0.3999		0.19134	0.2015	0.19134	0.4746		0.19134	0.2235	0.19125	0.4594
0.03873	0.4322	0.03873	0.4167		0.03873	0.5797	0.03873	0.4005		0.19408	0.1978	0.19408	0.475		0.19408	0.2232	0.19408	0.4604
0.03935	0.4322	0.03935	0.4167		0.03935	0.5794	0.03935	0.3999		0.19682	0.1935	0.19682	0.4746		0.19682	0.2235	0.19682	0.4604
0.03988	0.43	0.03988	0.4176		0.03988	0.5797	0.03988	0.4005		0.19965	0.1919	0.19965	0.4753		0.19965	0.2238	0.19965	0.4613
0.04041	0.4281	0.04041	0.4176		0.04041	0.5794	0.04041	0.4009		0.20239	0.1935	0.20239	0.475		0.20239	0.2238	0.20239	0.4625
0.04094	0.4275	0.04094	0.4176		0.04094	0.5791	0.04094	0.4009		0.20513	0.1972	0.20522	0.4753		0.20513	0.2248	0.20513	0.4632
0.04156	0.426	0.04156	0.4179		0.04156	0.5797	0.04156	0.4015		0.20796	0.2003	0.20796	0.475		0.20796	0.2251	0.20796	0.4632
0.04209	0.4247	0.04209	0.4185		0.04209	0.5794	0.04209	0.4018		0.2107	0.2034	0.2107	0.4746		0.2107	0.2254	0.2107	0.4641
0.04262	0.4232	0.04262	0.4185		0.04262	0.5797	0.04262	0.4024		0.21353	0.2065	0.21353	0.475		0.21353	0.2251	0.21344	0.4647
0.04315	0.4222	0.04324	0.4185		0.04315	0.5797	0.04315	0.4024		0.21627	0.209	0.21627	0.4753		0.21627	0.2251	0.21627	0.4653
0.04377	0.4216	0.04377	0.4185		0.04377	0.58	0.04377	0.4027		0.21901	0.2108	0.21901	0.475		0.21901	0.2263	0.21901	0.466
0.0443	0.4207	0.0443	0.4188		0.0443	0.5791	0.0443	0.4027		0.22184	0.2133	0.22184	0.4746		0.22184	0.2266	0.22176	0.4666
0.04483	0.4198	0.04483	0.4195		0.04483	0.5788	0.04483	0.4033		0.22459	0.2133	0.22459	0.475		0.22459	0.2269	0.22459	0.4669
0.04545	0.4182	0.04545	0.4195		0.04536	0.5797	0.04536	0.4036		0.22733	0.2145	0.22733	0.475		0.22733	0.2276	0.22733	0.4669
0.04598	0.417	0.04598	0.4201		0.04598	0.5785	0.04598	0.4036		0.23016	0.2155	0.23016	0.475		0.23016	0.2279	0.23007	0.4669
0.04651	0.416	0.04651	0.4195		0.04651	0.5785	0.04651	0.4036		0.2329	0.2167	0.2329	0.475		0.2329	0.2279	0.2329	0.4675
0.04704	0.4151	0.04704	0.4204		0.04704	0.5788	0.04704	0.4046		0.23564	0.2173	0.23573	0.4753		0.23564	0.2279	0.23564	0.4675
0.04766	0.4139	0.04766	0.4204		0.04766	0.5782	0.04757	0.4046		0.23847	0.2173	0.23847	0.4753		0.23847	0.2279	0.23838	0.4678
0.04819	0.4129	0.04819	0.4204		0.04819	0.5782	0.04819	0.4046		0.24121	0.2173	0.24121	0.4753		0.24121	0.2276	0.24121	0.4684
0.04872	0.4117	0.04872	0.4204		0.04872	0.5785	0.04872	0.4046		0.24395	0.2183	0.24404	0.475		0.24395	0.2276	0.24395	0.4688
0.04925	0.4114	0.04925	0.421		0.04925	0.5782	0.04925	0.4052		0.24678	0.2179	0.24678	0.4753		0.24678	0.2279	0.24678	0.4694
0.04987	0.4092	0.04987	0.4213		0.04987	0.5788	0.04987	0.4055		0.24952	0.2195	0.24952	0.475		0.24952	0.2272	0.24952	0.4697
0.0504	0.4089	0.0504	0.421		0.0504	0.5788	0.0504	0.4055		0.25235	0.2207	0.25235	0.4753		0.25235	0.2269	0.25226	0.4697
0.05093	0.4074	0.05093	0.4213		0.05093	0.5782	0.05093	0.4055		0.25509	0.2214	0.25509	0.4753		0.25509	0.2263	0.25509	0.4697
0.05146	0.4058	0.05146	0.4213		0.05146	0.5779	0.05146	0.4055		0.25783	0.2214	0.25783	0.475		0.25783	0.226	0.25783	0.4697
0.05208	0.4049	0.05208	0.4213		0.05208	0.5773	0.05208	0.4058		0.26066	0.222	0.26066	0.4753		0.26066	0.2263	0.26057	0.4703
0.05261	0.404	0.05261	0.4213		0.05261	0.5776	0.05261	0.4064		0.2634	0.222	0.2634	0.4753		0.2634	0.2266	0.2634	0.4706
0.05314	0.4027	0.05314	0.4213		0.05314	0.5779	0.05314	0.4064		0.26614	0.2226	0.26614	0.4753		0.26614	0.2269	0.26614	0.4706
0.05367	0.4012	0.05376	0.4213		0.05367	0.5776	0.05367	0.4064		0.26897	0.2229	0.26897	0.4753		0.26897	0.2269	0.26888	0.4706
0.05429	0.4002	0.05429	0.4213		0.05429	0.5773	0.05429	0.4064		0.27171	0.2229	0.27171	0.4753		0.27171	0.2276	0.27171	0.4712
0.05482	0.3987	0.05482	0.4219		0.05482	0.5773	0.05482	0.4067		0.27445	0.2232	0.27454	0.4753		0.27445	0.2285	0.27445	0.4712
0.05535	0.3978	0.05535	0.4216		0.05535	0.5766	0.05535	0.4074		0.27728	0.2235	0.27728	0.475		0.27728	0.2282	0.27719	0.4715
0.05588	0.3968	0.05597	0.4216		0.05597	0.5769	0.05588	0.4074		0.28002	0.2235	0.28002	0.4753		0.28002	0.2279	0.28002	0.4719
0.0565	0.3959	0.0565	0.4216		0.0565	0.5763	0.0565	0.4077		0.28277	0.2235	0.28285	0.4753		0.28277	0.2279	0.28277	0.4719
0.05703	0.395	0.05703	0.4219		0.05703	0.5757	0.05703	0.408		0.28559	0.2235	0.28559	0.4753		0.28559	0.2288	0.28559	0.4725
0.05756	0.3934	0.05756	0.4226		0.05756	0.576	0.05756	0.408		0.28834	0.2238	0.28834	0.4753		0.28834	0.2288	0.28834	0.4722
0.05818	0.3925	0.05818	0.4222		0.05818	0.5754	0.05809	0.4083		0.29117	0.2248	0.29117	0.4753		0.29117	0.2291	0.29108	0.4719
0.05871	0.3919	0.05871	0.4226		0.05871	0.5754	0.05871	0.4083		0.29391	0.2248	0.29391	0.4753		0.29391	0.2297	0.29391	0.4722
0.05924	0.3903	0.05924	0.4222		0.05924	0.5754	0.05924	0.4083		0.29665	0.2254	0.29665	0.4753		0.29665	0.2303	0.29665	0.4722
0.05977	0.3891	0.05977	0.4222		0.05977	0.5748	0.05977	0.4083		0.29948	0.2254	0.29948	0.4753		0.29948	0.2303	0.29939	0.4722
0.06039	0.3888	0.06039	0.4226		0.06039	0.5751	0.0603	0.4086		0.30222	0.2254	0.30222	0.4753		0.30222	0.2307	0.30222	0.4719
0.06092	0.3872	0.06092	0.4229		0.06092	0.5748	0.06092	0.4089		0.30496	0.2254	0.30496	0.4753		0.30496	0.2307	0.30496	0.4722
0.06145	0.385	0.06145	0.4226		0.06145	0.5748	0.06145	0.4086		0.30779	0.2257	0.30779	0.4753		0.30779	0.2319	0.3077	0.4725
0.06198	0.3847	0.06198	0.4232		0.06198	0.5748	0.06198	0.4092		0.31053	0.2263	0.31053	0.4753		0.31053	0.2322	0.31053	0.4725
0.0626	0.3844	0.0626	0.4232		0.0626	0.5745	0.0626	0.4092		0.31327	0.2266	0.31336	0.4753		0.31327	0.2325	0.31327	0.4728
0.06313	0.3835	0.06313	0.4232		0.06313	0.5742	0.06313	0.4092		0.3161	0.2263	0.3161	0.4753		0.3161	0.2328	0.31601	0.4728
0.06366	0.3819	0.06366	0.4232		0.06366	0.5738	0.06366	0.4095		0.31884	0.2272	0.31884	0.4753		0.31884	0.2325	0.31884	0.4731
0.06419	0.381	0.06428	0.4235		0.06419	0.5738	0.06419	0.4095		0.32158	0.2272	0.32167	0.4753		0.32158	0.2328	0.32158	0.4728
0.06481	0.3801	0.06481	0.4232		0.06481	0.5742	0.06481	0.4098		0.32441	0.2276	0.32441	0.4753		0.32441	0.2334	0.32432	0.4731
0.06534	0.3788	0.06534	0.4232		0.06534	0.5738	0.06534	0.4102		0.32715	0.2269	0.32715	0.4753		0.32715	0.2334	0.32715	0.4728
0.06587	0.3782	0.06587	0.4235		0.06587	0.5732	0.06587	0.4108		0.32998	0.2269	0.32998	0.4753		0.32998	0.2338	0.32989	0.4731
0.0664	0.3767	0.06649	0.4235		0.0664	0.5729	0.0664	0.4105		0.33272	0.2279	0.33272	0.4753		0.33299	0.2347	0.33272	0.4734
0.06702	0.3761	0.06702	0.4238		0.06702	0.5717	0.06702	0.4111		0.33546	0.2279	0.33546	0.4753		0.33573	0.2347	0.33546	0.4731
0.06755	0.3757	0.06755	0.4238		0.06755	0.5711	0.06755	0.4108		0.33829	0.2282	0.33829	0.4753		0.33856	0.2353	0.3382	0.4725
0.06808	0.3748	0.06808	0.4238		0.06808	0.5711	0.06808	0.4108		0.34103	0.2282	0.34103	0.475		0.3413	0.2353	0.34103	0.4731
0.0687	0.3742	0.0687	0.4241		0.0687	0.5707	0.06861	0.4111		0.34377	0.2279	0.34377	0.4753		0.34404	0.2353	0.34377	0.4725
0.06923	0.3717	0.06923	0.4241		0.06923	0.5701	0.06923	0.4111		0.3466	0.2282	0.3466	0.4753		0.34687	0.2353	0.34652	0.4728
0.06976	0.372	0.06976	0.4241		0.06976	0.5695	0.06976	0.4111		0.34935	0.2282	0.34935	0.4753		0.34961	0.2353	0.34935	0.4728
0.07029	0.3708	0.07029	0.4241		0.07029	0.5692	0.07029	0.4111		0.35209	0.2279	0.35217	0.4753		0.35244	0.2353	0.35209	0.4731
0.07091	0.3699	0.07091	0.425		0.07091	0.5692	0.07082	0.4114		0.35492	0.2279	0.35492	0.475		0.35518	0.2359	0.35483	0.4734
0.07144	0.3683	0.07144	0.4244		0.07144	0.5689	0.07144	0.4117		0.35766	0.2282	0.35766	0.4753		0.35792	0.2365	0.35766	0.4731
0.07197	0.3674	0.07197	0.4244		0.07197	0.5683	0.07197	0.4114		0.3604	0.2288	0.36049	0.4753		0.36075	0.2362	0.3604	0.4731
0.0725	0.3668	0.0725	0.4244		0.0725	0.568	0.0725	0.412		0.36323	0.2282	0.36323	0.4753		0.36349	0.2362	0.36314	0.4731
0.07312	0.3661	0.07312	0.4244		0.07312	0.567	0.07303	0.4114		0.36597	0.2285	0.36597	0.4753		0.36623	0.2353	0.36597	0.4734
0.07365	0.3655	0.07365	0.4244		0.07365	0.5673	0.07365	0.4114		0.3688	0.2285	0.3688	0.4753		0.36906	0.2365	0.36871	0.4734
0.07418	0.3643	0.07418	0.425		0.07418	0.567	0.07418	0.4117		0.37154	0.2291	0.37154	0.4753		0.3718	0.235	0.37145	0.4734
0.07471	0.3624	0.0748	0.4244		0.07471	0.5667	0.07471	0.412		0.37428	0.2285	0.37428	0.475		0.37454	0.235	0.37428	0.4737
0.07533	0.3621	0.07533	0.4247		0.07533	0.5661	0.07533	0.4117		0.37711	0.2294	0.37711	0.4753		0.37737	0.2369	0.37702	0.4731
0.07586	0.3609	0.07586	0.425		0.07586	0.5658	0.07586	0.4117		0.37985	0.2294	0.37985	0.4753		0.38012	0.2356	0.37985	0.4737
0.07639	0.3596	0.07639	0.4241		0.07639	0.5645	0.07639	0.412		0.38259	0.2294	0.38268	0.4753		0.38286	0.2372	0.38259	0.4737
0.07692	0.3596	0.07701	0.425		0.07692	0.5645	0.07692	0.412		0.38542	0.2297	0.38542	0.4753		0.38569	0.2372	0.38533	0.4737
0.07754	0.3581	0.07754	0.425		0.07754	0.5642	0.07754	0.4123		0.38816	0.2294	0.38816	0.4753		0.38843	0.2375	0.38816	0.474
0.07807	0.3568	0.07807	0.425		0.07807	0.5633	0.07807	0.412		0.3909	0.2294	0.39099	0.4753		0.39126	0.2375	0.3909	0.474
0.0786	0.3559	0.0786	0.4247		0.0786	0.5624	0.0786	0.4123		0.39373	0.2294	0.39373	0.4753		0.394	0.2372	0.39364	0.4737
0.07914	0.3547	0.07922	0.425		0.07914	0.5618	0.07914	0.4123		0.39647	0.23	0.39647	0.4753		0.39674	0.2353	0.39647	0.474
0.07975	0.354	0.07975	0.425		0.07975	0.5611	0.07975	0.412		0.39921	0.2297	0.3993	0.4753		0.39957	0.2362	0.39921	0.474
0.08028	0.3534	0.08028	0.4253		0.08028	0.5608	0.08028	0.4129		0.40204	0.23	0.40204	0.4753		0.40231	0.2353	0.40195	0.474
0.08082	0.3525	0.08082	0.426		0.08082	0.5602	0.08082	0.4129		0.40478	0.23	0.40478	0.4753		0.40505	0.2356	0.40478	0.474
0.08143	0.3519	0.08143	0.4257		0.08143	0.5599	0.08135	0.4126		0.40761	0.23	0.40761	0.4753		0.40788	0.2353	0.40753	0.475
0.08196	0.3513	0.08196	0.425		0.08196	0.559	0.08196	0.4129		0.41035	0.2297	0.41035	0.4753		0.41062	0.2353	0.41035	0.4746
0.0825	0.3503	0.0825	0.4253		0.0825	0.5587	0.0825	0.4129		0.4131	0.2297	0.4131	0.4753		0.41336	0.2353	0.4131	0.4753
0.08303	0.3491	0.08303	0.4257		0.08303	0.5583	0.08303	0.4129		0.41592	0.2297	0.41592	0.4753		0.41619	0.2347	0.41584	0.4753
0.08364	0.3482	0.08364	0.426		0.08364	0.558	0.08356	0.4129		0.41867	0.2307	0.41867	0.4753		0.41893	0.2353	0.41867	0.4753
0.08418	0.3466	0.08418	0.426		0.08418	0.558	0.08418	0.4129		0.42141	0.2303	0.4215	0.4753		0.42167	0.2359	0.42141	0.4746
0.08471	0.3457	0.08471	0.426		0.08471	0.5574	0.08471	0.4133		0.42424	0.23	0.42424	0.4753		0.4245	0.2353	0.42415	0.4746
0.08524	0.3451	0.08532	0.426		0.08524	0.5565	0.08524	0.4133		0.42698	0.2307	0.42698	0.4753		0.42724	0.2356	0.42698	0.4746
0.08586	0.3444	0.08586	0.426		0.08586	0.5552	0.08577	0.4136		0.42972	0.231	0.42981	0.475		0.43007	0.2372	0.42972	0.475
0.08639	0.3438	0.08639	0.426		0.08639	0.5546	0.08639	0.4136		0.43255	0.2303	0.43255	0.4753		0.43281	0.2372	0.43246	0.4753
0.08692	0.3432	0.08692	0.4266		0.08692	0.5546	0.08692	0.4136		0.43529	0.231	0.43529	0.4753		0.43555	0.2375	0.43529	0.4746
0.08745	0.3423	0.08754	0.4266		0.08745	0.554	0.08745	0.4136		0.43812	0.231	0.43812	0.4753		0.43838	0.2375	0.43803	0.4746
0.08807	0.3413	0.08807	0.4263		0.08807	0.5528	0.08807	0.4136		0.44086	0.231	0.44086	0.4753		0.44112	0.2365	0.44077	0.4753
0.0886	0.3407	0.0886	0.4266		0.0886	0.5512	0.0886	0.4139		0.4436	0.231	0.4436	0.4753		0.44387	0.2372	0.4436	0.475
0.08913	0.3392	0.08913	0.4263		0.08913	0.5506	0.08913	0.4139		0.44643	0.231	0.44643	0.4753		0.44669	0.2365	0.44634	0.475
0.08966	0.3382	0.08975	0.4266		0.08966	0.5494	0.08966	0.4139		0.44917	0.231	0.44917	0.4753		0.44944	0.2375	0.44908	0.4753
0.09028	0.3379	0.09028	0.4269		0.09028	0.549	0.09028	0.4139		0.45191	0.2316	0.452	0.4753		0.45218	0.2375	0.45191	0.4746
0.09081	0.3373	0.09081	0.4266		0.09081	0.5487	0.09081	0.4139		0.45474	0.2313	0.45474	0.4753		0.45501	0.2378	0.45465	0.4753
0.09134	0.3361	0.09134	0.4266		0.09134	0.5475	0.09134	0.4139		0.45748	0.2316	0.45748	0.4753		0.45775	0.2384	0.45748	0.4743
0.09196	0.3358	0.09196	0.4263		0.09187	0.5456	0.09187	0.4142		0.46022	0.231	0.46031	0.475		0.46049	0.2381	0.46022	0.4746
0.09249	0.3348	0.09249	0.4266		0.09249	0.5438	0.09249	0.4142		0.46305	0.2313	0.46305	0.4753		0.46332	0.2372	0.46296	0.4753
0.09302	0.3345	0.09302	0.4269		0.09302	0.5432	0.09302	0.4142		0.46579	0.2319	0.46579	0.475		0.46606	0.2369	0.46579	0.4753
0.09355	0.3339	0.09355	0.4269		0.09355	0.5425	0.09355	0.4145		0.46853	0.2319	0.46862	0.4753		0.46889	0.2369	0.46853	0.4753
0.09417	0.3327	0.09417	0.4269		0.09417	0.5407	0.09408	0.4145		0.47136	0.2325	0.47136	0.4753		0.47163	0.2378	0.47128	0.4753
0.0947	0.3317	0.0947	0.4269		0.0947	0.5391	0.0947	0.4145		0.4741	0.2319	0.4741	0.4746		0.47437	0.2381	0.4741	0.4753
0.09523	0.3317	0.09523	0.4269		0.09523	0.5388	0.09523	0.4145		0.47693	0.2319	0.47693	0.475		0.4772	0.2381	0.47685	0.4753
0.09576	0.3302	0.09585	0.4269		0.09576	0.5366	0.09576	0.4148		0.47968	0.2319	0.47968	0.4753		0.47994	0.2378	0.47959	0.4753
0.09638	0.3289	0.09638	0.4266		0.09638	0.5348	0.09629	0.4139		0.48242	0.2319	0.48242	0.4753		0.48268	0.2372	0.48242	0.4753
0.09691	0.3283	0.09691	0.4269		0.09691	0.5339	0.09691	0.4145		0.48525	0.2319	0.48525	0.475		0.48551	0.2372	0.48516	0.4753
0.09744	0.3283	0.09744	0.4269		0.09744	0.532	0.09744	0.4145		0.48799	0.2319	0.48799	0.4753		0.48825	0.2381	0.4879	0.4753
0.09797	0.3268	0.09806	0.4269		0.09797	0.5298	0.09797	0.4148		0.49073	0.2322	0.49082	0.4753		0.49099	0.2381	0.49073	0.4753
0.09859	0.3265	0.09859	0.4269		0.09859	0.5286	0.09859	0.4142		0.49356	0.2325	0.49356	0.4753		0.49382	0.2381	0.49347	0.4753
0.09912	0.3252	0.09912	0.4269		0.09912	0.5264	0.09912	0.4148		0.4963	0.2319	0.4963	0.475		0.49656	0.2384	0.4963	0.4753
0.09965	0.3243	0.09965	0.4269		0.09965	0.5242	0.09965	0.4148		0.49904	0.2322	0.49913	0.4753		0.4993	0.2372	0.49904	0.4753
0.10018	0.324	0.10027	0.4272		0.10018	0.5224	0.10018	0.4145		0.50187	0.2322	0.50187	0.4753		0.50213	0.2372	0.50178	0.4753
0.1008	0.323	0.1008	0.4269		0.1008	0.5199	0.1008	0.4148		0.50461	0.2325	0.50461	0.475		0.50487	0.2375	0.50461	0.4756
0.10133	0.3212	0.10133	0.4272		0.10133	0.5177	0.10133	0.4151		0.50735	0.2322	0.50744	0.4753		0.5077	0.2378	0.50735	0.4753
0.10186	0.3203	0.10186	0.4269		0.10186	0.5162	0.10186	0.4151		0.51018	0.2325	0.51018	0.4753		0.51045	0.2384	0.51009	0.4756
0.10239	0.3193	0.10248	0.4275		0.10239	0.514	0.10239	0.4151		0.51292	0.2328	0.51292	0.4753		0.51319	0.2381	0.51292	0.4753
0.10301	0.3184	0.10301	0.4272		0.10301	0.5128	0.10301	0.4154		0.51575	0.2331	0.51575	0.4753		0.51628	0.2372	0.51566	0.4762
0.10354	0.3178	0.10354	0.4272		0.10354	0.5128	0.10354	0.4154		0.51849	0.2331	0.51849	0.475		0.51902	0.2378	0.5184	0.4756
0.10407	0.3172	0.10416	0.4275		0.10407	0.5125	0.10407	0.4148		0.52123	0.2328	0.52123	0.4753		0.52176	0.2375	0.52123	0.4756
0.10469	0.3165	0.10469	0.4269		0.10469	0.5125	0.1046	0.4154		0.52406	0.2331	0.52406	0.4753		0.52459	0.2375	0.52397	0.4762
0.10522	0.3162	0.10522	0.4269		0.10522	0.5109	0.10522	0.4154		0.5268	0.2331	0.5268	0.4753		0.52733	0.2375	0.5268	0.4762
0.10575	0.315	0.10575	0.4269		0.10575	0.5091	0.10575	0.4154		0.52954	0.2331	0.52963	0.4753		0.53016	0.2369	0.52954	0.4759
0.10628	0.3147	0.10637	0.4272		0.10628	0.5072	0.10628	0.4154		0.53237	0.2331	0.53237	0.4753		0.5329	0.2353	0.53228	0.4762
0.1069	0.3147	0.1069	0.4272		0.1069	0.5044	0.10681	0.4154		0.53511	0.2331	0.53511	0.475		0.53564	0.2365	0.53511	0.4762
0.10743	0.3134	0.10743	0.4272		0.10743	0.5035	0.10743	0.4154		0.53786	0.2334	0.53794	0.4753		0.53847	0.2365	0.53786	0.4759
0.10796	0.3122	0.10796	0.4272		0.10796	0.5029	0.10796	0.4151		0.54068	0.2331	0.54068	0.4746		0.54122	0.2375	0.5406	0.4762
0.10849	0.3116	0.10858	0.4269		0.10849	0.5032	0.10849	0.4157		0.54343	0.2331	0.54343	0.475		0.54396	0.2359	0.54343	0.4762
0.10911	0.3109	0.10911	0.4272		0.10911	0.5019	0.10902	0.4157		0.54626	0.2331	0.54626	0.4753		0.54679	0.2372	0.54617	0.4762
0.10964	0.3103	0.10964	0.4272		0.10964	0.5001	0.10964	0.4157		0.549	0.2331	0.549	0.475		0.54953	0.2375	0.54891	0.4762
0.11017	0.3094	0.11017	0.4275		0.11017	0.4973	0.11017	0.4157		0.55174	0.2334	0.55174	0.475		0.55227	0.2365	0.55174	0.4762
0.1107	0.3085	0.11079	0.4269		0.1107	0.4951	0.1107	0.4157		0.55457	0.2334	0.55457	0.4753		0.5551	0.2353	0.55448	0.4762
0.11132	0.3078	0.11132	0.4278		0.11132	0.4948	0.11132	0.4157		0.55731	0.2334	0.55731	0.475		0.55784	0.2356	0.55722	0.4762
0.11185	0.3069	0.11185	0.4269		0.11185	0.4929	0.11185	0.4157		0.56005	0.2334	0.56014	0.475		0.56058	0.2356	0.56005	0.4765
0.11238	0.306	0.11238	0.4275		0.11238	0.492	0.11238	0.4157		0.56288	0.2334	0.56288	0.475		0.56341	0.2356	0.56279	0.4762
0.11291	0.306	0.113	0.4272		0.11291	0.4892	0.11291	0.4157		0.56562	0.2334	0.56562	0.4753		0.56615	0.2365	0.56553	0.4765
0.11353	0.3051	0.11353	0.4269		0.11353	0.488	0.11353	0.4157		0.56836	0.2334	0.56845	0.4753		0.56898	0.2362	0.56836	0.4765
0.11406	0.3044	0.11406	0.4272		0.11406	0.4861	0.11406	0.4157		0.57119	0.2334	0.57119	0.4746		0.57172	0.2369	0.5711	0.4762
0.11459	0.3041	0.11468	0.4275		0.11459	0.4839	0.11459	0.4157		0.57393	0.2334	0.57393	0.4753		0.57446	0.2356	0.57393	0.4765
0.11521	0.3029	0.11521	0.4269		0.11512	0.4815	0.11512	0.4157		0.57667	0.2338	0.57676	0.4753		0.57729	0.2356	0.57667	0.4762
0.11574	0.3016	0.11574	0.4269		0.11574	0.4808	0.11574	0.4157		0.5795	0.2341	0.5795	0.475		0.58003	0.2369	0.57941	0.4768
0.11627	0.2998	0.11627	0.4275		0.11627	0.4781	0.11627	0.4157		0.58224	0.2338	0.58224	0.475		0.58277	0.2375	0.58224	0.4765
0.1168	0.3004	0.11689	0.4269		0.1168	0.4765	0.1168	0.4157		0.58507	0.2338	0.58507	0.4753		0.5856	0.2372	0.58498	0.4765
0.11742	0.2989	0.11742	0.4275		0.11742	0.475	0.11733	0.4157		0.58781	0.2341	0.58781	0.4753		0.58834	0.2372	0.58772	0.4768
0.11795	0.2998	0.11795	0.4272		0.11795	0.4731	0.11795	0.4157		0.59055	0.2341	0.59055	0.475		0.59108	0.2372	0.59055	0.4768
0.11848	0.2982	0.11848	0.4275		0.11848	0.4697	0.11848	0.4157		0.59338	0.2341	0.59338	0.4753		0.59391	0.2372	0.59329	0.4768
0.11901	0.2967	0.1191	0.4269		0.11901	0.4672	0.11901	0.4157		0.59612	0.2341	0.59612	0.4753		0.59665	0.2375	0.59604	0.4771
0.11963	0.2954	0.11963	0.4269		0.11963	0.465	0.11954	0.4157		0.59886	0.2341	0.59895	0.4753		0.5994	0.2362	0.59886	0.4768
0.12016	0.2951	0.12016	0.4269		0.12016	0.4622	0.12016	0.4157		0.60169	0.2341	0.60169	0.4753		0.60222	0.2365	0.60161	0.4774
0.12069	0.2933	0.12069	0.4269		0.12069	0.4591	0.12069	0.4157		0.60444	0.2347	0.60444	0.4753		0.60497	0.2369	0.60435	0.4771
0.12122	0.293	0.12131	0.4275		0.12122	0.456	0.12122	0.4157		0.60718	0.2341	0.60726	0.475		0.6078	0.2372	0.60718	0.4774
0.12184	0.2923	0.12184	0.4269		0.12184	0.4523	0.12184	0.4157		0.61001	0.2341	0.61001	0.4753		0.61054	0.2372	0.60992	0.4774
0.12237	0.2917	0.12237	0.4269		0.12237	0.4486	0.12237	0.4157		0.61275	0.2344	0.61275	0.475		0.61328	0.2369	0.61275	0.4774
0.1229	0.2905	0.12299	0.4272		0.1229	0.4458	0.1229	0.4157		0.61549	0.2344	0.61558	0.4753		0.61611	0.2369	0.61549	0.4777
0.12343	0.2889	0.12352	0.4278		0.12343	0.4408	0.12343	0.4157		0.61832	0.2344	0.61832	0.4753		0.61885	0.2378	0.61823	0.4777
0.12405	0.2883	0.12405	0.4269		0.12405	0.4362	0.12405	0.4157		0.62106	0.2344	0.62106	0.4753		0.62159	0.2369	0.62106	0.4774
0.12458	0.2874	0.12458	0.4269		0.12458	0.4309	0.12458	0.4157		0.62389	0.2347	0.62389	0.4753		0.62442	0.2365	0.6238	0.4781
0.12511	0.2871	0.1252	0.4272		0.12511	0.4263	0.12511	0.4157		0.62663	0.2344	0.62663	0.475		0.62716	0.2375	0.62654	0.4777
0.12564	0.2858	0.12573	0.4269		0.12564	0.421	0.12564	0.4157		0.62937	0.2344	0.62937	0.4753		0.6299	0.2365	0.62937	0.4781
0.12626	0.2858	0.12626	0.4275		0.12626	0.417	0.12626	0.4157		0.6322	0.2347	0.6322	0.475		0.63273	0.2365	0.63211	0.4777
0.12679	0.284	0.12679	0.4272		0.12679	0.412	0.12679	0.4157		0.63494	0.2353	0.63494	0.4753		0.63547	0.2369	0.63485	0.4781
0.12732	0.2837	0.12741	0.4272		0.12732	0.4061	0.12732	0.4157		0.63768	0.2353	0.63777	0.4753		0.63821	0.2372	0.63768	0.4781
0.12794	0.283	0.12794	0.4269		0.12794	0.4005	0.12785	0.4157		0.64051	0.2353	0.64051	0.4753		0.64104	0.2372	0.64042	0.4781
0.12847	0.2827	0.12847	0.4272		0.12847	0.3959	0.12847	0.4157		0.64325	0.2347	0.64325	0.4753		0.64378	0.2375	0.64316	0.4781
0.129	0.2809	0.129	0.4269		0.129	0.3906	0.129	0.4157		0.64599	0.235	0.64608	0.4753		0.64661	0.2365	0.64599	0.4787
0.12953	0.2812	0.12962	0.4272		0.12953	0.386	0.12953	0.4157		0.64882	0.235	0.64882	0.4753		0.64935	0.2375	0.64873	0.4784
0.13015	0.2803	0.13015	0.4272		0.13015	0.3792	0.13006	0.4157		0.65156	0.235	0.65156	0.4753		0.65209	0.2369	0.65147	0.4787
0.13068	0.2793	0.13068	0.4275		0.13068	0.3754	0.13068	0.416		0.6543	0.235	0.65439	0.4753		0.65492	0.2369	0.6543	0.4784
0.13121	0.2793	0.13121	0.4275		0.13121	0.3695	0.13121	0.416		0.65713	0.2359	0.65713	0.4753		0.65766	0.2369	0.65704	0.4787
0.13174	0.2784	0.13183	0.4275		0.13174	0.3649	0.13174	0.4164		0.65987	0.2359	0.65987	0.4753		0.6604	0.2378	0.65987	0.4787
0.13236	0.2768	0.13236	0.4269		0.13236	0.359	0.13228	0.416		0.6627	0.2362	0.6627	0.4753		0.66323	0.2365	0.66262	0.4784
0.13289	0.2765	0.13289	0.4272		0.13289	0.3528	0.13289	0.4167		0.66544	0.2362	0.66544	0.475		0.66598	0.2375	0.66536	0.4787
0.13342	0.2759	0.13351	0.4269		0.13342	0.3478	0.13342	0.416		0.66819	0.235	0.66819	0.4753		0.66872	0.2369	0.66819	0.4781
0.13396	0.2753	0.13404	0.4275		0.13396	0.3429	0.13396	0.416		0.67101	0.2362	0.67101	0.4753		0.67155	0.2369	0.67093	0.4781
0.13457	0.275	0.13457	0.4272		0.13457	0.3373	0.13457	0.4157		0.67376	0.2362	0.67376	0.4753		0.67429	0.2375	0.67367	0.4784
0.1351	0.2737	0.1351	0.4275		0.1351	0.333	0.1351	0.4157		0.6765	0.2359	0.67659	0.4753		0.67703	0.2356	0.6765	0.4784
0.13564	0.2734	0.13572	0.4272		0.13564	0.3258	0.13564	0.416		0.67933	0.2353	0.67933	0.4753		0.67986	0.2372	0.67924	0.4787
0.13617	0.2722	0.13625	0.4272		0.13617	0.3212	0.13617	0.4167		0.68207	0.2353	0.68207	0.4753		0.6826	0.2356	0.68198	0.4787
0.13678	0.2713	0.13678	0.4272		0.13678	0.3165	0.13678	0.4164		0.68481	0.2362	0.6849	0.4753		0.68543	0.2356	0.68481	0.479
0.13732	0.2713	0.13732	0.4278		0.13732	0.3116	0.13732	0.4157		0.68764	0.2353	0.68764	0.4753		0.68817	0.2365	0.68755	0.479
0.13785	0.2706	0.13793	0.4272		0.13785	0.3066	0.13785	0.4167		0.69038	0.2365	0.69038	0.4753		0.69091	0.2356	0.69029	0.479
0.13846	0.27	0.13846	0.4269		0.13838	0.3004	0.13838	0.4164		0.69321	0.2353	0.69321	0.4753		0.69374	0.235	0.69312	0.479
0.139	0.2694	0.139	0.4272		0.139	0.2982	0.139	0.4167		0.69595	0.2362	0.69595	0.4753		0.69648	0.2365	0.69586	0.479
0.13953	0.2682	0.13953	0.4272		0.13953	0.2948	0.13953	0.4167		0.69869	0.2365	0.69869	0.4753		0.69922	0.2362	0.6986	0.479
0.14006	0.2679	0.14014	0.4278		0.14006	0.2933	0.14006	0.4167		0.70152	0.2356	0.70152	0.4753		0.70205	0.2362	0.70143	0.479
0.14068	0.2669	0.14068	0.4275		0.14068	0.2917	0.14059	0.4164		0.70426	0.2365	0.70426	0.4753		0.70479	0.2356	0.70417	0.479
0.14121	0.266	0.14121	0.4269		0.14121	0.2886	0.14121	0.4164		0.707	0.2362	0.707	0.4753		0.70753	0.2353	0.707	0.479
0.14174	0.266	0.14182	0.4275		0.14174	0.2877	0.14174	0.4164		0.70983	0.2365	0.70983	0.4753		0.71036	0.2353	0.70974	0.479
0.14227	0.2648	0.14236	0.4272		0.14227	0.2865	0.14227	0.416		0.71257	0.2353	0.71257	0.4753		0.7131	0.235	0.71248	0.4793
0.14289	0.2641	0.14289	0.4275		0.14289	0.2852	0.1428	0.4167		0.71531	0.2365	0.7154	0.4753		0.71584	0.2362	0.71531	0.4799
0.14342	0.2629	0.14342	0.4275		0.14342	0.2837	0.14342	0.4164		0.71814	0.2356	0.71814	0.4753		0.71867	0.235	0.71805	0.479
0.14395	0.262	0.14404	0.4269		0.14395	0.2837	0.14395	0.416		0.72088	0.2356	0.72088	0.4753		0.72141	0.2359	0.7208	0.4796
0.14448	0.2613	0.14457	0.4272		0.14448	0.2821	0.14448	0.4167		0.72362	0.2365	0.72371	0.4753		0.72424	0.235	0.72362	0.4793
0.1451	0.2604	0.1451	0.4269		0.1451	0.2806	0.14501	0.4167		0.72645	0.2369	0.72645	0.4753		0.72698	0.2353	0.72637	0.479
0.14563	0.2598	0.14563	0.4278		0.14563	0.2803	0.14563	0.4167		0.72919	0.2356	0.72919	0.4753		0.72973	0.2356	0.72911	0.4793
0.14616	0.2586	0.14625	0.4269		0.14616	0.279	0.14616	0.4167		0.73202	0.2375	0.73202	0.4753		0.73255	0.235	0.73194	0.4796
0.14669	0.2586	0.14678	0.4275		0.14669	0.2784	0.14669	0.4167		0.73477	0.2356	0.73477	0.4753		0.7353	0.235	0.73468	0.4793
0.14731	0.257	0.14731	0.4275		0.14731	0.2768	0.14731	0.4167		0.73751	0.2372	0.73751	0.4753		0.73804	0.2359	0.73742	0.4793
0.14784	0.2561	0.14784	0.4272		0.14784	0.2759	0.14784	0.4167		0.74034	0.2375	0.74034	0.4753		0.74087	0.2359	0.74025	0.4796
0.14837	0.2555	0.14846	0.4278		0.14837	0.2753	0.14837	0.4167		0.74308	0.2375	0.74308	0.4753		0.74361	0.2353	0.74299	0.4796
0.1489	0.2548	0.14899	0.4275		0.1489	0.2744	0.1489	0.4167		0.74582	0.2359	0.74582	0.4753		0.74635	0.2353	0.74573	0.4799
0.14952	0.2545	0.14952	0.4275		0.14952	0.2737	0.14952	0.4167		0.74865	0.2362	0.74865	0.4753		0.74918	0.2362	0.74856	0.4799
0.15005	0.2539	0.15005	0.4275		0.15005	0.2728	0.15005	0.4167		0.75139	0.2372	0.75139	0.4753		0.75192	0.2365	0.7513	0.4796
0.15058	0.253	0.15067	0.4272		0.15058	0.2716	0.15058	0.4167		0.75413	0.2372	0.75422	0.4753		0.75466	0.2372	0.75413	0.479
0.1512	0.2517	0.1512	0.4272		0.1512	0.271	0.15111	0.4167		0.75696	0.2375	0.75696	0.4756		0.75749	0.2362	0.75687	0.4796
0.15173	0.2508	0.15173	0.4272		0.15173	0.2706	0.15173	0.4167		0.7597	0.2362	0.7597	0.4756		0.76023	0.2356	0.75961	0.4793
0.15226	0.2502	0.15226	0.4272		0.15226	0.2706	0.15226	0.4167		0.76244	0.2359	0.76253	0.4753		0.76306	0.2372	0.76244	0.4796
0.15279	0.2502	0.15288	0.4272		0.15279	0.2694	0.15279	0.417		0.76527	0.2372	0.76527	0.4753		0.7658	0.2369	0.76518	0.4796
0.15341	0.2493	0.15341	0.4275		0.15341	0.2685	0.15332	0.4167		0.76801	0.2375	0.76801	0.4756		0.76854	0.2375	0.76792	0.4799
0.15394	0.2486	0.15394	0.4272		0.15394	0.2685	0.15394	0.4173		0.77084	0.2375	0.77084	0.4753		0.77137	0.2362	0.77075	0.4796
0.15447	0.248	0.15456	0.4272		0.15447	0.2685	0.15447	0.4173		0.77358	0.2359	0.77358	0.4753		0.77411	0.2372	0.77349	0.4799
0.155	0.2471	0.15509	0.4275		0.155	0.2685	0.155	0.4173		0.77632	0.2359	0.77632	0.4753		0.77685	0.2372	0.77623	0.4799
0.15562	0.2462	0.15562	0.4272		0.15562	0.2682	0.15553	0.4176		0.77915	0.2362	0.77915	0.4753		0.77968	0.2378	0.77906	0.4799
0.15615	0.2452	0.15615	0.4275		0.15615	0.2679	0.15615	0.4176		0.78189	0.2375	0.78189	0.4753		0.78242	0.2381	0.7818	0.4799
0.15668	0.2446	0.15677	0.4269		0.15668	0.2685	0.15668	0.4176		0.78463	0.2375	0.78463	0.4753		0.78516	0.2378	0.78455	0.4799
0.15721	0.244	0.1573	0.4272		0.15721	0.2688	0.15721	0.4176		0.78746	0.2362	0.78746	0.4759		0.78799	0.2375	0.78737	0.4802
0.15783	0.2431	0.15783	0.4275		0.15783	0.2685	0.15783	0.4173		0.7902	0.2362	0.7902	0.4753		0.79073	0.2387	0.79012	0.4802
0.15836	0.2427	0.15836	0.4269		0.15836	0.2691	0.15836	0.4176		0.79295	0.2375	0.79303	0.4753		0.79348	0.2387	0.79286	0.4799
0.15889	0.2427	0.15898	0.4272		0.15889	0.2694	0.15889	0.4173		0.79577	0.2375	0.79577	0.4756		0.79631	0.2387	0.79569	0.4805
0.15942	0.2424	0.15951	0.4275		0.15942	0.2706	0.15942	0.4173		0.79852	0.2372	0.79852	0.4756		0.79905	0.239	0.79843	0.4805
0.16004	0.2421	0.16004	0.4269		0.16004	0.2713	0.16004	0.417		0.80126	0.2362	0.80135	0.4756		0.80188	0.239	0.80126	0.4799
0.16057	0.2412	0.16066	0.4275		0.16057	0.2713	0.16057	0.4176		0.80409	0.2362	0.80409	0.4753		0.80462	0.2381	0.804	0.4808
0.1611	0.2409	0.16119	0.4269		0.1611	0.2713	0.1611	0.417		0.80683	0.2375	0.80683	0.4753		0.80736	0.2378	0.80674	0.4808
0.16172	0.2403	0.16172	0.4272		0.16172	0.2716	0.16163	0.417		0.80966	0.2378	0.80966	0.4753		0.81019	0.2384	0.80957	0.4808
0.16225	0.2393	0.16225	0.4272		0.16225	0.2734	0.16225	0.4173		0.8124	0.2362	0.8124	0.4753		0.81293	0.2381	0.81231	0.4808
0.16278	0.2396	0.16287	0.4272		0.16278	0.2734	0.16278	0.4176		0.81514	0.2369	0.81514	0.4753		0.81567	0.2381	0.81505	0.4808
0.16331	0.239	0.1634	0.4278		0.16331	0.2741	0.16331	0.4176		0.81797	0.2365	0.81797	0.4756		0.8185	0.2375	0.81788	0.4808
0.16393	0.2387	0.16393	0.4272		0.16393	0.2747	0.16384	0.4176		0.82071	0.2365	0.82071	0.4753		0.82124	0.2372	0.82062	0.4808
0.16446	0.239	0.16446	0.4275		0.16446	0.2753	0.16446	0.4173		0.82345	0.2369	0.82354	0.4759		0.82398	0.2372	0.82336	0.4808
0.16499	0.2387	0.16508	0.4272		0.16499	0.2753	0.16499	0.4176		0.82628	0.2369	0.82628	0.4753		0.82681	0.2365	0.82619	0.4808
0.16552	0.2384	0.16561	0.4275		0.16552	0.2759	0.16552	0.4176		0.82902	0.2365	0.82902	0.4759		0.82955	0.2378	0.82893	0.4812
0.16614	0.2384	0.16614	0.4272		0.16614	0.2765	0.16605	0.4176		0.83176	0.2369	0.83185	0.4759		0.83229	0.2365	0.83167	0.4808
0.16667	0.2384	0.16667	0.4272		0.16667	0.2765	0.16667	0.4176		0.83459	0.2378	0.83459	0.4759		0.83512	0.2365	0.8345	0.4808
0.1672	0.2387	0.16729	0.4272		0.1672	0.2772	0.1672	0.4176		0.83733	0.2369	0.83733	0.4762		0.83786	0.2372	0.83724	0.4808
0.16773	0.2387	0.16782	0.4275		0.16773	0.2778	0.16773	0.4176		0.84007	0.2369	0.84016	0.4756		0.84069	0.2362	0.83998	0.4808
0.16835	0.2384	0.16835	0.4269		0.16835	0.2784	0.16835	0.4176		0.8429	0.2369	0.8429	0.4759		0.84343	0.2375	0.84281	0.4808
0.16888	0.2387	0.16888	0.4272		0.16888	0.279	0.16888	0.4176		0.84564	0.2369	0.84564	0.4753		0.84617	0.2356	0.84555	0.4808
0.16941	0.239	0.1695	0.4272		0.16941	0.2793	0.16941	0.4176		0.84847	0.2369	0.84847	0.4759		0.849	0.2372	0.84838	0.4808
0.16994	0.239	0.17003	0.4269		0.16994	0.279	0.16994	0.4176		0.85121	0.2378	0.85121	0.4759		0.85174	0.2372	0.85113	0.4808
0.17056	0.239	0.17056	0.4278		0.17056	0.2793	0.17056	0.4176		0.85395	0.2369	0.85395	0.4759		0.85449	0.2375	0.85387	0.4808
0.17109	0.2396	0.17118	0.4272		0.17109	0.279	0.17109	0.4176		0.85678	0.2378	0.85678	0.4759		0.85731	0.2369	0.8567	0.4808
0.17162	0.239	0.17171	0.4272		0.17162	0.2793	0.17162	0.4176		0.85953	0.2378	0.85953	0.4759		0.86006	0.2356	0.85944	0.4808
0.17224	0.2396	0.17224	0.4272		0.17224	0.2803	0.17215	0.4176		0.86227	0.2381	0.86235	0.4762		0.8628	0.2359	0.86218	0.4808
0.17277	0.2396	0.17277	0.4272		0.17277	0.2803	0.17277	0.4176		0.8651	0.2372	0.8651	0.4762		0.86563	0.2356	0.86501	0.4808
0.1733	0.2396	0.17339	0.4272		0.1733	0.2806	0.1733	0.4176		0.86784	0.2381	0.86784	0.4762		0.86837	0.2365	0.86775	0.4808
0.17383	0.2403	0.17392	0.4269		0.17383	0.2806	0.17383	0.4176		0.87058	0.2381	0.87067	0.4756		0.87111	0.2365	0.87049	0.4808
0.17445	0.2406	0.17445	0.4269		0.17445	0.2806	0.17436	0.4176		0.87341	0.2381	0.87341	0.4759		0.87394	0.2353	0.87332	0.4808
0.17498	0.2406	0.17498	0.4278		0.17498	0.2809	0.17498	0.4176		0.87615	0.2381	0.87615	0.4762		0.87668	0.2353	0.87606	0.4808
0.17551	0.2412	0.1756	0.4275		0.17551	0.2815	0.17551	0.4176		0.87889	0.2381	0.87898	0.4759		0.87951	0.2362	0.8788	0.4808
0.17604	0.2412	0.17613	0.4272		0.17604	0.2815	0.17604	0.4176		0.88172	0.2381	0.88172	0.4762		0.88225	0.2365	0.88163	0.4808
0.17666	0.2415	0.17666	0.4275		0.17666	0.2812	0.17657	0.4176		0.88446	0.2372	0.88446	0.4759		0.88499	0.2362	0.88437	0.4812
0.17719	0.2412	0.17719	0.4275		0.17719	0.2815	0.17719	0.4176		0.88729	0.2372	0.88729	0.4762		0.88782	0.2353	0.88711	0.4812
0.17772	0.2412	0.17781	0.4272		0.17772	0.2821	0.17772	0.4176		0.89003	0.2372	0.89003	0.4759		0.89056	0.2356	0.88994	0.4818
0.17825	0.2415	0.17834	0.4272		0.17825	0.2821	0.17825	0.4176		0.89277	0.2375	0.89286	0.4762		0.8933	0.2356	0.89268	0.4818
0.17887	0.2424	0.17887	0.4278		0.17887	0.283	0.17878	0.4176		0.8956	0.2384	0.8956	0.4762		0.89613	0.2353	0.89551	0.4818
0.1794	0.2421	0.17949	0.4275		0.1794	0.2834	0.1794	0.4176		0.89834	0.2384	0.89834	0.4762		0.89887	0.2362	0.89825	0.4821
0.17993	0.2421	0.18002	0.4272		0.17993	0.283	0.17993	0.4176		0.90108	0.2372	0.90117	0.4762		0.90161	0.2353	0.90099	0.4827
0.18046	0.2424	0.18055	0.4272		0.18046	0.2834	0.18046	0.4176		0.90391	0.2375	0.90391	0.4762		0.90444	0.2353	0.90382	0.4824
0.18108	0.2424	0.18108	0.4278		0.18108	0.2837	0.18108	0.4176		0.90665	0.2384	0.90665	0.4762		0.90718	0.2362	0.90656	0.4827
0.18161	0.2421	0.1817	0.4269		0.18161	0.2837	0.18161	0.4176		0.90939	0.2384	0.90948	0.4762		0.90992	0.2356	0.90931	0.4827
0.18214	0.2421	0.18223	0.4269		0.18214	0.2837	0.18214	0.4176		0.91222	0.2387	0.91222	0.4762		0.91275	0.2353	0.91213	0.4827
0.18267	0.2424	0.18276	0.4275		0.18276	0.2837	0.18267	0.4176		0.91496	0.2372	0.91496	0.4762		0.91549	0.2369	0.91488	0.483
0.18329	0.2427	0.18329	0.4272		0.18329	0.284	0.18329	0.4176		0.91771	0.239	0.91779	0.4762		0.91832	0.2369	0.91762	0.483
0.18382	0.2427	0.18391	0.4275		0.18382	0.284	0.18382	0.4176		0.92053	0.2387	0.92053	0.4762		0.92107	0.2353	0.92045	0.483
0.18435	0.2427	0.18444	0.4272		0.18435	0.2837	0.18435	0.4176		0.92328	0.2387	0.92328	0.4762		0.92381	0.2362	0.92319	0.4836
0.18497	0.2427	0.18497	0.4275		0.18497	0.284	0.18488	0.4176		0.9261	0.2387	0.9261	0.4762		0.92664	0.2353	0.92593	0.483
0.1855	0.2427	0.1855	0.4272		0.1855	0.284	0.1855	0.4176		0.92885	0.2387	0.92885	0.4762		0.92938	0.2362	0.92876	0.4836
0.18603	0.2427	0.18612	0.4272		0.18603	0.2843	0.18603	0.4176		0.93159	0.2378	0.93168	0.4762		0.93212	0.2362	0.9315	0.483
0.18656	0.2427	0.18665	0.4272		0.18656	0.2843	0.18656	0.4176		0.93442	0.239	0.93442	0.4762		0.93495	0.2365	0.93424	0.4836
0.18718	0.2427	0.18718	0.4275		0.18718	0.2843	0.1871	0.4176		0.93716	0.2387	0.93716	0.4762		0.93769	0.2369	0.93707	0.483
0.18771	0.2427	0.1878	0.4272		0.18771	0.2846	0.18771	0.4176		0.9399	0.2387	0.93999	0.4762		0.94043	0.2356	0.93981	0.483
0.18824	0.2427	0.18833	0.4275		0.18824	0.2849	0.18824	0.4176		0.94273	0.2378	0.94273	0.4768		0.94326	0.2356	0.94264	0.4833
0.18878	0.2427	0.18886	0.4272		0.18878	0.2852	0.18878	0.4176		0.94547	0.2387	0.94547	0.4765		0.946	0.2372	0.94538	0.483
0.18939	0.2427	0.18939	0.4272		0.18939	0.2849	0.18931	0.4176		0.94821	0.2387	0.9483	0.4762		0.94874	0.2372	0.94812	0.4833
0.18992	0.2427	0.19001	0.4272		0.18992	0.2849	0.18992	0.4176		0.95104	0.2387	0.95104	0.4768		0.95157	0.2356	0.95095	0.4836
0.19046	0.2446	0.19054	0.4272		0.19046	0.2855	0.19046	0.4176		0.95378	0.239	0.95378	0.4768		0.95431	0.2362	0.95369	0.4836
0.19099	0.2449	0.19107	0.4275		0.19099	0.2858	0.19099	0.4176		0.95652	0.2381	0.95661	0.4768		0.95714	0.2369	0.95643	0.483
0.1916	0.2452	0.1916	0.4272		0.1916	0.2858	0.1916	0.4176		0.95935	0.239	0.95935	0.4762		0.95988	0.2359	0.95926	0.4836
0.19214	0.2458	0.19222	0.4269		0.19214	0.2858	0.19214	0.4176		0.96209	0.2381	0.96218	0.4762		0.96262	0.2372	0.962	0.4833
0.19267	0.2462	0.19275	0.4272		0.19267	0.2861	0.19267	0.4176		0.96483	0.2387	0.96492	0.4768		0.96545	0.2375	0.96474	0.4836
0.19328	0.2462	0.19328	0.4272		0.19328	0.2861	0.1932	0.4176		0.96766	0.2387	0.96766	0.4765		0.96819	0.2356	0.96757	0.4839
0.19382	0.2471	0.19382	0.4272		0.19382	0.2861	0.19382	0.4176		0.9704	0.239	0.97049	0.4768		0.97093	0.2372	0.97031	0.4836
0.19435	0.2471	0.19443	0.4275		0.19435	0.2865	0.19435	0.4176		0.97323	0.2381	0.97323	0.4768		0.97376	0.2375	0.97306	0.4839
0.19488	0.2471	0.19496	0.4272		0.19488	0.2865	0.19488	0.4176		0.97597	0.2381	0.97597	0.4768		0.9765	0.2356	0.97589	0.4839
0.1955	0.2474	0.1955	0.4272		0.1955	0.2868	0.19541	0.4176		0.97871	0.2384	0.9788	0.4765		0.97924	0.2375	0.97863	0.4836
0.19603	0.2477	0.19603	0.4278		0.19603	0.2874	0.19603	0.4176		0.98154	0.2384	0.98154	0.4765		0.98207	0.2359	0.98137	0.4836
0.19656	0.248	0.19664	0.4272		0.19656	0.2865	0.19656	0.4176		0.98428	0.2381	0.98428	0.4768		0.98482	0.2359	0.9842	0.4836
0.19709	0.2483	0.19718	0.4272		0.19709	0.2874	0.19709	0.4176		0.98703	0.239	0.98711	0.4768		0.98756	0.2372	0.98694	0.4836
0.19771	0.2489	0.19771	0.4272		0.19771	0.2874	0.19762	0.4176		0.98986	0.2387	0.98986	0.4768		0.99039	0.2356	0.98977	0.4839
0.19824	0.2489	0.19832	0.4275		0.19824	0.2871	0.19824	0.4176		0.9926	0.2384	0.9926	0.4765		0.99313	0.2372	0.99251	0.4846
0.19877	0.2493	0.19886	0.4272		0.19877	0.2874	0.19877	0.4176		0.99534	0.2384	0.99543	0.4768		0.99596	0.2372	0.99525	0.4846
0.1993	0.2493	0.19939	0.4275		0.1993	0.2871	0.1993	0.4176		0.99817	0.239	0.99817	0.4768		0.9987	0.2372	0.99808	0.4852
0.19992	0.2493	0.19992	0.4275		0.19992	0.2874	0.19983	0.4176		1.00091	0.2384	1.00091	0.4765		1.00144	0.2375	1.00082	0.4849
0.20045	0.2493	0.20054	0.4269		0.20045	0.2877	0.20045	0.4176		1.00365	0.2384	1.00374	0.4765		1.00427	0.2375	1.00356	0.4839
0.20098	0.2499	0.20107	0.4269		0.20098	0.2877	0.20098	0.4176		1.00648	0.2384	1.00648	0.4771		1.00701	0.2372	1.00639	0.4846
0.20151	0.2502	0.2016	0.4275		0.20151	0.2877	0.20151	0.4176		1.00922	0.2384	1.00931	0.4768		1.00975	0.2359	1.00913	0.4852
0.20213	0.2499	0.20213	0.4269		0.20213	0.2877	0.20213	0.4176		1.01205	0.239	1.01205	0.4771		1.01258	0.2375	1.01187	0.4855
0.20266	0.2502	0.20275	0.4272		0.20266	0.288	0.20266	0.4176		1.01479	0.2384	1.01479	0.4768		1.01532	0.2375	1.0147	0.4849
0.20319	0.2496	0.20328	0.4275		0.20319	0.288	0.20319	0.4176		1.01753	0.239	1.01762	0.4765		1.01806	0.2362	1.01744	0.4855
0.20372	0.2499	0.20381	0.4272		0.20381	0.2877	0.20372	0.4176		1.02036	0.2387	1.02036	0.4771		1.02089	0.2372	1.02018	0.4861
0.20434	0.2499	0.20434	0.4272		0.20434	0.288	0.20434	0.4176		1.0231	0.2387	1.0231	0.4771		1.02363	0.2359	1.02301	0.4855
0.20487	0.2499	0.20496	0.4275		0.20487	0.2886	0.20487	0.4176		1.02584	0.2387	1.02593	0.4774		1.02637	0.2375	1.02575	0.4864
0.2054	0.2502	0.20549	0.4269		0.2054	0.2883	0.2054	0.4176		1.02867	0.2387	1.02867	0.4777		1.0292	0.2365	1.02849	0.4864
0.20602	0.2502	0.20602	0.4272		0.20602	0.2883	0.20593	0.4176		1.03141	0.239	1.03141	0.4771		1.03194	0.2372	1.03132	0.4864
0.20655	0.2499	0.20655	0.4269		0.20655	0.2883	0.20655	0.4176		1.03415	0.2387	1.03424	0.4774		1.03477	0.2372	1.03407	0.487
0.20708	0.2499	0.20717	0.4272		0.20708	0.2883	0.20708	0.4176		1.03698	0.2387	1.03698	0.4774		1.03751	0.2372	1.03689	0.4867
0.20761	0.2502	0.2077	0.4272		0.20761	0.2883	0.20761	0.4176		1.03972	0.2384	1.03972	0.4777		1.04025	0.2372	1.03964	0.487
0.20823	0.2502	0.20823	0.4272		0.20823	0.2889	0.20814	0.4176		1.04255	0.239	1.04255	0.4774		1.04308	0.2359	1.04238	0.487
0.20876	0.2505	0.20885	0.4275		0.20876	0.2886	0.20876	0.4176		1.04529	0.239	1.04529	0.4774		1.04582	0.2362	1.04521	0.4874
0.20929	0.2502	0.20938	0.4272		0.20929	0.2883	0.20929	0.4176		1.04804	0.2387	1.04812	0.4771		1.04857	0.2362	1.04795	0.4874
0.20982	0.2508	0.20991	0.4275		0.20982	0.2883	0.20982	0.4176		1.05086	0.239	1.05086	0.4774		1.0514	0.2362	1.05069	0.4874
0.21044	0.2508	0.21044	0.4269		0.21044	0.2886	0.21035	0.4176		1.05361	0.2387	1.05361	0.4774		1.05414	0.2372	1.05352	0.4877
0.21097	0.2514	0.21106	0.4275		0.21097	0.2883	0.21097	0.4176		1.05635	0.2393	1.05644	0.4774		1.05688	0.2362	1.05626	0.488
0.2115	0.2511	0.21159	0.4272		0.2115	0.2883	0.2115	0.4176		1.05918	0.239	1.05918	0.4777		1.05971	0.2372	1.059	0.488
0.21203	0.2517	0.21212	0.4272		0.21203	0.2889	0.21203	0.4176		1.06192	0.239	1.06192	0.4771		1.06245	0.2372	1.06183	0.4877
0.21265	0.2514	0.21265	0.4269		0.21265	0.2886	0.21265	0.4176		1.06466	0.239	1.06475	0.4771		1.06528	0.2372	1.06457	0.4874
0.21318	0.252	0.21327	0.4269		0.21318	0.2886	0.21318	0.4176		1.06749	0.2393	1.06749	0.4774		1.06802	0.2372	1.06731	0.4877
0.21371	0.252	0.2138	0.4269		0.21371	0.2886	0.21371	0.4179		1.07023	0.239	1.07023	0.4774		1.07076	0.2375	1.07014	0.4877
0.21433	0.2517	0.21433	0.4272		0.21433	0.2892	0.21424	0.4176		1.07297	0.239	1.07306	0.4771		1.07359	0.2369	1.07288	0.4874
0.21486	0.2524	0.21486	0.4272		0.21486	0.2896	0.21486	0.4176		1.0758	0.239	1.0758	0.4771		1.07633	0.2356	1.07562	0.488
0.21539	0.252	0.21548	0.4272		0.21539	0.2889	0.21539	0.4179		1.07854	0.239	1.07854	0.4771		1.07907	0.2372	1.07845	0.4877
0.21592	0.2527	0.21601	0.4272		0.21592	0.2896	0.21592	0.4176		1.08137	0.2393	1.08137	0.4777		1.0819	0.2369	1.08119	0.4874
0.21654	0.253	0.21654	0.4272		0.21654	0.2899	0.21645	0.4182		1.08411	0.2393	1.08411	0.4777		1.08464	0.2365	1.08402	0.4874
0.21707	0.2536	0.21707	0.4269		0.21707	0.2896	0.21707	0.4176		1.08685	0.239	1.08685	0.4777		1.08738	0.2369	1.08676	0.488
0.2176	0.2539	0.21769	0.4278		0.2176	0.2896	0.2176	0.4176		1.08968	0.239	1.08968	0.4777		1.09021	0.2353	1.0895	0.4877
0.21813	0.2542	0.21822	0.4272		0.21813	0.2899	0.21813	0.4179		1.09242	0.239	1.09242	0.4774		1.09295	0.2369	1.09233	0.488
0.21875	0.2539	0.21875	0.4272		0.21875	0.2902	0.21866	0.4176		1.09516	0.2393	1.09525	0.4781		1.09569	0.2369	1.09507	0.4883
0.21928	0.2542	0.21928	0.4272		0.21928	0.2902	0.21928	0.4179		1.09799	0.2393	1.09799	0.4771		1.09852	0.2365	1.09782	0.4883
0.21981	0.2542	0.2199	0.4272		0.21981	0.2902	0.21981	0.4182		1.10073	0.239	1.10073	0.4777		1.10126	0.2369	1.10064	0.4883
0.22034	0.2539	0.22043	0.4269		0.22034	0.2905	0.22034	0.4176		1.10347	0.2393	1.10356	0.4774		1.10409	0.2356	1.10339	0.4883
0.22096	0.2542	0.22096	0.4269		0.22096	0.2908	0.22087	0.4176		1.1063	0.239	1.1063	0.4777		1.10683	0.2369	1.10613	0.4883
0.22149	0.2542	0.22158	0.4269		0.22149	0.2905	0.22149	0.4176		1.10904	0.2393	1.10904	0.4781		1.10958	0.2356	1.10896	0.4886
0.22202	0.2542	0.22211	0.4269		0.22202	0.2908	0.22202	0.4176		1.11179	0.2393	1.11187	0.4781		1.1124	0.2353	1.1117	0.4889
0.22255	0.2542	0.22264	0.4272		0.22255	0.2908	0.22255	0.4176		1.11462	0.239	1.11462	0.4777		1.11515	0.2362	1.11444	0.4886
0.22317	0.2545	0.22317	0.4269		0.22317	0.2908	0.22317	0.4179		1.11736	0.2393	1.11736	0.4781		1.11789	0.2365	1.11727	0.4889
0.2237	0.2542	0.22379	0.4269		0.2237	0.2911	0.2237	0.4182		1.12019	0.239	1.12019	0.4777		1.12072	0.2353	1.12001	0.4892
0.22423	0.2545	0.22432	0.4269		0.22423	0.2908	0.22423	0.4176		1.12293	0.239	1.12293	0.4777		1.12346	0.2362	1.12275	0.4892
0.22485	0.2545	0.22485	0.4269		0.22476	0.2908	0.22476	0.4179		1.12567	0.239	1.12576	0.4777		1.1262	0.2362	1.12558	0.4892
0.22538	0.2545	0.22538	0.4269		0.22538	0.2908	0.22538	0.4179		1.1285	0.239	1.1285	0.4781		1.12903	0.2353	1.12832	0.4892
0.22591	0.2545	0.226	0.4272		0.22591	0.2908	0.22591	0.4176		1.13124	0.2393	1.13124	0.4781		1.13177	0.2353	1.13115	0.4892
0.22644	0.2548	0.22653	0.4272		0.22644	0.2908	0.22644	0.4179		1.13398	0.2393	1.13407	0.4781		1.1346	0.2362	1.13389	0.4892
0.22706	0.2545	0.22706	0.4275		0.22706	0.2911	0.22697	0.4182		1.13681	0.2393	1.13681	0.4784		1.13734	0.2365	1.13663	0.4886
0.22759	0.2542	0.22759	0.4269		0.22759	0.2908	0.22759	0.4182		1.13955	0.2396	1.13955	0.4781		1.14008	0.2365	1.13946	0.4886
0.22812	0.2548	0.22821	0.4269		0.22812	0.2914	0.22812	0.4179		1.14229	0.2396	1.14238	0.4781		1.14291	0.2362	1.1422	0.4889
0.22865	0.2545	0.22874	0.4272		0.22865	0.2914	0.22865	0.4182		1.14512	0.24	1.14512	0.4781		1.14565	0.2362	1.14494	0.4892
0.22927	0.2548	0.22927	0.4272		0.22927	0.2911	0.22918	0.4176		1.14786	0.24	1.14786	0.4784		1.14839	0.2362	1.14777	0.4892
0.2298	0.2548	0.2298	0.4269		0.2298	0.2917	0.2298	0.4179		1.1506	0.2393	1.15069	0.4784		1.15122	0.2362	1.15051	0.4892
0.23033	0.2548	0.23042	0.4269		0.23033	0.2914	0.23033	0.4179		1.15343	0.2393	1.15343	0.4784		1.15396	0.2362	1.15325	0.4892
0.23086	0.2548	0.23095	0.4269		0.23086	0.2914	0.23086	0.4185		1.15617	0.2396	1.15617	0.4787		1.1567	0.2353	1.15608	0.4892
0.23148	0.2551	0.23148	0.4275		0.23148	0.2914	0.23139	0.4182		1.159	0.2393	1.159	0.4787		1.15953	0.2359	1.15882	0.4892
0.23201	0.2555	0.2321	0.4269		0.23201	0.2917	0.23201	0.4185		1.16174	0.2393	1.16174	0.4784		1.16227	0.2359	1.16157	0.4892
0.23254	0.2548	0.23263	0.4269		0.23254	0.2914	0.23254	0.4182		1.16448	0.24	1.16457	0.4781		1.16501	0.2353	1.1644	0.4892
0.23316	0.2551	0.23316	0.4269		0.23307	0.2917	0.23307	0.4182		1.16731	0.24	1.16731	0.4784		1.16784	0.235	1.16714	0.4892
0.23369	0.2555	0.23369	0.4269		0.23369	0.292	0.2336	0.4179		1.17005	0.2396	1.17005	0.4787		1.17058	0.2353	1.16988	0.4892
0.23422	0.2555	0.23431	0.4272		0.23422	0.292	0.23422	0.4179		1.1728	0.24	1.17288	0.4787		1.17333	0.2356	1.17271	0.4892
0.23475	0.2551	0.23484	0.4269		0.23475	0.2917	0.23475	0.4179		1.17562	0.2396	1.17562	0.4784		1.17616	0.2353	1.17545	0.4892
0.23537	0.2555	0.23537	0.4269		0.23528	0.292	0.23528	0.4179		1.17837	0.2393	1.17837	0.479		1.1789	0.2356	1.17819	0.4898
0.2359	0.2561	0.2359	0.4272		0.2359	0.2917	0.2359	0.4185		1.18111	0.24	1.18119	0.479		1.18173	0.2353	1.18102	0.4905
0.23643	0.257	0.23652	0.4269		0.23643	0.292	0.23643	0.4182		1.18394	0.2396	1.18394	0.4787		1.18447	0.2353	1.18376	0.4911
0.23696	0.2579	0.23705	0.4272		0.23696	0.292	0.23696	0.4179		1.18668	0.2393	1.18668	0.4787		1.18721	0.2359	1.18659	0.492
0.23758	0.2586	0.23758	0.4269		0.23758	0.292	0.23749	0.4182		1.18951	0.24	1.18951	0.4787		1.19004	0.2362	1.18933	0.492
0.23811	0.2582	0.23811	0.4269		0.23811	0.292	0.23811	0.4182		1.19225	0.24	1.19225	0.4787		1.19278	0.2353	1.19207	0.4923
0.23864	0.2586	0.23873	0.4272		0.23864	0.292	0.23864	0.4179		1.19499	0.2403	1.19499	0.479		1.19552	0.2362	1.1949	0.4929
0.23917	0.2586	0.23926	0.4272		0.23917	0.292	0.23917	0.4179		1.19782	0.24	1.19782	0.479		1.19835	0.2362	1.19764	0.4929
0.23979	0.2586	0.23979	0.4269		0.23979	0.292	0.23971	0.4185		1.20056	0.2403	1.20056	0.479		1.20109	0.2365	1.20038	0.4929
0.24032	0.2589	0.24032	0.4269		0.24032	0.2923	0.24032	0.4182		1.2033	0.2403	1.20339	0.479		1.20383	0.2362	1.20321	0.4936
0.24085	0.2598	0.24094	0.4275		0.24085	0.292	0.24085	0.4182		1.20613	0.24	1.20613	0.479		1.20666	0.2359	1.20595	0.4929
0.24138	0.2604	0.24147	0.4269		0.24138	0.292	0.24138	0.4179		1.20887	0.24	1.20887	0.479		1.2094	0.2359	1.20869	0.4929
0.242	0.2598	0.242	0.4269		0.242	0.2923	0.24192	0.4182		1.21161	0.2403	1.2117	0.479		1.21223	0.2362	1.21152	0.4932
0.24253	0.2601	0.24262	0.4269		0.24253	0.292	0.24253	0.4179		1.21444	0.2403	1.21444	0.479		1.21497	0.2356	1.21426	0.4936
0.24306	0.2604	0.24315	0.4272		0.24306	0.2923	0.24306	0.4176		1.21718	0.2396	1.21718	0.479		1.21771	0.2353	1.217	0.4939
0.24368	0.2607	0.24368	0.4269		0.2436	0.2923	0.2436	0.4179		1.21992	0.24	1.22001	0.479		1.22054	0.2359	1.21983	0.4939
0.24421	0.2601	0.24421	0.4272		0.24421	0.2927	0.24413	0.4179		1.22275	0.2403	1.22275	0.479		1.22328	0.2353	1.22258	0.4939
0.24474	0.2604	0.24483	0.4269		0.24474	0.2927	0.24474	0.4182		1.22549	0.2403	1.22549	0.479		1.22602	0.2356	1.2254	0.4942
0.24528	0.2607	0.24536	0.4269		0.24528	0.2923	0.24528	0.4182		1.22832	0.2406	1.22832	0.479		1.22885	0.2362	1.22815	0.4945
0.24589	0.2607	0.24589	0.4269		0.24581	0.2923	0.24581	0.4185		1.23106	0.2403	1.23106	0.479		1.23159	0.2359	1.23089	0.4942
0.24642	0.261	0.24642	0.4269		0.24642	0.2927	0.24642	0.4179		1.2338	0.2403	1.2338	0.479		1.23434	0.235	1.23372	0.4942
0.24696	0.2607	0.24704	0.4272		0.24696	0.2927	0.24696	0.4179		1.23663	0.2403	1.23663	0.4793		1.23716	0.2353	1.23646	0.4942
0.24749	0.2613	0.24757	0.4269		0.24749	0.2927	0.24749	0.4182		1.23937	0.2406	1.23937	0.4796		1.23991	0.2362	1.2392	0.4948
0.2481	0.2613	0.2481	0.4269		0.2481	0.2927	0.24802	0.4182		1.24212	0.2409	1.2422	0.4793		1.24265	0.235	1.24203	0.4945
0.24864	0.261	0.24864	0.4269		0.24864	0.2927	0.24864	0.4185		1.24495	0.2403	1.24495	0.4796		1.24548	0.2356	1.24477	0.4945
0.24917	0.2613	0.24925	0.4269		0.24917	0.2927	0.24917	0.4185		1.24769	0.2403	1.24769	0.4796		1.24822	0.2353	1.24751	0.4945
0.2497	0.262	0.24978	0.4269		0.2497	0.2927	0.2497	0.4185		1.25043	0.2406	1.25052	0.4796		1.25105	0.2359	1.25034	0.4942
0.25032	0.262	0.25032	0.4269		0.25032	0.293	0.25023	0.4185		1.25326	0.2406	1.25326	0.4799		1.25379	0.2356	1.25308	0.4942
0.25085	0.2617	0.25085	0.4269		0.25085	0.293	0.25085	0.4185		1.256	0.2406	1.256	0.4799		1.25653	0.2356	1.25582	0.4942
0.25138	0.262	0.25146	0.4269		0.25138	0.2927	0.25138	0.4185		1.25883	0.2403	1.25883	0.4799		1.25936	0.2353	1.25865	0.4945
0.252	0.2626	0.252	0.4272		0.25191	0.2927	0.25191	0.4185		1.26157	0.2406	1.26157	0.4802		1.2621	0.235	1.26139	0.4945
0.25253	0.262	0.25253	0.4269		0.25253	0.2927	0.25244	0.4185		1.26431	0.2403	1.26431	0.4802		1.26484	0.2353	1.26413	0.4948
0.25306	0.2626	0.25306	0.4269		0.25306	0.2933	0.25306	0.4185		1.26714	0.2406	1.26714	0.4799		1.26767	0.2356	1.26696	0.4957
0.25359	0.262	0.25368	0.4272		0.25359	0.293	0.25359	0.4185		1.26988	0.2403	1.26988	0.4802		1.27041	0.2347	1.2697	0.4954
0.25421	0.262	0.25421	0.4269		0.25412	0.293	0.25412	0.4185		1.27262	0.2403	1.27262	0.4799		1.27315	0.235	1.27253	0.4942
0.25474	0.2623	0.25474	0.4269		0.25474	0.2927	0.25465	0.4182		1.27545	0.2409	1.27545	0.4802		1.27598	0.235	1.27527	0.4932
0.25527	0.2629	0.25536	0.4269		0.25527	0.2927	0.25527	0.4185		1.27819	0.2403	1.27819	0.4799		1.27872	0.235	1.27801	0.4936
0.2558	0.2623	0.25589	0.4269		0.2558	0.2927	0.2558	0.4185		1.28093	0.2406	1.28102	0.4799		1.28146	0.235	1.28084	0.4929
0.25642	0.2623	0.25642	0.4272		0.25633	0.2927	0.25633	0.4185		1.28376	0.2409	1.28376	0.4802		1.28429	0.235	1.28358	0.4932
0.25695	0.2632	0.25695	0.4269		0.25695	0.293	0.25695	0.4185		1.2865	0.2406	1.2865	0.4799		1.28703	0.2344	1.28633	0.4936
0.25748	0.2629	0.25757	0.4269		0.25748	0.293	0.25748	0.4185		1.28924	0.2406	1.28933	0.4802		1.28977	0.2347	1.28916	0.4932
0.25801	0.2629	0.2581	0.4269		0.25801	0.293	0.25801	0.4185		1.29207	0.2406	1.29207	0.4805		1.2926	0.235	1.2919	0.4936
0.25863	0.2629	0.25863	0.4272		0.25854	0.293	0.25854	0.4182		1.29481	0.2409	1.29481	0.4802		1.29534	0.2347	1.29464	0.4945
0.25916	0.2632	0.25916	0.4266		0.25916	0.293	0.25916	0.4185		1.29764	0.2409	1.29791	0.4799		1.29817	0.2344	1.29747	0.4951
0.25969	0.2629	0.25978	0.4269		0.25969	0.2927	0.25969	0.4182		1.30038	0.2406	1.30091	0.4805		1.30091	0.2341	1.30021	0.4957
0.26022	0.2635	0.26031	0.4269		0.26022	0.293	0.26022	0.4185		1.30313	0.2406	1.30374	0.4802		1.30366	0.2347	1.30295	0.4967
0.26084	0.2629	0.26084	0.4269		0.26084	0.293	0.26075	0.4185		1.30595	0.2409	1.30649	0.4808		1.30649	0.2344	1.30578	0.4967
0.26137	0.2629	0.26137	0.4269		0.26137	0.293	0.26137	0.4182		1.3087	0.2409	1.30923	0.4805		1.30923	0.2347	1.30852	0.4976
0.2619	0.2632	0.26199	0.4269		0.2619	0.2939	0.2619	0.4185		1.31144	0.2406	1.31206	0.4808		1.31197	0.2347	1.31126	0.4976
0.26252	0.2632	0.26252	0.4269		0.26243	0.2936	0.26243	0.4179		1.31427	0.2409	1.3148	0.4805		1.3148	0.2341	1.31409	0.4985
0.26305	0.2635	0.26305	0.4272		0.26305	0.2936	0.26296	0.4179		1.31701	0.2406	1.31763	0.4808		1.31754	0.2347	1.31683	0.4994
0.26358	0.2638	0.26358	0.4272		0.26358	0.2936	0.26358	0.4185		1.31975	0.2406	1.32037	0.4808		1.32028	0.2344	1.31957	0.4991
0.26411	0.2638	0.2642	0.4269		0.26411	0.293	0.26411	0.4185		1.32258	0.2409	1.32311	0.4808		1.32311	0.2341	1.3224	0.4994
0.26473	0.2638	0.26473	0.4269		0.26464	0.2933	0.26464	0.4185		1.32532	0.2403	1.32594	0.4808		1.32585	0.2341	1.32514	0.4991
0.26526	0.2644	0.26526	0.4269		0.26526	0.293	0.26517	0.4182		1.32815	0.2406	1.32868	0.4808		1.32859	0.2344	1.32797	0.4994
0.26579	0.2635	0.26588	0.4269		0.26579	0.2939	0.26579	0.4185		1.33089	0.2406	1.33142	0.4808		1.33142	0.2341	1.33071	0.4994
0.26632	0.2638	0.26641	0.4269		0.26632	0.2933	0.26632	0.4185		1.33363	0.2403	1.33425	0.4808		1.33416	0.2347	1.33345	0.4994
0.26694	0.2638	0.26694	0.4269		0.26685	0.2933	0.26685	0.4185		1.33646	0.2409	1.33699	0.4808		1.33699	0.2344	1.33628	0.4994
0.26747	0.2638	0.26747	0.4269		0.26747	0.2933	0.26747	0.4182		1.3392	0.2406	1.33973	0.4808		1.33973	0.2347	1.33902	0.5001
0.268	0.2641	0.26809	0.4269		0.268	0.2936	0.268	0.4185		1.34194	0.2406	1.34256	0.4808		1.34247	0.2341	1.34176	0.5004
0.26853	0.2641	0.26862	0.4269		0.26853	0.2933	0.26853	0.4185		1.34477	0.2406	1.3453	0.4808		1.3453	0.2344	1.34459	0.501
0.26915	0.2638	0.26915	0.4269		0.26906	0.293	0.26906	0.4185		1.34751	0.2409	1.34804	0.4808		1.34804	0.2341	1.34734	0.5013
0.26968	0.2638	0.26968	0.4266		0.26968	0.2936	0.26968	0.4185		1.35025	0.2409	1.35114	0.4808		1.35078	0.2338	1.35008	0.5013
0.27021	0.2644	0.2703	0.4269		0.27021	0.2933	0.27021	0.4185		1.35308	0.2409	1.35388	0.4808		1.35361	0.2338	1.35291	0.5013
0.27074	0.2638	0.27083	0.4269		0.27074	0.2933	0.27074	0.4185		1.35582	0.2406	1.35671	0.4808		1.35635	0.2334	1.35565	0.5013
0.27136	0.2638	0.27136	0.4272		0.27127	0.2933	0.27127	0.4182		1.35856	0.2406	1.35945	0.4815		1.35909	0.2334	1.35839	0.5019
0.27189	0.2641	0.27189	0.4269		0.27189	0.2939	0.27189	0.4185		1.36139	0.2409	1.36219	0.4815		1.36192	0.2338	1.36122	0.5016
0.27242	0.2638	0.27251	0.4269		0.27242	0.2936	0.27242	0.4185		1.36413	0.2406	1.36502	0.4812		1.36467	0.2334	1.36396	0.5022
0.27304	0.2638	0.27304	0.4269		0.27295	0.2933	0.27295	0.4185		1.36696	0.2409	1.36776	0.4815		1.36741	0.2334	1.3667	0.5022
0.27357	0.2641	0.27357	0.4266		0.27357	0.2936	0.27348	0.4185		1.36971	0.2409	1.3705	0.4812		1.37024	0.2334	1.36953	0.5022
0.2741	0.2641	0.2741	0.4266		0.2741	0.2936	0.2741	0.4185		1.37245	0.2409	1.37333	0.4818		1.37298	0.2334	1.37227	0.5022
0.27463	0.2644	0.27472	0.4269		0.27463	0.2936	0.27463	0.4185		1.37528	0.2409	1.37607	0.4818		1.37572	0.2334	1.3751	0.5022
0.27525	0.2648	0.27525	0.4269		0.27516	0.2933	0.27516	0.4185		1.37802	0.2409	1.3789	0.4815		1.37855	0.2334	1.37784	0.5022
0.27578	0.2641	0.27578	0.4269		0.27578	0.2936	0.27569	0.4185		1.38076	0.2406	1.38164	0.4815		1.38129	0.2331	1.38058	0.5022
0.27631	0.2641	0.2764	0.4266		0.27631	0.2939	0.27631	0.4185		1.38359	0.2409	1.38438	0.4818		1.38412	0.2334	1.38341	0.5022
0.27684	0.2644	0.27693	0.4269		0.27684	0.2939	0.27684	0.4185		1.38633	0.2409	1.38721	0.4818		1.38686	0.2334	1.38615	0.5022
0.27746	0.2638	0.27746	0.4269		0.27737	0.2936	0.27737	0.4185		1.38907	0.2409	1.38995	0.4818		1.3896	0.2331	1.38889	0.5019
0.27799	0.2648	0.27799	0.4266		0.27799	0.2936	0.27799	0.4185		1.3919	0.2406	1.39269	0.4818		1.39243	0.2331	1.39172	0.5013
0.27852	0.2644	0.27861	0.4269		0.27852	0.2936	0.27852	0.4185		1.39464	0.2406	1.39552	0.4827		1.39517	0.2328	1.39446	0.5013
0.27905	0.2644	0.27914	0.4269		0.27905	0.2939	0.27905	0.4185		1.39747	0.2406	1.39826	0.4824		1.39791	0.2331	1.3972	0.5013
0.27967	0.2651	0.27967	0.4269		0.27958	0.2933	0.27958	0.4185		1.40021	0.2406	1.40101	0.4827		1.40074	0.2328	1.40003	0.501
0.2802	0.2644	0.2802	0.4269		0.2802	0.2939	0.2802	0.4185		1.40295	0.2409	1.40384	0.4827		1.40348	0.2331	1.40277	0.5007
0.28073	0.2644	0.28082	0.4266		0.28073	0.2939	0.28073	0.4185		1.40578	0.2406	1.40658	0.4827		1.40622	0.2325	1.40551	0.5004
0.28135	0.2648	0.28135	0.4266		0.28126	0.2939	0.28126	0.4185		1.40852	0.2403	1.40932	0.4827		1.40905	0.2328	1.40834	0.5004
0.28188	0.2644	0.28188	0.4269		0.28179	0.2936	0.28179	0.4185		1.41126	0.2403	1.41215	0.4827		1.41179	0.2328	1.41109	0.4998
0.28241	0.2651	0.28241	0.4269		0.28241	0.2939	0.28241	0.4185		1.41409	0.2403	1.41489	0.4827		1.41453	0.2325	1.41383	0.5001
0.28294	0.2651	0.28303	0.4266		0.28294	0.2942	0.28294	0.4185		1.41683	0.2403	1.41772	0.4827		1.41736	0.2325	1.41666	0.5004
0.28356	0.2648	0.28356	0.4269		0.28347	0.2939	0.28347	0.4185		1.41957	0.2403	1.42046	0.483		1.4201	0.2328	1.4194	0.5004
0.28409	0.2648	0.28409	0.4269		0.28409	0.2942	0.284	0.4185		1.4224	0.2403	1.4232	0.4827		1.42293	0.2325	1.42223	0.5001
0.28462	0.2651	0.28462	0.4266		0.28462	0.2939	0.28462	0.4185		1.42514	0.2403	1.42603	0.483		1.42567	0.2325	1.42497	0.5001
0.28515	0.2654	0.28524	0.4269		0.28515	0.2942	0.28515	0.4185		1.42789	0.2406	1.42877	0.4827		1.42842	0.2322	1.42771	0.4998
0.28577	0.2651	0.28577	0.4269		0.28568	0.2945	0.28568	0.4185		1.43071	0.2403	1.43151	0.483		1.43125	0.2325	1.43054	0.5004
0.2863	0.2648	0.2863	0.4269		0.2863	0.2939	0.28621	0.4185		1.43346	0.2403	1.43434	0.4833		1.43399	0.2322	1.43328	0.501
0.28683	0.2654	0.28683	0.4269		0.28683	0.2942	0.28683	0.4185		1.43628	0.24	1.43708	0.4836		1.43673	0.2322	1.43602	0.5013
0.28736	0.2654	0.28745	0.4269		0.28736	0.2942	0.28736	0.4185		1.43903	0.2406	1.43982	0.4836		1.43956	0.2325	1.43885	0.5013
0.28798	0.2654	0.28798	0.4269		0.28789	0.2942	0.28789	0.4185		1.44177	0.2409	1.44265	0.4836		1.4423	0.2319	1.44159	0.5013
0.28851	0.2654	0.28851	0.4269		0.28851	0.2945	0.28851	0.4185		1.4446	0.2406	1.44539	0.4843		1.44504	0.2325	1.44433	0.5013
0.28904	0.2654	0.28913	0.4272		0.28904	0.2942	0.28904	0.4185		1.44734	0.2403	1.44813	0.4843		1.44787	0.2325	1.44716	0.5013
0.28957	0.2657	0.28966	0.4269		0.28957	0.2945	0.28957	0.4185		1.45008	0.2406	1.45096	0.4849		1.45061	0.2322	1.4499	0.5013
0.29019	0.2654	0.29019	0.4269		0.2901	0.2945	0.2901	0.4188		1.45291	0.2403	1.4537	0.4846		1.45344	0.2325	1.45264	0.5016
0.29072	0.2657	0.29072	0.4269		0.29072	0.2945	0.29072	0.4185		1.45565	0.2403	1.45644	0.4849		1.45618	0.2319	1.45547	0.5022
0.29125	0.2657	0.29134	0.4269		0.29125	0.2951	0.29125	0.4185		1.45839	0.24	1.45927	0.4849		1.45892	0.2319	1.45821	0.5029
0.29187	0.266	0.29187	0.4269		0.29178	0.2954	0.29178	0.4185		1.46122	0.24	1.46201	0.4855		1.46175	0.2319	1.46095	0.5035
0.2924	0.2657	0.2924	0.4266		0.29231	0.2945	0.29231	0.4185		1.46396	0.2403	1.46484	0.4852		1.46449	0.2319	1.46378	0.5044
0.29293	0.266	0.29293	0.4269		0.29293	0.2945	0.29293	0.4185		1.4667	0.24	1.46759	0.4852		1.46723	0.2319	1.46652	0.5044
0.29346	0.266	0.29355	0.4269		0.29346	0.2945	0.29346	0.4188		1.46953	0.24	1.47033	0.4855		1.47006	0.2316	1.46935	0.5038
0.29408	0.2657	0.29408	0.4269		0.29399	0.2945	0.29399	0.4185		1.47227	0.2403	1.47316	0.4855		1.4728	0.2313	1.47209	0.5047
0.29461	0.266	0.29461	0.4269		0.29453	0.2945	0.29453	0.4185		1.4751	0.2396	1.4759	0.4858		1.47554	0.231	1.47484	0.5047
0.29514	0.266	0.29514	0.4269		0.29514	0.2945	0.29514	0.4185		1.47784	0.2406	1.47864	0.4861		1.47837	0.231	1.47767	0.505
0.29567	0.266	0.29576	0.4269		0.29567	0.2954	0.29567	0.4185		1.48058	0.2403	1.48147	0.4861		1.48111	0.231	1.48041	0.5053
0.29629	0.266	0.29629	0.4269		0.29621	0.2948	0.29621	0.4188		1.48341	0.24	1.48421	0.4858		1.48385	0.2307	1.48315	0.505
0.29682	0.266	0.29682	0.4269		0.29682	0.2948	0.29674	0.4188		1.48615	0.24	1.48695	0.4864		1.48668	0.2307	1.48598	0.506
0.29735	0.266	0.29735	0.4269		0.29735	0.2948	0.29735	0.4188		1.48889	0.2396	1.48978	0.4864		1.48943	0.2307	1.48872	0.5056
0.29789	0.266	0.29797	0.4269		0.29789	0.2954	0.29789	0.4185		1.49172	0.24	1.49252	0.4864		1.49225	0.2307	1.49146	0.506
0.2985	0.266	0.2985	0.4269		0.29842	0.2945	0.29842	0.4185		1.49446	0.24	1.49535	0.4864		1.495	0.2303	1.49429	0.5066
0.29903	0.266	0.29903	0.4269		0.29903	0.2948	0.29903	0.4188		1.49721	0.2396	1.49809	0.4874		1.49774	0.2307	1.49703	0.5069
0.29956	0.266	0.29956	0.4269		0.29956	0.2948	0.29956	0.4185		1.50004	0.2396	1.50083	0.4874		1.50057	0.2303	1.49977	0.5069
0.3001	0.2657	0.30018	0.4269		0.3001	0.2954	0.3001	0.4188		1.50278	0.24	1.50366	0.4874		1.50331	0.2303	1.5026	0.5078
0.30071	0.2657	0.30071	0.4269		0.30063	0.2948	0.30063	0.4185		1.50561	0.2396	1.5064	0.4874		1.50605	0.23	1.50534	0.5078
0.30124	0.2663	0.30124	0.4269		0.30124	0.2954	0.30124	0.4188		1.50835	0.2396	1.50914	0.4874		1.50888	0.2307	1.50808	0.5078
0.30178	0.2663	0.30186	0.4269		0.30178	0.2948	0.30178	0.4188		1.51109	0.2396	1.51197	0.4874		1.51162	0.23	1.51091	0.5087
0.30239	0.266	0.30239	0.4269		0.30231	0.2954	0.30231	0.4188		1.51392	0.2393	1.51471	0.4874		1.51436	0.2303	1.51365	0.5106
0.30292	0.2657	0.30292	0.4269		0.30284	0.2954	0.30284	0.4195		1.51666	0.2396	1.51745	0.488		1.51719	0.2303	1.51648	0.5106
0.30346	0.266	0.30346	0.4269		0.30346	0.2948	0.30346	0.4191		1.5194	0.239	1.52028	0.4877		1.51993	0.2297	1.51922	0.5109
0.30399	0.266	0.30407	0.4269		0.30399	0.2954	0.30399	0.4191		1.52223	0.239	1.52302	0.488		1.52267	0.2297	1.52196	0.5115
0.3046	0.2663	0.3046	0.4269		0.30452	0.2948	0.30452	0.4191		1.52497	0.2393	1.52577	0.4883		1.5255	0.2294	1.52479	0.5125
0.30514	0.266	0.30514	0.4269		0.30505	0.2948	0.30505	0.4188		1.52771	0.239	1.52859	0.4883		1.52824	0.2294	1.52753	0.5125
0.30567	0.266	0.30567	0.4269		0.30567	0.2954	0.30567	0.4185		1.53054	0.2393	1.53134	0.4886		1.53107	0.2297	1.53027	0.5128
0.3062	0.266	0.30628	0.4269		0.3062	0.2951	0.3062	0.4191		1.53328	0.239	1.53408	0.4886		1.53381	0.2297	1.5331	0.514
0.30682	0.266	0.30682	0.4269		0.30673	0.2954	0.30673	0.4188		1.53602	0.2393	1.53691	0.4889		1.53655	0.2294	1.53585	0.5149
0.30735	0.266	0.30735	0.4269		0.30735	0.2948	0.30726	0.4185		1.53885	0.2393	1.53965	0.4886		1.53938	0.2294	1.53859	0.5153
0.30788	0.2663	0.30788	0.4272		0.30788	0.2954	0.30788	0.4191		1.54159	0.239	1.54248	0.4892		1.54212	0.2291	1.54142	0.5162
0.30841	0.2663	0.3085	0.4272		0.30841	0.2948	0.30841	0.4188		1.54442	0.239	1.54522	0.4892		1.54486	0.2291	1.54416	0.5165
0.30903	0.2663	0.30903	0.4269		0.30894	0.2948	0.30894	0.4191		1.54716	0.239	1.54796	0.4892		1.54769	0.2291	1.5469	0.5168
0.30956	0.266	0.30956	0.4269		0.30956	0.2951	0.30956	0.4188		1.5499	0.239	1.55079	0.4892		1.55043	0.2291	1.54973	0.5184
0.31009	0.266	0.31009	0.4269		0.31009	0.2954	0.31009	0.4191		1.55273	0.239	1.55353	0.4892		1.55318	0.2291	1.55247	0.5187
0.31062	0.2663	0.31071	0.4266		0.31062	0.2948	0.31062	0.4188		1.55547	0.239	1.55627	0.4898		1.556	0.2291	1.55521	0.5193
0.31124	0.2663	0.31124	0.4269		0.31115	0.2958	0.31115	0.4185		1.55822	0.239	1.5591	0.4905		1.55875	0.2291	1.55804	0.5199
0.31177	0.266	0.31177	0.4269		0.31177	0.2951	0.31177	0.4195		1.56104	0.239	1.56184	0.4911		1.56149	0.2288	1.56078	0.5208
0.3123	0.2663	0.31239	0.4269		0.3123	0.2951	0.3123	0.4195		1.56379	0.2387	1.56458	0.4911		1.56432	0.2294	1.56361	0.5208
0.31292	0.266	0.31292	0.4272		0.31283	0.2951	0.31283	0.4188		1.56653	0.239	1.56741	0.4917		1.56706	0.2291	1.56635	0.5218
0.31345	0.2663	0.31345	0.4269		0.31336	0.2954	0.31336	0.4191		1.56936	0.2387	1.57015	0.492		1.56989	0.2291	1.56909	0.5218
0.31398	0.266	0.31398	0.4269		0.31398	0.2954	0.31398	0.4191		1.5721	0.2387	1.57289	0.492		1.57263	0.2282	1.57192	0.5224
0.31451	0.2663	0.3146	0.4269		0.31451	0.2958	0.31451	0.4188		1.57493	0.2387	1.57572	0.4923		1.57537	0.2288	1.57466	0.523
0.31513	0.2663	0.31513	0.4269		0.31504	0.2958	0.31504	0.4191		1.57767	0.239	1.57846	0.4923		1.5782	0.2282	1.5774	0.5236
0.31566	0.266	0.31566	0.4269		0.31557	0.2951	0.31557	0.4188		1.58041	0.2387	1.58129	0.4923		1.58094	0.2282	1.58023	0.5239
0.31619	0.2663	0.31619	0.4269		0.31619	0.2954	0.31619	0.4191		1.58324	0.239	1.58403	0.4929		1.58368	0.2285	1.58297	0.5242
0.31672	0.2663	0.31681	0.4269		0.31672	0.2951	0.31672	0.4191		1.58598	0.2387	1.58677	0.4929		1.58651	0.2282	1.58571	0.5242
0.31734	0.2666	0.31734	0.4266		0.31725	0.2951	0.31725	0.4195		1.58872	0.239	1.5896	0.4932		1.58925	0.2276	1.58854	0.5246
0.31787	0.2663	0.31787	0.4269		0.31778	0.2954	0.31778	0.4191		1.59155	0.2387	1.59235	0.4936		1.59199	0.2282	1.59128	0.5255
0.3184	0.2669	0.3184	0.4269		0.3184	0.2958	0.3184	0.4191		1.59429	0.239	1.59509	0.4945		1.59482	0.2285	1.59403	0.5261
0.31893	0.2669	0.31902	0.4269		0.31893	0.2951	0.31893	0.4195		1.59703	0.2387	1.59792	0.4942		1.59756	0.2279	1.59685	0.5264
0.31955	0.2666	0.31955	0.4266		0.31946	0.2951	0.31946	0.4188		1.59986	0.2381	1.60066	0.4954		1.6003	0.2276	1.5996	0.5267
0.32008	0.2669	0.32008	0.4269		0.32008	0.2954	0.32008	0.4195		1.6026	0.2384	1.6034	0.4951		1.60313	0.2282	1.60234	0.5283
0.32061	0.2669	0.32061	0.4269		0.32061	0.2954	0.32061	0.4195		1.60534	0.239	1.60623	0.4957		1.60587	0.2282	1.60517	0.5292
0.32114	0.2672	0.32123	0.4272		0.32114	0.2951	0.32114	0.4191		1.60817	0.2387	1.60897	0.4963		1.6087	0.2279	1.60791	0.5301
0.32176	0.2669	0.32176	0.4269		0.32167	0.2951	0.32167	0.4191		1.61091	0.239	1.61171	0.4973		1.61144	0.2279	1.61074	0.5311
0.32229	0.2669	0.32229	0.4269		0.32229	0.2951	0.32229	0.4195		1.61374	0.2381	1.61454	0.4976		1.61418	0.2272	1.61348	0.532
0.32282	0.2666	0.32282	0.4269		0.32282	0.2954	0.32282	0.4195		1.61648	0.2387	1.61728	0.4979		1.61701	0.2279	1.61622	0.5335
0.32344	0.2669	0.32344	0.4272		0.32335	0.2954	0.32335	0.4191		1.61922	0.2387	1.62011	0.4976		1.61976	0.2269	1.61905	0.5342
0.32397	0.2669	0.32397	0.4269		0.32388	0.2954	0.32388	0.4195		1.62205	0.2387	1.62285	0.4982		1.6225	0.2279	1.62179	0.5348
0.3245	0.2669	0.3245	0.4269		0.3245	0.2961	0.3245	0.4191		1.6248	0.2378	1.62559	0.4991		1.62533	0.2279	1.62453	0.536
0.32503	0.2669	0.32512	0.4269		0.32503	0.2961	0.32503	0.4191		1.62754	0.2378	1.62842	0.5001		1.62807	0.2279	1.62736	0.5373
0.32565	0.2672	0.32565	0.4266		0.32556	0.2961	0.32556	0.4188		1.63037	0.2387	1.63116	0.5004		1.63081	0.2266	1.6301	0.5388
0.32618	0.2669	0.32618	0.4269		0.32609	0.2958	0.32609	0.4191		1.63311	0.2375	1.6339	0.501		1.63364	0.2279	1.63284	0.5397
0.32671	0.2669	0.32671	0.4269		0.32671	0.2964	0.32671	0.4191		1.63585	0.2384	1.63673	0.5019		1.63638	0.2266	1.63567	0.5425
0.32724	0.2672	0.32733	0.4269		0.32724	0.2961	0.32724	0.4195		1.63868	0.2375	1.63947	0.5025		1.63912	0.2269	1.63841	0.5435
0.32786	0.2672	0.32786	0.4269		0.32777	0.2961	0.32777	0.4188		1.64142	0.2384	1.64221	0.5029		1.64195	0.2276	1.64115	0.5453
0.32839	0.2672	0.32839	0.4269		0.3283	0.2961	0.3283	0.4195		1.64425	0.2372	1.64504	0.5041		1.64469	0.2272	1.64398	0.5475
0.32892	0.2672	0.32892	0.4269		0.32892	0.2961	0.32892	0.4191		1.64699	0.2372	1.64778	0.5047		1.64752	0.2266	1.64672	0.5494
0.32945	0.2669	0.32954	0.4269		0.32945	0.2961	0.32945	0.4191		1.64973	0.2372	1.65053	0.5047		1.65026	0.2272	1.64946	0.5512
0.33007	0.2672	0.33007	0.4269		0.32998	0.2961	0.32998	0.4195		1.65256	0.2369	1.65335	0.506		1.653	0.2263	1.65229	0.5543
0.3306	0.2672	0.3306	0.4272		0.3306	0.2961	0.33051	0.4188		1.6553	0.2378	1.6561	0.5069		1.65583	0.2269	1.65503	0.558
0.33113	0.2675	0.33113	0.4269		0.33113	0.2961	0.33113	0.4195		1.65804	0.2369	1.65884	0.5078		1.65857	0.2266	1.65786	0.5618
0.33166	0.2675	0.33175	0.4272		0.33166	0.2967	0.33166	0.4195		1.66087	0.2369	1.66167	0.5087		1.66131	0.2263	1.6606	0.5661
0.33228	0.2679	0.33228	0.4269		0.33219	0.2958	0.33219	0.4195		1.66361	0.2378	1.66441	0.51		1.66414	0.2266	1.66335	0.5695
0.33281	0.2688	0.33281	0.4269		0.33281	0.2961	0.33281	0.4191		1.66635	0.2378	1.66724	0.5109		1.66688	0.226	1.66618	0.5735
0.33334	0.2682	0.33334	0.4269		0.33334	0.2964	0.33334	0.4195		1.66918	0.2369	1.66998	0.5122		1.66962	0.2257	1.66892	0.5776
0.33396	0.2685	0.33396	0.4269		0.33387	0.2961	0.33387	0.4185		1.67192	0.2378	1.67272	0.5134		1.67245	0.226	1.67166	0.5838
0.33449	0.2685	0.33449	0.4269		0.3344	0.2961	0.3344	0.4188		1.67466	0.2365	1.67555	0.5153		1.67519	0.226	1.67449	0.5897
0.33502	0.2682	0.33502	0.4269		0.33502	0.2964	0.33502	0.4191		1.67749	0.2365	1.67829	0.5162		1.67794	0.2254	1.67723	0.5974
0.33555	0.2685	0.33564	0.4269		0.33555	0.2964	0.33555	0.4195		1.68023	0.2362	1.68103	0.5171		1.68076	0.2257	1.67997	0.6055
0.33617	0.2685	0.33617	0.4269		0.33608	0.2967	0.33608	0.4191		1.68306	0.2365	1.68386	0.5184		1.68351	0.2254	1.6828	0.6157
0.3367	0.2685	0.3367	0.4266		0.33661	0.2964	0.33661	0.4195		1.6858	0.2362	1.6866	0.5205		1.68634	0.2257	1.68554	0.625
0.33723	0.2685	0.33723	0.4269		0.33723	0.2961	0.33723	0.4195		1.68855	0.2372	1.68934	0.523		1.68908	0.2251	1.68828	0.6337
0.33776	0.2685	0.33785	0.4269		0.33776	0.2961	0.33776	0.4191		1.69137	0.2372	1.69217	0.5246		1.69182	0.2254	1.69111	0.6486
0.33838	0.2688	0.33838	0.4269		0.33829	0.2964	0.33829	0.4191		1.69412	0.2365	1.69491	0.5264		1.69465	0.2257	1.69385	0.6647
0.33891	0.2685	0.33891	0.4263		0.33882	0.2964	0.33882	0.4195		1.69686	0.2356	1.69774	0.528		1.69739	0.2254	1.69659	0.6824
0.33944	0.2691	0.33944	0.4272		0.33944	0.2967	0.33944	0.4195		1.69969	0.2356	1.70048	0.5301		1.70013	0.2248	1.69942	0.7006
0.33997	0.2694	0.34006	0.4269		0.33997	0.2961	0.33997	0.4195		1.70243	0.2356	1.70322	0.5326		1.70296	0.2254	1.70216	0.7171
0.34059	0.2691	0.34059	0.4269		0.3405	0.2967	0.3405	0.4195		1.70517	0.2353	1.70605	0.5348		1.7057	0.2254	1.70499	0.7335
0.34112	0.2694	0.34112	0.4269		0.34112	0.2964	0.34103	0.4191		1.708	0.2353	1.70879	0.5366		1.70844	0.2251	1.70773	0.7484
0.34165	0.2694	0.34165	0.4269		0.34165	0.2967	0.34165	0.4195		1.71074	0.2353	1.71153	0.5388		1.71127	0.2248	1.71047	0.7654
0.34218	0.27	0.34227	0.4269		0.34218	0.2967	0.34218	0.4195		1.71357	0.2353	1.71436	0.5419		1.71401	0.2248	1.7133	0.7927
0.3428	0.2697	0.3428	0.4272		0.34271	0.2967	0.34271	0.4195		1.71631	0.2359	1.7171	0.5438		1.71675	0.2245	1.71604	0.8284
0.34333	0.2697	0.34333	0.4269		0.34333	0.2964	0.34324	0.4195		1.71905	0.2359	1.71985	0.5469		1.71958	0.2245	1.71878	0.8715
0.34386	0.2703	0.34386	0.4269		0.34386	0.2967	0.34386	0.4191		1.72188	0.2356	1.72268	0.549		1.72232	0.2245	1.72161	0.9136
0.34448	0.2706	0.34448	0.4269		0.34439	0.2964	0.34439	0.4195		1.72462	0.2353	1.72542	0.5518		1.72506	0.2248	1.72436	0.9564
0.34501	0.2703	0.34501	0.4269		0.34492	0.2967	0.34492	0.4195		1.72736	0.2356	1.72816	0.5552		1.72789	0.2245	1.7271	0.9995
0.34554	0.2706	0.34554	0.4269		0.34554	0.297	0.34554	0.4195		1.73019	0.2347	1.73099	0.558		1.73063	0.2245	1.72745	1.002
0.34607	0.271	0.34607	0.4266		0.34607	0.2967	0.34607	0.4195		1.73293	0.2353	1.73373	0.5608		1.73346	0.2245	--	--
0.34669	0.2706	0.34669	0.4272		0.3466	0.2964	0.3466	0.4191		1.73567	0.235	1.73647	0.5649		1.7362	0.2245	--	--
0.34722	0.2706	0.34722	0.4269		0.34713	0.2967	0.34713	0.4191		1.7385	0.2347	1.7393	0.568		1.73894	0.2245	--	--
0.34775	0.2706	0.34775	0.4266		0.34775	0.2967	0.34775	0.4195		1.74124	0.2347	1.74204	0.5726		1.74177	0.2245	--	--
0.34828	0.2713	0.34837	0.4269		0.34828	0.2967	0.34828	0.4195		1.74398	0.2341	1.74487	0.5757		1.74452	0.2238	--	--
0.3489	0.2713	0.3489	0.4269		0.34881	0.2967	0.34881	0.4195		1.74681	0.2344	1.74761	0.5804		1.74726	0.2238	--	--
0.34943	0.2713	0.34943	0.4269		0.34935	0.297	0.34935	0.4195		1.74955	0.2344	1.75035	0.585		1.75009	0.2238	--	--
0.34996	0.2713	0.34996	0.4269		0.34996	0.2967	0.34996	0.4195		1.75238	0.2341	1.75318	0.5903		1.75283	0.2238	--	--
0.35049	0.2713	0.35058	0.4269		0.35049	0.2967	0.35049	0.4195		1.75513	0.2341	1.75592	0.5952		1.75557	0.2235	--	--
0.35111	0.2716	0.35111	0.4269		0.35103	0.2964	0.35103	0.4195		1.75787	0.2338	1.75866	0.6011		1.7584	0.2238	--	--
0.35164	0.2713	0.35164	0.4269		0.35156	0.2967	0.35156	0.4195		1.7607	0.2334	1.76149	0.6089		1.76114	0.2235	--	--
0.35217	0.271	0.35217	0.4269		0.35217	0.297	0.35217	0.4195		1.76344	0.2338	1.76423	0.6157		1.76388	0.2235	--	--
0.35271	0.2713	0.35279	0.4269		0.35271	0.297	0.35271	0.4195		1.76618	0.2338	1.76697	0.6228		1.76671	0.2232	--	--
0.35332	0.2713	0.35332	0.4269		0.35324	0.2967	0.35324	0.4195		1.76901	0.2334	1.7698	0.6306		1.76945	0.2235	--	--
0.35385	0.2713	0.35385	0.4269		0.35385	0.2967	0.35377	0.4198		1.77175	0.2334	1.77254	0.639		1.77228	0.2232	--	--
0.35439	0.2713	0.35439	0.4269		0.35439	0.2967	0.35439	0.4195		1.77449	0.2334	1.77528	0.651		1.77502	0.2235	--	--
0.35492	0.2713	0.355	0.4269		0.35492	0.297	0.35492	0.4195		1.77732	0.2334	1.77811	0.66		1.77776	0.2229	--	--
0.35553	0.2713	0.35553	0.4269		0.35545	0.2967	0.35545	0.4195		1.78006	0.2334	1.78086	0.6693		1.78059	0.2232	--	--
0.35606	0.2713	0.35606	0.4269		0.35606	0.2967	0.35598	0.4195		1.7828	0.2331	1.78368	0.6783		1.78333	0.2235	--	--
0.3566	0.2713	0.3566	0.4269		0.3566	0.2967	0.3566	0.4195		1.78563	0.2328	1.78643	0.6855		1.78607	0.2232	--	--
0.35721	0.2713	0.35721	0.4272		0.35713	0.297	0.35713	0.4198		1.78837	0.2331	1.78917	0.6898		1.7889	0.2232	--	--
0.35774	0.2713	0.35774	0.4269		0.35766	0.2967	0.35766	0.4198		1.7912	0.2331	1.792	0.691		1.79164	0.2238	--	--
0.35828	0.2713	0.35828	0.4272		0.35828	0.2967	0.35828	0.4195		1.79394	0.2331	1.79474	0.6926		1.79438	0.2229	--	--
0.35881	0.2713	0.35881	0.4269		0.35881	0.297	0.35881	0.4195		1.79668	0.2328	1.79748	0.6923		1.79721	0.2229	--	--
0.35942	0.2716	0.35942	0.4266		0.35934	0.297	0.35934	0.4195		1.79951	0.2322	1.80031	0.6929		1.79995	0.2232	--	--
0.35996	0.2713	0.35996	0.4272		0.35987	0.297	0.35987	0.4201		1.80225	0.2322	1.80305	0.6932		1.80269	0.2229	--	--
0.36049	0.2716	0.36049	0.4272		0.36049	0.297	0.36049	0.4195		1.80499	0.2328	1.80579	0.6935		1.80552	0.2232	--	--
0.36102	0.2713	0.3611	0.4269		0.36102	0.297	0.36102	0.4195		1.80782	0.2322	1.80862	0.6935		1.80827	0.2226	--	--
0.36164	0.2713	0.36164	0.4269		0.36155	0.2973	0.36155	0.4198		1.81056	0.2319	1.81136	0.6938		1.81109	0.2232	--	--
0.36217	0.2716	0.36217	0.4269		0.36208	0.297	0.36208	0.4195		1.81331	0.2319	1.8141	0.6938		1.81384	0.2232	--	--
0.3627	0.2716	0.3627	0.4272		0.3627	0.297	0.3627	0.4195		1.81613	0.2322	1.81693	0.6938		1.81658	0.2226	--	--
0.36323	0.2713	0.36332	0.4272		0.36323	0.297	0.36323	0.4204		1.81888	0.2319	1.81967	0.6944		1.81941	0.2232	--	--
0.36385	0.2719	0.36385	0.4269		0.36376	0.2973	0.36376	0.4195		1.82162	0.2322	1.82241	0.6941		1.82215	0.2226	--	--
0.36438	0.2716	0.36438	0.4269		0.36438	0.2973	0.36429	0.4195		1.82445	0.2319	1.82524	0.6948		1.82489	0.2229	--	--
0.36491	0.2719	0.36491	0.4269		0.36491	0.2973	0.36491	0.4201		1.82719	0.2322	1.82798	0.6951		1.82772	0.2229	--	--
0.36553	0.2722	0.36553	0.4269		0.36544	0.297	0.36544	0.4198		1.83002	0.2322	1.83081	0.6957		1.83046	0.2229	--	--
0.36606	0.2719	0.36606	0.4269		0.36597	0.2973	0.36597	0.4198		1.83276	0.2319	1.83355	0.6954		1.8332	0.2223	--	--
0.36659	0.2719	0.36659	0.4269		0.36659	0.2973	0.3665	0.4198		1.8355	0.2313	1.83629	0.6957		1.83603	0.2229	--	--
0.36712	0.2716	0.36712	0.4272		0.36712	0.2973	0.36712	0.4198		1.83833	0.2313	1.83912	0.696		1.83877	0.2229	--	--
0.36774	0.2722	0.36774	0.4272		0.36765	0.2967	0.36765	0.4198		1.84107	0.2313	1.84186	0.6966		1.84151	0.222	--	--
0.36827	0.2719	0.36827	0.4269		0.36818	0.2967	0.36818	0.4198		1.84381	0.2313	1.84461	0.6972		1.84434	0.222	--	--
0.3688	0.2728	0.3688	0.4272		0.3688	0.2973	0.36871	0.4204		1.84664	0.2313	1.84744	0.6982		1.84708	0.2223	--	--
0.36933	0.2722	0.36933	0.4266		0.36933	0.2973	0.36933	0.4201		1.84938	0.231	1.85018	0.6985		1.84982	0.2223	--	--
0.36995	0.2719	0.36995	0.4269		0.36986	0.2967	0.36986	0.4198		1.85212	0.231	1.85292	0.6994		1.85265	0.222	--	--
0.37048	0.2722	0.37048	0.4269		0.37039	0.297	0.37039	0.4195		1.85495	0.231	1.85575	0.6994		1.85539	0.2226	--	--
0.37101	0.2725	0.37101	0.4269		0.37101	0.2973	0.37101	0.4195		1.85769	0.2313	1.85849	0.6997		1.85822	0.222	--	--
0.37154	0.2725	0.37154	0.4269		0.37154	0.2976	0.37154	0.4195		1.86043	0.2307	1.86123	0.6997		1.86096	0.2223	--	--
0.37216	0.2722	0.37216	0.4269		0.37207	0.2967	0.37207	0.4198		1.86326	0.2307	1.86406	0.7013		1.8637	0.2223	--	--
0.37269	0.2722	0.37269	0.4269		0.3726	0.2973	0.3726	0.4198		1.866	0.231	1.8668	0.7022		1.86653	0.2223	--	--
0.37322	0.2722	0.37322	0.4269		0.37322	0.2973	0.37322	0.4201		1.86883	0.2307	1.86963	0.7028		1.86927	0.2223	--	--
0.37375	0.2725	0.37384	0.4269		0.37375	0.2973	0.37375	0.4198		1.87157	0.2303	1.87237	0.7031		1.87202	0.2217	--	--
0.37437	0.2725	0.37437	0.4269		0.37428	0.2973	0.37428	0.4198		1.87431	0.231	1.87511	0.7037		1.87485	0.2217	--	--
0.3749	0.2725	0.3749	0.4269		0.37481	0.2973	0.37481	0.4198		1.87714	0.2307	1.87794	0.7041		1.87759	0.222	--	--
0.37543	0.2722	0.37543	0.4269		0.37543	0.2973	0.37543	0.4195		1.87989	0.2303	1.88068	0.705		1.88033	0.2217	--	--
0.37605	0.2722	0.37605	0.4269		0.37596	0.2973	0.37596	0.4201		1.88263	0.2303	1.88342	0.7059		1.88316	0.2214	--	--
0.37658	0.2728	0.37658	0.4269		0.37649	0.2973	0.37649	0.4201		1.88546	0.2303	1.88625	0.7068		1.8859	0.2214	--	--
0.37711	0.2725	0.37711	0.4272		0.37711	0.2973	0.37702	0.4198		1.8882	0.2303	1.88899	0.7087		1.88864	0.2214	--	--
0.37764	0.2728	0.37764	0.4269		0.37764	0.2973	0.37764	0.4195		1.89094	0.2307	1.89173	0.7103		1.89147	0.2214	--	--
0.37826	0.2731	0.37826	0.4269		0.37817	0.2976	0.37817	0.4201		1.89377	0.2297	1.89456	0.7118		1.89421	0.2214	--	--
0.37879	0.2728	0.37879	0.4272		0.3787	0.2976	0.3787	0.4204		1.89651	0.2303	1.8973	0.7121		1.89704	0.221	--	--
0.37932	0.2728	0.37932	0.4272		0.37932	0.2967	0.37923	0.4204		1.89925	0.2297	1.90004	0.7134		1.89978	0.2214	--	--
0.37985	0.2734	0.37985	0.4278		0.37985	0.297	0.37985	0.4201		1.90208	0.2297	1.90287	0.7158		1.90252	0.221	--	--
0.38047	0.2731	0.38047	0.4272		0.38038	0.2973	0.38038	0.4201		1.90482	0.2303	1.90562	0.7183		1.90535	0.2214	--	--
0.381	0.2731	0.381	0.4269		0.38091	0.297	0.38091	0.4204		1.90765	0.2303	1.90844	0.7196		1.90809	0.221	--	--
0.38153	0.2728	0.38153	0.4269		0.38153	0.2973	0.38153	0.4201		1.91039	0.23	1.91119	0.7217		1.91083	0.2214	--	--
0.38206	0.2728	0.38206	0.4269		0.38206	0.297	0.38206	0.4204		1.91313	0.2297	1.91393	0.7254		1.91366	0.221	--	--
0.38268	0.2734	0.38268	0.4269		0.38259	0.2973	0.38259	0.4201		1.91596	0.2303	1.91676	0.7285		1.9164	0.2214	--	--
0.38321	0.2731	0.38321	0.4269		0.38312	0.2976	0.38312	0.4204		1.9187	0.2303	1.9195	0.732		1.91914	0.221	--	--
0.38374	0.2728	0.38374	0.4269		0.38374	0.297	0.38374	0.4198		1.92144	0.2297	1.92224	0.7366		1.92197	0.2214	--	--
0.38427	0.2734	0.38427	0.4272		0.38427	0.2973	0.38427	0.4201		1.92427	0.2297	1.92507	0.7419		1.92471	0.2207	--	--
0.38489	0.2731	0.38489	0.4269		0.3848	0.2976	0.3848	0.4198		1.92701	0.2294	1.92781	0.7475		1.92745	0.221	--	--
0.38542	0.2734	0.38542	0.4269		0.38533	0.2973	0.38533	0.4198		1.92975	0.23	1.93055	0.7549		1.93028	0.2207	--	--
0.38595	0.2731	0.38595	0.4269		0.38595	0.2973	0.38595	0.4204		1.93258	0.2297	1.93338	0.7667		1.93303	0.2214	--	--
0.38657	0.2731	0.38657	0.4269		0.38648	0.2967	0.38648	0.4195		1.93532	0.2297	1.93612	0.7797		1.93585	0.2214	--	--
0.3871	0.2728	0.3871	0.4272		0.38701	0.2976	0.38701	0.4198		1.93807	0.2297	1.93886	0.7949		1.9386	0.221	--	--
0.38763	0.2734	0.38763	0.4269		0.38754	0.2976	0.38754	0.4201		1.94089	0.2294	1.94169	0.8132		1.94134	0.2214	--	--
0.38816	0.2734	0.38816	0.4272		0.38816	0.2973	0.38816	0.4198		1.94364	0.2297	1.94443	0.8361		1.94417	0.2207	--	--
0.38878	0.2734	0.38878	0.4272		0.38869	0.2976	0.38869	0.4198		1.94646	0.2294	1.94726	0.8634		1.94691	0.2204	--	--
0.38931	0.2734	0.38931	0.4269		0.38922	0.297	0.38922	0.4201		1.94921	0.2297	1.95	0.9043		1.94965	0.2207	--	--
0.38984	0.2737	0.38984	0.4272		0.38984	0.2976	0.38975	0.4201		1.95195	0.2297	1.95274	0.94		1.95248	0.221	--	--
0.39037	0.275	0.39037	0.4269		0.39037	0.2973	0.39037	0.4198		1.95478	0.2294	1.95557	0.9794		1.95522	0.2214	--	--
0.39099	0.275	0.39099	0.4269		0.3909	0.2973	0.3909	0.4201		1.95752	0.2294	1.95716	1.0026		1.95796	0.2207	--	--
0.39152	0.2753	0.39152	0.4269		0.39143	0.2976	0.39143	0.4201		1.96026	0.2297	--	--		1.96079	0.2207	--	--
0.39205	0.2756	0.39205	0.4272		0.39205	0.2976	0.39196	0.4198		1.96309	0.2294	--	--		1.96353	0.2207	--	--
0.39258	0.2762	0.39258	0.4269		0.39258	0.2979	0.39258	0.4204		1.96583	0.2294	--	--		1.96627	0.221	--	--
0.3932	0.2765	0.3932	0.4269		0.39311	0.2973	0.39311	0.4204		1.96857	0.2294	--	--		1.9691	0.2207	--	--
0.39373	0.2768	0.39373	0.4272		0.39364	0.2979	0.39364	0.4204		1.9714	0.2294	--	--		1.97184	0.2201	--	--
0.39426	0.2768	0.39426	0.4269		0.39426	0.2973	0.39426	0.4201		1.97414	0.2294	--	--		1.97467	0.2204	--	--
0.39479	0.2768	0.39479	0.4269		0.39479	0.2976	0.39479	0.4204		1.97697	0.2294	--	--		1.97741	0.2207	--	--
0.39541	0.2772	0.39541	0.4269		0.39532	0.2976	0.39532	0.4201		1.97971	0.2294	--	--		1.98015	0.2201	--	--
0.39594	0.2775	0.39594	0.4269		0.39585	0.2979	0.39585	0.4204		1.98245	0.2297	--	--		1.98298	0.2201	--	--
0.39647	0.2778	0.39647	0.4272		0.39647	0.2976	0.39647	0.4201		1.98528	0.2294	--	--		1.98572	0.2207	--	--
0.397	0.2775	0.39709	0.4269		0.397	0.2979	0.397	0.4204		1.98802	0.2294	--	--		1.98846	0.2207	--	--
0.39762	0.2781	0.39762	0.4272		0.39753	0.2979	0.39753	0.4198		1.99076	0.2294	--	--		1.99129	0.2201	--	--
0.39815	0.2778	0.39815	0.4272		0.39806	0.2976	0.39806	0.4204		1.99359	0.2297	--	--		1.99403	0.2201	--	--
0.39868	0.2778	0.39868	0.4269		0.39868	0.2973	0.39868	0.4204		1.99633	0.2294	--	--		1.99625	0.2201	--	--
0.3993	0.2781	0.3993	0.4272		0.39921	0.2976	0.39921	0.4204		--	--	--	--		--	--	--	--
0.39983	0.2781	0.39983	0.4272		0.39974	0.2973	0.39974	0.4204		--	--	--	--		--	--	--	--
0.40036	0.2781	0.40036	0.4269		0.40036	0.2976	0.40027	0.4201		--	--	--	--		--	--	--	--
0.40089	0.2784	0.40089	0.4272		0.40089	0.2979	0.40089	0.4204		--	--	--	--		--	--	--	--
0.40151	0.2784	0.40151	0.4269		0.40142	0.2979	0.40142	0.4204		--	--	--	--		--	--	--	--
0.40204	0.2781	0.40204	0.4269		0.40195	0.2976	0.40195	0.4201		--	--	--	--		--	--	--	--
0.40257	0.2784	0.40257	0.4272		0.40257	0.2979	0.40249	0.4204		--	--	--	--		--	--	--	--
0.4031	0.2784	0.4031	0.4269		0.4031	0.2976	0.4031	0.4204		--	--	--	--		--	--	--	--
0.40372	0.2784	0.40372	0.4275		0.40363	0.2979	0.40363	0.4201		--	--	--	--		--	--	--	--
0.40425	0.2784	0.40425	0.4272		0.40417	0.2979	0.40417	0.4204		--	--	--	--		--	--	--	--
0.40478	0.2784	0.40478	0.4269		0.40478	0.2976	0.40478	0.4204		--	--	--	--		--	--	--	--
0.40531	0.2784	0.40531	0.4272		0.40531	0.2976	0.40531	0.4198		--	--	--	--		--	--	--	--
0.40593	0.2781	0.40593	0.4269		0.40585	0.2982	0.40585	0.4201		--	--	--	--		--	--	--	--
0.40646	0.2784	0.40646	0.4272		0.40638	0.2979	0.40638	0.4204		--	--	--	--		--	--	--	--
0.40699	0.2781	0.40699	0.4272		0.40699	0.2973	0.40699	0.4204		--	--	--	--		--	--	--	--
0.40753	0.2781	0.40753	0.4272		0.40753	0.2979	0.40753	0.4204		--	--	--	--		--	--	--	--
0.40814	0.2781	0.40814	0.4269		0.40806	0.2979	0.40806	0.4204		--	--	--	--		--	--	--	--
0.40867	0.2781	0.40867	0.4272		0.40859	0.2973	0.40859	0.4204		--	--	--	--		--	--	--	--
0.40921	0.2781	0.40921	0.4272		0.40921	0.2979	0.40921	0.4204		--	--	--	--		--	--	--	--
0.40982	0.2784	0.40982	0.4269		0.40974	0.2989	0.40974	0.4204
0.41035	0.2784	0.41035	0.4275		0.41027	0.2985	0.41027	0.4204
0.41089	0.2781	0.41089	0.4272		0.41089	0.2976	0.4108	0.4204
0.41142	0.2784	0.41142	0.4275		0.41142	0.2979	0.41142	0.4204
0.41203	0.2784	0.41203	0.4275		0.41195	0.2979	0.41195	0.4204
0.41256	0.2781	0.41256	0.4272		0.41248	0.2985	0.41248	0.4204
0.4131	0.2781	0.4131	0.4272		0.4131	0.2979	0.41301	0.4204
0.41363	0.2781	0.41363	0.4272		0.41363	0.2976	0.41363	0.4204
0.41424	0.2781	0.41424	0.4272		0.41416	0.2982	0.41416	0.4204
0.41478	0.2781	0.41478	0.4272		0.41469	0.2976	0.41469	0.4204
0.41531	0.2781	0.41531	0.4269		0.41531	0.2979	0.41531	0.4204
0.41584	0.2781	0.41584	0.4269		0.41584	0.2979	0.41584	0.4204
0.41646	0.2781	0.41646	0.4272		0.41637	0.2979	0.41637	0.4204
0.41699	0.2781	0.41699	0.4269		0.4169	0.2979	0.4169	0.4204
0.41752	0.2778	0.41752	0.4272		0.41752	0.2989	0.41752	0.4204
0.41805	0.2781	0.41805	0.4272		0.41805	0.2989	0.41805	0.4204
0.41867	0.2778	0.41867	0.4272		0.41858	0.2985	0.41858	0.4204
0.4192	0.2781	0.4192	0.4269		0.41911	0.2989	0.41911	0.4204
0.41973	0.2778	0.41973	0.4269		0.41973	0.2979	0.41973	0.4204
0.42035	0.2781	0.42026	0.4275		0.42026	0.2985	0.42026	0.4204
0.42088	0.2781	0.42088	0.4275		0.42079	0.2985	0.42079	0.4204
0.42141	0.2781	0.42141	0.4272		0.42132	0.2985	0.42132	0.4204
0.42194	0.2781	0.42194	0.4275		0.42194	0.2985	0.42194	0.4204
0.42256	0.2778	0.42256	0.4272		0.42247	0.2982	0.42247	0.4204
0.42309	0.2781	0.42309	0.4269		0.423	0.2976	0.423	0.4204
0.42362	0.2778	0.42362	0.4275		0.42362	0.2979	0.42353	0.4204
0.42415	0.2781	0.42415	0.4269		0.42415	0.2979	0.42415	0.4204
0.42477	0.2781	0.42477	0.4269		0.42468	0.2985	0.42468	0.4204
0.4253	0.2781	0.4253	0.4275		0.42521	0.2982	0.42521	0.4204
0.42583	0.2781	0.42583	0.4272		0.42583	0.2979	0.42583	0.4204
0.42636	0.2778	0.42636	0.4272		0.42636	0.2979	0.42636	0.4204
0.42698	0.2775	0.42698	0.4278		0.42689	0.2989	0.42689	0.4204
0.42751	0.2772	0.42751	0.4272		0.42742	0.2979	0.42742	0.4204
0.42804	0.2775	0.42804	0.4269		0.42804	0.2982	0.42804	0.4204
0.42857	0.2778	0.42857	0.4269		0.42857	0.2979	0.42857	0.4204
0.42919	0.2778	0.42919	0.4275		0.4291	0.2985	0.4291	0.4204
0.42972	0.2781	0.42972	0.4269		0.42963	0.2985	0.42963	0.4204
0.43025	0.2778	0.43025	0.4269		0.43025	0.2989	0.43025	0.4204
0.43078	0.2778	0.43078	0.4275		0.43078	0.2989	0.43078	0.4204
0.4314	0.2781	0.4314	0.4269		0.43131	0.2989	0.43131	0.4204
0.43193	0.2775	0.43193	0.4269		0.43184	0.2992	0.43184	0.4204
0.43246	0.2778	0.43246	0.4269		0.43246	0.2979	0.43246	0.4204
0.43308	0.2778	0.43299	0.4269		0.43299	0.2979	0.43299	0.4204
0.43361	0.2778	0.43361	0.4269		0.43352	0.2985	0.43352	0.4204
0.43414	0.2778	0.43414	0.4275		0.43414	0.2982	0.43405	0.4204
0.43467	0.2781	0.43467	0.4269		0.43467	0.2989	0.43467	0.4204
0.43529	0.2772	0.43529	0.4275		0.4352	0.2989	0.4352	0.4204
0.43582	0.2778	0.43582	0.4272		0.43573	0.2989	0.43573	0.4204
0.43635	0.2781	0.43635	0.4275		0.43635	0.2979	0.43635	0.4201
0.43688	0.2781	0.43688	0.4269		0.43688	0.2989	0.43688	0.4204
0.4375	0.2781	0.4375	0.4269		0.43741	0.2982	0.43741	0.4204
0.43803	0.2775	0.43803	0.4269		0.43794	0.2989	0.43794	0.4204
0.43856	0.2775	0.43856	0.4269		0.43856	0.2989	0.43856	0.4204
0.43909	0.2781	0.43909	0.4269		0.43909	0.2985	0.43909	0.4204
0.43971	0.2778	0.43971	0.4272		0.43962	0.2992	0.43962	0.4204
0.44024	0.2775	0.44024	0.4272		0.44015	0.2982	0.44015	0.4204
0.44077	0.2775	0.44077	0.4272		0.44077	0.2989	0.44077	0.4204
0.4413	0.2778	0.4413	0.4269		0.4413	0.2982	0.4413	0.4204
0.44192	0.2775	0.44192	0.4272		0.44183	0.2982	0.44183	0.4204
0.44245	0.2775	0.44245	0.4269		0.44236	0.2989	0.44236	0.4204
0.44298	0.2775	0.44298	0.4269		0.44298	0.2989	0.44298	0.4204
0.4436	0.2781	0.44351	0.4272		0.44351	0.2982	0.44351	0.4204
0.44413	0.2778	0.44413	0.4269		0.44404	0.2982	0.44404	0.4207
0.44466	0.2775	0.44466	0.4269		0.44466	0.2989	0.44466	0.4204
0.44519	0.2778	0.44519	0.4269		0.44519	0.2985	0.44519	0.4204
0.44581	0.2778	0.44572	0.4269		0.44572	0.2982	0.44572	0.4207
0.44634	0.2781	0.44634	0.4272		0.44625	0.2992	0.44625	0.4207
0.44687	0.2781	0.44687	0.4278		0.44687	0.2985	0.44687	0.4204
0.4474	0.2775	0.4474	0.4278		0.4474	0.2992	0.4474	0.4204
0.44802	0.2775	0.44802	0.4269		0.44793	0.2989	0.44793	0.4204
0.44855	0.2778	0.44855	0.4275		0.44846	0.2992	0.44846	0.4207
0.44908	0.2778	0.44908	0.4272		0.44908	0.2989	0.44908	0.4204
0.44961	0.2775	0.44961	0.4275		0.44961	0.2985	0.44961	0.421
0.45023	0.2778	0.45023	0.4269		0.45014	0.2989	0.45014	0.4207
0.45076	0.2778	0.45076	0.4269		0.45067	0.2989	0.45067	0.4207
0.45129	0.2781	0.45129	0.4272		0.45129	0.2992	0.45129	0.4204
0.45191	0.2778	0.45182	0.4272		0.45182	0.2985	0.45182	0.4207
0.45244	0.2778	0.45244	0.4269		0.45235	0.2989	0.45235	0.421
0.45297	0.2778	0.45297	0.4272		0.45288	0.2989	0.45297	0.4204
0.4535	0.2778	0.4535	0.4272		0.4535	0.2982	0.4535	0.4204
0.45412	0.2772	0.45403	0.4278		0.45403	0.2992	0.45403	0.4207
0.45465	0.2781	0.45465	0.4272		0.45456	0.2989	0.45456	0.4204
0.45518	0.2775	0.45518	0.4269		0.45509	0.2982	0.45518	0.4207
0.45571	0.2778	0.45571	0.4269		0.45571	0.2989	0.45571	0.4207
0.45633	0.2781	0.45624	0.4269		0.45624	0.2992	0.45624	0.4204
0.45686	0.2781	0.45686	0.4275		0.45677	0.2989	0.45677	0.4207
0.45739	0.2781	0.45739	0.4272		0.45739	0.2992	0.45739	0.4204
0.45792	0.2781	0.45792	0.4272		0.45792	0.2992	0.45792	0.4204
0.45854	0.2781	0.45854	0.4272		0.45845	0.2989	0.45845	0.4204
0.45907	0.2781	0.45907	0.4269		0.45899	0.2985	0.45899	0.4207
0.4596	0.2781	0.4596	0.4269		0.4596	0.2985	0.4596	0.421
0.46013	0.2778	0.46013	0.4269		0.46013	0.2992	0.46013	0.4207
0.46075	0.2781	0.46075	0.4269		0.46067	0.2992	0.46067	0.4207
0.46128	0.2781	0.46128	0.4269		0.4612	0.2989	0.4612	0.4204
0.46181	0.2781	0.46181	0.4269		0.46181	0.2982	0.46181	0.4204
0.46235	0.2781	0.46235	0.4272		0.46235	0.2985	0.46235	0.4207
0.46296	0.2781	0.46296	0.4272		0.46288	0.2985	0.46288	0.4204
0.46349	0.2781	0.46349	0.4272		0.46341	0.2982	0.46349	0.421
0.46403	0.2781	0.46403	0.4275		0.46403	0.2989	0.46403	0.4204
0.46464	0.2781	0.46456	0.4275		0.46456	0.2982	0.46456	0.4207
0.46517	0.2784	0.46517	0.4272		0.46509	0.2992	0.46509	0.4207
0.46571	0.2781	0.46571	0.4272		0.46562	0.2982	0.46571	0.4207
0.46624	0.2781	0.46624	0.4269		0.46624	0.2992	0.46624	0.4207
0.46685	0.2778	0.46677	0.4272		0.46677	0.2992	0.46677	0.4204
0.46739	0.2784	0.46739	0.4272		0.4673	0.2985	0.4673	0.421
0.46792	0.2781	0.46792	0.4269		0.46783	0.2992	0.46792	0.4207
0.46845	0.2781	0.46845	0.4269		0.46845	0.2982	0.46845	0.421
0.46906	0.2781	0.46906	0.4269		0.46898	0.2992	0.46898	0.421
0.4696	0.2784	0.4696	0.4275		0.46951	0.2992	0.46951	0.421
0.47013	0.2781	0.47013	0.4272		0.47013	0.2985	0.47013	0.421
0.47066	0.2781	0.47066	0.4272		0.47066	0.2992	0.47066	0.421
0.47128	0.2781	0.47128	0.4269		0.47119	0.2992	0.47119	0.421
0.47181	0.2781	0.47181	0.4272		0.47172	0.2985	0.47172	0.421
0.47234	0.2781	0.47234	0.4272		0.47234	0.2992	0.47234	0.4204
0.47296	0.2784	0.47287	0.4272		0.47287	0.2985	0.47287	0.4207
0.47349	0.2784	0.47349	0.4272		0.4734	0.2992	0.4734	0.421
0.47402	0.2781	0.47402	0.4278		0.47393	0.2992	0.47402	0.4213
0.47455	0.2784	0.47455	0.4275		0.47455	0.2985	0.47455	0.4204
0.47517	0.2784	0.47508	0.4275		0.47508	0.2992	0.47508	0.4207
0.4757	0.2781	0.4757	0.4269		0.47561	0.2992	0.47561	0.421
0.47623	0.2781	0.47623	0.4272		0.47614	0.2985	0.47623	0.4204
0.47676	0.2784	0.47676	0.4275		0.47676	0.2985	0.47676	0.4207
0.47738	0.2781	0.47729	0.4275		0.47729	0.2992	0.47729	0.4213
0.47791	0.2784	0.47791	0.4272		0.47782	0.2992	0.47782	0.4207
0.47844	0.2784	0.47844	0.4278		0.47835	0.2985	0.47844	0.4207
0.47897	0.2781	0.47897	0.4272		0.47897	0.2985	0.47897	0.4207
0.47959	0.2784	0.4795	0.4275		0.4795	0.2985	0.4795	0.4213
0.48012	0.2784	0.48012	0.4275		0.48003	0.2989	0.48003	0.421
0.48065	0.2781	0.48065	0.4278		0.48065	0.2992	0.48065	0.421
0.48118	0.2784	0.48118	0.4278		0.48118	0.2989	0.48118	0.421
0.4818	0.2787	0.4818	0.4272		0.48171	0.2992	0.48171	0.421
0.48233	0.2784	0.48233	0.4272		0.48224	0.2982	0.48224	0.421
0.48286	0.2784	0.48286	0.4272		0.48286	0.2992	0.48286	0.4213
0.48348	0.2784	0.48339	0.4272		0.48339	0.2985	0.48339	0.421
0.48401	0.2784	0.48401	0.4278		0.48392	0.2995	0.48392	0.4207
0.48454	0.2781	0.48454	0.4278		0.48445	0.2985	0.48454	0.4207
0.48507	0.2781	0.48507	0.4278		0.48507	0.2992	0.48507	0.421
0.48569	0.2787	0.4856	0.4278		0.4856	0.2992	0.4856	0.421
0.48622	0.2784	0.48622	0.4272		0.48613	0.2985	0.48613	0.4213
0.48675	0.2787	0.48675	0.4272		0.48666	0.2992	0.48675	0.4213
0.48728	0.2784	0.48728	0.4272		0.48728	0.2985	0.48728	0.4213
0.4879	0.2784	0.48781	0.4272		0.48781	0.2985	0.48781	0.421
0.48843	0.2784	0.48843	0.4272		0.48834	0.2985	0.48834	0.421
0.48896	0.2781	0.48896	0.4272		0.48887	0.2992	0.48896	0.421
0.48949	0.2784	0.48949	0.4275		0.48949	0.2985	0.48949	0.421
0.49011	0.2781	0.49002	0.4272		0.49002	0.2982	0.49002	0.4213
0.49064	0.2784	0.49064	0.4272		0.49055	0.2992	0.49055	0.421
0.49117	0.2787	0.49117	0.4272		0.49117	0.2985	0.49117	0.421
0.4917	0.2781	0.49179	0.4278		0.4917	0.2985	0.4917	0.421
0.49232	0.2784	0.49232	0.4269		0.49223	0.2992	0.49223	0.4213
0.49285	0.2787	0.49285	0.4275		0.49276	0.2995	0.49285	0.4207
0.49338	0.2781	0.49347	0.4272		0.49338	0.2985	0.49338	0.421
0.494	0.2787	0.494	0.4269		0.49391	0.2985	0.49391	0.421
0.49453	0.2787	0.49453	0.4272		0.49444	0.2992	0.49444	0.4213
0.49506	0.2784	0.49506	0.4275		0.49497	0.2985	0.49506	0.4213
0.49559	0.2784	0.49568	0.4278		0.49559	0.2985	0.49559	0.4213
0.49621	0.2787	0.49621	0.4278		0.49612	0.2995	0.49612	0.421
0.49674	0.2787	0.49674	0.4275		0.49665	0.2998	0.49665	0.421
0.49727	0.2784	0.49736	0.4278		0.49718	0.2985	0.49727	0.4213
0.4978	0.2784	0.49789	0.4278		0.4978	0.2985	0.4978	0.4213
0.49842	0.2787	0.49842	0.4278		0.49833	0.2995	0.49833	0.4213
0.49895	0.2787	0.49895	0.4278		0.49886	0.2985	0.49886	0.4213
0.49948	0.2784	0.49957	0.4278		0.49939	0.2995	0.49948	0.4213
0.50001	0.2787	0.5001	0.4272		0.50001	0.2985	0.50001	0.421
0.50063	0.2784	0.50063	0.4278		0.50054	0.2985	0.50054	0.421
0.50116	0.2784	0.50116	0.4278		0.50107	0.2995	0.50116	0.4213
0.50169	0.2787	0.50178	0.4278		0.5016	0.2985	0.50169	0.4213
0.50222	0.2787	0.50231	0.4275		0.50222	0.2985	0.50222	0.4213
0.50284	0.2787	0.50284	0.4278		0.50275	0.2985	0.50275	0.4213
0.50337	0.2787	0.50337	0.4278		0.50328	0.2992	0.50337	0.4213
0.5039	0.2787	0.50399	0.4278		0.5039	0.2985	0.5039	0.421
0.50452	0.2787	0.50452	0.4278		0.50443	0.2985	0.50443	0.421
0.50505	0.2784	0.50505	0.4275		0.50496	0.2985	0.50496	0.4213
0.50558	0.2787	0.50558	0.4278		0.50549	0.2985	0.50558	0.4213
0.50611	0.2784	0.5062	0.4278		0.50611	0.2998	0.50611	0.4213
0.50673	0.2784	0.50682	0.4278		0.50664	0.2995	0.50664	0.421
0.50726	0.2787	0.50735	0.4272		0.50717	0.2985	0.50717	0.421
0.50779	0.2787	0.50788	0.4278		0.5077	0.2985	0.50779	0.4213
0.50832	0.2784	0.50841	0.4278		0.50832	0.2995	0.50832	0.4213
0.50894	0.2787	0.50903	0.4278		0.50885	0.2998	0.50885	0.421
0.50947	0.2787	0.50956	0.4278		0.50938	0.2995	0.50938	0.4213
0.51	0.2787	0.51009	0.4278		0.50991	0.2985	0.51	0.4213
0.51053	0.2787	0.51062	0.4278		0.51053	0.2995	0.51053	0.4213
0.51115	0.2787	0.51124	0.4278		0.51106	0.2985	0.51106	0.4213
0.51168	0.2784	0.51177	0.4278		0.51159	0.2985	0.51168	0.4213
0.51221	0.2787	0.5123	0.4275		0.51213	0.2985	0.51221	0.4213
0.51274	0.2787	0.51283	0.4278		0.51274	0.2985	0.51274	0.4213
0.51336	0.2787	0.51345	0.4278		0.51327	0.2989	0.51327	0.4213
0.51389	0.2787	0.51398	0.4278		0.51381	0.2995	0.51389	0.4213
0.51442	0.2787	0.51451	0.4278		0.51442	0.2995	0.51442	0.4213
0.51495	0.279	0.51513	0.4278		0.51495	0.2998	0.51495	0.4213
0.51557	0.2784	0.51566	0.4278		0.51549	0.2995	0.51549	0.4213
0.5161	0.2787	0.51619	0.4278		0.51602	0.2985	0.5161	0.4213
0.51663	0.2787	0.51672	0.4278		0.51663	0.2985	0.51663	0.4213
0.51725	0.2787	0.51734	0.4278		0.51717	0.2985	0.51717	0.4213
0.51778	0.2787	0.51787	0.4278		0.5177	0.2985	0.5177	0.4213
0.51831	0.2787	0.5184	0.4278		0.51823	0.2998	0.51831	0.4213
0.51885	0.2787	0.51893	0.4278		0.51885	0.2992	0.51885	0.4213
0.51946	0.2787	0.51955	0.4278		0.51938	0.2985	0.51938	0.4213
0.51999	0.2787	0.52008	0.4278		0.51991	0.2985	0.51991	0.4213
0.52053	0.2787	0.52061	0.4278		0.52044	0.2985	0.52053	0.4213
0.52106	0.2784	0.52114	0.4278		0.52106	0.2989	0.52106	0.4213
0.52167	0.2787	0.52176	0.4278		0.52159	0.2992	0.52159	0.4213
0.52221	0.2784	0.52229	0.4278		0.52212	0.2985	0.52221	0.4213
0.52274	0.2787	0.52282	0.4278		0.52265	0.2985	0.52274	0.4213
0.52327	0.2787	0.52344	0.4278		0.52327	0.2985	0.52327	0.4213
0.52389	0.2787	0.52397	0.4278		0.5238	0.2985	0.5238	0.4213
0.52442	0.2784	0.5245	0.4278		0.52433	0.2985	0.52442	0.4213
0.52495	0.2787	0.52503	0.4278		0.52495	0.2992	0.52495	0.4213
0.52556	0.279	0.52565	0.4278		0.52548	0.2985	0.52548	0.4213
0.5261	0.2787	0.52618	0.4278		0.52601	0.2992	0.52601	0.4213
0.52663	0.2787	0.52671	0.4278		0.52654	0.2992	0.52663	0.4213
0.52716	0.2784	0.52733	0.4278		0.52716	0.2992	0.52716	0.4213
0.52778	0.2787	0.52786	0.4278		0.52769	0.2992	0.52769	0.4213
0.52831	0.279	0.52848	0.4278		0.52822	0.2992	0.52822	0.4213
0.52884	0.279	0.52901	0.4278		0.52875	0.2992	0.52884	0.4213
0.52937	0.2787	0.52954	0.4278		0.52937	0.2992	0.52937	0.4213
0.52999	0.2784	0.53007	0.4278		0.5299	0.2992	0.5299	0.4213
0.53052	0.2787	0.53069	0.4278		0.53043	0.2985	0.53043	0.4213
0.53105	0.2784	0.53122	0.4278		0.53096	0.2985	0.53105	0.4213
0.53158	0.2787	0.53175	0.4278		0.53158	0.2992	0.53158	0.4213
0.5322	0.279	0.53228	0.4278		0.53211	0.2992	0.53211	0.4213
0.53273	0.2787	0.5329	0.4278		0.53264	0.2992	0.53273	0.4213
0.53326	0.2784	0.53343	0.4278		0.53326	0.2992	0.53326	0.4213
0.53388	0.2784	0.53396	0.4278		0.53379	0.2985	0.53379	0.4213
0.53441	0.2787	0.5345	0.4278		0.53432	0.2985	0.53432	0.4213
0.53494	0.279	0.53511	0.4278		0.53485	0.2992	0.53494	0.4213
0.53547	0.2787	0.53564	0.4278		0.53547	0.2985	0.53547	0.4213
0.53609	0.279	0.53618	0.4278		0.536	0.2985	0.536	0.4213
0.53662	0.2784	0.53671	0.4278		0.53653	0.2985	0.53653	0.4213
0.53715	0.2787	0.53732	0.4278		0.53706	0.2985	0.53715	0.4213
0.53768	0.279	0.53786	0.4278		0.53768	0.2992	0.53768	0.4213
0.5383	0.279	0.53839	0.4278		0.53821	0.2992	0.53821	0.4213
0.53883	0.2787	0.539	0.4278		0.53874	0.2985	0.53874	0.4213
0.53936	0.2787	0.53954	0.4278		0.53927	0.2992	0.53936	0.4213
0.53989	0.2787	0.54007	0.4278		0.53989	0.2985	0.53989	0.4213
0.54051	0.2787	0.5406	0.4278		0.54042	0.2985	0.54042	0.4213
0.54104	0.2787	0.54122	0.4278		0.54095	0.2992	0.54095	0.4213
0.54157	0.2787	0.54175	0.4278		0.54148	0.2985	0.54157	0.4213
0.5421	0.2787	0.54228	0.4278		0.5421	0.2995	0.5421	0.4213
0.54272	0.2784	0.54281	0.4278		0.54263	0.2995	0.54263	0.4213
0.54325	0.2787	0.54343	0.4278		0.54316	0.2985	0.54325	0.4213
0.54378	0.2787	0.54396	0.4278		0.54378	0.2985	0.54378	0.4213
0.5444	0.2787	0.54449	0.4278		0.54431	0.2985	0.5444	0.4213
0.54493	0.2784	0.54502	0.4278		0.54484	0.2985	0.54493	0.4213
0.54546	0.2787	0.54564	0.4278		0.54537	0.2995	0.54546	0.4213
0.54599	0.2787	0.54617	0.4278		0.54599	0.2985	0.54599	0.4213
0.54661	0.2787	0.5467	0.4278		0.54652	0.2995	0.54661	0.4213
0.54714	0.2787	0.54723	0.4278		0.54705	0.2995	0.54714	0.4213
0.54767	0.279	0.54785	0.4278		0.54758	0.2992	0.54767	0.4216
0.5482	0.2787	0.54838	0.4278		0.5482	0.2995	0.54829	0.4213
0.54882	0.2787	0.54891	0.4278		0.54873	0.2985	0.54882	0.4213
0.54935	0.2787	0.54953	0.4278		0.54926	0.2985	0.54935	0.4213
0.54988	0.2787	0.55006	0.4281		0.54979	0.2985	0.54988	0.4213
0.55041	0.2787	0.55059	0.4278		0.55041	0.2998	0.5505	0.4213
0.55103	0.279	0.55112	0.4278		0.55094	0.2985	0.55103	0.4213
0.55156	0.279	0.55174	0.4278		0.55147	0.2985	0.55156	0.4213
0.55209	0.279	0.55227	0.4278		0.552	0.2985	0.55209	0.4213
0.55262	0.279	0.5528	0.4281		0.55262	0.2985	0.55271	0.4213
0.55324	0.2787	0.55333	0.4278		0.55315	0.2995	0.55324	0.4213
0.55377	0.2784	0.55395	0.4278		0.55368	0.2995	0.55377	0.4213
0.5543	0.2787	0.55448	0.4281		0.55421	0.2992	0.5543	0.4213
0.55492	0.2787	0.55501	0.4284		0.55483	0.2995	0.55492	0.4213
0.55545	0.279	0.55554	0.4278		0.55536	0.2995	0.55545	0.4213
0.55598	0.2787	0.55616	0.4281		0.55589	0.2985	0.55598	0.4213
0.55651	0.2787	0.55669	0.4278		0.55651	0.2992	0.55651	0.4213
0.55713	0.2787	0.55722	0.4278		0.55704	0.2992	0.55713	0.4213
0.55766	0.2787	0.55775	0.4278		0.55757	0.2998	0.55766	0.4213
0.55819	0.279	0.55837	0.4281		0.5581	0.2995	0.55819	0.4213
0.55872	0.279	0.5589	0.4281		0.55872	0.2985	0.55872	0.4213
0.55934	0.279	0.55943	0.4284		0.55925	0.2992	0.55934	0.4213
0.55987	0.279	0.56005	0.4281		0.55978	0.2985	0.55987	0.4213
0.5604	0.2784	0.56058	0.4281		0.56031	0.2985	0.5604	0.4213
0.56093	0.279	0.56111	0.4281		0.56093	0.2985	0.56102	0.4213
0.56155	0.2787	0.56164	0.4281		0.56146	0.2985	0.56155	0.4213
0.56208	0.2784	0.56226	0.4278		0.56199	0.2995	0.56208	0.4213
0.56261	0.2787	0.56279	0.4284		0.56252	0.2995	0.56261	0.4213
0.56314	0.279	0.56332	0.4278		0.56314	0.2995	0.56323	0.4213
0.56376	0.2787	0.56385	0.4281		0.56367	0.2985	0.56376	0.4213
0.56429	0.279	0.56447	0.4281		0.5642	0.2989	0.56429	0.4213
0.56482	0.2787	0.565	0.4281		0.56473	0.2992	0.56482	0.4213
0.56535	0.279	0.56553	0.4288		0.56535	0.2989	0.56544	0.4213
0.56597	0.279	0.56606	0.4281		0.56588	0.2992	0.56597	0.4213
0.5665	0.279	0.56668	0.4281		0.56641	0.2995	0.5665	0.4213
0.56703	0.2787	0.56721	0.4281		0.56703	0.2992	0.56703	0.4213
0.56765	0.2787	0.56774	0.4281		0.56756	0.2985	0.56765	0.4213
0.56818	0.2787	0.56827	0.4284		0.56809	0.2992	0.56818	0.4213
0.56871	0.2787	0.56889	0.4278		0.56863	0.2985	0.56871	0.4213
0.56924	0.2787	0.56942	0.4281		0.56924	0.2985	0.56924	0.4213
0.56986	0.2784	0.56995	0.4284		0.56977	0.2985	0.56986	0.4213
0.57039	0.2787	0.57057	0.4278		0.57031	0.2992	0.57039	0.4216
0.57092	0.2787	0.5711	0.4278		0.57084	0.2995	0.57092	0.4213
0.57145	0.279	0.57163	0.4284		0.57145	0.2992	0.57154	0.4213
0.57207	0.279	0.57216	0.4288		0.57199	0.2989	0.57207	0.4213
0.5726	0.279	0.57278	0.4281		0.57252	0.2985	0.5726	0.4216
0.57313	0.2787	0.57331	0.4281		0.57305	0.2985	0.57313	0.4213
0.57367	0.279	0.57384	0.4288		0.57367	0.2985	0.57375	0.4213
0.57428	0.2787	0.57437	0.4281		0.5742	0.2992	0.57428	0.4213
0.57481	0.2787	0.57499	0.4284		0.57473	0.2992	0.57481	0.4216
0.57535	0.2787	0.57552	0.4288		0.57526	0.2992	0.57535	0.4213
0.57588	0.2781	0.57605	0.4288		0.57588	0.2985	0.57596	0.4213
0.57649	0.2784	0.57658	0.4288		0.57641	0.2995	0.57649	0.4213
0.57703	0.279	0.5772	0.4288		0.57694	0.2995	0.57703	0.4213
0.57756	0.2787	0.57773	0.4284		0.57756	0.2985	0.57756	0.4216
0.57817	0.2787	0.57826	0.4288		0.57809	0.2985	0.57817	0.4213
0.57871	0.279	0.57879	0.4288		0.57862	0.2995	0.57871	0.4213
0.57924	0.279	0.57941	0.4284		0.57915	0.2989	0.57924	0.4213
0.57977	0.2787	0.57994	0.4288		0.57977	0.2995	0.57985	0.4213
0.58039	0.279	0.58047	0.4288		0.5803	0.2985	0.58039	0.4213
0.58092	0.2787	0.58109	0.4288		0.58083	0.2985	0.58092	0.4213
0.58145	0.2787	0.58162	0.4281		0.58136	0.2985	0.58145	0.4213
0.58198	0.279	0.58215	0.4284		0.58198	0.2985	0.58206	0.4213
0.5826	0.279	0.58268	0.4281		0.58251	0.2985	0.5826	0.4213
0.58313	0.279	0.5833	0.4284		0.58304	0.2995	0.58313	0.4213
0.58366	0.2787	0.58383	0.4288		0.58357	0.2992	0.58366	0.4213
0.58419	0.279	0.58436	0.4284		0.58419	0.2992	0.58428	0.4213
0.58481	0.279	0.58489	0.4281		0.58472	0.2985	0.58481	0.4213
0.58534	0.279	0.58551	0.4284		0.58525	0.2985	0.58534	0.4213
0.58587	0.2787	0.58604	0.4284		0.58587	0.2992	0.58587	0.4216
0.5864	0.2787	0.58657	0.4284		0.5864	0.2989	0.58649	0.4216
0.58702	0.2787	0.5871	0.4288		0.58693	0.2985	0.58702	0.4213
0.58755	0.2787	0.58772	0.4281		0.58746	0.2992	0.58755	0.4213
0.58808	0.279	0.58825	0.4288		0.58808	0.2985	0.58808	0.4213
0.5887	0.2787	0.58878	0.4284		0.58861	0.2985	0.5887	0.4213
0.58923	0.279	0.58932	0.4288		0.58914	0.2995	0.58923	0.4213
0.58976	0.279	0.58993	0.4288		0.58967	0.2985	0.58976	0.4216
0.59029	0.279	0.59046	0.4288		0.59029	0.2992	0.59029	0.4216
0.59091	0.2784	0.591	0.4284		0.59082	0.2992	0.59091	0.4213
0.59144	0.2784	0.59161	0.4288		0.59135	0.2985	0.59144	0.4213
0.59197	0.2787	0.59214	0.4288		0.59188	0.2995	0.59197	0.4219
0.5925	0.2787	0.59268	0.4288		0.5925	0.2992	0.59259	0.4213
0.59312	0.279	0.59321	0.4288		0.59303	0.2992	0.59312	0.4216
0.59365	0.279	0.59382	0.4288		0.59356	0.2985	0.59365	0.4213
0.59418	0.2787	0.59436	0.4288		0.59409	0.2995	0.59418	0.4213
0.59471	0.2787	0.59489	0.4288		0.59471	0.2995	0.5948	0.4213
0.59533	0.279	0.59542	0.4288		0.59524	0.2985	0.59533	0.4213
0.59586	0.279	0.59604	0.4288		0.59577	0.2992	0.59586	0.4216
0.59639	0.2787	0.59657	0.4288		0.59639	0.2992	0.59639	0.4219
0.59692	0.2787	0.5971	0.4288		0.59692	0.2995	0.59701	0.4213
0.59754	0.279	0.59763	0.4288		0.59745	0.2995	0.59754	0.4213
0.59807	0.2787	0.59825	0.4288		0.59798	0.2985	0.59807	0.4216
0.5986	0.2787	0.59878	0.4288		0.5986	0.2985	0.5986	0.4213
0.59913	0.279	0.59931	0.4288		0.59913	0.2995	0.59922	0.4216
0.59975	0.2787	0.59984	0.4288		0.59966	0.2995	0.59975	0.4216
0.60028	0.2784	0.60046	0.4288		0.60019	0.2992	0.60028	0.4213
0.60081	0.2787	0.60099	0.4288		0.60081	0.2985	0.60081	0.4216
0.60143	0.2787	0.60152	0.4288		0.60134	0.2992	0.60143	0.4213
0.60196	0.2787	0.60205	0.4288		0.60187	0.2992	0.60196	0.4216
0.60249	0.2787	0.60267	0.4288		0.6024	0.2985	0.60249	0.4213
0.60302	0.2784	0.6032	0.4288		0.60302	0.2998	0.60311	0.4213
0.60364	0.2787	0.60373	0.4288		0.60355	0.2992	0.60364	0.4219
0.60417	0.279	0.60435	0.4291		0.60408	0.2985	0.60417	0.4213
0.6047	0.2787	0.60488	0.4288		0.6047	0.2985	0.6047	0.4216
0.60523	0.279	0.60541	0.4288		0.60523	0.2992	0.60532	0.4213
0.60585	0.279	0.60594	0.4288		0.60576	0.2985	0.60585	0.4216
0.60638	0.279	0.60656	0.4288		0.60629	0.2989	0.60638	0.4213
0.60691	0.279	0.60709	0.4288		0.60691	0.2985	0.60691	0.4219
0.60744	0.279	0.60762	0.4288		0.60744	0.2985	0.60753	0.4216
0.60806	0.279	0.60815	0.4288		0.60797	0.2985	0.60806	0.4213
0.60859	0.2787	0.60877	0.4288		0.6085	0.2992	0.60859	0.4213
0.60912	0.279	0.6093	0.4288		0.60912	0.2992	0.60912	0.4216
0.60965	0.279	0.60983	0.4288		0.60965	0.2989	0.60974	0.4216
0.61027	0.279	0.61036	0.4288		0.61018	0.2985	0.61027	0.4219
0.6108	0.279	0.61098	0.4291		0.61071	0.2985	0.6108	0.4219
0.61133	0.2787	0.61151	0.4288		0.61133	0.2995	0.61133	0.4219
0.61195	0.279	0.61204	0.4291		0.61186	0.2995	0.61195	0.4216
0.61248	0.2793	0.61257	0.4291		0.61239	0.2992	0.61248	0.4219
0.61301	0.279	0.61319	0.4288		0.61292	0.2985	0.61301	0.4213
0.61354	0.279	0.61372	0.4294		0.61354	0.2985	0.61363	0.4222
0.61416	0.279	0.61425	0.4294		0.61407	0.2989	0.61416	0.4216
0.61469	0.2787	0.61487	0.4291		0.6146	0.2985	0.61469	0.4222
0.61522	0.2787	0.6154	0.4294		0.61522	0.2998	0.61522	0.4219
0.61575	0.279	0.61593	0.4288		0.61575	0.2985	0.61584	0.4213
0.61637	0.2793	0.61646	0.4291		0.61628	0.2998	0.61637	0.4219
0.6169	0.279	0.61708	0.4291		0.61681	0.2998	0.6169	0.4219
0.61743	0.2787	0.61761	0.4291		0.61743	0.2992	0.61743	0.4216
0.61796	0.279	0.61814	0.4294		0.61796	0.2989	0.61805	0.4216
0.61858	0.2787	0.61867	0.4294		0.61849	0.2985	0.61858	0.4219
0.61911	0.279	0.61929	0.4291		0.61902	0.2998	0.61911	0.4219
0.61964	0.279	0.61982	0.4297		0.61964	0.2992	0.61964	0.4219
0.62017	0.2793	0.62035	0.4291		0.62017	0.2985	0.62026	0.4216
0.62079	0.2787	0.62088	0.4297		0.6207	0.2992	0.62079	0.4219
0.62132	0.2793	0.6215	0.4294		0.62123	0.2985	0.62132	0.4216
0.62185	0.2793	0.62203	0.4294		0.62185	0.2985	0.62185	0.4219
0.62247	0.2793	0.62256	0.4297		0.62238	0.2998	0.62247	0.4216
0.623	0.2793	0.62318	0.4297		0.62291	0.2985	0.623	0.4216
0.62353	0.2793	0.62371	0.4297		0.62345	0.2995	0.62353	0.4213
0.62406	0.279	0.62424	0.4297		0.62406	0.2985	0.62415	0.4216
0.62468	0.2793	0.62477	0.4297		0.62459	0.2992	0.62468	0.4222
0.62521	0.279	0.62539	0.4294		0.62513	0.2985	0.62521	0.4219
0.62574	0.2793	0.62592	0.4297		0.62574	0.2995	0.62574	0.4219
0.62627	0.2793	0.62645	0.4294		0.62627	0.2985	0.62636	0.4216
0.62689	0.279	0.62698	0.4297		0.62681	0.2985	0.62689	0.4213
0.62742	0.279	0.6276	0.4297		0.62734	0.2995	0.62742	0.4219
0.62795	0.2793	0.62813	0.4294		0.62795	0.2992	0.62795	0.4219
0.62849	0.2796	0.62866	0.4297		0.62849	0.2992	0.62857	0.4219
0.6291	0.2787	0.62919	0.4297		0.62902	0.2992	0.6291	0.4216
0.62963	0.2793	0.62981	0.4294		0.62955	0.2998	0.62963	0.4219
0.63017	0.2796	0.63034	0.4297		0.63017	0.2992	0.63017	0.4219
0.6307	0.279	0.63087	0.4297		0.6307	0.2985	0.63078	0.4216
0.63131	0.2793	0.6314	0.4297		0.63123	0.2989	0.63131	0.4216
0.63185	0.2796	0.63202	0.4297		0.63176	0.2985	0.63185	0.4216
0.63238	0.2793	0.63255	0.4297		0.63238	0.2992	0.63246	0.4216
0.63291	0.279	0.63308	0.4297		0.63291	0.2985	0.63299	0.4219
0.63353	0.279	0.6337	0.4297		0.63344	0.2985	0.63353	0.4216
0.63406	0.279	0.63423	0.43		0.63406	0.2989	0.63406	0.4219
0.63459	0.279	0.63476	0.4297		0.63459	0.2985	0.63467	0.4219
0.63521	0.279	0.63529	0.4297		0.63512	0.2985	0.63521	0.4219
0.63574	0.279	0.63591	0.4297		0.63565	0.2995	0.63574	0.4219
0.63627	0.2793	0.63644	0.4303		0.63627	0.2995	0.63627	0.4219
0.6368	0.2793	0.63697	0.43		0.6368	0.2995	0.63689	0.4219
0.63742	0.279	0.6375	0.43		0.63733	0.2985	0.63742	0.4219
0.63795	0.279	0.63812	0.43		0.63786	0.2992	0.63795	0.4216
0.63848	0.2793	0.63865	0.4297		0.63848	0.2985	0.63848	0.4222
0.63901	0.279	0.63918	0.4303		0.63901	0.2985	0.6391	0.4219
0.63963	0.279	0.63971	0.43		0.63954	0.2985	0.63963	0.4216
0.64016	0.279	0.64033	0.43		0.64007	0.2992	0.64016	0.4216
0.64069	0.2793	0.64086	0.4303		0.64069	0.2992	0.64069	0.4216
0.64122	0.279	0.64139	0.4297		0.64122	0.2989	0.64131	0.4222
0.64184	0.279	0.64201	0.43		0.64175	0.2985	0.64184	0.4219
0.64237	0.2793	0.64254	0.4303		0.64228	0.2992	0.64237	0.4222
0.6429	0.2793	0.64307	0.43		0.6429	0.2995	0.64299	0.4219
0.64343	0.2793	0.6436	0.4303		0.64343	0.2995	0.64352	0.4216
0.64405	0.279	0.64422	0.43		0.64396	0.2985	0.64405	0.4216
0.64458	0.2793	0.64475	0.43		0.64458	0.2998	0.64458	0.4216
0.64511	0.279	0.64528	0.4297		0.64511	0.2992	0.6452	0.4219
0.64573	0.2796	0.64582	0.4303		0.64564	0.2992	0.64573	0.4219
0.64626	0.279	0.64643	0.43		0.64617	0.2985	0.64626	0.4216
0.64679	0.279	0.64696	0.4303		0.64679	0.2992	0.64679	0.4219
0.64732	0.279	0.6475	0.4303		0.64732	0.2992	0.64741	0.4222
0.64794	0.279	0.64803	0.43		0.64785	0.2992	0.64794	0.4216
0.64847	0.2793	0.64864	0.4303		0.64838	0.2998	0.64847	0.4219
0.649	0.2793	0.64918	0.4303		0.649	0.2985	0.649	0.4216
0.64953	0.2796	0.64971	0.43		0.64953	0.2995	0.64962	0.4216
0.65015	0.2793	0.65032	0.4303		0.65006	0.2982	0.65015	0.4216
0.65068	0.279	0.65086	0.4303		0.65059	0.2995	0.65068	0.4219
0.65121	0.279	0.65139	0.4297		0.65121	0.2985	0.65121	0.4219
0.65174	0.2796	0.65192	0.43		0.65174	0.2992	0.65183	0.4216
0.65236	0.279	0.65254	0.4306		0.65227	0.2985	0.65236	0.4216
0.65289	0.2793	0.65307	0.4306		0.6528	0.2992	0.65289	0.4216
0.65342	0.2793	0.6536	0.43		0.65342	0.2985	0.65351	0.4219
0.65395	0.279	0.65413	0.4306		0.65395	0.2985	0.65404	0.4213
0.65457	0.2793	0.65475	0.4306		0.65448	0.2995	0.65457	0.4216
0.6551	0.279	0.65528	0.4303		0.6551	0.2992	0.6551	0.4216
0.65563	0.279	0.65581	0.4306		0.65563	0.2985	0.65572	0.4216
0.65616	0.279	0.65634	0.4303		0.65616	0.2985	0.65625	0.4219
0.65678	0.279	0.65696	0.4306		0.65669	0.2985	0.65678	0.4219
0.65731	0.2799	0.65749	0.4306		0.65731	0.2992	0.65731	0.4219
0.65784	0.2799	0.65802	0.4306		0.65784	0.2985	0.65793	0.4219
0.65846	0.2799	0.65855	0.4303		0.65837	0.2992	0.65846	0.4222
0.65899	0.279	0.65917	0.4306		0.6589	0.2985	0.65899	0.4219
0.65952	0.2793	0.6597	0.4306		0.65952	0.2995	0.65952	0.4222
0.66005	0.2799	0.66023	0.4306		0.66005	0.2985	0.66014	0.4219
0.66067	0.2793	0.66085	0.4306		0.66058	0.2985	0.66067	0.4219
0.6612	0.279	0.66138	0.4306		0.66111	0.2989	0.6612	0.4216
0.66173	0.2793	0.66191	0.4306		0.66173	0.2985	0.66173	0.4219
0.66226	0.2793	0.66244	0.4306		0.66226	0.2992	0.66235	0.4222
0.66288	0.2793	0.66306	0.4306		0.66279	0.2985	0.66288	0.4219
0.66341	0.2793	0.66359	0.4306		0.66332	0.2995	0.66341	0.4216
0.66394	0.2793	0.66412	0.4303		0.66394	0.2985	0.66394	0.4216
0.66447	0.279	0.66465	0.4303		0.66447	0.2989	0.66456	0.4219
0.66509	0.279	0.66527	0.4306		0.665	0.2992	0.66509	0.4219
0.66562	0.2793	0.6658	0.4303		0.66562	0.2985	0.66562	0.4222
0.66615	0.2799	0.66633	0.4306		0.66615	0.2985	0.66624	0.4222
0.66668	0.2796	0.66686	0.4306		0.66668	0.2992	0.66677	0.4219
0.6673	0.2799	0.66748	0.4306		0.66721	0.2995	0.6673	0.4219
0.66783	0.2796	0.66801	0.4306		0.66783	0.2995	0.66783	0.4219
0.66836	0.2799	0.66854	0.4306		0.66836	0.2992	0.66845	0.4219
0.66889	0.2793	0.66907	0.4306		0.66889	0.2992	0.66898	0.4222
0.66951	0.2799	0.66969	0.4306		0.66942	0.2992	0.66951	0.4222
0.67004	0.2793	0.67022	0.4306		0.67004	0.2995	0.67004	0.4216
0.67057	0.2793	0.67075	0.4306		0.67057	0.2985	0.67066	0.4216
0.67119	0.2793	0.67137	0.4306		0.6711	0.2989	0.67119	0.4219
0.67172	0.2793	0.6719	0.4306		0.67163	0.2985	0.67172	0.4222
0.67225	0.2796	0.67243	0.4306		0.67225	0.2995	0.67225	0.4219
0.67278	0.2793	0.67296	0.4306		0.67278	0.2985	0.67287	0.4219
0.6734	0.2793	0.67358	0.4306		0.67331	0.2985	0.6734	0.4222
0.67393	0.2796	0.67411	0.4309		0.67393	0.2985	0.67393	0.4222
0.67446	0.2796	0.67464	0.4306		0.67446	0.2995	0.67446	0.4226
0.67499	0.2799	0.67517	0.4306		0.67499	0.2992	0.67508	0.4222
0.67561	0.2793	0.67579	0.4306		0.67552	0.2992	0.67561	0.4222
0.67614	0.2803	0.67632	0.4306		0.67614	0.2992	0.67614	0.4219
0.67667	0.2803	0.67685	0.4306		0.67667	0.2985	0.67676	0.4219
0.6772	0.2799	0.67738	0.4306		0.6772	0.2992	0.67729	0.4222
0.67782	0.2793	0.678	0.4309		0.67773	0.2985	0.67782	0.4222
0.67835	0.2799	0.67853	0.4309		0.67835	0.2992	0.67835	0.4222
0.67888	0.2796	0.67906	0.4309		0.67888	0.2985	0.67897	0.4222
0.67941	0.2803	0.67959	0.4306		0.67941	0.2992	0.6795	0.4219
0.68003	0.2803	0.68021	0.4306		0.67995	0.2985	0.68003	0.4222
0.68056	0.2803	0.68074	0.4306		0.68056	0.2998	0.68056	0.4222
0.68109	0.2796	0.68127	0.4309		0.68109	0.2995	0.68118	0.4219
0.68171	0.2803	0.68189	0.4309		0.68163	0.2985	0.68171	0.4216
0.68224	0.2796	0.68242	0.4306		0.68216	0.2985	0.68224	0.4219
0.68286	0.2803	0.68295	0.4306		0.68277	0.2985	0.68277	0.4216
0.68339	0.2799	0.68348	0.4309		0.68331	0.2995	0.68339	0.4222
0.68392	0.2793	0.6841	0.4309		0.68384	0.2998	0.68392	0.4222
0.68445	0.2803	0.68463	0.4306		0.68445	0.2985	0.68445	0.4219
0.68507	0.2796	0.68516	0.4306		0.68499	0.2985	0.68507	0.4222
0.6856	0.2796	0.68569	0.4306		0.68552	0.2992	0.6856	0.4222
0.68613	0.2796	0.68631	0.4309		0.68605	0.2992	0.68613	0.4222
0.68667	0.2803	0.68684	0.4309		0.68667	0.2995	0.68667	0.4216
0.68728	0.2803	0.68737	0.4309		0.6872	0.2998	0.68728	0.4222
0.68781	0.2796	0.6879	0.4312		0.68773	0.2992	0.68781	0.4226
0.68835	0.2803	0.68852	0.4312		0.68826	0.2992	0.68835	0.4222
0.68896	0.2799	0.68905	0.4312		0.68888	0.2992	0.68888	0.4222
0.68949	0.2796	0.68958	0.4312		0.68941	0.2985	0.68949	0.4222
0.69003	0.2803	0.69011	0.4309		0.68994	0.2985	0.69003	0.4222
0.69056	0.2796	0.69073	0.4309		0.69047	0.2995	0.69056	0.4222
0.69117	0.2799	0.69126	0.4306		0.69109	0.2985	0.69109	0.4226
0.69171	0.2796	0.69179	0.4309		0.69162	0.2995	0.69171	0.4222
0.69224	0.2799	0.69241	0.4306		0.69215	0.2995	0.69224	0.4226
0.69277	0.2803	0.69294	0.4309		0.69268	0.2995	0.69277	0.4226
0.69339	0.2799	0.69347	0.4312		0.6933	0.2998	0.6933	0.4226
0.69392	0.2803	0.694	0.4309		0.69383	0.2995	0.69392	0.4226
0.69445	0.2803	0.69462	0.4312		0.69436	0.2998	0.69445	0.4229
0.69498	0.2803	0.69515	0.4309		0.69498	0.2989	0.69498	0.4232
0.6956	0.2803	0.69568	0.4309		0.69551	0.2998	0.6956	0.4222
0.69613	0.2799	0.69621	0.4315		0.69604	0.2985	0.69613	0.4226
0.69666	0.2806	0.69683	0.4309		0.69657	0.2995	0.69666	0.4226
0.69719	0.2799	0.69736	0.4315		0.69719	0.2989	0.69719	0.4232
0.69781	0.2799	0.69789	0.4312		0.69772	0.2995	0.69781	0.4229
0.69834	0.2799	0.69842	0.4306		0.69825	0.2992	0.69834	0.4229
0.69887	0.2806	0.69904	0.4306		0.69878	0.2985	0.69887	0.4229
0.69949	0.2806	0.69957	0.4309		0.6994	0.2985	0.6994	0.4222
0.70002	0.2803	0.7001	0.4312		0.69993	0.2992	0.70002	0.4222
0.70055	0.2803	0.70064	0.4312		0.70046	0.2995	0.70055	0.4222
0.70108	0.2806	0.70125	0.4309		0.70099	0.2995	0.70108	0.4226
0.7017	0.2803	0.70178	0.4315		0.70161	0.2992	0.70161	0.4222
0.70223	0.2806	0.70232	0.4312		0.70214	0.2998	0.70223	0.4222
0.70276	0.2803	0.70285	0.4309		0.70267	0.2985	0.70276	0.4226
0.70329	0.2803	0.70346	0.4312		0.7032	0.2995	0.70329	0.4222
0.70391	0.2806	0.704	0.4309		0.70382	0.2985	0.70382	0.4222
0.70444	0.2803	0.70453	0.4315		0.70435	0.2998	0.70444	0.4226
0.70497	0.2803	0.70514	0.4315		0.70488	0.2998	0.70497	0.4229
0.7055	0.2803	0.70568	0.4315		0.7055	0.2985	0.7055	0.4222
0.70612	0.2806	0.70621	0.4315		0.70603	0.2998	0.70612	0.4222
0.70665	0.2803	0.70674	0.4312		0.70656	0.2995	0.70665	0.4226
0.70718	0.2806	0.70736	0.4312		0.70709	0.2985	0.70718	0.4226
0.70771	0.2806	0.70789	0.4315		0.70771	0.2995	0.70771	0.4226
0.70833	0.2806	0.70842	0.4315		0.70824	0.2995	0.70833	0.4222
0.70886	0.2803	0.70895	0.4315		0.70877	0.2985	0.70886	0.4222
0.70939	0.2806	0.70957	0.4312		0.7093	0.2995	0.70939	0.4226
0.70992	0.2806	0.7101	0.4309		0.70992	0.2995	0.70992	0.4222
0.71054	0.2803	0.71063	0.4312		0.71045	0.2985	0.71054	0.4232
0.71107	0.2806	0.71116	0.4309		0.71098	0.2992	0.71107	0.4226
0.7116	0.2806	0.71178	0.4315		0.71151	0.2985	0.7116	0.4222
0.71222	0.2809	0.71231	0.4315		0.71213	0.2995	0.71213	0.4226
0.71275	0.2806	0.71284	0.4315		0.71266	0.2985	0.71275	0.4226
0.71328	0.2806	0.71337	0.4309		0.71319	0.2995	0.71328	0.4226
0.71381	0.2803	0.71399	0.4309		0.71372	0.2985	0.71381	0.4226
0.71443	0.2806	0.71452	0.4315		0.71434	0.2998	0.71434	0.4226
0.71496	0.2809	0.71505	0.4312		0.71487	0.2992	0.71496	0.4222
0.71549	0.2806	0.71567	0.4315		0.7154	0.2995	0.71549	0.4229
0.71602	0.2809	0.7162	0.4315		0.71602	0.2995	0.71602	0.4222
0.71664	0.2812	0.71673	0.4315		0.71655	0.2992	0.71655	0.4222
0.71717	0.2806	0.71726	0.4315		0.71708	0.2985	0.71717	0.4226
0.7177	0.2809	0.71788	0.4315		0.71761	0.2992	0.7177	0.4222
0.71823	0.2812	0.71841	0.4315		0.71823	0.2985	0.71823	0.4222
0.71885	0.2806	0.71894	0.4315		0.71876	0.2985	0.71885	0.4226
0.71938	0.2806	0.71947	0.4315		0.71929	0.2985	0.71938	0.4226
0.71991	0.2806	0.72009	0.4315		0.71982	0.2992	0.71991	0.4226
0.72044	0.2809	0.72062	0.4315		0.72044	0.2985	0.72044	0.4222
0.72106	0.2809	0.72115	0.4315		0.72097	0.2995	0.72106	0.4222
0.72159	0.2812	0.72168	0.4315		0.7215	0.2985	0.72159	0.4226
0.72212	0.2806	0.7223	0.4315		0.72203	0.2998	0.72212	0.4222
0.72274	0.2806	0.72283	0.4315		0.72265	0.2985	0.72265	0.4222
0.72327	0.2812	0.72336	0.4315		0.72318	0.2985	0.72327	0.4222
0.7238	0.2812	0.72389	0.4315		0.72371	0.2998	0.7238	0.4226
0.72433	0.2809	0.72451	0.4315		0.72424	0.2995	0.72433	0.4226
0.72495	0.2809	0.72504	0.4315		0.72486	0.2998	0.72486	0.4229
0.72548	0.2812	0.72557	0.4319		0.72539	0.2998	0.72548	0.4222
0.72601	0.2806	0.7261	0.4315		0.72592	0.2985	0.72601	0.4229
0.72654	0.2806	0.72672	0.4315		0.72654	0.2985	0.72654	0.4226
0.72716	0.2812	0.72725	0.4315		0.72707	0.2995	0.72716	0.4222
0.72769	0.2806	0.72778	0.4315		0.7276	0.2998	0.72769	0.4222
0.72822	0.2812	0.7284	0.4315		0.72813	0.2995	0.72822	0.4226
0.72875	0.2806	0.72893	0.4319		0.72875	0.2995	0.72875	0.4222
0.72937	0.2806	0.72946	0.4319		0.72928	0.2992	0.72937	0.4222
0.7299	0.2812	0.72999	0.4319		0.72981	0.2985	0.7299	0.4222
0.73043	0.2815	0.73061	0.4322		0.73043	0.2992	0.73043	0.4222
0.73096	0.2812	0.73114	0.4315		0.73096	0.2985	0.73096	0.4226
0.73158	0.2806	0.73167	0.4319		0.73158	0.2985	0.73158	0.4229
0.73211	0.2806	0.7322	0.4315		0.73211	0.2992	0.73211	0.4226
0.73264	0.2806	0.73282	0.4322		0.73264	0.2985	0.73264	0.4226
0.73317	0.2806	0.73335	0.4315		0.73317	0.2985	0.73317	0.4226
0.73379	0.2812	0.73388	0.4315		0.73379	0.2985	0.73379	0.4232
0.73432	0.2806	0.73441	0.4322		0.73432	0.2985	0.73432	0.4229
0.73485	0.2815	0.73503	0.4319		0.73485	0.2985	0.73485	0.4226
0.73547	0.2812	0.73556	0.4322		0.73538	0.2985	0.73538	0.4226
0.736	0.2809	0.73609	0.4325		0.736	0.2992	0.736	0.4229
0.73653	0.2806	0.73662	0.4322		0.73653	0.2985	0.73653	0.4222
0.73706	0.2806	0.73724	0.4315		0.73706	0.2998	0.73706	0.4226
0.73768	0.2815	0.73777	0.4319		0.73759	0.2998	0.73768	0.4229
0.73821	0.2809	0.7383	0.4319		0.73821	0.2998	0.73821	0.4222
0.73874	0.2809	0.73892	0.4315		0.73874	0.2995	0.73874	0.4226
0.73927	0.2809	0.73945	0.4322		0.73927	0.2998	0.73927	0.4229
0.73989	0.2806	0.73998	0.4322		0.73981	0.2992	0.73989	0.4229
0.74042	0.2815	0.74051	0.4319		0.74042	0.2985	0.74042	0.4226
0.74095	0.2809	0.74113	0.4322		0.74095	0.2985	0.74095	0.4226
0.74149	0.2815	0.74166	0.4322		0.74149	0.2985	0.74149	0.4229
0.7421	0.2815	0.74219	0.4319		0.7421	0.2985	0.7421	0.4229
0.74263	0.2806	0.74272	0.4319		0.74263	0.2992	0.74263	0.4229
0.74317	0.2806	0.74334	0.4319		0.74317	0.2989	0.74317	0.4229
0.7437	0.2806	0.74387	0.4322		0.7437	0.2995	0.7437	0.4232
0.74431	0.2815	0.7444	0.4319		0.74431	0.2985	0.74431	0.4232
0.74485	0.2806	0.74493	0.4319		0.74485	0.2985	0.74485	0.4229
0.74538	0.2809	0.74555	0.4319		0.74538	0.2985	0.74538	0.4226
0.74599	0.2818	0.74608	0.4325		0.74591	0.2995	0.74591	0.4229
0.74653	0.2809	0.74661	0.4325		0.74653	0.2992	0.74653	0.4222
0.74706	0.2809	0.74714	0.4319		0.74706	0.2985	0.74706	0.4222
0.74759	0.2806	0.74776	0.4322		0.74759	0.2985	0.74759	0.4229
0.74821	0.2809	0.74829	0.4319		0.74812	0.2985	0.74821	0.4232
0.74874	0.2818	0.74882	0.4319		0.74874	0.2985	0.74874	0.4229
0.74927	0.2815	0.74944	0.4322		0.74927	0.2989	0.74927	0.4229
0.7498	0.2818	0.74997	0.4315		0.7498	0.2985	0.7498	0.4226
0.75042	0.2812	0.7505	0.4322		0.75033	0.2998	0.75042	0.4232
0.75095	0.2809	0.75103	0.4315		0.75095	0.2985	0.75095	0.4232
0.75148	0.2815	0.75165	0.4325		0.75148	0.2985	0.75148	0.4232
0.75201	0.2809	0.75218	0.4319		0.75201	0.2985	0.75201	0.4229
0.75263	0.2815	0.75271	0.4322		0.75263	0.2985	0.75263	0.4232
0.75316	0.2815	0.75324	0.4319		0.75316	0.2998	0.75316	0.4222
0.75369	0.2818	0.75386	0.4322		0.75369	0.2985	0.75369	0.4232
0.75422	0.2818	0.75439	0.4325		0.75422	0.2985	0.75422	0.4232
0.75484	0.2812	0.75492	0.4325		0.75484	0.2995	0.75484	0.4232
0.75537	0.2818	0.75546	0.4322		0.75537	0.2992	0.75537	0.4229
0.7559	0.2818	0.75607	0.4319		0.7559	0.2995	0.7559	0.4229
0.75643	0.2818	0.7566	0.4325		0.75643	0.2985	0.75643	0.4229
0.75705	0.2821	0.75714	0.4322		0.75705	0.2985	0.75705	0.4232
0.75758	0.2818	0.75775	0.4322		0.75758	0.2989	0.75758	0.4232
0.75811	0.2818	0.75828	0.4322		0.75811	0.2992	0.75811	0.4226
0.75873	0.2821	0.75882	0.4322		0.75864	0.2985	0.75873	0.4226
0.75926	0.2812	0.75935	0.4325		0.75926	0.2985	0.75926	0.4229
0.75979	0.2818	0.75996	0.4325		0.75979	0.2985	0.75979	0.4232
0.76032	0.2818	0.7605	0.4319		0.76032	0.2998	0.76032	0.4229
0.76094	0.2815	0.76103	0.4325		0.76085	0.2995	0.76094	0.4229
0.76147	0.2818	0.76156	0.4315		0.76147	0.2998	0.76147	0.4232
0.762	0.2821	0.76218	0.4325		0.762	0.2985	0.762	0.4232
0.76253	0.2815	0.76271	0.4322		0.76253	0.2998	0.76253	0.4229
0.76315	0.2815	0.76324	0.4322		0.76315	0.2985	0.76315	0.4229
0.76368	0.2818	0.76377	0.4322		0.76368	0.2998	0.76368	0.4232
0.76421	0.2815	0.76439	0.4322		0.76421	0.2985	0.76421	0.4222
0.76474	0.2821	0.76492	0.4325		0.76474	0.2998	0.76474	0.4226
0.76536	0.2821	0.76545	0.4325		0.76536	0.2989	0.76536	0.4229
0.76589	0.2818	0.76598	0.4325		0.76589	0.2985	0.76589	0.4229
0.76642	0.2821	0.7666	0.4322		0.76642	0.2992	0.76642	0.4232
0.76695	0.2821	0.76713	0.4322		0.76695	0.2985	0.76695	0.4229
0.76757	0.2818	0.76766	0.4322		0.76757	0.2998	0.76757	0.4232
0.7681	0.2827	0.76828	0.4325		0.7681	0.2985	0.7681	0.4229
0.76863	0.2821	0.76881	0.4325		0.76863	0.2995	0.76863	0.4232
0.76916	0.2827	0.76934	0.4325		0.76916	0.2985	0.76925	0.4232
0.76978	0.2821	0.76987	0.4325		0.76978	0.2995	0.76978	0.4232
0.77031	0.2821	0.77049	0.4325		0.77031	0.2985	0.77031	0.4232
0.77084	0.2821	0.77102	0.4325		0.77084	0.2985	0.77084	0.4232
0.77146	0.2821	0.77155	0.4325		0.77137	0.2985	0.77146	0.4232
0.77199	0.2827	0.77208	0.4325		0.77199	0.2995	0.77199	0.4232
0.77252	0.2821	0.7727	0.4325		0.77252	0.2998	0.77252	0.4232
0.77305	0.2827	0.77323	0.4325		0.77305	0.2998	0.77305	0.4232
0.77367	0.2827	0.77376	0.4325		0.77358	0.2998	0.77367	0.4229
0.7742	0.2827	0.77429	0.4325		0.7742	0.2985	0.7742	0.4232
0.77473	0.2827	0.77491	0.4325		0.77473	0.2985	0.77473	0.4229
0.77526	0.2827	0.77544	0.4325		0.77526	0.2985	0.77526	0.4232
0.77588	0.2827	0.77597	0.4325		0.77588	0.2985	0.77588	0.4232
0.77641	0.2827	0.7765	0.4325		0.77641	0.2985	0.77641	0.4232
0.77694	0.2827	0.77712	0.4325		0.77694	0.2992	0.77694	0.4232
0.77747	0.2821	0.77765	0.4325		0.77747	0.2985	0.77747	0.4232
0.77809	0.2821	0.77818	0.4325		0.77809	0.2995	0.77809	0.4232
0.77862	0.2827	0.7788	0.4325		0.77862	0.2995	0.77862	0.4232
0.77915	0.283	0.77933	0.4325		0.77915	0.2995	0.77915	0.4232
0.77968	0.2821	0.77986	0.4325		0.77968	0.2992	0.77968	0.4232
0.7803	0.2827	0.78039	0.4325		0.7803	0.2985	0.7803	0.4232
0.78083	0.2827	0.78101	0.4325		0.78083	0.2985	0.78083	0.4232
0.78136	0.2827	0.78154	0.4325		0.78136	0.2998	0.78136	0.4229
0.78198	0.283	0.78207	0.4325		0.78189	0.2998	0.78198	0.4232
0.78251	0.2821	0.7826	0.4325		0.78251	0.2998	0.78251	0.4232
0.78304	0.283	0.78322	0.4325		0.78304	0.2989	0.78304	0.4232
0.78357	0.2821	0.78375	0.4325		0.78357	0.2985	0.78357	0.4232
0.78419	0.2827	0.78428	0.4325		0.7841	0.2985	0.78419	0.4232
0.78472	0.2827	0.78481	0.4325		0.78472	0.2985	0.78472	0.4232
0.78525	0.2827	0.78543	0.4325		0.78525	0.2985	0.78525	0.4232
0.78578	0.2834	0.78596	0.4325		0.78578	0.2985	0.78578	0.4232
0.7864	0.2827	0.78649	0.4325		0.7864	0.2998	0.7864	0.4232
0.78693	0.2827	0.78702	0.4325		0.78693	0.2992	0.78693	0.4232
0.78746	0.2827	0.78764	0.4325		0.78746	0.2998	0.78746	0.4229
0.78799	0.2827	0.78817	0.4325		0.78799	0.2989	0.78799	0.4232
0.78861	0.2827	0.7887	0.4325		0.78861	0.2998	0.78861	0.4229
0.78914	0.283	0.78932	0.4325		0.78914	0.2998	0.78914	0.4232
0.78967	0.283	0.78985	0.4325		0.78967	0.2985	0.78967	0.4232
0.7902	0.283	0.79038	0.4325		0.7902	0.2985	0.79029	0.4232
0.79082	0.2827	0.79091	0.4325		0.79082	0.2998	0.79082	0.4232
0.79135	0.2837	0.79153	0.4325		0.79135	0.2985	0.79135	0.4232
0.79188	0.283	0.79206	0.4325		0.79188	0.2998	0.79188	0.4229
0.79241	0.2834	0.79259	0.4325		0.79241	0.2995	0.7925	0.4232
0.79303	0.283	0.79312	0.4325		0.79303	0.2998	0.79303	0.4232
0.79356	0.2837	0.79374	0.4328		0.79356	0.2992	0.79356	0.4229
0.79409	0.283	0.79427	0.4325		0.79409	0.2985	0.79409	0.4232
0.79471	0.2834	0.7948	0.4325		0.79463	0.2985	0.79471	0.4232
0.79524	0.283	0.79533	0.4325		0.79524	0.2998	0.79524	0.4232
0.79577	0.283	0.79595	0.4325		0.79577	0.2995	0.79577	0.4232
0.79631	0.283	0.79648	0.4328		0.79631	0.2985	0.79631	0.4229
0.79692	0.2834	0.79701	0.4325		0.79692	0.2998	0.79692	0.4232
0.79745	0.2834	0.79763	0.4328		0.79745	0.2985	0.79745	0.4232
0.79799	0.283	0.79816	0.4334		0.79799	0.2989	0.79799	0.4232
0.79852	0.284	0.79869	0.4331		0.79852	0.2998	0.79852	0.4232
0.79913	0.283	0.79922	0.4328		0.79913	0.2989	0.79913	0.4232
0.79967	0.2834	0.79984	0.4325		0.79967	0.2985	0.79967	0.4232
0.8002	0.283	0.80037	0.4328		0.8002	0.2995	0.8002	0.4232
0.80073	0.2837	0.8009	0.4325		0.80073	0.2992	0.80081	0.4232
0.80135	0.2837	0.80143	0.4328		0.80135	0.2985	0.80135	0.4232
0.80188	0.2837	0.80205	0.4331		0.80188	0.2985	0.80188	0.4232
0.80241	0.283	0.80258	0.4325		0.80241	0.2995	0.80241	0.4232
0.80294	0.2834	0.80311	0.4328		0.80294	0.2998	0.80303	0.4232
0.80356	0.2834	0.80364	0.4328		0.80356	0.2998	0.80356	0.4232
0.80409	0.2837	0.80426	0.4331		0.80409	0.2985	0.80409	0.4232
0.80462	0.2837	0.80479	0.4331		0.80462	0.2985	0.80462	0.4232
0.80515	0.283	0.80532	0.4331		0.80515	0.2992	0.80524	0.4232
0.80577	0.284	0.80585	0.4331		0.80577	0.2992	0.80577	0.4232
0.8063	0.284	0.80647	0.4328		0.8063	0.2989	0.8063	0.4232
0.80683	0.2837	0.807	0.4328		0.80683	0.2985	0.80683	0.4232
0.80745	0.284	0.80753	0.4328		0.80745	0.2998	0.80745	0.4232
0.80798	0.284	0.80815	0.4334		0.80798	0.2998	0.80798	0.4232
0.80851	0.2837	0.80868	0.4325		0.80851	0.2998	0.80851	0.4232
0.80904	0.2837	0.80921	0.4334		0.80904	0.2989	0.80904	0.4232
0.80966	0.2837	0.80974	0.4328		0.80966	0.2998	0.80966	0.4232
0.81019	0.2837	0.81036	0.4328		0.81019	0.2998	0.81019	0.4232
0.81072	0.2837	0.81089	0.4331		0.81072	0.2998	0.81072	0.4232
0.81125	0.284	0.81142	0.4328		0.81125	0.2995	0.81134	0.4235
0.81187	0.2834	0.81196	0.4328		0.81187	0.2985	0.81187	0.4232
0.8124	0.2834	0.81257	0.4328		0.8124	0.2985	0.8124	0.4232
0.81293	0.284	0.8131	0.4331		0.81293	0.2985	0.81293	0.4232
0.81346	0.2837	0.81364	0.4328		0.81346	0.2989	0.81355	0.4232
0.81408	0.284	0.81417	0.4325		0.81408	0.2985	0.81408	0.4232
0.81461	0.2834	0.81478	0.4328		0.81461	0.2985	0.81461	0.4232
0.81514	0.284	0.81532	0.4328		0.81514	0.2998	0.81514	0.4232
0.81567	0.284	0.81585	0.4334		0.81567	0.2995	0.81576	0.4232
0.81629	0.2837	0.81638	0.4328		0.81629	0.2985	0.81629	0.4232
0.81682	0.2837	0.817	0.4328		0.81682	0.2989	0.81682	0.4232
0.81735	0.284	0.81753	0.4328		0.81735	0.2995	0.81735	0.4232
0.81788	0.2837	0.81806	0.4334		0.81797	0.2998	0.81797	0.4232
0.8185	0.2837	0.81868	0.4331		0.8185	0.2985	0.8185	0.4232
0.81903	0.2837	0.81921	0.4334		0.81903	0.2985	0.81903	0.4232
0.81956	0.284	0.81974	0.4331		0.81956	0.2989	0.81956	0.4232
0.82018	0.284	0.82027	0.4334		0.82018	0.2985	0.82018	0.4232
0.82071	0.2837	0.82089	0.4331		0.82071	0.2995	0.82071	0.4232
0.82124	0.2837	0.82142	0.4331		0.82124	0.2998	0.82124	0.4232
0.82177	0.284	0.82195	0.4331		0.82177	0.2995	0.82177	0.4232
0.82239	0.284	0.82248	0.4331		0.82239	0.2992	0.82239	0.4232
0.82292	0.2837	0.8231	0.4331		0.82292	0.2995	0.82292	0.4232
0.82345	0.284	0.82363	0.4328		0.82345	0.2989	0.82345	0.4235
0.82398	0.284	0.82416	0.4331		0.82398	0.2995	0.82407	0.4232
0.8246	0.2837	0.82469	0.4334		0.8246	0.2985	0.8246	0.4232
0.82513	0.284	0.82531	0.4328		0.82513	0.2998	0.82513	0.4238
0.82566	0.2837	0.82584	0.4334		0.82566	0.2998	0.82566	0.4232
0.82619	0.2837	0.82637	0.4328		0.82619	0.2985	0.82628	0.4235
0.82681	0.284	0.8269	0.4325		0.82681	0.2989	0.82681	0.4232
0.82734	0.284	0.82752	0.4328		0.82734	0.2989	0.82734	0.4232
0.82787	0.284	0.82805	0.4331		0.82787	0.2995	0.82787	0.4232
0.8284	0.284	0.82858	0.4331		0.82849	0.2989	0.82849	0.4232
0.82902	0.284	0.8292	0.4331		0.82902	0.2985	0.82902	0.4232
0.82955	0.284	0.82973	0.4325		0.82955	0.2992	0.82955	0.4232
0.83008	0.284	0.83026	0.4331		0.83008	0.3001	0.83008	0.4232
0.83061	0.284	0.83079	0.4334		0.8307	0.2998	0.8307	0.4232
0.83123	0.284	0.83141	0.4331		0.83123	0.2989	0.83123	0.4235
0.83176	0.2837	0.83194	0.4325		0.83176	0.2985	0.83176	0.4232
0.83229	0.284	0.83247	0.4328		0.83229	0.2995	0.83229	0.4235
0.83291	0.284	0.833	0.4331		0.83291	0.2985	0.83291	0.4232
0.83344	0.284	0.83362	0.4334		0.83344	0.2989	0.83344	0.4232
0.83397	0.284	0.83415	0.4331		0.83397	0.2989	0.83397	0.4232
0.8345	0.2843	0.83468	0.4325		0.8345	0.2998	0.83459	0.4241
0.83512	0.284	0.83521	0.4334		0.83512	0.2985	0.83512	0.4235
0.83565	0.284	0.83583	0.4328		0.83565	0.2998	0.83565	0.4235
0.83618	0.2837	0.83636	0.4328		0.83618	0.2989	0.83618	0.4232
0.83671	0.284	0.83689	0.4328		0.83671	0.2995	0.8368	0.4235
0.83733	0.284	0.83742	0.4331		0.83733	0.2989	0.83733	0.4232
0.83786	0.2837	0.83804	0.4328		0.83786	0.2985	0.83786	0.4235
0.83839	0.284	0.83857	0.4331		0.83839	0.2998	0.83839	0.4235
0.83892	0.284	0.8391	0.4325		0.83901	0.2998	0.83901	0.4232
0.83954	0.284	0.83963	0.4331		0.83954	0.2998	0.83954	0.4232
0.84007	0.2837	0.84025	0.4331		0.84007	0.2995	0.84007	0.4232
0.8406	0.2837	0.84078	0.4328		0.8406	0.2998	0.8406	0.4232
0.84113	0.2837	0.84131	0.4331		0.84122	0.2998	0.84122	0.4232
0.84175	0.284	0.84193	0.4328		0.84175	0.2989	0.84175	0.4232
0.84228	0.2837	0.84246	0.4331		0.84228	0.2989	0.84228	0.4232
0.84281	0.284	0.84299	0.4328		0.84281	0.2989	0.84281	0.4235
0.84343	0.284	0.84352	0.4331		0.84343	0.2998	0.84343	0.4235
0.84396	0.284	0.84414	0.4334		0.84396	0.2998	0.84396	0.4238
0.84449	0.284	0.84467	0.4328		0.84449	0.2998	0.84449	0.4235
0.84502	0.284	0.8452	0.4331		0.84502	0.2998	0.84502	0.4238
0.84564	0.284	0.84573	0.4331		0.84564	0.2989	0.84564	0.4238
0.84617	0.2837	0.84635	0.4334		0.84617	0.2998	0.84617	0.4235
0.8467	0.2843	0.84688	0.4331		0.8467	0.2998	0.8467	0.4238
0.84723	0.2843	0.84741	0.4334		0.84723	0.2998	0.84732	0.4235
0.84785	0.284	0.84794	0.4328		0.84785	0.2998	0.84785	0.4241
0.84838	0.284	0.84856	0.4331		0.84838	0.2998	0.84838	0.4238
0.84891	0.2843	0.84909	0.4328		0.84891	0.2998	0.84891	0.4241
0.84945	0.2843	0.84962	0.4331		0.84945	0.2985	0.84953	0.4238
0.85006	0.284	0.85015	0.4334		0.85006	0.2998	0.85006	0.4241
0.85059	0.2843	0.85077	0.4334		0.85059	0.2985	0.85059	0.4235
0.85113	0.284	0.8513	0.4334		0.85113	0.2998	0.85113	0.4241
0.85166	0.284	0.85183	0.4328		0.85174	0.2989	0.85174	0.4238
0.85227	0.284	0.85245	0.4337		0.85227	0.2989	0.85227	0.4241
0.85281	0.2843	0.85298	0.4334		0.85281	0.2998	0.85281	0.4241
0.85334	0.284	0.85351	0.4334		0.85334	0.2989	0.85334	0.4235
0.85387	0.284	0.85404	0.4334		0.85395	0.2985	0.85395	0.4235
0.85449	0.284	0.85466	0.4331		0.85449	0.2989	0.85449	0.4241
0.85502	0.2843	0.85519	0.4331		0.85502	0.2985	0.85502	0.4235
0.85555	0.284	0.85572	0.4328		0.85555	0.2985	0.85555	0.4232
0.85617	0.284	0.85625	0.4334		0.85617	0.2985	0.85617	0.4241
0.8567	0.284	0.85687	0.4334		0.8567	0.2998	0.8567	0.4235
0.85723	0.284	0.8574	0.4331		0.85723	0.2998	0.85723	0.4241
0.85776	0.284	0.85793	0.4334		0.85776	0.2989	0.85785	0.4235
0.85838	0.2843	0.85846	0.4334		0.85838	0.2998	0.85838	0.4235
0.85891	0.284	0.85908	0.4334		0.85891	0.3001	0.85891	0.4238
0.85944	0.2843	0.85961	0.4334		0.85944	0.2989	0.85944	0.4235
0.85997	0.2843	0.86014	0.4334		0.85997	0.2998	0.86006	0.4238
0.86059	0.284	0.86067	0.4334		0.86059	0.2989	0.86059	0.4241
0.86112	0.284	0.86129	0.4334		0.86112	0.2998	0.86112	0.4241
0.86165	0.2843	0.86182	0.4334		0.86165	0.2998	0.86165	0.4241
0.86218	0.284	0.86235	0.4334		0.86227	0.2985	0.86227	0.4238
0.8628	0.2843	0.86297	0.4334		0.8628	0.2989	0.8628	0.4238
0.86333	0.284	0.8635	0.4334		0.86333	0.2989	0.86333	0.4241
0.86386	0.284	0.86403	0.4334		0.86386	0.2985	0.86386	0.4241
0.86439	0.2843	0.86457	0.4334		0.86448	0.2989	0.86448	0.4238
0.86501	0.284	0.86518	0.4334		0.86501	0.2989	0.86501	0.4238
0.86554	0.2843	0.86571	0.4334		0.86554	0.2989	0.86554	0.4241
0.86607	0.2843	0.86624	0.4334		0.86607	0.2989	0.86607	0.4241
0.8666	0.284	0.86678	0.4334		0.86669	0.2989	0.86669	0.4241
0.86722	0.284	0.86739	0.4334		0.86722	0.2998	0.86722	0.4238
0.86775	0.2846	0.86792	0.4334		0.86775	0.2989	0.86775	0.4238
0.86828	0.284	0.86846	0.4334		0.86828	0.2989	0.86837	0.4241
0.8689	0.284	0.86899	0.4334		0.8689	0.2985	0.8689	0.4241
0.86943	0.2843	0.8696	0.4337		0.86943	0.2998	0.86943	0.4241
0.86996	0.2843	0.87014	0.4337		0.86996	0.2989	0.86996	0.4241
0.87049	0.284	0.87067	0.4334		0.87049	0.2998	0.87058	0.4241
0.87111	0.2843	0.8712	0.4334		0.87111	0.2985	0.87111	0.4238
0.87164	0.2843	0.87182	0.434		0.87164	0.3001	0.87164	0.4238
0.87217	0.2846	0.87235	0.4337		0.87217	0.2989	0.87217	0.4238
0.8727	0.2846	0.87288	0.4337		0.8727	0.3001	0.87279	0.4238
0.87332	0.2843	0.8735	0.4337		0.87332	0.2998	0.87332	0.4241
0.87385	0.2843	0.87403	0.4337		0.87385	0.2989	0.87385	0.4238
0.87438	0.2843	0.87456	0.434		0.87438	0.2998	0.87438	0.4241
0.87491	0.2849	0.87509	0.4334		0.875	0.3001	0.875	0.4241
0.87553	0.2843	0.87571	0.4337		0.87553	0.2989	0.87553	0.4238
0.87606	0.2843	0.87624	0.434		0.87606	0.2989	0.87606	0.4241
0.87659	0.2843	0.87677	0.4337		0.87659	0.3001	0.87668	0.4238
0.87712	0.2846	0.8773	0.4334		0.87721	0.2985	0.87721	0.4241
0.87774	0.2846	0.87792	0.4337		0.87774	0.2985	0.87774	0.4238
0.87827	0.2846	0.87845	0.4334		0.87827	0.2989	0.87827	0.4241
0.8788	0.2846	0.87898	0.4334		0.8788	0.2989	0.87889	0.4238
0.87933	0.2846	0.87951	0.434		0.87942	0.2989	0.87942	0.4241
0.87995	0.2843	0.88013	0.4337		0.87995	0.2989	0.87995	0.4241
0.88048	0.2849	0.88066	0.434		0.88048	0.2998	0.88048	0.4241
0.88101	0.2846	0.88119	0.4343		0.88101	0.2998	0.8811	0.4241
0.88163	0.2846	0.88172	0.434		0.88163	0.2998	0.88163	0.4241
0.88216	0.2846	0.88234	0.4343		0.88216	0.2998	0.88216	0.4241
0.88269	0.2846	0.88287	0.434		0.88269	0.2998	0.88269	0.4241
0.88322	0.2846	0.8834	0.4337		0.88322	0.2998	0.88331	0.4244
0.88384	0.2843	0.88402	0.4337		0.88384	0.3001	0.88384	0.4241
0.88437	0.2849	0.88455	0.434		0.88437	0.2989	0.88437	0.4241
0.8849	0.2849	0.88508	0.4337		0.8849	0.2989	0.8849	0.4241
0.88543	0.2849	0.88561	0.4337		0.88552	0.2998	0.88552	0.4241
0.88605	0.2849	0.88623	0.4343		0.88605	0.2998	0.88605	0.4241
0.88658	0.2849	0.88676	0.4343		0.88658	0.2998	0.88658	0.4241
0.88711	0.2846	0.88729	0.4343		0.88711	0.2998	0.8872	0.4241
0.88764	0.2852	0.88782	0.4343		0.88773	0.2998	0.88773	0.4244
0.88826	0.2846	0.88844	0.434		0.88826	0.2989	0.88826	0.4241
0.88879	0.2846	0.88897	0.4343		0.88879	0.2998	0.88879	0.4241
0.88932	0.2846	0.8895	0.4343		0.88932	0.2998	0.88941	0.4241
0.88985	0.2849	0.89003	0.434		0.88994	0.2989	0.88994	0.4244
0.89047	0.2852	0.89065	0.4343		0.89047	0.2989	0.89047	0.4241
0.891	0.2849	0.89118	0.434		0.891	0.2989	0.891	0.4241
0.89153	0.2849	0.89171	0.4343		0.89153	0.2989	0.89162	0.4241
0.89206	0.2852	0.89224	0.4343		0.89215	0.2998	0.89215	0.4241
0.89268	0.2846	0.89286	0.4343		0.89268	0.2989	0.89268	0.4241
0.89321	0.2852	0.89339	0.4343		0.89321	0.2998	0.89321	0.4241
0.89374	0.2852	0.89392	0.4343		0.89374	0.2998	0.89383	0.4241
0.89436	0.2852	0.89454	0.4343		0.89436	0.2989	0.89436	0.4241
0.89489	0.2852	0.89507	0.4343		0.89489	0.2998	0.89489	0.4241
0.89542	0.2846	0.8956	0.4343		0.89542	0.2998	0.89542	0.4241
0.89595	0.2846	0.89613	0.4343		0.89595	0.2989	0.89604	0.4241
0.89657	0.2849	0.89675	0.4343		0.89657	0.2998	0.89657	0.4241
0.8971	0.2852	0.89728	0.4343		0.8971	0.2998	0.8971	0.4241
0.89763	0.2849	0.89781	0.4343		0.89763	0.2985	0.89772	0.4241
0.89816	0.2846	0.89834	0.4343		0.89825	0.2989	0.89825	0.4241
0.89878	0.2849	0.89896	0.4343		0.89878	0.2989	0.89878	0.4244
0.89931	0.2849	0.89949	0.4343		0.89931	0.2998	0.89931	0.4244
0.89984	0.2849	0.90002	0.4343		0.89984	0.2989	0.89993	0.4241
0.90037	0.2855	0.90055	0.4343		0.90046	0.2998	0.90046	0.4241
0.90099	0.2849	0.90117	0.4343		0.90099	0.2998	0.90099	0.4241
0.90152	0.2855	0.9017	0.4343		0.90152	0.2989	0.90152	0.4241
0.90205	0.2852	0.90223	0.4346		0.90205	0.2998	0.90214	0.4241
0.90259	0.2849	0.90276	0.4343		0.90267	0.2998	0.90267	0.4247
0.9032	0.2855	0.90338	0.4343		0.9032	0.2998	0.9032	0.4241
0.90373	0.2855	0.90391	0.4343		0.90373	0.2989	0.90373	0.4241
0.90427	0.2852	0.90444	0.4343		0.90427	0.2989	0.90435	0.4244
0.90488	0.2855	0.90497	0.4343		0.90488	0.2989	0.90488	0.4241
0.90541	0.2855	0.90559	0.4343		0.90541	0.2989	0.90541	0.4244
0.90595	0.2852	0.90612	0.4343		0.90595	0.2989	0.90595	0.4241
0.90648	0.2855	0.90665	0.4343		0.90648	0.2989	0.90656	0.4244
0.90709	0.2855	0.90727	0.4346		0.90709	0.2998	0.90709	0.4244
0.90763	0.2852	0.9078	0.4346		0.90763	0.2989	0.90763	0.4241
0.90816	0.2858	0.90833	0.4343		0.90816	0.2998	0.90824	0.4238
0.90869	0.2855	0.90886	0.4346		0.90869	0.2998	0.90877	0.4241
0.90931	0.2855	0.90948	0.4343		0.90931	0.2989	0.90931	0.4238
0.90984	0.2852	0.91001	0.4343		0.90984	0.2989	0.90984	0.4241
0.91037	0.2855	0.91054	0.435		0.91037	0.3001	0.91045	0.4241
0.9109	0.2852	0.91107	0.4343		0.91099	0.2998	0.91099	0.4244
0.91152	0.2855	0.91169	0.4343		0.91152	0.2989	0.91152	0.4241
0.91205	0.2852	0.91222	0.4343		0.91205	0.2989	0.91205	0.4247
0.91258	0.2852	0.91275	0.4343		0.91258	0.2998	0.91267	0.4244
0.91311	0.2852	0.91328	0.4343		0.9132	0.2989	0.9132	0.4241
0.91373	0.2852	0.9139	0.4346		0.91373	0.2989	0.91373	0.4241
0.91426	0.2855	0.91443	0.4346		0.91426	0.2998	0.91426	0.4244
0.91479	0.2855	0.91496	0.4343		0.91479	0.2989	0.91488	0.425
0.91532	0.2852	0.91558	0.435		0.91541	0.2989	0.91541	0.4244
0.91594	0.2855	0.91611	0.4343		0.91594	0.3001	0.91594	0.4244
0.91647	0.2855	0.91664	0.4343		0.91647	0.2998	0.91647	0.4244
0.917	0.2858	0.91717	0.4346		0.917	0.2989	0.91709	0.4247
0.91762	0.2858	0.91779	0.4343		0.91762	0.2989	0.91762	0.4244
0.91815	0.2855	0.91832	0.4346		0.91815	0.2989	0.91815	0.4241
0.91868	0.2855	0.91885	0.4343		0.91868	0.2989	0.91877	0.4247
0.91921	0.2855	0.91939	0.435		0.91921	0.2998	0.9193	0.4241
0.91983	0.2855	0.92	0.4343		0.91983	0.2989	0.91983	0.4244
0.92036	0.2855	0.92053	0.4346		0.92036	0.2989	0.92036	0.4244
0.92089	0.2855	0.92107	0.4343		0.92089	0.2989	0.92098	0.4244
0.92142	0.2858	0.9216	0.435		0.92151	0.2989	0.92151	0.4244
0.92204	0.2855	0.92221	0.435		0.92204	0.2989	0.92204	0.4241
0.92257	0.2861	0.92274	0.4346		0.92257	0.2989	0.92257	0.4241
0.9231	0.2855	0.92328	0.435		0.9231	0.3001	0.92319	0.4241
0.92363	0.2858	0.92381	0.435		0.92372	0.2989	0.92372	0.4244
0.92425	0.2861	0.92442	0.4346		0.92425	0.3001	0.92425	0.4244
0.92478	0.2855	0.92496	0.4353		0.92478	0.2989	0.92478	0.4244
0.92531	0.2855	0.92549	0.4346		0.92531	0.2989	0.9254	0.4241
0.92584	0.2855	0.92602	0.4343		0.92593	0.2998	0.92593	0.4241
0.92646	0.2861	0.92664	0.4353		0.92646	0.2998	0.92646	0.4244
0.92699	0.2858	0.92717	0.4353		0.92699	0.2989	0.92699	0.4244
0.92752	0.2861	0.9277	0.435		0.92752	0.2998	0.92761	0.4241
0.92814	0.2858	0.92832	0.4343		0.92814	0.2989	0.92814	0.4241
0.92867	0.2858	0.92885	0.4346		0.92867	0.2989	0.92867	0.4241
0.9292	0.2858	0.92938	0.4346		0.9292	0.2989	0.92929	0.425
0.92973	0.2861	0.92991	0.435		0.92973	0.2998	0.92982	0.4241
0.93035	0.2858	0.93053	0.435		0.93035	0.2989	0.93035	0.4241
0.93088	0.2861	0.93106	0.4353		0.93088	0.2998	0.93088	0.4244
0.93141	0.2858	0.93159	0.4343		0.93141	0.2998	0.9315	0.4244
0.93194	0.2858	0.93212	0.435		0.93194	0.2998	0.93203	0.4241
0.93256	0.2858	0.93274	0.435		0.93256	0.2998	0.93256	0.4247
0.93309	0.2858	0.93327	0.435		0.93309	0.3001	0.93309	0.4241
0.93362	0.2858	0.9338	0.4346		0.93362	0.2989	0.93371	0.425
0.93415	0.2865	0.93433	0.4353		0.93424	0.2998	0.93424	0.4247
0.93477	0.2861	0.93495	0.4353		0.93477	0.2998	0.93477	0.4247
0.9353	0.2865	0.93548	0.4353		0.9353	0.2998	0.9353	0.4244
0.93583	0.2861	0.93601	0.435		0.93583	0.2998	0.93592	0.4244
0.93636	0.2865	0.93654	0.4353		0.93645	0.2998	0.93645	0.4241
0.93698	0.2868	0.93716	0.435		0.93698	0.3004	0.93698	0.4247
0.93751	0.2865	0.93769	0.4353		0.93751	0.2989	0.93751	0.4241
0.93804	0.2865	0.93822	0.4353		0.93804	0.2989	0.93813	0.4244
0.93866	0.2868	0.93884	0.435		0.93866	0.2998	0.93866	0.4241
0.93919	0.2868	0.93937	0.4353		0.93919	0.2998	0.93919	0.4244
0.93972	0.2865	0.9399	0.4353		0.93972	0.2989	0.93981	0.4241
0.94025	0.2871	0.94043	0.4353		0.94025	0.2989	0.94034	0.4244
0.94087	0.2871	0.94105	0.4353		0.94087	0.2989	0.94087	0.4241
0.9414	0.2865	0.94158	0.435		0.9414	0.2989	0.9414	0.4241
0.94193	0.2865	0.94211	0.4353		0.94193	0.3001	0.94202	0.4241
0.94246	0.2865	0.94264	0.4353		0.94246	0.2998	0.94255	0.4241
0.94308	0.2871	0.94326	0.4353		0.94308	0.2989	0.94308	0.4244
0.94361	0.2865	0.94379	0.4353		0.94361	0.2998	0.94361	0.4244
0.94414	0.2865	0.94432	0.4353		0.94414	0.2989	0.94423	0.4241
0.94467	0.2871	0.94485	0.4353		0.94467	0.2989	0.94476	0.4244
0.94529	0.2871	0.94547	0.4353		0.94529	0.2989	0.94529	0.4244
0.94582	0.2868	0.946	0.4353		0.94582	0.2989	0.94582	0.4244
0.94635	0.2865	0.94653	0.4353		0.94635	0.2998	0.94644	0.4244
0.94688	0.2871	0.94706	0.4353		0.94697	0.2998	0.94697	0.4241
0.9475	0.2868	0.94768	0.4353		0.9475	0.2998	0.9475	0.4247
0.94803	0.2868	0.94821	0.4353		0.94803	0.2998	0.94812	0.4241
0.94856	0.2871	0.94874	0.4353		0.94856	0.2989	0.94865	0.4244
0.94918	0.2868	0.94936	0.4353		0.94918	0.2998	0.94918	0.4244
0.94971	0.2865	0.94989	0.4353		0.94971	0.2998	0.94971	0.4244
0.95024	0.2865	0.95042	0.4353		0.95024	0.2985	0.95033	0.4244
0.95077	0.2868	0.95095	0.4353		0.95077	0.2998	0.95086	0.4241
0.95139	0.2865	0.95157	0.4353		0.95139	0.2989	0.95139	0.4244
0.95192	0.2865	0.9521	0.4353		0.95192	0.2989	0.95192	0.4244
0.95245	0.2871	0.95263	0.4353		0.95245	0.2989	0.95254	0.4244
0.95298	0.2868	0.95316	0.4353		0.95298	0.3001	0.95307	0.4241
0.9536	0.2865	0.95378	0.4353		0.9536	0.3001	0.9536	0.4244
0.95413	0.2868	0.95431	0.4353		0.95413	0.2998	0.95413	0.4244
0.95466	0.2865	0.95484	0.4353		0.95466	0.2989	0.95475	0.4244
0.95519	0.2865	0.95537	0.4353		0.95519	0.2989	0.95528	0.4244
0.95581	0.2874	0.95599	0.4353		0.95581	0.2989	0.95581	0.4247
0.95634	0.2874	0.95652	0.4353		0.95634	0.2998	0.95634	0.4244
0.95687	0.2868	0.95705	0.4353		0.95687	0.2998	0.95696	0.4247
0.95749	0.2874	0.95758	0.4353		0.95741	0.2998	0.95749	0.4244
0.95802	0.2871	0.9582	0.4353		0.95802	0.3001	0.95802	0.4244
0.95855	0.2874	0.95873	0.4353		0.95855	0.2992	0.95855	0.4244
0.95909	0.2865	0.95926	0.4353		0.95909	0.2998	0.95917	0.4241
0.9597	0.2871	0.95988	0.4353		0.9597	0.3001	0.9597	0.4244
0.96023	0.2868	0.96041	0.4353		0.96023	0.2989	0.96023	0.4244
0.96077	0.2868	0.96094	0.4353		0.96077	0.2998	0.96085	0.4247
0.9613	0.2871	0.96147	0.4353		0.9613	0.2989	0.96138	0.4244
0.96191	0.2874	0.96209	0.4353		0.96191	0.3001	0.96191	0.4247
0.96245	0.2868	0.96262	0.4353		0.96245	0.2998	0.96245	0.4244
0.96298	0.2868	0.96315	0.4353		0.96298	0.2998	0.96306	0.4247
0.96351	0.2868	0.96368	0.4353		0.96351	0.2989	0.96359	0.4244
0.96413	0.2868	0.9643	0.4353		0.96413	0.2998	0.96413	0.4247
0.96466	0.2871	0.96483	0.4353		0.96466	0.2989	0.96466	0.4244
0.96519	0.2868	0.96536	0.4353		0.96519	0.2998	0.96527	0.4241
0.96581	0.2874	0.96589	0.4353		0.96572	0.2989	0.96581	0.4247
0.96634	0.2868	0.96651	0.4353		0.96634	0.2989	0.96634	0.4244
0.96687	0.2865	0.96704	0.4353		0.96687	0.3001	0.96687	0.4247
0.9674	0.2874	0.96757	0.4353		0.9674	0.3001	0.96749	0.4241
0.96802	0.2874	0.9681	0.4353		0.96793	0.2998	0.96802	0.4247
0.96855	0.2871	0.96872	0.4353		0.96855	0.3001	0.96855	0.4244
0.96908	0.2874	0.96925	0.4353		0.96908	0.2989	0.96908	0.4247
0.96961	0.2874	0.96978	0.4353		0.96961	0.2989	0.9697	0.4247
0.97023	0.2874	0.9704	0.4353		0.97023	0.3001	0.97023	0.425
0.97076	0.2868	0.97093	0.4353		0.97076	0.2998	0.97076	0.4241
0.97129	0.2868	0.97146	0.4353		0.97129	0.3001	0.97138	0.4244
0.97182	0.2868	0.97199	0.4353		0.97182	0.2989	0.97191	0.4247
0.97244	0.2871	0.97261	0.4353		0.97244	0.2998	0.97244	0.4247
0.97297	0.2871	0.97314	0.4353		0.97297	0.3001	0.97297	0.4244
0.9735	0.2871	0.97367	0.4353		0.9735	0.3001	0.97359	0.4247
0.97403	0.2874	0.97421	0.4356		0.97403	0.2998	0.97412	0.4247
0.97465	0.2871	0.97482	0.4353		0.97465	0.3001	0.97465	0.4247
0.97518	0.2874	0.97535	0.4353		0.97518	0.3001	0.97518	0.4247
0.97571	0.2874	0.97589	0.4353		0.97571	0.2989	0.9758	0.4247
0.97633	0.2874	0.97642	0.4353		0.97624	0.2992	0.97633	0.4247
0.97686	0.2868	0.97703	0.4353		0.97686	0.2992	0.97686	0.425
0.97739	0.2871	0.97757	0.4353		0.97739	0.2989	0.97739	0.4247
0.97792	0.2874	0.9781	0.4356		0.97792	0.3001	0.97801	0.4247
0.97854	0.2874	0.97863	0.4356		0.97845	0.3001	0.97854	0.4247
0.97907	0.2871	0.97924	0.4356		0.97907	0.3001	0.97907	0.4244
0.9796	0.2871	0.97978	0.4359		0.9796	0.2989	0.9796	0.425
0.98013	0.2877	0.98031	0.4356		0.98013	0.3001	0.98022	0.425
0.98075	0.2874	0.98092	0.4356		0.98066	0.3001	0.98075	0.4247
0.98128	0.2871	0.98146	0.4356		0.98128	0.2989	0.98128	0.4247
0.98181	0.2871	0.98199	0.4353		0.98181	0.2998	0.9819	0.425
0.98234	0.2871	0.98252	0.4362		0.98234	0.2989	0.98243	0.4247
0.98296	0.2874	0.98314	0.4359		0.98296	0.2989	0.98296	0.425
0.98349	0.2871	0.98367	0.4356		0.98349	0.2998	0.98349	0.425
0.98402	0.2871	0.9842	0.4353		0.98402	0.3001	0.98411	0.4247
0.98464	0.2871	0.98473	0.4359		0.98455	0.2992	0.98464	0.425
0.98517	0.2874	0.98535	0.4353		0.98517	0.2989	0.98517	0.425
0.9857	0.2871	0.98588	0.4359		0.9857	0.2989	0.9857	0.4247
0.98623	0.2871	0.98641	0.4356		0.98623	0.2992	0.98632	0.4247
0.98685	0.2871	0.98694	0.4353		0.98676	0.2992	0.98685	0.4247
0.98738	0.2871	0.98756	0.4359		0.98738	0.3001	0.98738	0.425
0.98791	0.2874	0.98809	0.4353		0.98791	0.2992	0.98791	0.425
0.98844	0.2871	0.98862	0.4359		0.98844	0.2998	0.98853	0.425
0.98906	0.2874	0.98915	0.4362		0.98897	0.2998	0.98906	0.425
0.98959	0.2871	0.98977	0.4359		0.98959	0.2998	0.98959	0.4244
0.99012	0.2874	0.9903	0.4356		0.99012	0.2998	0.99012	0.425
0.99065	0.2874	0.99083	0.4359		0.99065	0.3001	0.99074	0.425
0.99127	0.2877	0.99145	0.4359		0.99118	0.2992	0.99127	0.4247
0.9918	0.2871	0.99198	0.4359		0.9918	0.2998	0.9918	0.425
0.99233	0.2877	0.99251	0.4356		0.99233	0.2998	0.99242	0.425
0.99286	0.2877	0.99304	0.4362		0.99286	0.3001	0.99295	0.425
0.99348	0.2874	0.99366	0.4356		0.99348	0.2989	0.99348	0.425
0.99401	0.2877	0.99419	0.4359		0.99401	0.3001	0.99401	0.4244
0.99454	0.2874	0.99472	0.4359		0.99454	0.2998	0.99463	0.425
0.99516	0.2874	0.99525	0.4359		0.99507	0.3001	0.99516	0.4253
0.99569	0.2874	0.99587	0.4362		0.99569	0.2989	0.99569	0.425
0.99622	0.2877	0.9964	0.4362		0.99622	0.2989	0.99622	0.425
0.99675	0.2874	0.99693	0.4359		0.99675	0.2998	0.99684	0.425
0.99737	0.2877	0.99746	0.4359		0.99728	0.2989	0.99737	0.425
0.9979	0.2871	0.99808	0.4359		0.9979	0.2989	0.9979	0.4253
0.99843	0.2877	0.99861	0.4362		0.99843	0.2998	0.99843	0.425
0.99896	0.288	0.99914	0.4362		0.99896	0.2989	0.99905	0.4253
0.99958	0.2874	0.99967	0.4362		0.99949	0.2998	0.99958	0.425
1.00011	0.2877	1.00029	0.4362		1.00011	0.3001	1.00011	0.425
1.00064	0.2874	1.00082	0.4362		1.00064	0.2992	1.00064	0.425
1.00117	0.2877	1.00135	0.4362		1.00117	0.3001	1.00126	0.425
1.00179	0.2877	1.00197	0.4362		1.0017	0.2989	1.00179	0.425
1.00232	0.2874	1.0025	0.4362		1.00232	0.2998	1.00232	0.425
1.00285	0.2877	1.00303	0.4362		1.00285	0.2998	1.00285	0.4253
1.00338	0.2877	1.00356	0.4362		1.00338	0.3001	1.00347	0.425
1.004	0.2877	1.00418	0.4359		1.00391	0.2992	1.004	0.425
1.00453	0.2877	1.00471	0.4362		1.00453	0.2998	1.00453	0.425
1.00506	0.2874	1.00524	0.4362		1.00506	0.3001	1.00515	0.4253
1.00568	0.2877	1.00577	0.4359		1.00559	0.2998	1.00568	0.425
1.00621	0.2877	1.00639	0.4362		1.00621	0.2992	1.00621	0.425
1.00674	0.2874	1.00692	0.4362		1.00674	0.3001	1.00674	0.4257
1.00727	0.288	1.00745	0.4362		1.00727	0.2989	1.00736	0.4253
1.00789	0.288	1.00798	0.4362		1.0078	0.2989	1.00789	0.4253
1.00842	0.2877	1.0086	0.4362		1.00842	0.2989	1.00842	0.4253
1.00895	0.2877	1.00913	0.4362		1.00895	0.3001	1.00895	0.425
1.00948	0.288	1.00966	0.4362		1.00948	0.3004	1.00957	0.4253
1.0101	0.2877	1.01019	0.4362		1.01001	0.2998	1.0101	0.4253
1.01063	0.288	1.01081	0.4362		1.01063	0.2989	1.01063	0.4253
1.01116	0.2877	1.01134	0.4362		1.01116	0.2989	1.01116	0.426
1.01169	0.2877	1.01187	0.4362		1.01169	0.2998	1.01178	0.4253
1.01231	0.2877	1.01249	0.4362		1.01223	0.2992	1.01231	0.4257
1.01284	0.2883	1.01302	0.4362		1.01284	0.2998	1.01284	0.425
1.01337	0.288	1.01355	0.4362		1.01337	0.2989	1.01346	0.4253
1.01391	0.288	1.01408	0.4362		1.01391	0.3001	1.01399	0.4257
1.01452	0.288	1.0147	0.4362		1.01444	0.2992	1.01452	0.4257
1.01505	0.288	1.01523	0.4362		1.01505	0.3001	1.01505	0.4253
1.01559	0.288	1.01576	0.4362		1.01559	0.2998	1.01567	0.4257
1.0162	0.2883	1.01629	0.4362		1.01612	0.3001	1.0162	0.426
1.01673	0.2877	1.01691	0.4362		1.01665	0.2992	1.01673	0.4253
1.01727	0.288	1.01744	0.4362		1.01727	0.2998	1.01727	0.4253
1.0178	0.288	1.01797	0.4362		1.0178	0.3001	1.01788	0.4257
1.01841	0.288	1.0185	0.4362		1.01833	0.2992	1.01841	0.4253
1.01895	0.288	1.01912	0.4362		1.01895	0.2992	1.01895	0.4253
1.01948	0.288	1.01965	0.4362		1.01948	0.2989	1.01948	0.4257
1.02001	0.2883	1.02018	0.4362		1.02001	0.3001	1.02009	0.4257
1.02063	0.288	1.02071	0.4362		1.02054	0.3001	1.02063	0.426
1.02116	0.288	1.02133	0.4362		1.02116	0.2992	1.02116	0.4257
1.02169	0.2883	1.02186	0.4362		1.02169	0.2998	1.02169	0.426
1.02231	0.2883	1.02239	0.4362		1.02222	0.3001	1.02231	0.426
1.02284	0.288	1.02301	0.4362		1.02275	0.3004	1.02284	0.426
1.02337	0.288	1.02354	0.4362		1.02337	0.2992	1.02337	0.425
1.0239	0.288	1.02407	0.4362		1.0239	0.2989	1.02399	0.4257
1.02452	0.2883	1.0246	0.4362		1.02443	0.2992	1.02452	0.4257
1.02505	0.288	1.02522	0.4362		1.02496	0.2998	1.02505	0.426
1.02558	0.288	1.02575	0.4362		1.02558	0.2998	1.02558	0.4257
1.02611	0.288	1.02628	0.4362		1.02611	0.3001	1.0262	0.426
1.02673	0.2883	1.02681	0.4362		1.02664	0.2992	1.02673	0.426
1.02726	0.2883	1.02743	0.4362		1.02717	0.3001	1.02726	0.4253
1.02779	0.2883	1.02796	0.4362		1.02779	0.3001	1.02779	0.426
1.02832	0.2883	1.02849	0.4362		1.02832	0.2998	1.02841	0.4257
1.02894	0.2883	1.02903	0.4362		1.02885	0.3001	1.02894	0.4257
1.02947	0.2883	1.02964	0.4362		1.02938	0.3001	1.02947	0.426
1.03	0.2883	1.03017	0.4362		1.03	0.2989	1.03	0.4253
1.03053	0.2883	1.03071	0.4362		1.03053	0.3001	1.03062	0.4257
1.03115	0.2883	1.03124	0.4362		1.03106	0.2989	1.03115	0.4257
1.03168	0.288	1.03185	0.4362		1.03168	0.2992	1.03168	0.4257
1.03221	0.288	1.03239	0.4362		1.03221	0.3004	1.03221	0.4257
1.03283	0.2883	1.03292	0.4362		1.03274	0.3001	1.03283	0.426
1.03336	0.2883	1.03353	0.4362		1.03327	0.2995	1.03336	0.426
1.03389	0.2886	1.03407	0.4362		1.03389	0.3001	1.03389	0.426
1.03442	0.288	1.0346	0.4362		1.03442	0.2992	1.03451	0.426
1.03504	0.288	1.03513	0.4362		1.03495	0.2992	1.03504	0.426
1.03557	0.288	1.03575	0.4362		1.03548	0.2992	1.03557	0.426
1.0361	0.288	1.03628	0.4362		1.0361	0.3001	1.0361	0.4263
1.03663	0.288	1.03681	0.4362		1.03663	0.2992	1.03672	0.426
1.03725	0.288	1.03734	0.4362		1.03716	0.3004	1.03725	0.426
1.03778	0.288	1.03796	0.4362		1.03769	0.3001	1.03778	0.426
1.03831	0.2883	1.03849	0.4362		1.03831	0.3004	1.03831	0.426
1.03884	0.2883	1.03902	0.4362		1.03884	0.2989	1.03893	0.4253
1.03946	0.2883	1.03955	0.4362		1.03937	0.2992	1.03946	0.4263
1.03999	0.2883	1.04017	0.4362		1.0399	0.2992	1.03999	0.426
1.04052	0.288	1.0407	0.4362		1.04052	0.3001	1.04052	0.4263
1.04114	0.288	1.04123	0.4362		1.04105	0.3004	1.04114	0.4257
1.04167	0.2883	1.04176	0.4362		1.04158	0.2995	1.04167	0.426
1.0422	0.288	1.04238	0.4362		1.04211	0.2995	1.0422	0.426
1.04273	0.2883	1.04291	0.4362		1.04273	0.2992	1.04273	0.426
1.04335	0.2883	1.04344	0.4362		1.04326	0.2992	1.04335	0.426
1.04388	0.2883	1.04397	0.4362		1.04379	0.2992	1.04388	0.4263
1.04441	0.288	1.04459	0.4362		1.04441	0.3001	1.04441	0.4269
1.04494	0.2886	1.04512	0.4362		1.04494	0.3001	1.04503	0.426
1.04556	0.2886	1.04565	0.4362		1.04547	0.2992	1.04556	0.426
1.04609	0.2883	1.04627	0.4362		1.046	0.3001	1.04609	0.426
1.04662	0.2883	1.0468	0.4362		1.04662	0.2992	1.04662	0.426
1.04715	0.2886	1.04733	0.4362		1.04715	0.2992	1.04724	0.4263
1.04777	0.2883	1.04786	0.4362		1.04768	0.3004	1.04777	0.426
1.0483	0.2883	1.04848	0.4362		1.04821	0.2992	1.0483	0.4263
1.04883	0.2883	1.04901	0.4362		1.04883	0.2992	1.04883	0.426
1.04936	0.2883	1.04954	0.4362		1.04936	0.2998	1.04945	0.426
1.04998	0.288	1.05007	0.4362		1.04989	0.2992	1.04998	0.4263
1.05051	0.2883	1.05069	0.4362		1.05042	0.2995	1.05051	0.426
1.05104	0.2886	1.05122	0.4362		1.05104	0.2992	1.05104	0.4266
1.05166	0.2883	1.05175	0.4362		1.05157	0.3001	1.05166	0.4266
1.05219	0.2886	1.05228	0.4362		1.0521	0.3001	1.05219	0.4263
1.05272	0.2883	1.0529	0.4362		1.05263	0.2992	1.05272	0.4263
1.05325	0.2883	1.05343	0.4362		1.05325	0.2989	1.05325	0.4263
1.05387	0.2883	1.05396	0.4362		1.05378	0.3004	1.05387	0.4263
1.0544	0.2886	1.05449	0.4362		1.05431	0.2998	1.0544	0.4263
1.05493	0.2886	1.05511	0.4362		1.05493	0.2992	1.05493	0.4263
1.05546	0.2883	1.05564	0.4362		1.05546	0.2998	1.05555	0.426
1.05608	0.2883	1.05617	0.4362		1.05599	0.3001	1.05608	0.426
1.05661	0.2886	1.05679	0.4362		1.05652	0.2995	1.05661	0.4266
1.05714	0.2883	1.05732	0.4362		1.05714	0.3004	1.05714	0.4263
1.05767	0.288	1.05785	0.4362		1.05767	0.3004	1.05776	0.426
1.05829	0.2883	1.05838	0.4362		1.0582	0.2995	1.05829	0.426
1.05882	0.2883	1.059	0.4362		1.05873	0.2989	1.05882	0.4263
1.05935	0.2883	1.05953	0.4362		1.05935	0.3001	1.05935	0.4263
1.05988	0.2886	1.06006	0.4362		1.05988	0.2989	1.05997	0.4266
1.0605	0.2883	1.06059	0.4362		1.06041	0.2992	1.0605	0.4266
1.06103	0.2886	1.06121	0.4362		1.06094	0.2992	1.06103	0.4269
1.06156	0.2883	1.06174	0.4362		1.06156	0.2992	1.06156	0.4266
1.06209	0.2883	1.06227	0.4362		1.06209	0.2995	1.06218	0.4266
1.06271	0.2883	1.0628	0.4362		1.06262	0.2989	1.06271	0.4269
1.06324	0.2886	1.06342	0.4362		1.06316	0.2992	1.06324	0.426
1.06377	0.2883	1.06395	0.4362		1.06377	0.3004	1.06377	0.4266
1.06439	0.2883	1.06448	0.4362		1.0643	0.2989	1.06439	0.426
1.06492	0.2883	1.06501	0.4365		1.06483	0.3004	1.06492	0.4263
1.06545	0.2883	1.06563	0.4365		1.06537	0.3004	1.06545	0.4266
1.06598	0.2883	1.06616	0.4362		1.06598	0.2992	1.06598	0.4266
1.0666	0.2883	1.06669	0.4365		1.06651	0.3004	1.0666	0.426
1.06713	0.2886	1.06731	0.4362		1.06705	0.3004	1.06713	0.4263
1.06766	0.2883	1.06784	0.4362		1.06766	0.2992	1.06766	0.4269
1.06819	0.2883	1.06837	0.4362		1.06819	0.3004	1.06828	0.4266
1.06881	0.2886	1.0689	0.4362		1.06873	0.2995	1.06881	0.4269
1.06934	0.2883	1.06952	0.4362		1.06926	0.2995	1.06934	0.4263
1.06987	0.2886	1.07005	0.4365		1.06987	0.3004	1.06987	0.4266
1.07041	0.2883	1.07058	0.4362		1.07041	0.2992	1.07049	0.4266
1.07102	0.2883	1.07111	0.4362		1.07094	0.2989	1.07102	0.4266
1.07155	0.2886	1.07173	0.4362		1.07147	0.2995	1.07155	0.4263
1.07209	0.2886	1.07226	0.4365		1.07209	0.3004	1.07209	0.4263
1.07262	0.2886	1.07279	0.4362		1.07262	0.3004	1.0727	0.4269
1.07323	0.2883	1.07332	0.4362		1.07315	0.3001	1.07323	0.4263
1.07377	0.2886	1.07394	0.4362		1.07368	0.2992	1.07377	0.426
1.0743	0.2886	1.07447	0.4362		1.0743	0.2995	1.0743	0.4263
1.07491	0.2886	1.075	0.4365		1.07483	0.3004	1.07491	0.4266
1.07545	0.2883	1.07553	0.4362		1.07536	0.2995	1.07545	0.4266
1.07598	0.2886	1.07615	0.4362		1.07589	0.3001	1.07598	0.4269
1.07651	0.2886	1.07668	0.4362		1.07651	0.2992	1.07651	0.4263
1.07713	0.2883	1.07721	0.4365		1.07704	0.2998	1.07713	0.4269
1.07766	0.2886	1.07783	0.4362		1.07757	0.2992	1.07766	0.4269
1.07819	0.2883	1.07836	0.4362		1.0781	0.2995	1.07819	0.4269
1.07872	0.2886	1.07889	0.4365		1.07872	0.3001	1.07881	0.4266
1.07934	0.2886	1.07942	0.4365		1.07925	0.2995	1.07934	0.4269
1.07987	0.2883	1.08004	0.4365		1.07978	0.3004	1.07987	0.4269
1.0804	0.2883	1.08057	0.4365		1.0804	0.3004	1.0804	0.4263
1.08093	0.2883	1.0811	0.4365		1.08093	0.3004	1.08102	0.4266
1.08155	0.2883	1.08163	0.4365		1.08146	0.2992	1.08155	0.4263
1.08208	0.2883	1.08225	0.4368		1.08199	0.3004	1.08208	0.4269
1.08261	0.2883	1.08278	0.4368		1.08261	0.3001	1.08261	0.4269
1.08314	0.2889	1.08331	0.4368		1.08314	0.2995	1.08323	0.4266
1.08376	0.2886	1.08385	0.4362		1.08367	0.3001	1.08376	0.4269
1.08429	0.2886	1.08446	0.4362		1.0842	0.2992	1.08429	0.4269
1.08482	0.2886	1.08499	0.4371		1.08482	0.2995	1.08482	0.4269
1.08544	0.2889	1.08553	0.4368		1.08535	0.3001	1.08544	0.4266
1.08597	0.2886	1.08614	0.4362		1.08588	0.2992	1.08597	0.4269
1.0865	0.2889	1.08667	0.4368		1.08641	0.2995	1.0865	0.4266
1.08703	0.2886	1.08721	0.4365		1.08703	0.2992	1.08703	0.4266
1.08765	0.2886	1.08774	0.4371		1.08756	0.3001	1.08765	0.4266
1.08818	0.2889	1.08835	0.4371		1.08809	0.3004	1.08818	0.4269
1.08871	0.2886	1.08889	0.4368		1.08862	0.2989	1.08871	0.4266
1.08924	0.2889	1.08942	0.4365		1.08924	0.3001	1.08933	0.4266
1.08986	0.2889	1.08995	0.4365		1.08977	0.3004	1.08986	0.4266
1.09039	0.2886	1.09057	0.4362		1.0903	0.2995	1.09039	0.4269
1.09092	0.2886	1.0911	0.4371		1.09092	0.2992	1.09092	0.4269
1.09145	0.2886	1.09163	0.4368		1.09145	0.3001	1.09154	0.4269
1.09207	0.2889	1.09216	0.4368		1.09198	0.2992	1.09207	0.4269
1.0926	0.2886	1.09278	0.4368		1.09251	0.2995	1.0926	0.4269
1.09313	0.2889	1.09331	0.4371		1.09313	0.2998	1.09313	0.4269
1.09366	0.2889	1.09384	0.4368		1.09366	0.3004	1.09375	0.4266
1.09428	0.2886	1.09437	0.4371		1.09419	0.2995	1.09428	0.4269
1.09481	0.2886	1.09499	0.4368		1.09472	0.2995	1.09481	0.4266
1.09534	0.2889	1.09552	0.4368		1.09534	0.2995	1.09534	0.4266
1.09587	0.2886	1.09605	0.4371		1.09587	0.2992	1.09596	0.4266
1.09649	0.2892	1.09667	0.4371		1.0964	0.3001	1.09649	0.4269
1.09702	0.2892	1.0972	0.4365		1.09693	0.3001	1.09702	0.4269
1.09755	0.2899	1.09773	0.4368		1.09755	0.3004	1.09755	0.4269
1.09817	0.2892	1.09826	0.4371		1.09808	0.3004	1.09817	0.4269
1.0987	0.2886	1.09888	0.4371		1.09861	0.3001	1.0987	0.4269
1.09923	0.2892	1.09941	0.4368		1.09914	0.3004	1.09923	0.4269
1.09976	0.2896	1.09994	0.4365		1.09976	0.2995	1.09985	0.4269
1.10038	0.2889	1.10047	0.4371		1.10029	0.2992	1.10038	0.4269
1.10091	0.2889	1.10109	0.4368		1.10082	0.2995	1.10091	0.4269
1.10144	0.2889	1.10162	0.4365		1.10135	0.3004	1.10144	0.4269
1.10197	0.2889	1.10215	0.4371		1.10197	0.2995	1.10206	0.4269
1.10259	0.2889	1.10268	0.4368		1.1025	0.2995	1.10259	0.4269
1.10312	0.2892	1.1033	0.4371		1.10303	0.2989	1.10312	0.4269
1.10365	0.2889	1.10383	0.4365		1.10365	0.3001	1.10365	0.4272
1.10418	0.2886	1.10436	0.4368		1.10418	0.3001	1.10427	0.4269
1.1048	0.2896	1.10489	0.4368		1.10471	0.3004	1.1048	0.4269
1.10533	0.2896	1.10551	0.4368		1.10524	0.3004	1.10533	0.4269
[truncated: 1,604 more rows]

## Sheet: S4 C Al CapCE
Cycle Number	Charge Areal Capacity	Discharge Areal Capacity	CE
	(mAh/cm2)	(mAh/cm2)	(%)
1	1.81419	2.00544	90.4634
2	1.9508	2.00588	97.2538
3	1.90332	1.99854	95.2352
4	1.94885	1.99943	97.4705
5	1.94487	1.99854	97.3145
6	1.94434	1.99846	97.2923
7	1.94814	1.99899	97.4566
8	1.95239	1.99969	97.6344
9	1.9569	1.99961	97.8642
10	1.9607	1.9989	98.0891
11	1.95407	1.9989	97.7573
12	1.9592	1.99969	97.9749
13	1.95867	1.99969	97.9484
14	1.95893	1.99978	97.9573
15	1.95761	1.99978	97.891
16	1.95097	1.99961	97.568
17	1.94708	1.99961	97.3734
18	1.93753	1.99969	96.8916
19	1.92799	1.99978	96.4098
20	1.91499	2.00005	95.7471
21	1.89898	1.99996	94.9511
22	1.879	2.00005	93.9478
23	1.85884	2.00005	92.9399
24	1.83214	2.00005	91.6048
25	1.81817	1.99996	90.9103
26	1.8126	1.99987	90.6358
27	1.80482	1.99996	90.2427
28	1.80084	2.00014	90.0358
29	1.80119	1.99961	90.0774
30	1.78872	1.99961	89.4539
31	1.78908	1.99934	89.4835
32	1.78952	1.99969	89.4897
33	1.7874	1.99996	89.3718
34	1.78068	1.99987	89.0397
35	1.79058	1.99934	89.5586
36	1.78828	1.99969	89.4278
37	1.79766	1.99943	89.9085
38	1.80155	1.99943	90.103
39	1.80941	1.99952	90.4926
40	1.80897	1.99969	90.4625
41	1.80057	1.99978	90.0385
42	1.7782	1.99952	88.9316
43	1.82595	1.99969	91.3115
44	1.79385	2.00005	89.6905
45	1.80163	1.99996	90.0836
46	1.77608	2.00005	88.802
47	1.76193	1.99925	88.1297
48	1.76954	1.99881	88.5296
49	1.78448	1.99872	89.2811
50	1.79651	1.99969	89.8391
51	1.78271	1.99996	89.1375
52	1.76361	2.00005	88.1786
53	1.85645	1.99987	92.8287
54	1.81879	1.99961	90.9573
55	1.75274	1.99952	87.6581
56	1.84858	1.99881	92.4843
57	1.73284	1.99907	86.6823
58	1.77953	1.99961	88.994
59	1.68952	1.99952	84.4963
60	1.58262	1.79217	88.3073
61	1.34601	1.64027	82.0603
62	1.12699	1.37315	82.0734
63	0.05747	0.08771	65.5242
64	0.04165	0.04748	87.7095
65	0.03086	0.02608	118.305
66	0.00699	0.00557	125.397
67	0.00884	0.00504	175.439
68	0.00778	0.00309	251.429
69	0.00336	0.00168	200
70	0.00309	0.00141	218.75
71	0.00248	0.00141	175
72	0.00221	0.00115	192.308
73	0.00195	0.00115	169.231
74	0.00274	0.00141	193.75
75	0.00248	0.00115	215.385
76	0.00221	0.00141	156.25
77	0.00195	0.00115	169.231
78	0.00221	0.00115	192.308
79	0.00195	0.00115	169.231
80	0.00195	0.00141	137.5
81	0.00168	0.00115	146.154
82	0.00195	0.00115	169.231
83	0.00168	0.000795775	211.111
84	0.00168	0.000795775	211.111
85	0.00195	0.00115	169.231
86	0.00168	0.000795775	211.111
87	0.00168	0.00115	146.154
88	0.00168	0.000795775	211.111
89	0.00141	0.000795775	177.778
90	0.00195	0.000795775	244.444
91	0.00141	0.000795775	177.778
92	0.00141	0.000795775	177.778
93	0.00168	0.000795775	211.111
94	0.00141	0.000795775	177.778
95	0.00141	0.000795775	177.778
96	0.00141	0.00115	123.077
97	0.00141	0.000795775	177.778
98	0.00141	0.000795775	177.778
99	0.00141	0.00115	123.077
--	--	--	--
--	--	--	--
--	--	--	--
--	--	--	--
--	--	--	--
--	--	--	--
--	--	--	--
--	--	--	--
--	--	--	--
--	--	--	--
--	--	--	--
--	--	--	--
--	--	--	--
--	--	--	--
--	--	--	--
--	--	--	--
--	--	--	--
--	--	--	--
--	--	--	--
--	--	--	--
--	--	--	--
--	--	--	--
--	--	--	--
--	--	--	--
--	--	--	--
--	--	--	--
--	--	--	--
--	--	--	--
--	--	--	--
--	--	--	--
--	--	--	--
--	--	--	--
--	--	--	--
--	--	--	--
--	--	--	--
--	--	--	--
--	--	--	--
--	--	--	--
--	--	--	--
--	--	--	--
--	--	--	--
--	--	--	--
--	--	--	--
--	--	--	--
--	--	--	--
--	--	--	--
--	--	--	--
--	--	--	--
--	--	--	--
--	--	--	--
--	--	--	--
--	--	--	--
--	--	--	--
--	--	--	--
--	--	--	--
--	--	--	--
--	--	--	--
--	--	--	--
--	--	--	--
--	--	--	--
--	--	--	--
--	--	--	--
--	--	--	--
--	--	--	--
--	--	--	--
--	--	--	--
--	--	--	--
--	--	--	--
--	--	--	--
--	--	--	--
--	--	--	--
--	--	--	--
--	--	--	--
--	--	--	--
--	--	--	--
--	--	--	--
--	--	--	--
--	--	--	--
--	--	--	--
--	--	--	--
--	--	--	--
--	--	--	--
--	--	--	--
--	--	--	--
--	--	--	--
--	--	--	--
--	--	--	--
--	--	--	--
--	--	--	--
--	--	--	--
--	--	--	--
--	--	--	--
--	--	--	--
--	--	--	--
--	--	--	--
--	--	--	--
--	--	--	--
--	--	--	--
--	--	--

## Sheet: S4 D AlIn CapCE
Cycle Number	Charge Areal Capacity	Discharge Areal Capacity	CE
	(mAh/cm2)	(mAh/cm2)	(%)
1	1.62126	1.9935	81.3271
2	1.96795	1.99333	98.7269
3	1.93594	1.99642	96.9706
4	1.96256	1.99633	98.3081
5	1.9615	1.99642	98.2506
6	1.96052	1.99642	98.2019
7	1.95814	1.99642	98.0823
8	1.95708	1.99616	98.0422
9	1.95725	1.99633	98.0423
10	1.95716	1.99633	98.0379
11	1.9561	1.99625	97.9891
12	1.95593	1.99633	97.9759
13	1.95407	1.99633	97.8829
14	1.95416	1.99616	97.896
15	1.95336	1.99633	97.8475
16	1.95044	1.99625	97.7056
17	1.95036	1.99625	97.7012
18	1.947	1.99633	97.5286
19	1.94487	1.99642	97.418
20	1.94337	1.99642	97.3427
21	1.94054	1.99633	97.2052
22	1.9378	1.99633	97.0679
23	1.93479	1.99633	96.9173
24	1.9317	1.99633	96.7623
25	1.92878	1.99625	96.6205
26	1.92542	1.99616	96.4564
27	1.92065	1.99607	96.2215
28	1.91481	1.99616	95.9249
29	1.91127	1.99616	95.7477
30	1.90623	1.99616	95.4952
31	1.8996	1.99598	95.1714
32	1.89412	1.99616	94.8884
33	1.88333	1.99625	94.3438
34	1.87812	1.99616	94.0866
35	1.87087	1.99616	93.7234
36	1.86459	1.99607	93.4131
37	1.85469	1.99607	92.9169
38	1.84611	1.99607	92.4873
39	1.83444	1.99607	91.9026
40	1.82453	1.99616	91.4024
41	1.81622	1.99607	90.99
42	1.80411	1.99616	90.3792
43	1.79925	1.99633	90.1276
44	1.79447	1.99598	89.9043
45	1.78271	1.99607	89.3112
46	1.77334	1.99625	88.8338
47	1.76476	1.99633	88.4002
48	1.75451	1.99625	87.8903
49	1.74001	1.99633	87.1601
50	1.72745	1.99625	86.535
51	1.71039	1.99616	85.6839
52	1.68872	1.99625	84.5949
53	1.68165	1.99607	84.2481
54	1.65097	1.99607	82.711
55	0.00584	0.00531	110
56	0.00363	0.00274	132.258
57	0.00274	0.00221	124
58	0.0061	0.00221	276
59	0.0061	0.00442	138
60	0.00301	0.00301	100
61	0.00168	0.00221	76
62	0.00168	0.00195	86.3636
63	0.00858	0.00416	206.383
64	0.00663	0.00531	125
65	0.0061	0.00531	115
66	0.00584	0.00469	124.528
67	0.00584	0.00442	132
68	0.00805	0.00557	144.444
69	0.00805	0.0069	116.667
70	0.00752	0.00637	118.056
71	0.00584	0.00584	100
72	0.00584	0.00442	132
73	0.00557	0.00531	105
74	0.00557	0.00531	105
75	0.0061	0.00495	123.214
76	0.00584	0.00495	117.857
77	0.00584	0.00495	117.857
78	0.00584	0.00531	110
79	0.00584	0.00495	117.857
80	0.00584	0.00495	117.857
81	0.00584	0.00495	117.857
82	0.00584	0.00495	117.857
83	0.0061	0.00584	104.545
84	0.00663	0.00584	113.636
85	0.00752	0.0069	108.974
86	0.00752	0.00663	113.333
87	0.00831	0.00725	114.634
88	0.00805	0.00778	103.409
89	0.00858	0.00805	106.593
90	0.00911	0.00831	109.574
92	0.00168	0.00195	86.3636
93	0.00195	0.00168	115.789
94	0.00301	0.00221	136
95	0.00274	0.00221	124
96	0.00301	0.00221	136
97	0.00168	0.00221	76
98	0.00168	0.00195	86.3636
99	0.00195	0.00168	115.789
--	--	--	--
--	--	--	--
--	--	--	--
--	--	--	--
--	--	--	--
--	--	--	--
--	--	--	--
--	--	--	--
--	--	--	--
--	--	--	--
--	--	--	--
--	--	--	--
--	--	--	--
--	--	--	--
--	--	--	--
--	--	--	--
--	--	--	--
--	--	--	--
--	--	--	--
--	--	--	--
--	--	--	--
--	--	--	--
--	--	--	--
--	--	--	--
--	--	--	--
--	--	--	--
--	--	--	--
--	--	--	--
--	--	--	--
--	--	--	--
--	--	--	--
--	--	--	--
--	--	--	--
--	--	--	--
--	--	--	--
--	--	--	--
--	--	--	--
--	--	--	--
--	--	--	--
--	--	--	--
--	--	--	--
--	--	--	--
--	--	--	--
--	--	--	--
--	--	--	--
--	--	--	--
--	--	--	--
--	--	--	--
--	--	--	--
--	--	--	--
--	--	--	--
--	--	--	--
--	--	--	--
--	--	--	--
--	--	--	--
--	--	--	--
--	--	--	--
--	--	--	--
--	--	--	--
--	--	--	--
--	--	--	--
--	--	--	--
--	--	--	--
--	--	--	--
--	--	--	--
--	--	--	--
--	--	--	--
--	--	--	--
--	--	--	--
--	--	--	--
--	--	--	--
--	--	--	--
--	--	--	--
--	--	--	--
--	--	--	--
--	--	--	--
--	--	--	--
--	--	--	--
--	--	--	--
--	--	--	--
--	--	--	--
--	--	--	--
--	--	--	--
--	--	--	--
--	--	--	--
--	--	--	--
--	--	--	--
--	--	--	--
--	--	--	--
--	--	--	--
--	--	--	--
--	--	--	--
--	--	--	--
--	--	--	--
--	--	--	--
--	--	--	--
--	--	--	--
--	--	--	--
--	--	--
