# Supplementary material for: Aluminum foil negative electrodes with multiphase microstructure for all-solid-state Li-ion batteries
Source: Nat Commun. 2023 Jul 18;14:3975. doi: 10.1038/s41467-023-39685-x (PMC10354103; doi:10.1038/s41467-023-39685-x)
Supplement: Supplementary file 3 — Source Data [file 41467_2023_39685_MOESM3_ESM.zip › S5 GITT.xlsx]

## Sheet: Sheet1
Al			Al-In
time (hr)	Voltage (V)		time (hr)	Voltage (V)
0	1.9252		0	1.88
0	1.9249		0	1.88
0	1.9246		0	1.8803
0	0.1784		0	0.989
0	0.1659		0	0.8643
0.01	0.1931		0.01	0.5667
0.01	0.2059		0.01	0.5574
0.01	0.2127		0.01	0.5574
0.01	0.2167		0.01	0.5596
0.01	0.2204		0.01	0.5596
0.01	0.2241		0.01	0.5614
0.01	0.226		0.01	0.5624
0.02	0.2285		0.01	0.5624
0.02	0.2303		0.02	0.5624
0.02	0.2319		0.02	0.5633
0.02	0.2322		0.02	0.5639
0.02	0.2338		0.02	0.5655
0.02	0.2344		0.02	0.5655
0.02	0.2353		0.02	0.5655
0.03	0.2365		0.02	0.5661
0.03	0.2369		0.02	0.5664
0.03	0.2362		0.03	0.5664
0.03	0.2359		0.03	0.5664
0.03	0.2378		0.03	0.567
0.03	0.2387		0.03	0.567
0.03	0.2393		0.03	0.5667
0.03	0.2393		0.03	0.567
0.03	0.239		0.03	0.5673
0.03	0.24		0.04	0.568
0.04	0.2406		0.04	0.5673
0.04	0.2418		0.04	0.5683
0.04	0.2424		0.04	0.5673
0.04	0.2418		0.04	0.5686
0.04	0.2427		0.04	0.5686
0.04	0.2431		0.04	0.5676
0.04	0.2431		0.05	0.5686
0.05	0.2431		0.05	0.568
0.05	0.2431		0.05	0.5683
0.05	0.2443		0.05	0.5683
0.05	0.2446		0.05	0.568
0.05	0.2449		0.05	0.5692
0.05	0.2455		0.05	0.5692
0.05	0.2455		0.06	0.5686
0.06	0.2455		0.06	0.5692
0.06	0.2458		0.06	0.5683
0.06	0.2462		0.06	0.5692
0.06	0.2465		0.06	0.5683
0.06	0.2468		0.06	0.5686
0.06	0.2468		0.06	0.5692
0.06	0.2474		0.07	0.5695
0.07	0.2477		0.07	0.5683
0.07	0.2483		0.07	0.5692
0.07	0.248		0.07	0.5692
0.07	0.248		0.07	0.5692
0.07	0.2489		0.07	0.568
0.07	0.2486		0.07	0.5692
0.07	0.2486		0.07	0.5676
0.08	0.2486		0.08	0.5676
0.08	0.2493		0.08	0.5683
0.08	0.2493		0.08	0.5689
0.08	0.2493		0.08	0.5676
0.08	0.2499		0.08	0.568
0.08	0.2499		0.08	0.5676
0.08	0.2502		0.08	0.5673
0.08	0.2502		0.09	0.5676
0.09	0.2508		0.09	0.567
0.09	0.2505		0.09	0.567
0.09	0.2499		0.09	0.567
0.09	0.2505		0.09	0.5673
0.09	0.2505		0.09	0.5673
0.09	0.2508		0.09	0.5673
0.09	0.2502		0.1	0.567
0.1	0.2508		0.1	0.567
0.1	0.2511		0.1	0.5667
0.1	0.2508		0.1	0.5664
0.1	0.2508		0.1	0.567
0.1	0.2508		0.1	0.567
0.1	0.2508		0.1	0.5667
0.1	0.2508		0.11	0.5667
0.11	0.2511		0.11	0.5664
0.11	0.2514		0.11	0.5667
0.11	0.2517		0.11	0.5667
0.11	0.2517		0.11	0.5664
0.11	0.252		0.11	0.5661
0.11	0.252		0.11	0.5664
0.11	0.252		0.12	0.5661
0.12	0.2524		0.12	0.5658
0.12	0.252		0.12	0.5655
0.12	0.2527		0.12	0.5658
0.12	0.2527		0.12	0.5655
0.12	0.2524		0.12	0.5655
0.12	0.2527		0.12	0.5655
0.12	0.2527		0.12	0.5655
0.13	0.253		0.13	0.5655
0.13	0.2527		0.13	0.5652
0.13	0.253		0.13	0.5652
0.13	0.2527		0.13	0.5645
0.13	0.253		0.13	0.5642
0.13	0.253		0.13	0.5645
0.13	0.2536		0.13	0.5642
0.13	0.2533		0.14	0.5642
0.14	0.2533		0.14	0.5633
0.14	0.2542		0.14	0.5636
0.14	0.2533		0.14	0.5633
0.14	0.2539		0.14	0.5633
0.14	0.2539		0.14	0.5627
0.14	0.2539		0.14	0.5627
0.14	0.2542		0.15	0.5624
0.15	0.2545		0.15	0.5624
0.15	0.2545		0.15	0.5618
0.15	0.2548		0.15	0.5614
0.15	0.2548		0.15	0.5624
0.15	0.2545		0.15	0.5611
0.15	0.2548		0.15	0.5614
0.15	0.2548		0.16	0.5618
0.16	0.2548		0.16	0.5614
0.16	0.2548		0.16	0.5614
0.16	0.2548		0.16	0.5608
0.16	0.2548		0.16	0.5608
0.16	0.2551		0.16	0.5608
0.16	0.2555		0.16	0.5605
0.16	0.2548		0.17	0.5605
0.17	0.2551		0.17	0.5602
0.17	0.2555		0.17	0.5602
0.17	0.2551		0.17	0.5599
0.17	0.2551		0.17	0.5602
0.17	0.3237		0.17	0.6005
0.17	0.3323		0.17	0.6073
0.18	0.3367		0.18	0.6114
0.18	0.3373		0.18	0.6126
0.18	0.3389		0.18	0.6138
0.18	0.3401		0.18	0.6145
0.19	0.3404		0.19	0.6148
0.19	0.3416		0.19	0.6151
0.19	0.3423		0.19	0.6151
0.19	0.3429		0.19	0.6157
0.2	0.3435		0.2	0.616
0.2	0.3438		0.2	0.6163
0.2	0.3444		0.2	0.6163
0.21	0.3447		0.21	0.6166
0.21	0.3447		0.21	0.6166
0.21	0.3451		0.21	0.6166
0.21	0.3454		0.21	0.6166
0.22	0.346		0.22	0.6166
0.22	0.3457		0.22	0.6166
0.22	0.3463		0.22	0.6166
0.23	0.3463		0.23	0.6166
0.23	0.3466		0.23	0.6169
0.23	0.3469		0.23	0.6169
0.23	0.3469		0.23	0.6169
0.24	0.3478		0.24	0.6169
0.24	0.3478		0.24	0.6169
0.24	0.3485		0.24	0.6172
0.24	0.3485		0.24	0.6179
0.25	0.3488		0.25	0.6172
0.25	0.3488		0.25	0.6176
0.25	0.3488		0.25	0.6179
0.26	0.3497		0.26	0.6172
0.26	0.3497		0.26	0.6176
0.26	0.35		0.26	0.6176
0.26	0.3503		0.26	0.6172
0.27	0.3503		0.27	0.6185
0.27	0.3506		0.27	0.6185
0.27	0.3506		0.27	0.6176
0.28	0.3516		0.28	0.6182
0.28	0.3509		0.28	0.6179
0.28	0.3509		0.28	0.6179
0.28	0.3513		0.28	0.6182
0.29	0.3522		0.29	0.6182
0.29	0.3522		0.29	0.6185
0.29	0.3525		0.29	0.6179
0.29	0.3525		0.29	0.6179
0.3	0.3525		0.3	0.6176
0.3	0.3525		0.3	0.6182
0.3	0.3528		0.3	0.6176
0.31	0.3531		0.31	0.6176
0.31	0.3531		0.31	0.6179
0.31	0.3531		0.31	0.6185
0.31	0.3534		0.31	0.6185
0.32	0.3534		0.32	0.6185
0.32	0.3534		0.32	0.6179
0.32	0.3534		0.32	0.6185
0.33	0.3537		0.33	0.6185
0.33	0.3544		0.33	0.6191
0.33	0.3544		0.33	0.6185
0.33	0.354		0.33	0.6182
0.34	0.3544		0.34	0.6185
0.34	0.355		0.34	0.6185
0.34	0.355		0.34	0.6185
0.34	0.3553		0.34	0.6182
0.35	0.3553		0.35	0.6185
0.35	0.3553		0.35	0.6185
0.35	0.3556		0.35	0.6191
0.36	0.3556		0.36	0.6191
0.36	0.355		0.36	0.6182
0.36	0.3556		0.36	0.6185
0.36	0.3562		0.36	0.6185
0.37	0.3556		0.37	0.6185
0.37	0.3562		0.37	0.6185
0.37	0.3562		0.37	0.6185
0.38	0.3568		0.38	0.6185
0.38	0.3565		0.38	0.6185
0.38	0.3568		0.38	0.6185
0.38	0.3571		0.38	0.6185
0.39	0.3568		0.39	0.6182
0.39	0.3575		0.39	0.6185
0.39	0.3575		0.39	0.6185
0.39	0.3575		0.39	0.6185
0.4	0.3571		0.4	0.6191
0.4	0.3575		0.4	0.6191
0.4	0.3575		0.4	0.6191
0.41	0.3578		0.41	0.6185
0.41	0.3575		0.41	0.6185
0.41	0.3578		0.41	0.6191
0.41	0.3578		0.41	0.6185
0.42	0.3581		0.42	0.6182
0.42	0.3584		0.42	0.6185
0.42	0.3581		0.42	0.6194
0.43	0.3584		0.43	0.6191
0.43	0.3584		0.43	0.6185
0.43	0.3587		0.43	0.6185
0.43	0.3584		0.43	0.6185
0.44	0.3584		0.44	0.6191
0.44	0.3587		0.44	0.6191
0.44	0.3587		0.44	0.6194
0.44	0.3587		0.44	0.6185
0.45	0.359		0.45	0.6191
0.45	0.3593		0.45	0.6191
0.45	0.3593		0.45	0.6191
0.46	0.3593		0.46	0.6194
0.46	0.3596		0.46	0.6194
0.46	0.3599		0.46	0.6194
0.46	0.3596		0.46	0.6194
0.47	0.3599		0.47	0.6194
0.47	0.3599		0.47	0.6194
0.47	0.3599		0.47	0.6191
0.48	0.3599		0.48	0.6191
0.48	0.3602		0.48	0.62
0.48	0.3602		0.48	0.6194
0.48	0.3612		0.48	0.62
0.49	0.3606		0.49	0.62
0.49	0.3606		0.49	0.62
0.49	0.3606		0.49	0.6197
0.49	0.3609		0.49	0.6197
0.5	0.3612		0.5	0.62
0.5	0.3612		0.5	0.6191
0.5	0.3612		0.5	0.62
0.51	0.3612		0.51	0.6197
0.51	0.3612		0.51	0.62
0.51	0.3615		0.51	0.6203
0.51	0.3609		0.51	0.6197
0.52	0.3612		0.52	0.62
0.52	0.3612		0.52	0.6203
0.52	0.3612		0.52	0.62
0.53	0.3615		0.53	0.62
0.53	0.3615		0.53	0.62
0.53	0.3615		0.53	0.6194
0.53	0.3615		0.53	0.6197
0.54	0.3615		0.54	0.62
0.54	0.3612		0.54	0.6197
0.54	0.3618		0.54	0.6197
0.54	0.3621		0.54	0.6203
0.55	0.3618		0.55	0.6203
0.55	0.3624		0.55	0.62
0.55	0.3615		0.55	0.62
0.56	0.3624		0.56	0.62
0.56	0.3627		0.56	0.6197
0.56	0.3624		0.56	0.62
0.56	0.3621		0.56	0.62
0.57	0.3624		0.57	0.62
0.57	0.3621		0.57	0.62
0.57	0.3624		0.57	0.6203
0.58	0.3624		0.58	0.62
0.58	0.3624		0.58	0.62
0.58	0.3627		0.58	0.6203
0.58	0.3624		0.58	0.6203
0.59	0.3627		0.59	0.62
0.59	0.3627		0.59	0.62
0.59	0.3627		0.59	0.62
0.59	0.3627		0.59	0.62
0.6	0.3627		0.6	0.6203
0.6	0.3627		0.6	0.6203
0.6	0.3627		0.6	0.6203
0.61	0.3627		0.61	0.6203
0.61	0.363		0.61	0.62
0.61	0.363		0.61	0.6203
0.61	0.363		0.61	0.6203
0.62	0.363		0.62	0.6207
0.62	0.363		0.62	0.6203
0.62	0.363		0.62	0.6207
0.63	0.363		0.63	0.6203
0.63	0.3633		0.63	0.6203
0.63	0.3633		0.63	0.62
0.63	0.3633		0.63	0.6203
0.64	0.363		0.64	0.62
0.64	0.3637		0.64	0.62
0.64	0.3637		0.64	0.6203
0.64	0.3637		0.64	0.6203
0.65	0.364		0.65	0.62
0.65	0.3637		0.65	0.6207
0.65	0.3633		0.65	0.6203
0.66	0.3646		0.66	0.6203
0.66	0.364		0.66	0.62
0.66	0.3643		0.66	0.62
0.66	0.3649		0.66	0.6203
0.67	0.3646		0.67	0.6203
0.67	0.364		0.67	0.6203
0.67	0.3646		0.67	0.6203
0.68	0.3646		0.68	0.62
0.68	0.3649		0.68	0.6207
0.68	0.3649		0.68	0.62
0.68	0.3649		0.68	0.6207
0.69	0.3649		0.69	0.62
0.69	0.3649		0.69	0.6207
0.69	0.3649		0.69	0.6207
0.69	0.3649		0.69	0.62
0.7	0.3649		0.7	0.6203
0.7	0.3649		0.7	0.6203
0.7	0.3649		0.7	0.6203
0.71	0.3646		0.71	0.6203
0.71	0.3658		0.71	0.62
0.71	0.3655		0.71	0.6203
0.71	0.3655		0.71	0.62
0.72	0.3649		0.72	0.6207
0.72	0.3661		0.72	0.62
0.72	0.3658		0.72	0.6203
0.73	0.3649		0.73	0.6203
0.73	0.3658		0.73	0.6207
0.73	0.3658		0.73	0.6203
0.73	0.3658		0.73	0.6207
0.74	0.3661		0.74	0.62
0.74	0.3658		0.74	0.6203
0.74	0.3658		0.74	0.6203
0.74	0.3664		0.74	0.6203
0.75	0.3658		0.75	0.6203
0.75	0.3655		0.75	0.62
0.75	0.3661		0.75	0.6207
0.76	0.3664		0.76	0.6203
0.76	0.3658		0.76	0.6203
0.76	0.3664		0.76	0.6203
0.76	0.3661		0.76	0.6203
0.77	0.3664		0.77	0.62
0.77	0.3664		0.77	0.6203
0.77	0.3664		0.77	0.6203
0.78	0.3661		0.78	0.6207
0.78	0.3661		0.78	0.62
0.78	0.3664		0.78	0.6203
0.78	0.3661		0.78	0.6207
0.79	0.3664		0.79	0.6203
0.79	0.3664		0.79	0.6203
0.79	0.3661		0.79	0.6207
0.79	0.3664		0.79	0.62
0.8	0.3664		0.8	0.62
0.8	0.3664		0.8	0.6203
0.8	0.3661		0.8	0.6207
0.81	0.3668		0.81	0.6203
0.81	0.3664		0.81	0.6203
0.81	0.3664		0.81	0.6203
0.81	0.3668		0.81	0.6203
0.82	0.3664		0.82	0.62
0.82	0.3664		0.82	0.62
0.82	0.3668		0.82	0.6203
0.83	0.3668		0.83	0.62
0.83	0.3668		0.83	0.6207
0.83	0.3668		0.83	0.6203
0.83	0.3668		0.83	0.6203
0.84	0.3674		0.84	0.6203
0.84	0.3671		0.84	0.6203
0.84	0.3668		0.84	0.6203
0.84	0.3671		0.84	0.6203
0.85	0.3671		0.85	0.6207
0.85	0.3668		0.85	0.6203
0.85	0.3668		0.85	0.6207
0.86	0.3671		0.86	0.6203
0.86	0.3671		0.86	0.6203
0.86	0.3668		0.86	0.6203
0.86	0.3674		0.86	0.6207
0.87	0.3671		0.87	0.6203
0.87	0.3668		0.87	0.6207
0.87	0.3674		0.87	0.6207
0.88	0.3674		0.88	0.6207
0.88	0.3671		0.88	0.6203
0.88	0.3674		0.88	0.6207
0.88	0.3674		0.88	0.6207
0.89	0.3671		0.89	0.6203
0.89	0.3671		0.89	0.6203
0.89	0.3674		0.89	0.6203
0.89	0.3674		0.89	0.6203
0.9	0.3671		0.9	0.6203
0.9	0.3671		0.9	0.6203
0.9	0.3674		0.9	0.6203
0.91	0.3674		0.91	0.6203
0.91	0.3674		0.91	0.6207
0.91	0.3674		0.91	0.6207
0.91	0.3674		0.91	0.6207
0.92	0.3671		0.92	0.621
0.92	0.3674		0.92	0.6203
0.92	0.3674		0.92	0.6207
0.93	0.3674		0.93	0.6203
0.93	0.3674		0.93	0.6207
0.93	0.3677		0.93	0.6203
0.93	0.3674		0.93	0.621
0.94	0.3671		0.94	0.6207
0.94	0.3674		0.94	0.6207
0.94	0.3677		0.94	0.6207
0.94	0.3671		0.94	0.621
0.95	0.3674		0.95	0.6207
0.95	0.3677		0.95	0.6203
0.95	0.3677		0.95	0.6207
0.96	0.3674		0.96	0.6207
0.96	0.3677		0.96	0.6207
0.96	0.3677		0.96	0.6203
0.96	0.3674		0.96	0.6203
0.97	0.3674		0.97	0.6207
0.97	0.3677		0.97	0.6207
0.97	0.3674		0.97	0.6203
0.98	0.3677		0.98	0.621
0.98	0.3677		0.98	0.6207
0.98	0.3677		0.98	0.6207
0.98	0.3674		0.98	0.6203
0.99	0.3677		0.99	0.6203
0.99	0.3677		0.99	0.6207
0.99	0.3677		0.99	0.6203
0.99	0.368		0.99	0.6207
1	0.3677		1	0.6207
1	0.368		1	0.6207
1	0.3677		1	0.6207
1.01	0.3677		1.01	0.6207
1.01	0.368		1.01	0.6207
1.01	0.368		1.01	0.6213
1.01	0.3677		1.01	0.6207
1.02	0.3677		1.02	0.621
1.02	0.368		1.02	0.621
1.02	0.368		1.02	0.6207
1.03	0.3677		1.03	0.621
1.03	0.368		1.03	0.6207
1.03	0.3677		1.03	0.621
1.03	0.368		1.03	0.6207
1.04	0.368		1.04	0.6207
1.04	0.3683		1.04	0.6207
1.04	0.368		1.04	0.6207
1.04	0.368		1.04	0.621
1.05	0.368		1.05	0.6207
1.05	0.3677		1.05	0.6207
1.05	0.3683		1.05	0.621
1.06	0.3677		1.06	0.6207
1.06	0.3683		1.06	0.621
1.06	0.368		1.06	0.6207
1.06	0.3683		1.06	0.6207
1.07	0.368		1.07	0.6207
1.07	0.3683		1.07	0.621
1.07	0.3683		1.07	0.6203
1.08	0.3686		1.08	0.621
1.08	0.3686		1.08	0.6207
1.08	0.3686		1.08	0.6207
1.08	0.368		1.08	0.6207
1.09	0.3683		1.09	0.621
1.09	0.3683		1.09	0.6207
1.09	0.3683		1.09	0.621
1.09	0.3683		1.09	0.6207
1.1	0.3686		1.1	0.621
1.1	0.368		1.1	0.621
1.1	0.3677		1.1	0.6207
1.11	0.368		1.11	0.6207
1.11	0.3683		1.11	0.6207
1.11	0.3683		1.11	0.621
1.11	0.368		1.11	0.621
1.12	0.368		1.12	0.6213
1.12	0.3683		1.12	0.621
1.12	0.3683		1.12	0.6207
1.13	0.3686		1.13	0.6207
1.13	0.3689		1.13	0.6207
1.13	0.3683		1.13	0.6207
1.13	0.3683		1.13	0.6207
1.14	0.3686		1.14	0.6207
1.14	0.3686		1.14	0.621
1.14	0.3689		1.14	0.621
1.14	0.368		1.14	0.6207
1.15	0.3689		1.15	0.6213
1.15	0.3692		1.15	0.621
1.15	0.3689		1.15	0.621
1.16	0.3686		1.16	0.621
1.16	0.3686		1.16	0.6213
1.16	0.3692		1.16	0.6207
1.16	0.3686		1.16	0.621
1.17	0.3689		1.17	0.621
1.17	0.3686		1.17	0.621
1.17	0.3689		1.17	0.6213
1.18	0.3692		1.18	0.6207
1.18	0.3686		1.18	0.6207
1.18	0.3686		1.18	0.6213
1.18	0.3689		1.18	0.6207
1.19	0.3689		1.19	0.6207
1.19	0.3689		1.19	0.6213
1.19	0.3686		1.19	0.621
1.19	0.3689		1.19	0.621
1.2	0.3689		1.2	0.6207
1.2	0.3689		1.2	0.6207
1.2	0.3692		1.2	0.621
1.21	0.3695		1.21	0.6213
1.21	0.3692		1.21	0.6207
1.21	0.3692		1.21	0.621
1.21	0.3692		1.21	0.621
1.22	0.3689		1.22	0.6213
1.22	0.3695		1.22	0.6207
1.22	0.3686		1.22	0.621
1.23	0.3695		1.23	0.6213
1.23	0.3695		1.23	0.6207
1.23	0.3692		1.23	0.621
1.23	0.3692		1.23	0.6213
1.24	0.3695		1.24	0.621
1.24	0.3695		1.24	0.6207
1.24	0.3692		1.24	0.621
1.24	0.3695		1.24	0.621
1.25	0.3695		1.25	0.6213
1.25	0.3695		1.25	0.6216
1.25	0.3695		1.25	0.6207
1.26	0.3692		1.26	0.6207
1.26	0.3699		1.26	0.6207
1.26	0.3695		1.26	0.621
1.26	0.3695		1.26	0.6213
1.27	0.3695		1.27	0.621
1.27	0.3692		1.27	0.6213
1.27	0.3695		1.27	0.621
1.28	0.3695		1.28	0.621
1.28	0.3695		1.28	0.621
1.28	0.3695		1.28	0.621
1.28	0.3695		1.28	0.621
1.29	0.3695		1.29	0.6213
1.29	0.3695		1.29	0.6213
1.29	0.3699		1.29	0.621
1.29	0.3695		1.29	0.6207
1.3	0.3699		1.3	0.6213
1.3	0.3699		1.3	0.621
1.3	0.3699		1.3	0.6207
1.31	0.3695		1.31	0.621
1.31	0.3695		1.31	0.621
1.31	0.3699		1.31	0.6216
1.31	0.3699		1.31	0.6207
1.32	0.3699		1.32	0.6207
1.32	0.3699		1.32	0.6213
1.32	0.3699		1.32	0.6213
1.33	0.3699		1.33	0.6216
1.33	0.3695		1.33	0.6216
1.33	0.3699		1.33	0.6213
1.33	0.3699		1.33	0.6213
1.34	0.3699		1.34	0.6213
1.34	0.3695		1.34	0.6216
1.34	0.3695		1.34	0.6219
1.34	0.3702		1.34	0.621
1.35	0.3699		1.35	0.6216
1.35	0.3702		1.35	0.621
1.35	0.3699		1.35	0.6213
1.36	0.3699		1.36	0.621
1.36	0.3699		1.36	0.6213
1.36	0.3699		1.36	0.6219
1.36	0.3699		1.36	0.621
1.37	0.3699		1.37	0.621
1.37	0.3699		1.37	0.6213
1.37	0.3702		1.37	0.6213
1.38	0.3699		1.38	0.6207
1.38	0.3699		1.38	0.6213
1.38	0.3699		1.38	0.6216
1.38	0.3702		1.38	0.6213
1.39	0.3702		1.39	0.6213
1.39	0.3702		1.39	0.621
1.39	0.3699		1.39	0.6219
1.39	0.3705		1.39	0.6213
1.4	0.3702		1.4	0.6216
1.4	0.3699		1.4	0.621
1.4	0.3702		1.4	0.6213
1.41	0.3702		1.41	0.6216
1.41	0.3702		1.41	0.6213
1.41	0.3702		1.41	0.6216
1.41	0.3702		1.41	0.621
1.42	0.3702		1.42	0.6219
1.42	0.3702		1.42	0.621
1.42	0.3702		1.42	0.6213
1.43	0.3702		1.43	0.6213
1.43	0.3702		1.43	0.6213
1.43	0.3702		1.43	0.6219
1.43	0.3702		1.43	0.6213
1.44	0.3702		1.44	0.6213
1.44	0.3702		1.44	0.6219
1.44	0.3705		1.44	0.621
1.44	0.3702		1.44	0.6213
1.45	0.3699		1.45	0.6213
1.45	0.3702		1.45	0.6216
1.45	0.3702		1.45	0.6213
1.46	0.3705		1.46	0.621
1.46	0.3702		1.46	0.621
1.46	0.3705		1.46	0.621
1.46	0.3699		1.46	0.6216
1.47	0.3705		1.47	0.6216
1.47	0.3705		1.47	0.621
1.47	0.3702		1.47	0.6213
1.48	0.3705		1.48	0.6213
1.48	0.3702		1.48	0.6213
1.48	0.3708		1.48	0.6213
1.48	0.3705		1.48	0.6213
1.49	0.3702		1.49	0.6216
1.49	0.3702		1.49	0.6216
1.49	0.3708		1.49	0.621
1.49	0.3702		1.49	0.621
1.5	0.3708		1.5	0.6213
1.5	0.3705		1.5	0.6213
1.5	0.3705		1.5	0.6216
1.51	0.3705		1.51	0.6216
1.51	0.3705		1.51	0.6216
1.51	0.3705		1.51	0.6219
1.51	0.3702		1.51	0.6213
1.52	0.3705		1.52	0.6219
1.52	0.3705		1.52	0.6219
1.52	0.3708		1.52	0.6213
1.53	0.3705		1.53	0.6219
1.53	0.3702		1.53	0.6216
1.53	0.3705		1.53	0.6216
1.53	0.3708		1.53	0.621
1.54	0.3705		1.54	0.6213
1.54	0.3705		1.54	0.621
1.54	0.3708		1.54	0.6216
1.54	0.3705		1.54	0.6213
1.55	0.3705		1.55	0.621
1.55	0.3702		1.55	0.6213
1.55	0.3702		1.55	0.6216
1.56	0.3705		1.56	0.6213
1.56	0.3705		1.56	0.621
1.56	0.3705		1.56	0.6219
1.56	0.3705		1.56	0.6213
1.57	0.3705		1.57	0.6213
1.57	0.3705		1.57	0.6216
1.57	0.3705		1.57	0.6219
1.58	0.3702		1.58	0.6219
1.58	0.3708		1.58	0.6219
1.58	0.3708		1.58	0.6213
1.58	0.3708		1.58	0.6216
1.59	0.3705		1.59	0.6213
1.59	0.3711		1.59	0.6213
1.59	0.3708		1.59	0.621
1.59	0.3708		1.59	0.6213
1.6	0.3708		1.6	0.6216
1.6	0.3705		1.6	0.621
1.6	0.3708		1.6	0.6213
1.61	0.3705		1.61	0.6216
1.61	0.3708		1.61	0.6213
1.61	0.3708		1.61	0.6213
1.61	0.3711		1.61	0.6213
1.62	0.3711		1.62	0.6213
1.62	0.3708		1.62	0.6213
1.62	0.3708		1.62	0.6213
1.63	0.3708		1.63	0.6213
1.63	0.3705		1.63	0.6213
1.63	0.3708		1.63	0.6216
1.63	0.3708		1.63	0.621
1.64	0.3711		1.64	0.6216
1.64	0.3705		1.64	0.6216
1.64	0.3708		1.64	0.6216
1.64	0.3708		1.64	0.6216
1.65	0.3708		1.65	0.6219
1.65	0.3711		1.65	0.6216
1.65	0.3711		1.65	0.6213
1.66	0.3705		1.66	0.6213
1.66	0.3711		1.66	0.6216
1.66	0.3711		1.66	0.6216
1.66	0.3711		1.66	0.6213
1.67	0.3708		1.67	0.6219
1.67	0.3705		1.67	0.6219
1.67	0.3711		1.67	0.6219
1.68	0.3708		1.68	0.6216
1.68	0.3705		1.68	0.6216
1.68	0.3711		1.68	0.6213
1.68	0.3708		1.68	0.6219
1.69	0.3711		1.69	0.6216
1.69	0.3705		1.69	0.6216
1.69	0.3708		1.69	0.6219
1.69	0.3708		1.69	0.6213
1.7	0.3708		1.7	0.6219
1.7	0.3708		1.7	0.6213
1.7	0.3708		1.7	0.6219
1.71	0.3711		1.71	0.6219
1.71	0.3714		1.71	0.6219
1.71	0.3714		1.71	0.621
1.71	0.3708		1.71	0.6219
1.72	0.3711		1.72	0.6219
1.72	0.3708		1.72	0.6213
1.72	0.3714		1.72	0.6213
1.73	0.3708		1.73	0.6219
1.73	0.3711		1.73	0.6219
1.73	0.3708		1.73	0.6213
1.73	0.3708		1.73	0.6216
1.74	0.3711		1.74	0.621
1.74	0.3714		1.74	0.6213
1.74	0.3711		1.74	0.6219
1.74	0.3711		1.74	0.6219
1.75	0.3714		1.75	0.6216
1.75	0.3717		1.75	0.6213
1.75	0.3708		1.75	0.6219
1.76	0.3711		1.76	0.621
1.76	0.3711		1.76	0.6219
1.76	0.3708		1.76	0.6219
1.76	0.3708		1.76	0.6213
1.77	0.3708		1.77	0.6213
1.77	0.3711		1.77	0.6219
1.77	0.3711		1.77	0.6219
1.78	0.3711		1.78	0.6213
1.78	0.3708		1.78	0.6219
1.78	0.3714		1.78	0.6219
1.78	0.3711		1.78	0.6213
1.79	0.3708		1.79	0.6219
1.79	0.3708		1.79	0.6219
1.79	0.3711		1.79	0.6213
1.79	0.3711		1.79	0.6219
1.8	0.3711		1.8	0.6219
1.8	0.3708		1.8	0.6219
1.8	0.3711		1.8	0.6213
1.81	0.3717		1.81	0.6213
1.81	0.3714		1.81	0.6219
1.81	0.3708		1.81	0.6213
1.81	0.3708		1.81	0.621
1.82	0.3708		1.82	0.6213
1.82	0.3711		1.82	0.6216
1.82	0.3714		1.82	0.6213
1.83	0.3717		1.83	0.6219
1.83	0.3714		1.83	0.6219
1.83	0.3711		1.83	0.6213
1.83	0.3708		1.83	0.6219
1.84	0.3717		1.84	0.6213
1.84	0.3714		1.84	0.6213
1.84	0.3708		1.84	0.6216
1.84	0.3711		1.84	0.6216
1.85	0.3714		1.85	0.6219
1.85	0.3717		1.85	0.6213
1.85	0.3714		1.85	0.6219
1.86	0.3717		1.86	0.6213
1.86	0.3708		1.86	0.6213
1.86	0.3708		1.86	0.6216
1.86	0.3708		1.86	0.6213
1.87	0.3708		1.87	0.6213
1.87	0.3711		1.87	0.6219
1.87	0.3708		1.87	0.6213
1.88	0.3714		1.88	0.6213
1.88	0.3711		1.88	0.6213
1.88	0.3711		1.88	0.6216
1.88	0.3708		1.88	0.6213
1.89	0.3708		1.89	0.6213
1.89	0.3711		1.89	0.6219
1.89	0.3717		1.89	0.6219
1.89	0.3717		1.89	0.6219
1.9	0.3717		1.9	0.6219
1.9	0.3711		1.9	0.6219
1.9	0.3711		1.9	0.6219
1.91	0.3717		1.91	0.6213
1.91	0.3708		1.91	0.6219
1.91	0.3711		1.91	0.6219
1.91	0.3717		1.91	0.621
1.92	0.3708		1.92	0.6219
1.92	0.3711		1.92	0.6213
1.92	0.3717		1.92	0.6219
1.93	0.3717		1.93	0.6219
1.93	0.3711		1.93	0.6219
1.93	0.3717		1.93	0.6213
1.93	0.3711		1.93	0.6219
1.94	0.3717		1.94	0.6219
1.94	0.3717		1.94	0.6213
1.94	0.3717		1.94	0.6219
1.94	0.3711		1.94	0.6216
1.95	0.3711		1.95	0.6216
1.95	0.3717		1.95	0.6213
1.95	0.3717		1.95	0.6219
1.96	0.3717		1.96	0.6219
1.96	0.3711		1.96	0.6213
1.96	0.3717		1.96	0.6219
1.96	0.3717		1.96	0.6219
1.97	0.3717		1.97	0.6213
1.97	0.3717		1.97	0.6216
1.97	0.3717		1.97	0.6213
1.98	0.372		1.98	0.6216
1.98	0.3711		1.98	0.6219
1.98	0.3714		1.98	0.6216
1.98	0.3717		1.98	0.6219
1.99	0.3711		1.99	0.6213
1.99	0.372		1.99	0.6219
1.99	0.3714		1.99	0.6219
1.99	0.3717		1.99	0.6219
2	0.3714		2	0.6219
2	0.3711		2	0.6213
2	0.3714		2	0.6219
2.01	0.3711		2.01	0.6216
2.01	0.3714		2.01	0.6219
2.01	0.3717		2.01	0.6219
2.01	0.3711		2.01	0.6213
2.02	0.3717		2.02	0.6213
2.02	0.3711		2.02	0.6213
2.02	0.3711		2.02	0.6213
2.03	0.3717		2.03	0.6213
2.03	0.3717		2.03	0.6213
2.03	0.3711		2.03	0.6219
2.03	0.3711		2.03	0.6213
2.04	0.3717		2.04	0.6216
2.04	0.3708		2.04	0.6213
2.04	0.3714		2.04	0.6219
2.04	0.3717		2.04	0.6216
2.05	0.372		2.05	0.6219
2.05	0.3711		2.05	0.6213
2.05	0.3711		2.05	0.6213
2.06	0.3717		2.06	0.6219
2.06	0.372		2.06	0.6213
2.06	0.3717		2.06	0.6219
2.06	0.3714		2.06	0.6213
2.07	0.3714		2.07	0.6213
2.07	0.3717		2.07	0.6219
2.07	0.3714		2.07	0.6216
2.08	0.3714		2.08	0.6216
2.08	0.3717		2.08	0.6219
2.08	0.3714		2.08	0.6219
2.08	0.3717		2.08	0.6219
2.09	0.3717		2.09	0.6219
2.09	0.3717		2.09	0.621
2.09	0.3717		2.09	0.6213
2.09	0.3714		2.09	0.6213
2.1	0.3717		2.1	0.6219
2.1	0.3714		2.1	0.6216
2.1	0.3714		2.1	0.6219
2.11	0.3714		2.11	0.6219
2.11	0.3711		2.11	0.6213
2.11	0.3717		2.11	0.6219
2.11	0.3717		2.11	0.6213
2.12	0.3714		2.12	0.6219
2.12	0.372		2.12	0.6216
2.12	0.3717		2.12	0.6216
2.13	0.3717		2.13	0.6216
2.13	0.3714		2.13	0.621
2.13	0.3711		2.13	0.6219
2.13	0.3717		2.13	0.621
2.14	0.3717		2.14	0.6216
2.14	0.3717		2.14	0.6216
2.14	0.3717		2.14	0.6219
2.14	0.3717		2.14	0.6216
2.15	0.3717		2.15	0.6216
2.15	0.3717		2.15	0.6219
2.15	0.3714		2.15	0.6219
2.16	0.3717		2.16	0.6213
2.16	0.372		2.16	0.6216
2.16	0.3717		2.16	0.6219
2.16	0.3723		2.16	0.6213
2.17	0.3717		2.17	0.6216
2.17	0.3717		2.17	0.6219
2.17	0.3717		2.17	0.6213
2.18	0.372		2.18	0.6213
2.18	0.3717		2.18	0.6219
2.18	0.372		2.18	0.6216
2.18	0.3714		2.18	0.6213
2.19	0.3717		2.19	0.6219
2.19	0.372		2.19	0.6213
2.19	0.3717		2.19	0.6213
2.19	0.372		2.19	0.621
2.2	0.3717		2.2	0.6213
2.2	0.3717		2.2	0.6219
2.2	0.3714		2.2	0.6216
2.21	0.3717		2.21	0.6216
2.21	0.3717		2.21	0.6219
2.21	0.3723		2.21	0.6213
2.21	0.3717		2.21	0.6216
2.22	0.3714		2.22	0.6213
2.22	0.3714		2.22	0.6216
2.22	0.3714		2.22	0.6216
2.23	0.372		2.23	0.6216
2.23	0.3717		2.23	0.6219
2.23	0.3717		2.23	0.6219
2.23	0.372		2.23	0.6219
2.24	0.372		2.24	0.6216
2.24	0.372		2.24	0.6213
2.24	0.3714		2.24	0.6219
2.24	0.3714		2.24	0.6213
2.25	0.372		2.25	0.6216
2.25	0.3714		2.25	0.6219
2.25	0.3717		2.25	0.6213
2.26	0.3714		2.26	0.6213
2.26	0.3714		2.26	0.6219
2.26	0.372		2.26	0.6219
2.26	0.3717		2.26	0.6219
2.27	0.3717		2.27	0.6216
2.27	0.372		2.27	0.6213
2.27	0.3717		2.27	0.6213
2.28	0.3717		2.28	0.6219
2.28	0.3717		2.28	0.6216
2.28	0.372		2.28	0.6219
2.28	0.3723		2.28	0.6216
2.29	0.3717		2.29	0.6219
2.29	0.3717		2.29	0.6219
2.29	0.3714		2.29	0.6213
2.29	0.372		2.29	0.6219
2.3	0.372		2.3	0.6216
2.3	0.3717		2.3	0.6219
2.3	0.3717		2.3	0.6216
2.31	0.3711		2.31	0.6216
2.31	0.3717		2.31	0.6219
2.31	0.372		2.31	0.6219
2.31	0.3717		2.31	0.6213
2.32	0.3717		2.32	0.6219
2.32	0.3723		2.32	0.6219
2.32	0.372		2.32	0.6219
2.33	0.3717		2.33	0.6219
2.33	0.3717		2.33	0.6219
2.33	0.372		2.33	0.6216
2.33	0.372		2.33	0.6213
2.34	0.3711		2.34	0.6219
2.34	0.3717		2.34	0.6219
2.34	0.3723		2.34	0.6216
2.34	0.3717		2.34	0.6213
2.35	0.3717		2.35	0.6219
2.35	0.3717		2.35	0.6213
2.35	0.3714		2.35	0.6219
2.36	0.3717		2.36	0.6219
2.36	0.3723		2.36	0.6213
2.36	0.372		2.36	0.6213
2.36	0.372		2.36	0.6213
2.37	0.372		2.37	0.6213
2.37	0.372		2.37	0.6219
2.37	0.372		2.37	0.6216
2.38	0.3714		2.38	0.6219
2.38	0.3717		2.38	0.6219
2.38	0.3714		2.38	0.6216
2.38	0.372		2.38	0.6219
2.39	0.3723		2.39	0.6219
2.39	0.372		2.39	0.6219
2.39	0.372		2.39	0.6219
2.39	0.372		2.39	0.6216
2.4	0.372		2.4	0.6213
2.4	0.3714		2.4	0.6219
2.4	0.3717		2.4	0.6213
2.41	0.372		2.41	0.6213
2.41	0.3717		2.41	0.6219
2.41	0.3723		2.41	0.6216
2.41	0.372		2.41	0.6219
2.42	0.3714		2.42	0.6213
2.42	0.3717		2.42	0.6219
2.42	0.372		2.42	0.6213
2.43	0.372		2.43	0.6219
2.43	0.3714		2.43	0.6216
2.43	0.3717		2.43	0.6219
2.43	0.3726		2.43	0.6219
2.44	0.3714		2.44	0.6219
2.44	0.3714		2.44	0.6213
2.44	0.372		2.44	0.6213
2.44	0.3717		2.44	0.6216
2.45	0.3717		2.45	0.6219
2.45	0.3714		2.45	0.6213
2.45	0.372		2.45	0.6219
2.46	0.3714		2.46	0.6213
2.46	0.372		2.46	0.6213
2.46	0.3714		2.46	0.6213
2.46	0.3723		2.46	0.6219
2.47	0.372		2.47	0.6216
2.47	0.3717		2.47	0.6219
2.47	0.3717		2.47	0.6216
2.48	0.372		2.48	0.6216
2.48	0.3717		2.48	0.6219
2.48	0.3717		2.48	0.6213
2.48	0.372		2.48	0.6219
2.49	0.3714		2.49	0.6219
2.49	0.372		2.49	0.6213
2.49	0.3726		2.49	0.6219
2.49	0.3726		2.5	0.6219
2.5	0.3726		2.5	0.6219
2.5	0.3723		2.5	0.6213
2.5	0.3717		2.5	0.6213
2.51	0.3717		2.51	0.6219
2.51	0.3723		2.51	0.6216
2.51	0.372		2.51	0.6219
2.51	0.3726		2.51	0.6216
2.52	0.3714		2.52	0.6219
2.52	0.3717		2.52	0.6216
2.52	0.3714		2.52	0.6219
2.53	0.3717		2.53	0.6213
2.53	0.3723		2.53	0.6219
2.53	0.3723		2.53	0.6216
2.53	0.3717		2.53	0.6216
2.54	0.3726		2.54	0.6219
2.54	0.3714		2.54	0.6216
2.54	0.3714		2.54	0.6216
2.54	0.3723		2.55	0.6219
2.55	0.3717		2.55	0.6216
2.55	0.3723		2.55	0.6216
2.55	0.372		2.55	0.6219
2.56	0.3714		2.56	0.6219
2.56	0.3714		2.56	0.6216
2.56	0.3723		2.56	0.6219
2.56	0.372		2.56	0.6213
2.57	0.372		2.57	0.6219
2.57	0.3726		2.57	0.6216
2.57	0.3723		2.57	0.6216
2.58	0.3714		2.58	0.6219
2.58	0.3714		2.58	0.6219
2.58	0.3726		2.58	0.6219
2.58	0.3726		2.58	0.6213
2.59	0.3717		2.59	0.6216
2.59	0.372		2.59	0.6219
2.59	0.3717		2.59	0.6216
2.59	0.3726		2.6	0.6219
2.6	0.3714		2.6	0.6216
2.6	0.3717		2.6	0.6216
2.6	0.372		2.6	0.6216
2.61	0.3723		2.61	0.6213
2.61	0.3717		2.61	0.6219
2.61	0.3723		2.61	0.6216
2.61	0.3717		2.61	0.6219
2.62	0.3723		2.62	0.6219
2.62	0.372		2.62	0.6219
2.62	0.3714		2.62	0.6219
2.63	0.3723		2.63	0.6219
2.63	0.3723		2.63	0.6216
2.63	0.3717		2.63	0.6219
2.63	0.372		2.63	0.6219
2.64	0.372		2.64	0.6219
2.64	0.3717		2.64	0.6219
2.64	0.3723		2.64	0.6219
2.64	0.3717		2.65	0.6219
2.65	0.3717		2.65	0.6216
2.65	0.3723		2.65	0.6219
2.65	0.3717		2.65	0.6216
2.66	0.3723		2.66	0.6216
2.66	0.3717		2.66	0.6216
2.66	0.3726		2.66	0.6219
2.66	0.3717		2.66	0.6216
2.67	0.3717		2.67	0.6219
2.67	0.3714		2.67	0.6213
2.67	0.3717		2.67	0.6213
2.68	0.3717		2.68	0.6219
2.68	0.3717		2.68	0.6219
2.68	0.3723		2.68	0.6219
2.68	0.3717		2.68	0.6219
2.69	0.372		2.69	0.6216
2.69	0.3723		2.69	0.6219
2.69	0.3717		2.69	0.6219
2.69	0.3717		2.7	0.6219
2.7	0.3723		2.7	0.6216
2.7	0.3717		2.7	0.6213
2.7	0.3714		2.7	0.6219
2.71	0.372		2.71	0.6216
2.71	0.3714		2.71	0.6219
2.71	0.3717		2.71	0.6216
2.71	0.372		2.71	0.6216
2.72	0.3726		2.72	0.6216
2.72	0.3723		2.72	0.6216
2.72	0.3717		2.72	0.6216
2.73	0.3717		2.73	0.6216
2.73	0.3717		2.73	0.6219
2.73	0.372		2.73	0.6219
2.73	0.3717		2.73	0.6222
2.74	0.3726		2.74	0.6219
2.74	0.3717		2.74	0.6222
2.74	0.3723		2.74	0.6216
2.74	0.3717		2.75	0.6216
2.75	0.3723		2.75	0.6219
2.75	0.3717		2.75	0.6213
2.75	0.3717		2.75	0.6219
2.76	0.3717		2.76	0.6219
2.76	0.372		2.76	0.6216
2.76	0.3723		2.76	0.6219
2.76	0.3723		2.76	0.6216
2.77	0.3723		2.77	0.6219
2.77	0.372		2.77	0.6219
2.77	0.3723		2.77	0.6216
2.78	0.3726		2.78	0.6219
2.78	0.3723		2.78	0.6219
2.78	0.3726		2.78	0.6219
2.78	0.372		2.78	0.6213
2.79	0.3723		2.79	0.6216
2.79	0.3726		2.79	0.6219
2.79	0.3723		2.79	0.6216
2.79	0.3723		2.8	0.6213
2.8	0.3723		2.8	0.6219
2.8	0.3723		2.8	0.6219
2.8	0.3723		2.8	0.6219
2.81	0.372		2.81	0.6216
2.81	0.3717		2.81	0.6219
2.81	0.3717		2.81	0.6216
2.81	0.3717		2.81	0.6219
2.82	0.3723		2.82	0.6219
2.82	0.3726		2.82	0.6216
2.82	0.3714		2.82	0.6219
2.83	0.3717		2.83	0.6213
2.83	0.3717		2.83	0.6213
2.83	0.3717		2.83	0.6219
2.83	0.3717		2.83	0.6219
2.84	0.3717		2.84	0.6213
2.84	0.3723		2.84	0.6213
2.84	0.3717		2.84	0.6216
2.84	0.3714		2.85	0.6219
2.85	0.3723		2.85	0.6216
2.85	0.3723		2.85	0.6213
2.85	0.3717		2.85	0.6219
2.86	0.3723		2.86	0.6219
2.86	0.372		2.86	0.6216
2.86	0.3726		2.86	0.6216
2.86	0.3726		2.86	0.6216
2.87	0.372		2.87	0.6216
2.87	0.3717		2.87	0.6219
2.87	0.3717		2.87	0.6219
2.88	0.3723		2.88	0.6219
2.88	0.3723		2.88	0.6219
2.88	0.3717		2.88	0.6216
2.88	0.3717		2.88	0.6219
2.89	0.372		2.89	0.6216
2.89	0.3717		2.89	0.6219
2.89	0.3717		2.89	0.6222
2.89	0.3717		2.9	0.6219
2.9	0.3717		2.9	0.6219
2.9	0.3717		2.9	0.6219
2.9	0.3717		2.9	0.6216
2.91	0.3723		2.91	0.6216
2.91	0.3726		2.91	0.6213
2.91	0.3723		2.91	0.6216
2.91	0.3723		2.91	0.6219
2.92	0.3723		2.92	0.6219
2.92	0.3726		2.92	0.6213
2.92	0.3723		2.92	0.6219
2.93	0.3717		2.93	0.6219
2.93	0.3723		2.93	0.6219
2.93	0.3726		2.93	0.6219
2.93	0.3714		2.93	0.6216
2.94	0.3726		2.94	0.6222
2.94	0.3726		2.94	0.6216
2.94	0.372		2.94	0.6213
2.94	0.3726		2.95	0.6213
2.95	0.3726		2.95	0.6216
2.95	0.3726		2.95	0.6219
2.95	0.373		2.95	0.6216
2.96	0.3723		2.96	0.6216
2.96	0.372		2.96	0.6219
2.96	0.3726		2.96	0.6216
2.96	0.3726		2.96	0.6219
2.97	0.3723		2.97	0.6219
2.97	0.3723		2.97	0.6216
2.97	0.3726		2.97	0.6219
2.98	0.3717		2.98	0.6216
2.98	0.3717		2.98	0.6216
2.98	0.3714		2.98	0.6219
2.98	0.3726		2.98	0.6219
2.99	0.3723		2.99	0.6219
2.99	0.3723		2.99	0.6216
2.99	0.3717		2.99	0.6222
2.99	0.372		3	0.6216
3	0.3723		3	0.6216
3	0.3717		3	0.6219
3	0.372		3	0.6219
3.01	0.3717		3.01	0.6219
3.01	0.3723		3.01	0.6219
3.01	0.3717		3.01	0.6213
3.01	0.3726		3.01	0.6213
3.02	0.3714		3.02	0.6213
3.02	0.3723		3.02	0.6222
3.02	0.3723		3.02	0.6213
3.03	0.372		3.03	0.6216
3.03	0.3723		3.03	0.6216
3.03	0.3717		3.03	0.6219
3.03	0.3726		3.03	0.6219
3.04	0.3726		3.04	0.6219
3.04	0.3717		3.04	0.6216
3.04	0.3723		3.04	0.6219
3.04	0.3714		3.05	0.6213
3.05	0.3723		3.05	0.6216
3.05	0.3726		3.05	0.6216
3.05	0.3714		3.05	0.6216
3.06	0.3723		3.06	0.6216
3.06	0.3726		3.06	0.6216
3.06	0.3717		3.06	0.6213
3.06	0.3717		3.06	0.6216
3.07	0.3717		3.07	0.6216
3.07	0.3726		3.07	0.6219
3.07	0.3723		3.07	0.6219
3.08	0.3717		3.08	0.6216
3.08	0.3726		3.08	0.6219
3.08	0.3717		3.08	0.6216
3.08	0.3717		3.08	0.6216
3.09	0.3714		3.09	0.6219
3.09	0.3723		3.09	0.6219
3.09	0.3726		3.09	0.6216
3.09	0.3717		3.1	0.6216
3.1	0.372		3.1	0.6219
3.1	0.3723		3.1	0.6219
3.1	0.3726		3.1	0.6213
3.11	0.3723		3.11	0.6219
3.11	0.3717		3.11	0.6216
3.11	0.3717		3.11	0.6219
3.11	0.3717		3.11	0.6219
3.12	0.3717		3.12	0.6222
3.12	0.3726		3.12	0.6219
3.12	0.3717		3.12	0.6219
3.13	0.3726		3.13	0.6213
3.13	0.3717		3.13	0.6219
3.13	0.3717		3.13	0.6216
3.13	0.3717		3.13	0.6216
3.14	0.3717		3.14	0.6219
3.14	0.3726		3.14	0.6213
3.14	0.3726		3.14	0.6219
3.14	0.3726		3.15	0.6219
3.15	0.3717		3.15	0.6216
3.15	0.3723		3.15	0.6216
3.15	0.3717		3.15	0.6219
3.16	0.3717		3.16	0.6216
3.16	0.3726		3.16	0.6216
3.16	0.3717		3.16	0.6213
3.16	0.3726		3.16	0.6213
3.17	0.372		3.17	0.6219
3.17	0.3726		3.17	0.6219
3.17	0.3717		3.17	0.6222
3.18	0.3726		3.18	0.6216
3.18	0.3717		3.18	0.6213
3.18	0.3717		3.18	0.6219
3.18	0.3726		3.18	0.6213
3.19	0.3717		3.19	0.6219
3.19	0.3723		3.19	0.6219
3.19	0.3723		3.19	0.6219
3.19	0.3726		3.2	0.6213
3.2	0.372		3.2	0.6219
3.2	0.3717		3.2	0.6213
3.2	0.3726		3.2	0.6219
3.21	0.3726		3.21	0.6219
3.21	0.3726		3.21	0.6222
3.21	0.3726		3.21	0.6213
3.21	0.372		3.21	0.6213
3.22	0.3726		3.22	0.6219
3.22	0.3726		3.22	0.6222
3.22	0.3714		3.22	0.6219
3.23	0.3726		3.23	0.6213
3.23	0.3726		3.23	0.6213
3.23	0.372		3.23	0.6219
3.23	0.3717		3.23	0.6213
3.24	0.3717		3.24	0.6216
3.24	0.3714		3.24	0.6213
3.24	0.3726		3.24	0.6219
3.24	0.3717		3.25	0.6216
3.25	0.3717		3.25	0.6219
3.25	0.372		3.25	0.6219
3.25	0.3726		3.25	0.6216
3.26	0.3717		3.26	0.6219
3.26	0.3717		3.26	0.6216
3.26	0.3726		3.26	0.6216
3.26	0.372		3.26	0.6213
3.27	0.373		3.27	0.6219
3.27	0.3726		3.27	0.6219
3.27	0.3714		3.27	0.6219
3.28	0.3717		3.28	0.6216
3.28	0.372		3.28	0.6216
3.28	0.373		3.28	0.6219
3.28	0.3714		3.28	0.6216
3.29	0.3726		3.29	0.6213
3.29	0.372		3.29	0.6213
3.29	0.3723		3.29	0.6216
3.29	0.372		3.3	0.6219
3.3	0.3717		3.3	0.6216
3.3	0.3726		3.3	0.6219
3.3	0.3726		3.3	0.6219
3.31	0.3726		3.31	0.6219
3.31	0.373		3.31	0.6219
3.31	0.3717		3.31	0.6219
3.31	0.3717		3.31	0.6219
3.32	0.3726		3.32	0.6219
3.32	0.3717		3.32	0.6216
3.32	0.3726		3.32	0.6216
3.33	0.3714		3.33	0.6216
3.33	0.3723		3.33	0.6219
3.33	0.3723		3.33	0.6219
3.33	0.3726		3.33	0.6219
3.34	0.3717		3.34	0.6219
3.34	0.3723		3.34	0.6216
3.34	0.3726		3.34	0.6219
3.34	0.3717		3.35	0.6222
3.35	0.3714		3.35	0.6222
3.35	0.372		3.35	0.6222
3.35	0.372		3.35	0.6219
3.36	0.3726		3.36	0.6213
3.36	0.373		3.36	0.6216
3.36	0.3726		3.36	0.6213
3.36	0.3717		3.36	0.6222
3.37	0.3717		3.37	0.6219
3.37	0.372		3.37	0.6219
3.37	0.3726		3.37	0.6216
3.38	0.3726		3.38	0.6213
3.38	0.3717		3.38	0.6216
3.38	0.373		3.38	0.6219
3.38	0.372		3.38	0.6219
3.39	0.3726		3.39	0.6222
3.39	0.3726		3.39	0.6219
3.39	0.373		3.39	0.6216
3.39	0.3717		3.4	0.6219
3.4	0.372		3.4	0.6216
3.4	0.3726		3.4	0.6219
3.4	0.372		3.4	0.6213
3.41	0.372		3.41	0.6213
3.41	0.3717		3.41	0.6216
3.41	0.3717		3.41	0.6219
3.41	0.3717		3.41	0.6219
3.42	0.372		3.42	0.6219
3.42	0.372		3.42	0.6219
3.42	0.3726		3.42	0.6219
3.43	0.3714		3.43	0.6213
3.43	0.3726		3.43	0.6216
3.43	0.372		3.43	0.6219
3.43	0.3723		3.43	0.6213
3.44	0.3717		3.44	0.6219
3.44	0.3723		3.44	0.6219
3.44	0.3723		3.44	0.6222
3.44	0.3726		3.45	0.6216
3.45	0.373		3.45	0.6219
3.45	0.373		3.45	0.6222
3.45	0.3717		3.45	0.6219
3.46	0.3726		3.46	0.6216
3.46	0.372		3.46	0.6216
3.46	0.3723		3.46	0.6216
3.46	0.372		3.46	0.6216
3.47	0.372		3.47	0.6219
3.47	0.372		3.47	0.6216
3.47	0.3717		3.47	0.6219
3.48	0.3726		3.48	0.6219
3.48	0.3723		3.48	0.6222
3.48	0.3726		3.48	0.6219
3.48	0.3723		3.48	0.6213
3.49	0.3726		3.49	0.6222
3.49	0.3717		3.49	0.6213
3.49	0.3717		3.49	0.6216
3.49	0.372		3.5	0.6213
3.5	0.3726		3.5	0.6219
3.5	0.3717		3.5	0.6219
3.5	0.3726		3.5	0.6216
3.51	0.372		3.51	0.6219
3.51	0.372		3.51	0.6216
3.51	0.3717		3.51	0.6219
3.51	0.3726		3.51	0.6219
3.52	0.3717		3.52	0.6219
3.52	0.3717		3.52	0.6219
3.52	0.373		3.52	0.6219
3.53	0.373		3.53	0.6216
3.53	0.3726		3.53	0.6216
3.53	0.3723		3.53	0.6216
3.53	0.373		3.53	0.6213
3.54	0.373		3.54	0.6213
3.54	0.3723		3.54	0.6213
3.54	0.3726		3.54	0.6213
3.54	0.372		3.55	0.6219
3.55	0.3717		3.55	0.6213
3.55	0.373		3.55	0.6219
3.55	0.3717		3.55	0.6213
3.56	0.3714		3.56	0.6219
3.56	0.373		3.56	0.6216
3.56	0.3717		3.56	0.6219
3.56	0.3717		3.56	0.6219
3.57	0.372		3.57	0.6216
3.57	0.3726		3.57	0.6213
3.57	0.3726		3.57	0.6213
3.58	0.373		3.58	0.6219
3.58	0.373		3.58	0.6219
3.58	0.372		3.58	0.6219
3.58	0.372		3.58	0.6219
3.59	0.3717		3.59	0.6219
3.59	0.3723		3.59	0.6216
3.59	0.3717		3.59	0.6216
3.59	0.3723		3.6	0.6219
3.6	0.3717		3.6	0.6219
3.6	0.3717		3.6	0.6216
3.6	0.373		3.6	0.6219
3.61	0.3726		3.61	0.6219
3.61	0.372		3.61	0.6219
3.61	0.372		3.61	0.6213
3.61	0.3723		3.61	0.6219
3.62	0.3717		3.62	0.6219
3.62	0.3726		3.62	0.6213
3.62	0.3733		3.62	0.6219
3.63	0.372		3.63	0.6222
3.63	0.3726		3.63	0.6219
3.63	0.372		3.63	0.6219
3.63	0.3717		3.63	0.6219
3.64	0.372		3.64	0.6213
3.64	0.3723		3.64	0.6219
3.64	0.3717		3.64	0.6219
3.64	0.3733		3.65	0.6219
3.65	0.3726		3.65	0.6219
3.65	0.3726		3.65	0.6219
3.65	0.3726		3.65	0.6219
3.66	0.3726		3.66	0.6222
3.66	0.373		3.66	0.6213
3.66	0.3726		3.66	0.6213
3.66	0.3723		3.66	0.6213
3.67	0.3717		3.67	0.6219
3.67	0.372		3.67	0.6219
3.67	0.3733		3.67	0.6219
3.68	0.3723		3.68	0.6213
3.68	0.3714		3.68	0.6219
3.68	0.3717		3.68	0.6219
3.68	0.372		3.68	0.6219
3.69	0.372		3.69	0.6222
3.69	0.3717		3.69	0.6213
3.69	0.372		3.69	0.6219
3.69	0.373		3.7	0.6219
3.7	0.3717		3.7	0.6216
3.7	0.372		3.7	0.6213
3.7	0.3714		3.7	0.6219
3.71	0.3726		3.71	0.6219
3.71	0.373		3.71	0.6219
3.71	0.3717		3.71	0.6213
3.71	0.373		3.71	0.6213
3.72	0.373		3.72	0.6213
3.72	0.3726		3.72	0.6219
3.72	0.3723		3.72	0.6219
3.73	0.372		3.73	0.6213
3.73	0.372		3.73	0.6219
3.73	0.3723		3.73	0.6219
3.73	0.3726		3.73	0.6213
3.74	0.3726		3.74	0.6213
3.74	0.372		3.74	0.6213
3.74	0.3726		3.74	0.6216
3.74	0.3717		3.75	0.6213
3.75	0.372		3.75	0.6213
3.75	0.3726		3.75	0.6216
3.75	0.3717		3.75	0.6219
3.76	0.3726		3.76	0.6216
3.76	0.3717		3.76	0.6219
3.76	0.3726		3.76	0.6222
3.76	0.372		3.76	0.6222
3.77	0.372		3.77	0.6219
3.77	0.3726		3.77	0.6213
3.77	0.372		3.77	0.6222
3.78	0.3733		3.78	0.6219
3.78	0.373		3.78	0.6216
3.78	0.372		3.78	0.6219
3.78	0.372		3.78	0.6219
3.79	0.3717		3.79	0.6216
3.79	0.3726		3.79	0.6216
3.79	0.373		3.79	0.6219
3.79	0.372		3.8	0.6216
3.8	0.3733		3.8	0.6222
3.8	0.3717		3.8	0.6219
3.8	0.3726		3.8	0.6222
3.81	0.373		3.81	0.6219
3.81	0.3726		3.81	0.6222
3.81	0.372		3.81	0.6216
3.81	0.3717		3.81	0.6216
3.82	0.372		3.82	0.6222
3.82	0.373		3.82	0.6219
3.82	0.3726		3.82	0.6216
3.83	0.3733		3.83	0.6219
3.83	0.3726		3.83	0.6216
3.83	0.3717		3.83	0.6219
3.83	0.3717		3.83	0.6219
3.84	0.373		3.84	0.6213
3.84	0.373		3.84	0.6219
3.84	0.373		3.84	0.6213
3.84	0.3726		3.85	0.6213
3.85	0.372		3.85	0.6213
3.85	0.3717		3.85	0.6216
3.85	0.3733		3.85	0.6219
3.86	0.373		3.86	0.6219
3.86	0.373		3.86	0.6219
3.86	0.372		3.86	0.6216
3.86	0.372		3.86	0.6222
3.87	0.3733		3.87	0.6219
3.87	0.373		3.87	0.6219
3.87	0.3726		3.87	0.6216
3.88	0.372		3.88	0.6216
3.88	0.3726		3.88	0.6216
3.88	0.3717		3.88	0.6213
3.88	0.373		3.88	0.6213
3.89	0.3726		3.89	0.6219
3.89	0.3726		3.89	0.6219
3.89	0.3733		3.89	0.6216
3.89	0.3726		3.9	0.6219
3.9	0.3733		3.9	0.6219
3.9	0.372		3.9	0.6219
3.9	0.3717		3.9	0.6216
3.91	0.3723		3.91	0.6216
3.91	0.373		3.91	0.6216
3.91	0.3726		3.91	0.6219
3.91	0.3717		3.91	0.6213
3.92	0.373		3.92	0.6216
3.92	0.3726		3.92	0.6216
3.92	0.3717		3.92	0.6216
3.93	0.3726		3.93	0.6219
3.93	0.372		3.93	0.6219
3.93	0.3726		3.93	0.6219
3.93	0.373		3.93	0.6219
3.94	0.3717		3.94	0.6219
3.94	0.3726		3.94	0.6219
3.94	0.3717		3.94	0.6219
3.94	0.373		3.95	0.6216
3.95	0.372		3.95	0.6219
3.95	0.3717		3.95	0.6216
3.95	0.3726		3.95	0.6213
3.96	0.373		3.96	0.6219
3.96	0.3717		3.96	0.6219
3.96	0.3726		3.96	0.6216
3.96	0.373		3.96	0.6213
3.97	0.372		3.97	0.6219
3.97	0.372		3.97	0.6219
3.97	0.3717		3.97	0.6216
3.98	0.3717		3.98	0.6219
3.98	0.3717		3.98	0.6216
3.98	0.373		3.98	0.6219
3.98	0.373		3.98	0.6219
3.99	0.3726		3.99	0.6216
3.99	0.372		3.99	0.6216
3.99	0.372		3.99	0.6216
3.99	0.373		4	0.6216
4	0.373		4	0.6219
4	0.3733		4	0.6216
4	0.3726		4	0.6219
4.01	0.3726		4.01	0.6216
4.01	0.373		4.01	0.6213
4.01	0.372		4.01	0.6216
4.01	0.372		4.01	0.6216
4.02	0.3733		4.02	0.6216
4.02	0.372		4.02	0.6216
4.02	0.3726		4.02	0.6219
4.03	0.3717		4.03	0.6216
4.03	0.3733		4.03	0.6216
4.03	0.3717		4.03	0.6216
4.03	0.3717		4.03	0.6219
4.04	0.3733		4.04	0.6219
4.04	0.372		4.04	0.6216
4.04	0.3726		4.04	0.6216
4.04	0.3733		4.05	0.6219
4.05	0.3726		4.05	0.6219
4.05	0.3733		4.05	0.6219
4.05	0.3717		4.05	0.6219
4.06	0.3726		4.06	0.6219
4.06	0.3723		4.06	0.6219
4.06	0.3723		4.06	0.6213
4.06	0.373		4.06	0.6216
4.07	0.372		4.07	0.6213
4.07	0.372		4.07	0.6219
4.07	0.373		4.07	0.6213
4.08	0.373		4.08	0.6216
4.08	0.3717		4.08	0.6219
4.08	0.3717		4.08	0.6219
4.08	0.3726		4.08	0.6219
4.09	0.372		4.09	0.6219
4.09	0.3726		4.09	0.6222
4.09	0.3723		4.09	0.6219
4.09	0.3733		4.1	0.6213
4.1	0.373		4.1	0.6216
4.1	0.3714		4.1	0.6222
4.1	0.372		4.1	0.6213
4.11	0.3733		4.11	0.6219
4.11	0.3733		4.11	0.6219
4.11	0.372		4.11	0.6222
4.11	0.3733		4.11	0.6216
4.12	0.373		4.12	0.6216
4.12	0.373		4.12	0.6222
4.12	0.3726		4.12	0.6219
4.13	0.372		4.13	0.6213
4.13	0.373		4.13	0.6219
4.13	0.3726		4.13	0.6219
4.13	0.3717		4.13	0.6216
4.14	0.372		4.14	0.6219
4.14	0.373		4.14	0.6222
4.14	0.372		4.14	0.6219
4.14	0.3733		4.15	0.6216
4.15	0.372		4.15	0.6219
4.15	0.372		4.15	0.6213
4.15	0.372		4.15	0.6219
4.16	0.3717		4.16	0.6219
4.16	0.3717		4.16	0.6213
4.16	0.3726		4.16	0.6216
4.16	0.3733		4.16	0.6213
4.17	0.372		4.17	0.6213
4.17	0.3733		4.17	0.6216
4.17	0.373		4.17	0.6213
4.18	0.3733		4.18	0.6216
4.18	0.3733		4.18	0.6219
4.18	0.3733		4.18	0.6216
4.18	0.372		4.18	0.6219
4.19	0.373		4.19	0.6216
4.19	0.3717		4.19	0.6216
4.19	0.3733		4.19	0.6219
4.19	0.372		4.2	0.6219
4.2	0.3723		4.2	0.6219
4.2	0.372		4.2	0.6216
4.2	0.373		4.2	0.6216
4.21	0.372		4.21	0.6222
4.21	0.3717		4.21	0.6219
4.21	0.3717		4.21	0.6219
4.21	0.372		4.21	0.6216
4.22	0.3726		4.22	0.6219
4.22	0.3717		4.22	0.6216
4.22	0.373		4.22	0.6219
4.23	0.3733		4.23	0.6216
4.23	0.3723		4.23	0.6219
4.23	0.3723		4.23	0.6216
4.23	0.372		4.23	0.6219
4.24	0.372		4.24	0.6216
4.24	0.3717		4.24	0.6213
4.24	0.373		4.24	0.6216
4.24	0.3717		4.25	0.6219
4.25	0.372		4.25	0.6216
4.25	0.3723		4.25	0.6219
4.25	0.3733		4.25	0.6222
4.26	0.3723		4.26	0.6216
4.26	0.3717		4.26	0.6219
4.26	0.3717		4.26	0.6213
4.26	0.372		4.26	0.6213
4.27	0.373		4.27	0.6216
4.27	0.3714		4.27	0.6216
4.27	0.372		4.27	0.6219
4.28	0.3733		4.28	0.6219
4.28	0.373		4.28	0.6219
4.28	0.3733		4.28	0.6216
4.28	0.372		4.28	0.6219
4.29	0.3726		4.29	0.6213
4.29	0.3726		4.29	0.6219
4.29	0.372		4.29	0.6219
4.29	0.3726		4.3	0.6222
4.3	0.3733		4.3	0.6216
4.3	0.3717		4.3	0.6213
4.3	0.3726		4.3	0.6213
4.31	0.3723		4.31	0.6219
4.31	0.3733		4.31	0.6213
4.31	0.3726		4.31	0.6216
4.31	0.3717		4.31	0.6219
4.32	0.372		4.32	0.6219
4.32	0.3717		4.32	0.6219
4.32	0.3733		4.32	0.6219
4.33	0.3717		4.33	0.6213
4.33	0.3726		4.33	0.6213
4.33	0.373		4.33	0.6213
4.33	0.3714		4.33	0.6219
4.34	0.372		4.34	0.6219
4.34	0.373		4.34	0.6219
4.34	0.3733		4.34	0.6216
4.34	0.372		4.35	0.6219
4.35	0.3717		4.35	0.6213
4.35	0.373		4.35	0.6222
4.35	0.373		4.35	0.6213
4.36	0.372		4.36	0.6213
4.36	0.372		4.36	0.6213
4.36	0.3726		4.36	0.6213
4.36	0.3717		4.36	0.6216
4.37	0.373		4.37	0.6219
4.37	0.373		4.37	0.6216
4.37	0.3717		4.37	0.6213
4.38	0.372		4.38	0.6222
4.38	0.3733		4.38	0.6216
4.38	0.372		4.38	0.6219
4.38	0.373		4.38	0.6222
4.39	0.3717		4.39	0.6222
4.39	0.3733		4.39	0.6219
4.39	0.3733		4.39	0.6219
4.39	0.372		4.4	0.6219
4.4	0.372		4.4	0.6219
4.4	0.372		4.4	0.6213
4.4	0.3733		4.4	0.6219
4.41	0.372		4.41	0.6222
4.41	0.3723		4.41	0.6216
4.41	0.3733		4.41	0.6222
4.41	0.3726		4.41	0.6219
4.42	0.3723		4.42	0.6216
4.42	0.372		4.42	0.6219
4.42	0.373		4.42	0.6222
4.43	0.3723		4.43	0.6216
4.43	0.373		4.43	0.6219
4.43	0.372		4.43	0.6216
4.43	0.3723		4.43	0.6216
4.44	0.373		4.44	0.6219
4.44	0.3726		4.44	0.6219
4.44	0.373		4.44	0.6219
4.44	0.372		4.45	0.6219
4.45	0.3717		4.45	0.6219
4.45	0.372		4.45	0.6213
4.45	0.372		4.45	0.6213
4.46	0.372		4.46	0.6213
4.46	0.373		4.46	0.6213
4.46	0.372		4.46	0.6219
4.46	0.372		4.46	0.6222
4.47	0.373		4.47	0.6222
4.47	0.372		4.47	0.6219
4.47	0.373		4.47	0.6216
4.48	0.372		4.48	0.6222
4.48	0.3726		4.48	0.6219
4.48	0.3736		4.48	0.6219
4.48	0.372		4.48	0.6222
4.49	0.373		4.49	0.6216
4.49	0.373		4.49	0.6219
4.49	0.373		4.49	0.6222
4.49	0.3733		4.5	0.6213
4.5	0.3733		4.5	0.6213
4.5	0.373		4.5	0.6219
4.5	0.3733		4.5	0.6219
4.51	0.372		4.51	0.6216
4.51	0.3733		4.51	0.6216
4.51	0.372		4.51	0.6213
4.51	0.372		4.51	0.6222
4.52	0.373		4.52	0.6216
4.52	0.3723		4.52	0.6213
4.52	0.372		4.52	0.6219
4.53	0.372		4.53	0.6216
4.53	0.372		4.53	0.6222
4.53	0.3723		4.53	0.6219
4.53	0.3733		4.53	0.6219
4.54	0.372		4.54	0.6219
4.54	0.372		4.54	0.6219
4.54	0.3726		4.54	0.6213
4.54	0.373		4.55	0.6213
4.55	0.3733		4.55	0.6219
4.55	0.3733		4.55	0.6222
4.55	0.3733		4.55	0.6222
4.56	0.3736		4.56	0.6216
4.56	0.372		4.56	0.6213
4.56	0.373		4.56	0.6213
4.56	0.373		4.56	0.6216
4.57	0.373		4.57	0.6213
4.57	0.373		4.57	0.6213
4.57	0.372		4.57	0.6213
4.58	0.372		4.58	0.6219
4.58	0.3726		4.58	0.6219
4.58	0.373		4.58	0.6213
4.58	0.373		4.58	0.6222
4.59	0.372		4.59	0.6213
4.59	0.372		4.59	0.6222
4.59	0.3733		4.59	0.6216
4.59	0.372		4.6	0.6213
4.6	0.372		4.6	0.6219
4.6	0.3723		4.6	0.6213
4.6	0.3717		4.6	0.6213
4.61	0.372		4.61	0.6213
4.61	0.373		4.61	0.6216
4.61	0.3717		4.61	0.6222
4.61	0.3733		4.61	0.6219
4.62	0.372		4.62	0.6219
4.62	0.3723		4.62	0.6219
4.62	0.372		4.62	0.6219
4.63	0.372		4.63	0.6213
4.63	0.372		4.63	0.6219
4.63	0.3726		4.63	0.6213
4.63	0.373		4.63	0.6219
4.64	0.372		4.64	0.6216
4.64	0.373		4.64	0.6222
4.64	0.3733		4.64	0.6219
4.64	0.3733		4.65	0.6222
4.65	0.3726		4.65	0.6222
4.65	0.3723		4.65	0.6219
4.65	0.373		4.65	0.6219
4.66	0.3723		4.66	0.6219
4.66	0.3723		4.66	0.6222
4.66	0.3733		4.66	0.6222
4.66	0.3717		4.66	0.6216
4.67	0.3726		4.67	0.6213
4.67	0.373		4.67	0.6222
4.67	0.372		4.67	0.6219
4.68	0.372		4.68	0.6213
4.68	0.3733		4.68	0.6222
4.68	0.372		4.68	0.6219
4.68	0.3723		4.68	0.6219
4.69	0.372		4.69	0.6213
4.69	0.372		4.69	0.6219
4.69	0.372		4.69	0.6216
4.69	0.372		4.7	0.6222
4.7	0.3736		4.7	0.6219
4.7	0.372		4.7	0.6219
4.7	0.372		4.7	0.6216
4.71	0.372		4.71	0.6222
4.71	0.3733		4.71	0.6216
4.71	0.373		4.71	0.6219
4.71	0.372		4.71	0.6222
4.72	0.372		4.72	0.6216
4.72	0.372		4.72	0.6216
4.72	0.3733		4.72	0.6219
4.73	0.373		4.73	0.6219
4.73	0.3733		4.73	0.6216
4.73	0.3723		4.73	0.6219
4.73	0.372		4.73	0.6216
4.74	0.3733		4.74	0.6216
4.74	0.3736		4.74	0.6219
4.74	0.3733		4.74	0.6219
4.74	0.372		4.75	0.6222
4.75	0.3733		4.75	0.6219
4.75	0.373		4.75	0.6213
4.75	0.373		4.75	0.6222
4.76	0.3726		4.76	0.6213
4.76	0.372		4.76	0.6222
4.76	0.372		4.76	0.6216
4.76	0.373		4.76	0.6216
4.77	0.373		4.77	0.6219
4.77	0.373		4.77	0.6219
4.77	0.3723		4.77	0.6219
4.78	0.373		4.78	0.6219
4.78	0.372		4.78	0.6219
4.78	0.372		4.78	0.6216
4.78	0.372		4.78	0.6219
4.79	0.372		4.79	0.6222
4.79	0.373		4.79	0.6216
4.79	0.373		4.79	0.6216
4.79	0.3726		4.8	0.6213
4.8	0.3733		4.8	0.6213
4.8	0.3733		4.8	0.6216
4.8	0.372		4.8	0.6222
4.81	0.3733		4.81	0.6222
4.81	0.373		4.81	0.6222
4.81	0.3726		4.81	0.6219
4.81	0.3733		4.81	0.6213
4.82	0.3723		4.82	0.6219
4.82	0.372		4.82	0.6213
4.82	0.3733		4.82	0.6219
4.83	0.373		4.83	0.6219
4.83	0.3726		4.83	0.6213
4.83	0.373		4.83	0.6216
4.83	0.373		4.83	0.6216
4.84	0.3733		4.84	0.6213
4.84	0.373		4.84	0.6213
4.84	0.373		4.84	0.6219
4.84	0.372		4.85	0.6219
4.85	0.373		4.85	0.6219
4.85	0.3717		4.85	0.6219
4.85	0.373		4.85	0.6219
4.86	0.3717		4.86	0.6216
4.86	0.3733		4.86	0.6216
4.86	0.3733		4.86	0.6216
4.86	0.3733		4.86	0.6213
4.87	0.372		4.87	0.6222
4.87	0.372		4.87	0.6222
4.87	0.373		4.87	0.6216
4.88	0.372		4.88	0.6219
4.88	0.3723		4.88	0.6222
4.88	0.372		4.88	0.6219
4.88	0.3733		4.88	0.6216
4.89	0.372		4.89	0.6219
4.89	0.3733		4.89	0.6216
4.89	0.373		4.89	0.6219
4.89	0.372		4.9	0.6216
4.9	0.372		4.9	0.6213
4.9	0.3723		4.9	0.6216
4.9	0.372		4.9	0.6216
4.91	0.3733		4.91	0.6219
4.91	0.372		4.91	0.6213
4.91	0.3723		4.91	0.6222
4.91	0.3733		4.91	0.6216
4.92	0.3717		4.92	0.6219
4.92	0.372		4.92	0.6216
4.92	0.3733		4.92	0.6219
4.93	0.373		4.93	0.6219
4.93	0.372		4.93	0.6219
4.93	0.372		4.93	0.6213
4.93	0.373		4.93	0.6213
4.94	0.373		4.94	0.6213
4.94	0.3733		4.94	0.6222
4.94	0.3733		4.94	0.6216
4.94	0.3723		4.95	0.6222
4.95	0.373		4.95	0.6216
4.95	0.373		4.95	0.6216
4.95	0.373		4.95	0.6213
4.96	0.373		4.96	0.6222
4.96	0.373		4.96	0.6219
4.96	0.372		4.96	0.6216
4.96	0.373		4.96	0.6222
4.97	0.373		4.97	0.6222
4.97	0.373		4.97	0.6222
4.97	0.373		4.97	0.6219
4.98	0.372		4.98	0.6216
4.98	0.373		4.98	0.6219
4.98	0.3733		4.98	0.6213
4.98	0.373		4.98	0.6222
4.99	0.372		4.99	0.6213
4.99	0.372		4.99	0.6213
4.99	0.373		4.99	0.6222
4.99	0.372		5	0.6213
5	0.3723		5	0.6222
5	0.373		5	0.6213
5	0.372		5	0.6213
5.01	0.3733		5.01	0.6213
5.01	0.3723		5.01	0.6213
5.01	0.372		5.01	0.6216
5.01	0.3736		5.01	0.6213
5.02	0.3733		5.02	0.6213
5.02	0.3733		5.02	0.6213
5.02	0.372		5.02	0.6213
5.03	0.3723		5.03	0.6213
5.03	0.3733		5.03	0.6219
5.03	0.3733		5.03	0.6213
5.03	0.3733		5.03	0.6222
5.04	0.3733		5.04	0.6219
5.04	0.3723		5.04	0.6213
5.04	0.3733		5.04	0.6219
5.04	0.372		5.05	0.6213
5.05	0.3733		5.05	0.6213
5.05	0.3733		5.05	0.6213
5.05	0.373		5.05	0.6216
5.06	0.3733		5.06	0.6213
5.06	0.3733		5.06	0.6219
5.06	0.3733		5.06	0.6222
5.06	0.3723		5.06	0.6213
5.07	0.372		5.07	0.6222
5.07	0.3723		5.07	0.6219
5.07	0.3723		5.07	0.6222
5.08	0.3733		5.08	0.6219
5.08	0.373		5.08	0.6213
5.08	0.373		5.08	0.6213
5.08	0.3726		5.08	0.6213
5.09	0.373		5.09	0.6213
5.09	0.373		5.09	0.6213
5.09	0.3717		5.09	0.6219
5.09	0.372		5.1	0.6219
5.1	0.3723		5.1	0.6222
5.1	0.373		5.1	0.6222
5.1	0.372		5.1	0.6216
5.11	0.372		5.11	0.6222
5.11	0.372		5.11	0.6219
5.11	0.372		5.11	0.6213
5.11	0.3723		5.11	0.6213
5.12	0.3733		5.12	0.6216
5.12	0.3733		5.12	0.6216
5.12	0.3733		5.12	0.6216
5.13	0.3733		5.13	0.6213
5.13	0.3733		5.13	0.6219
5.13	0.3733		5.13	0.6222
5.13	0.3736		5.13	0.6216
5.14	0.3733		5.14	0.6216
5.14	0.3733		5.14	0.6216
5.14	0.3733		5.14	0.6213
5.14	0.373		5.15	0.6213
5.15	0.373		5.15	0.6216
5.15	0.3723		5.15	0.6219
5.15	0.373		5.15	0.6222
5.16	0.372		5.16	0.6213
5.16	0.373		5.16	0.6219
5.16	0.3733		5.16	0.6222
5.16	0.3726		5.16	0.6213
5.17	0.3723		5.17	0.6222
5.17	0.3723		5.17	0.6213
5.17	0.372		5.17	0.6219
5.18	0.3733		5.18	0.6219
5.18	0.372		5.18	0.6213
5.18	0.3733		5.18	0.6219
5.18	0.3733		5.18	0.6213
5.19	0.372		5.19	0.6213
5.19	0.373		5.19	0.6213
5.19	0.3733		5.19	0.6213
5.19	0.3733		5.2	0.6216
5.2	0.3736		5.2	0.6213
5.2	0.372		5.2	0.6219
5.2	0.372		5.2	0.6216
5.21	0.3733		5.21	0.6213
5.21	0.372		5.21	0.6213
5.21	0.3733		5.21	0.6213
5.21	0.372		5.21	0.6216
5.22	0.372		5.22	0.6216
5.22	0.3733		5.22	0.6222
5.22	0.3733		5.22	0.6216
5.23	0.3733		5.23	0.6213
5.23	0.3726		5.23	0.6219
5.23	0.372		5.23	0.6219
5.23	0.372		5.23	0.6216
5.24	0.3733		5.24	0.6216
5.24	0.3733		5.24	0.6222
5.24	0.372		5.24	0.6219
5.24	0.373		5.25	0.6213
5.25	0.373		5.25	0.6222
5.25	0.3733		5.25	0.6222
5.25	0.3733		5.25	0.6213
5.26	0.3733		5.26	0.6222
5.26	0.372		5.26	0.6216
5.26	0.3733		5.26	0.6219
5.26	0.372		5.26	0.6213
5.27	0.3733		5.27	0.6216
5.27	0.3723		5.27	0.6222
5.27	0.3733		5.27	0.6222
5.28	0.372		5.28	0.6216
5.28	0.3733		5.28	0.6222
5.28	0.372		5.28	0.6222
5.28	0.3733		5.28	0.6216
5.29	0.3733		5.29	0.6219
5.29	0.372		5.29	0.6222
5.29	0.373		5.29	0.6222
5.29	0.3733		5.3	0.6216
5.3	0.373		5.3	0.6213
5.3	0.3733		5.3	0.6216
5.3	0.372		5.3	0.6216
5.31	0.372		5.31	0.6216
5.31	0.373		5.31	0.6219
5.31	0.3723		5.31	0.6216
5.31	0.3723		5.31	0.6216
5.32	0.372		5.32	0.6222
5.32	0.3736		5.32	0.6219
5.32	0.3733		5.32	0.6222
5.33	0.3733		5.33	0.6216
5.33	0.3733		5.33	0.6213
5.33	0.373		5.33	0.6216
5.33	0.3733		5.33	0.6222
5.34	0.3723		5.34	0.6219
5.34	0.3723		5.34	0.6219
5.34	0.3733		5.34	0.6219
5.34	0.372		5.35	0.6219
5.35	0.3736		5.35	0.6216
5.35	0.3736		5.35	0.6219
5.35	0.3733		5.35	0.6222
5.36	0.3723		5.36	0.6213
5.36	0.3736		5.36	0.6222
5.36	0.3717		5.36	0.6219
5.36	0.3733		5.36	0.6216
5.37	0.3723		5.37	0.6219
[truncated: 35,011 more rows]
