# Supplementary material for: Aluminum foil negative electrodes with multiphase microstructure for all-solid-state Li-ion batteries
Source: Nat Commun. 2023 Jul 18;14:3975. doi: 10.1038/s41467-023-39685-x (PMC10354103; doi:10.1038/s41467-023-39685-x)
Supplement: Supplementary file 3 — Source Data [file 41467_2023_39685_MOESM3_ESM.zip › S11 Varying In Content.xlsx]

## Sheet: S11 F Voltage
Al90.0 In10					Al94.5 In5.5					Al97.5 In2.5					Al98.8 In1.2					Al99.8 In0.2
Charge Areal Capacity	Voltage	Discharge Areal Capacity	Voltage		Charge Areal Capacity	Voltage	Discharge Areal Capacity	Voltage		Charge Areal Capacity	Voltage	Discharge Areal Capacity	Voltage		Charge Areal Capacity	Voltage	Discharge Areal Capacity	Voltage		Charge Areal Capacity	Voltage	Discharge Areal Capacity	Voltage
(mAh/cm2)	(V)	(mAh/cm2)	(V)		(mAh/cm2)	(V)	(mAh/cm2)	(V)		(mAh/cm2)	(V)	(mAh/cm2)	(V)		(mAh/cm2)	(V)	(mAh/cm2)	(V)		(mAh/cm2)	(V)	(mAh/cm2)	(V)
0	1.481	0	3.9013		0	1.1337	0	3.8985		0	1.9234	0	3.8322		0	1.9756	0	3.8328		0	2.5921	0	3.7311
0.00112	1.4444	0.00112	3.8976		0.00112	1.2503	0.00112	3.8948		0.00183	1.9234	0.0014	3.8322		0.00112	1.9937	0.00112	3.8328		0.00112	1.9999	0.00112	3.7311
0.00225	1.9733	0.00239	3.8948		0.00225	1.6428	0.00225	3.8886		0.00309	1.9122	0.00253	3.8269		0.00239	2.2588	0.00225	3.8281		0.00225	2.6206	0.00225	3.724
0.00351	2.3565	0.00351	3.8895		0.00351	1.9255	0.00351	3.8842		0.00421	2.2697	0.00365	3.8241		0.00351	2.4005	0.00351	3.8241		0.00351	2.7052	0.00351	3.7205
0.00463	2.456	0.00463	3.8867		0.00463	2.1063	0.00463	3.8802		0.00534	2.4532	0.00492	3.8204		0.00463	2.5	0.00463	3.8191		0.00463	2.7936	0.00463	3.7162
0.00576	2.5264	0.00576	3.8821		0.00576	2.2991	0.00576	3.8759		0.00646	2.5267	0.00604	3.8163		0.00576	2.5822	0.00576	3.8151		0.00576	2.8367	0.00576	3.7125
0.00688	2.5809	0.00702	3.8799		0.00688	2.4405	0.00688	3.8746		0.00772	2.5747	0.00716	3.8145		0.00702	2.6572	0.00702	3.812		0.00688	2.8733	0.00688	3.7103
0.00815	2.6128	0.00815	3.8777		0.00815	2.4888	0.00815	3.8715		0.00885	2.6153	0.00843	3.8114		0.00815	2.7059	0.00815	3.8089		0.00815	2.9204	0.00815	3.7078
0.00927	2.6553	0.00927	3.8749		0.00927	2.5357	0.00927	3.8706		0.00997	2.6504	0.00955	3.808		0.00927	2.7787	0.00927	3.8086		0.00927	2.9489	0.00927	3.705
0.01039	2.6913	0.01039	3.8725		0.01039	2.5735	0.01039	3.8663		0.0111	2.6665	0.01067	3.8058		0.01039	2.8475	0.01039	3.8049		0.01039	2.9858	0.01039	3.7023
0.01152	2.722	0.01152	3.8709		0.01152	2.6042	0.01152	3.8641		0.01236	2.6956	0.0118	3.8036		0.01166	2.9129	0.01166	3.803		0.01152	3.0075	0.01152	3.6995
0.01278	2.7489	0.01278	3.8694		0.01278	2.6283	0.01278	3.861		0.01348	2.7207	0.01306	3.8015		0.01278	2.9712	0.01278	3.8008		0.01278	3.0273	0.01278	3.6976
0.0139	2.7657	0.0139	3.8672		0.0139	2.6522	0.0139	3.8591		0.01461	2.7443	0.01419	3.8002		0.0139	3.0047	0.0139	3.7984		0.0139	3.0456	0.0139	3.6964
0.01503	2.7889	0.01503	3.8647		0.01503	2.6739	0.01503	3.8573		0.01587	2.7657	0.01531	3.7974		0.01503	3.0441	0.01503	3.7965		0.01503	3.0701	0.01503	3.693
0.01615	2.8097	0.01615	3.8628		0.01615	2.6944	0.01615	3.8548		0.01699	2.7852	0.01657	3.7956		0.01629	3.0717	0.01629	3.7946		0.01615	3.085	0.01615	3.6908
0.01742	2.8292	0.01742	3.8613		0.01728	2.7096	0.01728	3.8535		0.01812	2.8032	0.0177	3.794		0.01742	3.0934	0.01742	3.7925		0.01742	3.1058	0.01742	3.6902
0.01854	2.8475	0.01854	3.8585		0.01854	2.7279	0.01854	3.8508		0.01924	2.8116	0.01882	3.7925		0.01854	3.1064	0.01854	3.79		0.01854	3.1182	0.01854	3.6877
0.01966	2.8581	0.01966	3.857		0.01966	2.7434	0.01966	3.8492		0.02051	2.828	0.01994	3.7909		0.01966	3.12	0.01966	3.7884		0.01966	3.1303	0.01966	3.6858
0.02079	2.873	0.02079	3.857		0.02079	2.7555	0.02079	3.8473		0.02163	2.8438	0.02121	3.7884		0.02093	3.138	0.02093	3.7869		0.02079	3.1421	0.02079	3.684
0.02205	2.8885	0.02205	3.8532		0.02191	2.7694	0.02191	3.8458		0.02275	2.8584	0.02233	3.7869		0.02205	3.1504	0.02205	3.7857		0.02205	3.1582	0.02205	3.6824
0.02317	2.9033	0.02317	3.8523		0.02317	2.783	0.02317	3.8442		0.02388	2.873	0.02346	3.785		0.02317	3.1607	0.02317	3.7835		0.02317	3.1675	0.02317	3.6809
0.0243	2.9164	0.0243	3.852		0.0243	2.7936	0.0243	3.8433		0.02514	2.8795	0.02472	3.7832		0.0243	3.1762	0.0243	3.7807		0.0243	3.1833	0.0243	3.6784
0.02542	2.9247	0.02542	3.8498		0.02542	2.8063	0.02542	3.8411		0.02626	2.8925	0.02584	3.7819		0.02556	3.1861	0.02556	3.7801		0.02542	3.1917	0.02542	3.6762
0.02669	2.9374	0.02669	3.8473		0.02654	2.8178	0.02654	3.8396		0.02739	2.9055	0.02697	3.7804		0.02669	3.196	0.02669	3.7788		0.02669	3.2006	0.02669	3.6756
0.02781	2.9489	0.02781	3.847		0.02781	2.8274	0.02781	3.839		0.02865	2.9167	0.02809	3.7785		0.02781	3.2096	0.02781	3.7748		0.02781	3.2096	0.02781	3.674
0.02893	2.9607	0.02893	3.8458		0.02893	2.8379	0.02893	3.8374		0.02978	2.9288	0.02935	3.7776		0.02893	3.2177	0.02893	3.7736		0.02893	3.2227	0.02893	3.6703
0.03006	2.9715	0.03006	3.8436		0.03006	2.8485	0.03006	3.8362		0.0309	2.9399	0.03048	3.7751		0.0302	3.2258	0.0302	3.7736		0.03006	3.2307	0.03006	3.6706
0.03132	2.9771	0.03132	3.843		0.03118	2.8578	0.03118	3.8346		0.03202	2.9455	0.0316	3.7751		0.03132	3.2372	0.03132	3.7708		0.03132	3.2419	0.03132	3.6688
0.03244	2.987	0.03244	3.8421		0.0323	2.8683	0.0323	3.8331		0.03329	2.9557	0.03272	3.7729		0.03244	3.2444	0.03244	3.7686		0.03244	3.2496	0.03244	3.6669
0.03357	2.9963	0.03357	3.8405		0.03357	2.8773	0.03357	3.8303		0.03441	2.9657	0.03399	3.7705		0.03357	3.2515	0.03357	3.768		0.03357	3.2564	0.03357	3.6666
0.03469	3.0041	0.03469	3.8396		0.03469	2.886	0.03469	3.83		0.03553	2.9743	0.03511	3.7695		0.03483	3.2617	0.03483	3.7671		0.03469	3.2664	0.03469	3.6654
0.03596	3.0118	0.03596	3.839		0.03581	2.8953	0.03581	3.8297		0.0368	2.9827	0.03624	3.7686		0.03596	3.2676	0.03596	3.7658		0.03596	3.2735	0.03596	3.6626
0.03708	3.0159	0.03708	3.8384		0.03694	2.9049	0.03694	3.8291		0.03792	2.9911	0.0375	3.7671		0.03708	3.2738	0.03708	3.7633		0.03708	3.2797	0.03708	3.661
0.0382	3.0224	0.0382	3.8368		0.0382	2.912	0.0382	3.8272		0.03904	2.9945	0.03862	3.7658		0.0382	3.2825	0.0382	3.7618		0.0382	3.2875	0.0382	3.6607
0.03933	3.028	0.03933	3.8353		0.03933	2.921	0.03933	3.8247		0.04017	3.0016	0.03975	3.7649		0.03947	3.2868	0.03947	3.7609		0.03933	3.2924	0.03933	3.6589
0.04059	3.0326	0.04059	3.8334		0.04045	2.9306	0.04045	3.825		0.04143	3.0091	0.04087	3.7633		0.04059	3.2906	0.04059	3.7593		0.04059	3.298	0.04059	3.6579
0.04171	3.0379	0.04171	3.8328		0.04157	2.939	0.04157	3.8241		0.04256	3.0146	0.04213	3.7624		0.04171	3.2971	0.04171	3.7587		0.04171	3.3051	0.04171	3.657
0.04284	3.0422	0.04284	3.8309		0.04284	2.9458	0.04284	3.8232		0.04368	3.0199	0.04326	3.7612		0.04284	3.3011	0.04284	3.7578		0.04284	3.3095	0.04284	3.6554
0.04396	3.045	0.04396	3.8306		0.04396	2.9545	0.04396	3.8213		0.04494	3.0242	0.04438	3.7602		0.0441	3.3042	0.0441	3.7556		0.04396	3.3141	0.04396	3.6542
0.04522	3.0487	0.04522	3.8294		0.04508	2.9601	0.04508	3.8198		0.04607	3.0267	0.04551	3.7571		0.04522	3.3088	0.04522	3.754		0.04522	3.32	0.04522	3.6523
0.04635	3.0512	0.04635	3.8281		0.04621	2.9678	0.04621	3.8201		0.04719	3.0311	0.04677	3.7565		0.04635	3.3119	0.04635	3.7531		0.04635	3.3231	0.04635	3.6511
0.04747	3.0546	0.04747	3.8272		0.04747	2.9759	0.04747	3.8188		0.04831	3.0351	0.04789	3.7568		0.04761	3.315	0.04761	3.7528		0.04747	3.3262	0.04747	3.6496
0.0486	3.0571	0.0486	3.8275		0.0486	2.9818	0.0486	3.8173		0.04958	3.0394	0.0493	3.7556		0.04874	3.3188	0.04874	3.7506		0.0486	3.3309	0.0486	3.6496
0.04986	3.0587	0.04986	3.8269		0.04972	2.9883	0.04972	3.816		0.0507	3.0425	0.05042	3.754		0.04986	3.3209	0.04986	3.75		0.04986	3.333	0.04986	3.6477
0.05098	3.0614	0.05098	3.8256		0.05084	2.9948	0.05084	3.8148		0.05183	3.0463	0.05169	3.7537		0.05098	3.3228	0.05098	3.7488		0.05098	3.3352	0.05098	3.6465
0.05211	3.0636	0.05211	3.8235		0.05197	3.0001	0.05197	3.8142		0.05295	3.0481	0.05281	3.7522		0.05225	3.3253	0.05225	3.7478		0.05211	3.3383	0.05211	3.6455
0.05323	3.0655	0.05323	3.8225		0.05323	3.0056	0.05323	3.8136		0.05421	3.0515	0.05393	3.7509		0.05337	3.3271	0.05337	3.7472		0.05323	3.3402	0.05323	3.6443
0.05449	3.068	0.05449	3.8222		0.05435	3.0112	0.05435	3.8123		0.05534	3.0543	0.05506	3.7503		0.05449	3.3305	0.05449	3.745		0.05449	3.342	0.05449	3.6427
0.05562	3.0689	0.05562	3.8222		0.05548	3.0165	0.05548	3.8114		0.05646	3.0577	0.05632	3.7485		0.05562	3.3318	0.05562	3.7438		0.05562	3.3448	0.05562	3.6418
0.05674	3.0711	0.05674	3.8219		0.0566	3.0205	0.0566	3.8101		0.05772	3.0605	0.05744	3.7485		0.05688	3.3321	0.05688	3.7441		0.05674	3.3467	0.05674	3.6412
0.05787	3.0726	0.05787	3.8198		0.05787	3.0252	0.05787	3.8098		0.05885	3.0624	0.05857	3.7478		0.05801	3.334	0.05801	3.7432		0.05787	3.3479	0.05787	3.6409
0.05913	3.0738	0.05913	3.8185		0.05899	3.0295	0.05899	3.8095		0.05997	3.0633	0.05969	3.7472		0.05913	3.3349	0.05913	3.7426		0.05913	3.3498	0.05913	3.639
0.06025	3.076	0.06025	3.8182		0.06011	3.0323	0.06011	3.8089		0.0611	3.0661	0.06096	3.7472		0.06025	3.3355	0.06025	3.741		0.06025	3.3513	0.06025	3.6381
0.06138	3.0769	0.06138	3.8176		0.06124	3.0357	0.06124	3.8077		0.06236	3.0683	0.06208	3.745		0.06152	3.3374	0.06152	3.7398		0.06138	3.3535	0.06138	3.6362
0.0625	3.0782	0.0625	3.817		0.0625	3.0401	0.0625	3.8074		0.06348	3.0707	0.0632	3.7435		0.06264	3.338	0.06264	3.7395		0.0625	3.3547	0.0625	3.635
0.06376	3.0788	0.06376	3.817		0.06362	3.0428	0.06362	3.8064		0.06461	3.0717	0.06447	3.7432		0.06376	3.3392	0.06376	3.7382		0.06376	3.3566	0.06376	3.6344
0.06489	3.0807	0.06489	3.8151		0.06475	3.0456	0.06475	3.8055		0.06573	3.0735	0.06559	3.7426		0.06489	3.3398	0.06489	3.7376		0.06489	3.3578	0.06489	3.6337
0.06601	3.081	0.06601	3.8132		0.06587	3.049	0.06587	3.8055		0.06699	3.0754	0.06671	3.741		0.06615	3.3414	0.06615	3.7357		0.06601	3.3594	0.06601	3.6328
0.06713	3.0822	0.06713	3.8126		0.06699	3.0509	0.06699	3.8052		0.06812	3.0776	0.06784	3.7404		0.06728	3.3417	0.06728	3.7342		0.06713	3.3603	0.06713	3.6316
0.0684	3.0838	0.0684	3.8126		0.06826	3.0525	0.06826	3.8039		0.06924	3.0785	0.0691	3.7398		0.0684	3.3433	0.0684	3.7339		0.0684	3.3603	0.0684	3.631
0.06952	3.0838	0.06952	3.8123		0.06938	3.0559	0.06938	3.803		0.07051	3.081	0.07022	3.7395		0.06952	3.3442	0.06952	3.7339		0.06952	3.3612	0.06952	3.6294
0.07065	3.0853	0.07065	3.8108		0.07051	3.0571	0.07051	3.8018		0.07163	3.0825	0.07135	3.7382		0.07079	3.3445	0.07079	3.7329		0.07065	3.3628	0.07065	3.6282
0.07177	3.0869	0.07177	3.8105		0.07163	3.0596	0.07163	3.8008		0.07275	3.0844	0.07261	3.7373		0.07191	3.3454	0.07191	3.7323		0.07177	3.364	0.07177	3.6266
0.07303	3.0875	0.07303	3.8089		0.07289	3.0608	0.07289	3.8002		0.07388	3.0856	0.07374	3.737		0.07303	3.3454	0.07303	3.7311		0.07303	3.364	0.07303	3.6257
0.07416	3.0875	0.07416	3.8083		0.07402	3.063	0.07402	3.7999		0.07514	3.0872	0.07486	3.7364		0.07416	3.346	0.07416	3.7302		0.07416	3.364	0.07416	3.6251
0.07528	3.0887	0.07528	3.8074		0.07514	3.0649	0.07514	3.7999		0.07626	3.0887	0.07598	3.7348		0.07542	3.3473	0.07542	3.7302		0.07528	3.3653	0.07528	3.6251
0.0764	3.0887	0.0764	3.8074		0.07626	3.0664	0.07626	3.8002		0.07739	3.0912	0.07725	3.7339		0.07654	3.3476	0.07654	3.7298		0.0764	3.3659	0.0764	3.6244
0.07767	3.0897	0.07767	3.8067		0.07753	3.067	0.07753	3.7981		0.07865	3.0924	0.07837	3.7333		0.07767	3.3485	0.07767	3.728		0.07767	3.3662	0.07753	3.6229
0.07879	3.0903	0.07879	3.8074		0.07865	3.0698	0.07865	3.7968		0.07978	3.0937	0.07949	3.7326		0.07879	3.3495	0.07879	3.7271		0.07879	3.3671	0.07879	3.6223
0.07992	3.0906	0.07992	3.8074		0.07978	3.0711	0.07978	3.7962		0.0809	3.0946	0.08062	3.7329		0.08006	3.3501	0.08006	3.7267		0.07992	3.3677	0.07992	3.6217
0.08104	3.0915	0.08104	3.8055		0.0809	3.072	0.0809	3.7959		0.08202	3.0962	0.08188	3.7323		0.08118	3.3501	0.08118	3.7261		0.08104	3.3684	0.08104	3.6204
0.0823	3.0924	0.0823	3.8046		0.08202	3.0732	0.08202	3.795		0.08329	3.0977	0.08301	3.7314		0.0823	3.3501	0.0823	3.7255		0.0823	3.369	0.08216	3.6198
0.08343	3.0928	0.08343	3.8036		0.08329	3.0745	0.08329	3.795		0.08441	3.0999	0.08413	3.7308		0.08343	3.3501	0.08343	3.7243		0.08343	3.3696	0.08343	3.6182
0.08455	3.0937	0.08455	3.8027		0.08441	3.0751	0.08441	3.794		0.08553	3.1014	0.08539	3.7295		0.08469	3.3507	0.08469	3.7236		0.08455	3.3696	0.08455	3.617
0.08567	3.094	0.08567	3.803		0.08553	3.076	0.08553	3.7925		0.08666	3.1024	0.08652	3.7292		0.08581	3.3516	0.08581	3.7227		0.08567	3.3702	0.08567	3.6164
0.08694	3.0949	0.08694	3.8027		0.08666	3.0776	0.08666	3.7919		0.08792	3.103	0.08764	3.7286		0.08694	3.3519	0.08694	3.7227		0.08694	3.3705	0.0868	3.6155
0.08806	3.0955	0.08806	3.8015		0.08792	3.0794	0.08792	3.7912		0.08904	3.1045	0.08876	3.7277		0.08806	3.3519	0.0882	3.7218		0.08806	3.3705	0.08806	3.6148
0.08919	3.0962	0.08919	3.8005		0.08904	3.0794	0.08904	3.7909		0.09017	3.1061	0.09003	3.7271		0.08933	3.3529	0.08933	3.7215		0.08919	3.3712	0.08919	3.6148
0.09031	3.0971	0.09031	3.7999		0.09017	3.0807	0.09017	3.7909		0.09143	3.1067	0.09115	3.7271		0.09045	3.3529	0.09045	3.7215		0.09031	3.3715	0.09031	3.613
0.09143	3.098	0.09157	3.799		0.09129	3.0813	0.09129	3.7906		0.09256	3.1086	0.09228	3.7255		0.09157	3.3529	0.09157	3.7193		0.09157	3.3727	0.09143	3.6127
0.0927	3.0986	0.0927	3.7987		0.09256	3.0816	0.09256	3.7903		0.09368	3.1107	0.09354	3.7246		0.0927	3.3541	0.09284	3.719		0.0927	3.373	0.0927	3.6117
0.09382	3.0996	0.09382	3.7977		0.09368	3.0831	0.09368	3.7891		0.0948	3.111	0.09466	3.7243		0.09396	3.3547	0.09396	3.7187		0.09382	3.373	0.09382	3.6108
0.09494	3.0999	0.09494	3.7971		0.0948	3.0844	0.0948	3.7884		0.09607	3.112	0.09579	3.7236		0.09508	3.3547	0.09508	3.7181		0.09494	3.3736	0.09494	3.6108
0.09607	3.0999	0.09621	3.7965		0.09593	3.0841	0.09593	3.7872		0.09719	3.1138	0.09691	3.7233		0.09621	3.3547	0.09621	3.7184		0.09621	3.3739	0.09607	3.6099
0.09733	3.0999	0.09733	3.7965		0.09705	3.0853	0.09705	3.7869		0.09831	3.1151	0.09817	3.7233		0.09747	3.3547	0.09747	3.7178		0.09733	3.3746	0.09733	3.6083
0.09846	3.1002	0.09846	3.7962		0.09831	3.0853	0.09831	3.7872		0.09958	3.1166	0.0993	3.7218		0.0986	3.3547	0.0986	3.7162		0.09846	3.3743	0.09846	3.6071
0.09958	3.1002	0.09958	3.7953		0.09944	3.0859	0.09944	3.7869		0.1007	3.1176	0.10042	3.7218		0.09972	3.3553	0.09972	3.7156		0.09958	3.3743	0.09958	3.6068
0.1007	3.1014	0.10084	3.7937		0.10056	3.0872	0.10056	3.786		0.10183	3.1182	0.10154	3.7212		0.10084	3.3557	0.10084	3.7153		0.10084	3.3749	0.1007	3.6062
0.10197	3.1024	0.10197	3.7934		0.10169	3.0884	0.10169	3.7853		0.10295	3.1203	0.10281	3.7209		0.10211	3.3557	0.10211	3.7143		0.10197	3.3752	0.10197	3.6055
0.10309	3.103	0.10309	3.7931		0.10295	3.0897	0.10295	3.7838		0.10421	3.1213	0.10393	3.7199		0.10323	3.3563	0.10323	3.7131		0.10309	3.3752	0.10309	3.6052
0.10421	3.1036	0.10421	3.7925		0.10407	3.0897	0.10407	3.7832		0.10534	3.1219	0.10506	3.719		0.10435	3.3569	0.10435	3.7125		0.10421	3.3752	0.10421	3.6037
0.10534	3.1042	0.10534	3.7919		0.1052	3.0897	0.1052	3.7819		0.10646	3.1235	0.10632	3.719		0.10548	3.3575	0.10548	3.7128		0.10534	3.3752	0.10534	3.6024
0.1066	3.1045	0.1066	3.7912		0.10632	3.09	0.10632	3.7813		0.10758	3.1256	0.10744	3.7187		0.10674	3.3575	0.10674	3.7122		0.1066	3.3752	0.1066	3.6015
0.10772	3.1045	0.10772	3.7915		0.10758	3.0906	0.10758	3.781		0.10885	3.1262	0.10857	3.7184		0.10787	3.3575	0.10787	3.7122		0.10772	3.3755	0.10772	3.6009
0.10885	3.1045	0.10885	3.7906		0.10871	3.0915	0.10871	3.7804		0.10997	3.1275	0.10969	3.7181		0.10899	3.3581	0.10899	3.7119		0.10885	3.3761	0.10885	3.6009
0.10997	3.1048	0.10997	3.7894		0.10983	3.0915	0.10983	3.7804		0.1111	3.1281	0.11096	3.7171		0.11011	3.3581	0.11011	3.7112		0.10997	3.3761	0.10997	3.6006
0.11124	3.1055	0.11124	3.7888		0.11096	3.0924	0.11096	3.7801		0.11236	3.13	0.11208	3.7165		0.11138	3.3581	0.11138	3.7106		0.11124	3.3761	0.11124	3.5996
0.11236	3.1061	0.11236	3.7881		0.11208	3.0924	0.11208	3.7795		0.11348	3.1315	0.1132	3.7162		0.1125	3.3584	0.1125	3.7097		0.11236	3.3767	0.11236	3.5981
0.11348	3.1064	0.11348	3.7872		0.11334	3.0931	0.11334	3.7788		0.11461	3.1324	0.11447	3.7159		0.11362	3.3581	0.11362	3.7091		0.11348	3.377	0.11348	3.5972
0.11461	3.1064	0.11461	3.7872		0.11447	3.0934	0.11447	3.7779		0.11573	3.1334	0.11559	3.715		0.11475	3.3588	0.11475	3.7088		0.11461	3.3777	0.11461	3.5962
0.11587	3.107	0.11587	3.7869		0.11559	3.0937	0.11559	3.7764		0.11699	3.1343	0.11671	3.7147		0.11601	3.3588	0.11601	3.7075		0.11587	3.378	0.11587	3.5953
0.11699	3.1073	0.11699	3.7866		0.11671	3.0949	0.11671	3.776		0.11812	3.1359	0.11784	3.7147		0.11713	3.3588	0.11713	3.7075		0.11699	3.3786	0.11699	3.595
0.11812	3.1083	0.11812	3.7863		0.11798	3.0952	0.11798	3.7767		0.11924	3.1374	0.1191	3.7143		0.11826	3.3591	0.11826	3.7075		0.11812	3.3786	0.11812	3.5941
0.11924	3.1092	0.11924	3.7857		0.1191	3.0962	0.1191	3.7757		0.12051	3.1383	0.12022	3.714		0.11938	3.3597	0.11938	3.7072		0.11924	3.3789	0.11924	3.5931
0.12051	3.1089	0.12051	3.7853		0.12022	3.0962	0.12022	3.7748		0.12163	3.1399	0.12135	3.7134		0.12065	3.36	0.12065	3.706		0.12051	3.3789	0.12051	3.5919
0.12163	3.1086	0.12163	3.7844		0.12135	3.0968	0.12135	3.7745		0.12275	3.1414	0.12247	3.7122		0.12177	3.3603	0.12177	3.7057		0.12163	3.3789	0.12163	3.591
0.12275	3.1095	0.12275	3.7844		0.12261	3.0971	0.12261	3.7745		0.12388	3.1421	0.12374	3.7116		0.12289	3.3603	0.12289	3.7054		0.12275	3.3789	0.12275	3.591
0.12388	3.1098	0.12388	3.7832		0.12374	3.0971	0.12374	3.7736		0.12514	3.1433	0.12486	3.7112		0.12402	3.3609	0.12402	3.7038		0.12388	3.3789	0.12388	3.5903
0.12514	3.1104	0.12514	3.7829		0.12486	3.098	0.12486	3.7736		0.12626	3.1452	0.12598	3.7103		0.12528	3.3606	0.12528	3.7038		0.12514	3.3789	0.12514	3.59
0.12626	3.1107	0.12626	3.7822		0.12598	3.099	0.12598	3.7726		0.12739	3.1464	0.12725	3.7097		0.1264	3.3606	0.1264	3.7032		0.12626	3.3789	0.12626	3.5891
0.12739	3.111	0.12739	3.7819		0.12711	3.0996	0.12725	3.7714		0.12865	3.1473	0.12837	3.7088		0.12753	3.3606	0.12753	3.7032		0.12739	3.3789	0.12739	3.5879
0.12851	3.111	0.12851	3.7816		0.12837	3.0993	0.12837	3.7705		0.12978	3.1476	0.12949	3.7085		0.12865	3.3612	0.12865	3.7029		0.12851	3.3792	0.12851	3.5869
0.12978	3.112	0.12978	3.7801		0.12949	3.0996	0.12949	3.7705		0.1309	3.1489	0.13062	3.7088		0.12992	3.3612	0.12992	3.7023		0.12978	3.3795	0.12978	3.5863
0.1309	3.1123	0.1309	3.7801		0.13062	3.1005	0.13062	3.7705		0.13202	3.1504	0.13188	3.7085		0.13104	3.3609	0.13104	3.7023		0.1309	3.3798	0.1309	3.586
0.13202	3.1126	0.13202	3.7791		0.13174	3.1008	0.13174	3.7702		0.13329	3.1517	0.13301	3.7069		0.13216	3.3612	0.13216	3.7013		0.13202	3.3798	0.13202	3.5851
0.13315	3.1132	0.13315	3.7785		0.13301	3.1017	0.13301	3.7698		0.13441	3.1529	0.13413	3.7069		0.13329	3.3612	0.13343	3.701		0.13315	3.3798	0.13315	3.5841
0.13441	3.1138	0.13441	3.7785		0.13413	3.1017	0.13413	3.7695		0.13553	3.1545	0.13539	3.7072		0.13455	3.3612	0.13455	3.7007		0.13441	3.3801	0.13441	3.5832
0.13553	3.1145	0.13553	3.7782		0.13525	3.1021	0.13525	3.7692		0.13666	3.1563	0.13652	3.7063		0.13567	3.3612	0.13567	3.7007		0.13553	3.3805	0.13553	3.582
0.13666	3.1148	0.13666	3.7779		0.13638	3.1017	0.13638	3.7677		0.13792	3.1572	0.13764	3.706		0.1368	3.3615	0.1368	3.6992		0.13666	3.3805	0.13666	3.581
0.13778	3.1148	0.13778	3.777		0.13764	3.1021	0.13764	3.768		0.13904	3.1579	0.13876	3.706		0.13792	3.3615	0.13806	3.6992		0.13778	3.3808	0.13778	3.581
0.13904	3.1148	0.13904	3.7764		0.13876	3.1024	0.13876	3.7667		0.14017	3.1594	0.14003	3.706		0.13919	3.3615	0.13919	3.6988		0.13904	3.3808	0.13904	3.5798
0.14017	3.1148	0.14017	3.776		0.13989	3.103	0.13989	3.7664		0.14143	3.161	0.14115	3.7054		0.14031	3.3615	0.14031	3.6979		0.14017	3.3808	0.14017	3.5795
0.14129	3.1148	0.14129	3.7757		0.14101	3.103	0.14101	3.7658		0.14256	3.1625	0.14228	3.7041		0.14143	3.3619	0.14143	3.6976		0.14129	3.3808	0.14129	3.5776
0.14242	3.1154	0.14242	3.7745		0.14213	3.1033	0.14228	3.7655		0.14368	3.1631	0.14354	3.7041		0.14256	3.3612	0.1427	3.6976		0.14242	3.3808	0.14242	3.5767
0.14368	3.1163	0.14368	3.7736		0.1434	3.1036	0.1434	3.7649		0.1448	3.1634	0.14466	3.7038		0.14382	3.3619	0.14382	3.6976		0.14368	3.3814	0.14368	3.5764
0.1448	3.1163	0.1448	3.7733		0.14452	3.1039	0.14452	3.764		0.14607	3.1656	0.14579	3.7029		0.14494	3.3622	0.14494	3.6967		0.1448	3.3808	0.1448	3.5761
0.14593	3.116	0.14593	3.7729		0.14565	3.1045	0.14565	3.763		0.14719	3.1675	0.14691	3.7029		0.14607	3.3622	0.14607	3.6957		0.14593	3.3814	0.14593	3.5751
0.14705	3.1179	0.14705	3.7726		0.14677	3.1052	0.14677	3.763		0.14831	3.1687	0.14817	3.7026		0.14733	3.3622	0.14733	3.6954		0.14705	3.3817	0.14705	3.5745
0.14831	3.1179	0.14831	3.7723		0.14803	3.1055	0.14803	3.7621		0.14958	3.17	0.1493	3.7029		0.14846	3.3622	0.14846	3.6951		0.14831	3.3817	0.14831	3.5733
0.14944	3.1185	0.14944	3.7717		0.14916	3.1055	0.14916	3.7618		0.1507	3.1712	0.15042	3.7026		0.14958	3.3622	0.14958	3.6936		0.14944	3.3817	0.14944	3.573
0.15056	3.1191	0.15056	3.7714		0.15028	3.1061	0.15028	3.7612		0.15183	3.1718	0.15154	3.7019		0.1507	3.3622	0.1507	3.6933		0.15056	3.3817	0.15056	3.5727
0.15169	3.1194	0.15169	3.7714		0.1514	3.1061	0.1514	3.7612		0.15295	3.1737	0.15281	3.701		0.15197	3.3622	0.15197	3.6923		0.15169	3.3817	0.15169	3.5714
0.15295	3.1191	0.15295	3.7711		0.15267	3.1064	0.15267	3.7609		0.15421	3.1743	0.15393	3.7004		0.15309	3.3625	0.15309	3.692		0.15295	3.3817	0.15295	3.5702
0.15407	3.1191	0.15407	3.7708		0.15379	3.1064	0.15379	3.7605		0.15534	3.1752	0.15506	3.6995		0.15421	3.3625	0.15421	3.692		0.15407	3.3817	0.15407	3.5693
0.1552	3.1197	0.1552	3.7692		0.15492	3.1064	0.15492	3.7599		0.15646	3.1774	0.15632	3.6985		0.15534	3.3625	0.15534	3.6926		0.1552	3.3817	0.1552	3.5683
0.15632	3.1203	0.15632	3.7689		0.15604	3.1064	0.15604	3.7596		0.15758	3.1789	0.15744	3.6985		0.1566	3.3625	0.1566	3.6917		0.15632	3.3817	0.15632	3.5668
0.15758	3.1203	0.15758	3.7677		0.15716	3.107	0.1573	3.7596		0.15885	3.1799	0.15857	3.6985		0.15772	3.3622	0.15772	3.6914		0.15758	3.3817	0.15758	3.5668
0.15871	3.12	0.15871	3.7674		0.15843	3.1073	0.15843	3.759		0.15997	3.1814	0.15969	3.6979		0.15885	3.3625	0.15885	3.6917		0.15871	3.3817	0.15871	3.5658
0.15983	3.1203	0.15983	3.7677		0.15955	3.1083	0.15955	3.7587		0.1611	3.183	0.16096	3.6976		0.15997	3.3631	0.15997	3.6911		0.15983	3.382	0.15983	3.5652
0.16096	3.1207	0.16096	3.7677		0.16067	3.1083	0.16067	3.7574		0.16236	3.1845	0.16208	3.6985		0.16124	3.3634	0.16124	3.6902		0.16096	3.3817	0.16096	3.5646
0.16222	3.1216	0.16222	3.7667		0.1618	3.1086	0.1618	3.7562		0.16348	3.1864	0.1632	3.6979		0.16236	3.3634	0.16236	3.6895		0.16222	3.382	0.16222	3.5637
0.16334	3.1231	0.16334	3.7667		0.16306	3.1092	0.16306	3.7559		0.16461	3.1873	0.16447	3.6964		0.16348	3.3634	0.16348	3.6889		0.16334	3.382	0.16334	3.5631
0.16447	3.1228	0.16447	3.7661		0.16419	3.1092	0.16419	3.7556		0.16573	3.1889	0.16559	3.6964		0.16461	3.3637	0.16461	3.6886		0.16447	3.3823	0.16447	3.5624
0.16559	3.1231	0.16559	3.7661		0.16531	3.1092	0.16531	3.7556		0.16699	3.1901	0.16671	3.6954		0.16587	3.3637	0.16587	3.6886		0.16559	3.3823	0.16559	3.5609
0.16685	3.1238	0.16685	3.7658		0.16643	3.1098	0.16643	3.7553		0.16812	3.1913	0.16784	3.6948		0.16699	3.364	0.16699	3.6877		0.16685	3.3826	0.16671	3.5606
0.16798	3.1241	0.16798	3.7655		0.1677	3.1092	0.1677	3.755		0.16924	3.1935	0.1691	3.6951		0.16812	3.3643	0.16812	3.6877		0.16798	3.3826	0.16798	3.5596
0.1691	3.1238	0.1691	3.7643		0.16882	3.1101	0.16882	3.7547		0.17051	3.1951	0.17022	3.6948		0.16924	3.3643	0.16924	3.6874		0.1691	3.3826	0.1691	3.5581
0.17022	3.1238	0.17022	3.763		0.16994	3.1101	0.16994	3.754		0.17163	3.1957	0.17135	3.6939		0.17051	3.3646	0.17051	3.6874		0.17022	3.3823	0.17022	3.5565
0.17149	3.1241	0.17149	3.7627		0.17107	3.1107	0.17107	3.7531		0.17275	3.1972	0.17247	3.693		0.17163	3.365	0.17163	3.6868		0.17149	3.3823	0.17135	3.5562
0.17261	3.1241	0.17261	3.7621		0.17219	3.1107	0.17233	3.7531		0.17388	3.2006	0.17374	3.6923		0.17275	3.365	0.17275	3.6861		0.17261	3.3826	0.17261	3.5559
0.17374	3.125	0.17374	3.7621		0.17346	3.111	0.17346	3.7531		0.17514	3.2025	0.17486	3.6926		0.17388	3.365	0.17388	3.6852		0.17374	3.3826	0.17374	3.5556
0.17486	3.1253	0.17486	3.7621		0.17458	3.111	0.17458	3.7519		0.17626	3.205	0.17598	3.692		0.17514	3.365	0.17514	3.6846		0.17486	3.3826	0.17486	3.5553
0.17612	3.1256	0.17612	3.7609		0.1757	3.111	0.1757	3.7506		0.17739	3.2072	0.17725	3.6911		0.17626	3.365	0.17626	3.6846		0.17612	3.3829	0.17598	3.5525
0.17725	3.1259	0.17725	3.7602		0.17683	3.111	0.17697	3.7509		0.17865	3.2078	0.17837	3.6908		0.17739	3.365	0.17739	3.684		0.17725	3.3829	0.17725	3.5525
0.17837	3.1262	0.17837	3.7599		0.17809	3.1117	0.17809	3.7512		0.17978	3.2103	0.17949	3.6899		0.17851	3.365	0.17851	3.6833		0.17837	3.3832	0.17837	3.5519
0.17949	3.1275	0.17949	3.7593		0.17921	3.1126	0.17921	3.7509		0.1809	3.2124	0.18062	3.6899		0.17978	3.365	0.17978	3.6837		0.17949	3.3836	0.17949	3.5513
0.18076	3.1278	0.18076	3.759		0.18034	3.1129	0.18034	3.75		0.18202	3.2149	0.18188	3.6899		0.1809	3.365	0.1809	3.683		0.18076	3.3832	0.18062	3.5507
0.18188	3.1278	0.18188	3.7584		0.18146	3.1129	0.18146	3.7494		0.18329	3.2168	0.18301	3.6899		0.18202	3.365	0.18202	3.6833		0.18188	3.3839	0.18188	3.5488
0.18301	3.1284	0.18301	3.7581		0.18272	3.1135	0.18272	3.7488		0.18441	3.2192	0.18413	3.6899		0.18315	3.365	0.18315	3.6824		0.18301	3.3839	0.18301	3.5472
0.18413	3.1287	0.18413	3.7578		0.18385	3.1135	0.18385	3.7478		0.18553	3.2205	0.18539	3.6895		0.18441	3.365	0.18441	3.6821		0.18413	3.3845	0.18413	3.5469
0.18525	3.1287	0.18539	3.7578		0.18497	3.1138	0.18497	3.7478		0.18666	3.2227	0.18652	3.6889		0.18553	3.365	0.18553	3.6821		0.18525	3.3842	0.18525	3.5463
0.18652	3.1287	0.18652	3.7574		0.1861	3.1141	0.1861	3.7472		0.18792	3.2251	0.18764	3.6889		0.18666	3.3653	0.18666	3.6821		0.18652	3.3845	0.18652	3.5454
0.18764	3.1287	0.18764	3.7568		0.18736	3.1154	0.18736	3.746		0.18904	3.2279	0.18876	3.6886		0.18778	3.3653	0.18792	3.6815		0.18764	3.3854	0.18764	3.5451
0.18876	3.129	0.18876	3.7562		0.18848	3.1151	0.18848	3.7457		0.19017	3.2304	0.19003	3.688		0.18904	3.3653	0.18904	3.6809		0.18876	3.3851	0.18876	3.5429
0.18989	3.1293	0.19003	3.7562		0.18961	3.1154	0.18961	3.7457		0.19143	3.2323	0.19115	3.688		0.19017	3.365	0.19017	3.6802		0.18989	3.3851	0.18989	3.5429
0.19115	3.1297	0.19115	3.7562		0.19073	3.1157	0.19073	3.745		0.19256	3.2347	0.19228	3.6877		0.19129	3.3653	0.19129	3.6799		0.19115	3.3848	0.19115	3.5414
0.19228	3.13	0.19228	3.7556		0.19185	3.1157	0.19199	3.745		0.19368	3.2369	0.1934	3.6874		0.19242	3.365	0.19256	3.6796		0.19228	3.3848	0.19228	3.5401
0.1934	3.1303	0.1934	3.7543		0.19312	3.1166	0.19312	3.7444		0.1948	3.2397	0.19466	3.6864		0.19368	3.365	0.19368	3.679		0.1934	3.3848	0.1934	3.5395
0.19452	3.1312	0.19466	3.7537		0.19424	3.1163	0.19424	3.7444		0.19607	3.2419	0.19579	3.6861		0.1948	3.365	0.1948	3.6781		0.19452	3.3854	0.19452	3.5392
0.19579	3.1312	0.19579	3.7534		0.19537	3.1169	0.19537	3.7438		0.19719	3.245	0.19691	3.6855		0.19593	3.365	0.19593	3.6781		0.19579	3.3854	0.19579	3.5379
0.19691	3.1321	0.19691	3.7528		0.19649	3.1169	0.19649	3.7432		0.19831	3.2468	0.19817	3.6849		0.19719	3.3653	0.19719	3.6778		0.19691	3.3851	0.19691	3.537
0.19803	3.1328	0.19803	3.7522		0.19775	3.1172	0.19775	3.7429		0.19958	3.2496	0.1993	3.6846		0.19831	3.365	0.19831	3.6775		0.19803	3.3854	0.19803	3.5355
0.19916	3.1328	0.1993	3.7519		0.19888	3.1169	0.19888	3.7429		0.2007	3.2524	0.20042	3.6843		0.19944	3.3653	0.19944	3.6771		0.19916	3.3854	0.19916	3.5345
0.20042	3.1331	0.20042	3.7516		0.2	3.1169	0.2	3.7422		0.20183	3.2558	0.20154	3.684		0.20056	3.3656	0.20056	3.6771		0.20042	3.3854	0.20042	3.5339
0.20154	3.1334	0.20154	3.7512		0.20112	3.1169	0.20112	3.7407		0.20295	3.2602	0.20281	3.6833		0.20183	3.3659	0.20183	3.6771		0.20154	3.3854	0.20154	3.5333
0.20267	3.1334	0.20267	3.7516		0.20239	3.1179	0.20239	3.7407		0.20421	3.2636	0.20393	3.6833		0.20295	3.3659	0.20295	3.6768		0.20267	3.3854	0.20267	3.5317
0.20379	3.1337	0.20393	3.7512		0.20351	3.1185	0.20351	3.7398		0.20534	3.2651	0.20506	3.6833		0.20407	3.3656	0.20407	3.6762		0.20379	3.3854	0.20379	3.5308
0.20506	3.134	0.20506	3.75		0.20463	3.1185	0.20463	3.7395		0.20646	3.2685	0.20632	3.6833		0.2052	3.3653	0.2052	3.6756		0.20506	3.3854	0.20506	3.5302
0.20618	3.1346	0.20618	3.7506		0.20576	3.12	0.20576	3.7401		0.20758	3.2719	0.20744	3.6827		0.20646	3.3659	0.20646	3.675		0.20618	3.3854	0.20618	3.5299
0.2073	3.1352	0.2073	3.7491		0.20688	3.1203	0.20702	3.7401		0.20885	3.276	0.20857	3.6824		0.20758	3.3659	0.20758	3.674		0.2073	3.3854	0.2073	3.5286
0.20843	3.1352	0.20857	3.7488		0.20815	3.1203	0.20815	3.7391		0.20997	3.28	0.20969	3.6821		0.20871	3.3659	0.20871	3.6737		0.20843	3.3854	0.20843	3.528
0.20969	3.1352	0.20969	3.7481		0.20927	3.1207	0.20927	3.7385		0.2111	3.2813	0.21096	3.6815		0.20983	3.3659	0.20983	3.6737		0.20969	3.3854	0.20969	3.5262
0.21081	3.1365	0.21081	3.7478		0.21039	3.1213	0.21039	3.7382		0.21236	3.285	0.21208	3.6815		0.2111	3.3659	0.2111	3.6725		0.21081	3.3854	0.21081	3.5259
0.21194	3.1368	0.21194	3.7475		0.21152	3.1213	0.21152	3.737		0.21348	3.2896	0.2132	3.6812		0.21222	3.3659	0.21222	3.6728		0.21194	3.3854	0.21194	3.5249
0.21306	3.1368	0.2132	3.7472		0.21278	3.1216	0.21278	3.736		0.21461	3.294	0.21433	3.6796		0.21334	3.3659	0.21334	3.6722		0.21306	3.3854	0.21306	3.524
0.21433	3.1377	0.21433	3.7469		0.2139	3.1216	0.2139	3.7357		0.21573	3.2974	0.21559	3.6796		0.21447	3.3659	0.21447	3.6722		0.21433	3.3857	0.21433	3.5234
0.21545	3.138	0.21545	3.7466		0.21503	3.1219	0.21503	3.736		0.21699	3.3017	0.21671	3.6793		0.21573	3.3659	0.21573	3.6719		0.21545	3.3854	0.21545	3.5224
0.21657	3.138	0.21657	3.7466		0.21615	3.1225	0.21615	3.7357		0.21812	3.3042	0.21784	3.679		0.21685	3.3659	0.21685	3.6719		0.21657	3.3854	0.21657	3.5206
0.2177	3.1383	0.21784	3.7466		0.21742	3.1228	0.21742	3.7348		0.21924	3.3088	0.2191	3.6787		0.21798	3.3659	0.21798	3.6716		0.2177	3.3857	0.2177	3.5212
0.21896	3.139	0.21896	3.7463		0.21854	3.1225	0.21854	3.7348		0.22051	3.3132	0.22022	3.6781		0.2191	3.3659	0.2191	3.6709		0.21896	3.3854	0.21896	3.52
0.22008	3.1393	0.22008	3.7453		0.21966	3.1231	0.21966	3.7345		0.22163	3.3175	0.22135	3.6787		0.22037	3.3659	0.22037	3.6703		0.22008	3.3854	0.22008	3.5175
0.22121	3.1399	0.22121	3.7453		0.22079	3.1241	0.22079	3.7345		0.22275	3.3216	0.22247	3.6781		0.22149	3.3662	0.22149	3.67		0.22121	3.3857	0.22121	3.5172
0.22233	3.1399	0.22247	3.7447		0.22191	3.125	0.22205	3.7339		0.22388	3.3259	0.22374	3.6778		0.22261	3.3668	0.22261	3.6694		0.22233	3.386	0.22233	3.5159
0.2236	3.1399	0.2236	3.7432		0.22317	3.1253	0.22317	3.7336		0.22514	3.329	0.22486	3.6775		0.22374	3.3668	0.22374	3.6691		0.2236	3.386	0.2236	3.5153
0.22472	3.1399	0.22472	3.7429		0.2243	3.1256	0.2243	3.7339		0.22626	3.333	0.22598	3.6768		0.225	3.3668	0.225	3.6685		0.22472	3.386	0.22472	3.5144
0.22584	3.1399	0.22584	3.7422		0.22542	3.1259	0.22542	3.7326		0.22739	3.3374	0.22711	3.6762		0.22612	3.3668	0.22612	3.6685		0.22584	3.386	0.22584	3.5125
0.22697	3.1414	0.22711	3.7419		0.22654	3.1259	0.22654	3.732		0.22851	3.3411	0.22837	3.6756		0.22725	3.3668	0.22725	3.6682		0.22697	3.3863	0.22697	3.5116
0.22823	3.1424	0.22823	3.7422		0.22781	3.1259	0.22781	3.7311		0.22978	3.3451	0.22949	3.675		0.22837	3.3668	0.22837	3.6682		0.22823	3.3857	0.22823	3.511
0.22935	3.143	0.22935	3.7426		0.22893	3.1266	0.22893	3.7311		0.2309	3.3485	0.23062	3.6753		0.22963	3.3668	0.22963	3.6675		0.22935	3.386	0.22935	3.5104
0.23048	3.143	0.23048	3.7419		0.23006	3.1275	0.23006	3.7308		0.23202	3.3504	0.23188	3.674		0.23076	3.3671	0.23076	3.6675		0.23048	3.386	0.23048	3.5091
0.2316	3.1445	0.2316	3.7413		0.23118	3.1287	0.23118	3.7302		0.23329	3.3541	0.23301	3.6747		0.23188	3.3671	0.23188	3.6669		0.2316	3.386	0.2316	3.5079
0.23287	3.1445	0.23287	3.7407		0.23244	3.1287	0.23244	3.7298		0.23441	3.3569	0.23413	3.6744		0.23301	3.3674	0.23315	3.6669		0.23287	3.386	0.23287	3.5069
0.23399	3.1445	0.23399	3.7407		0.23357	3.1297	0.23357	3.7298		0.23553	3.3603	0.23525	3.6737		0.23427	3.3671	0.23427	3.6666		0.23399	3.386	0.23399	3.506
0.23511	3.1452	0.23511	3.7398		0.23469	3.1297	0.23469	3.7292		0.23666	3.3628	0.23652	3.6737		0.23539	3.3668	0.23539	3.6663		0.23511	3.386	0.23511	3.5051
0.23624	3.1455	0.23624	3.7398		0.23581	3.1306	0.23581	3.7289		0.23792	3.3656	0.23764	3.6737		0.23652	3.3668	0.23652	3.6654		0.23624	3.387	0.23624	3.5045
0.2375	3.1461	0.2375	3.7391		0.23694	3.1309	0.23708	3.7283		0.23904	3.3681	0.23876	3.6731		0.23764	3.3668	0.23778	3.6657		0.2375	3.3867	0.2375	3.5029
0.23862	3.1467	0.23862	3.7388		0.2382	3.1312	0.2382	3.7283		0.24017	3.3693	0.24003	3.6725		0.2389	3.3674	0.2389	3.6651		0.23862	3.386	0.23862	3.502
0.23975	3.1473	0.23975	3.7382		0.23933	3.1318	0.23933	3.7271		0.24143	3.3721	0.24115	3.6722		0.24003	3.3671	0.24003	3.6641		0.23975	3.3873	0.23975	3.5014
0.24087	3.1483	0.24087	3.7376		0.24045	3.1318	0.24045	3.7267		0.24256	3.373	0.24228	3.6722		0.24115	3.3671	0.24115	3.6641		0.24087	3.387	0.24087	3.4998
0.24213	3.1486	0.24213	3.737		0.24157	3.1321	0.24157	3.7264		0.24368	3.3746	0.2434	3.6713		0.24242	3.3671	0.24242	3.6635		0.24213	3.3867	0.24213	3.4986
0.24326	3.1492	0.24326	3.7367		0.24284	3.1334	0.24284	3.7258		0.2448	3.3758	0.24466	3.6716		0.24354	3.3671	0.24354	3.6632		0.24326	3.3867	0.24326	3.4976
0.24438	3.1492	0.24438	3.7367		0.24396	3.134	0.24396	3.7249		0.24607	3.3764	0.24579	3.6713		0.24466	3.3674	0.24466	3.6629		0.24438	3.3873	0.24438	3.4961
0.24551	3.1495	0.24551	3.736		0.24508	3.1352	0.24508	3.7246		0.24719	3.3774	0.24691	3.6713		0.24579	3.3671	0.24579	3.6623		0.24551	3.3873	0.24551	3.4955
0.24677	3.1498	0.24677	3.7354		0.24621	3.1362	0.24621	3.7243		0.24831	3.378	0.24817	3.6706		0.24705	3.3677	0.24705	3.662		0.24677	3.3873	0.24677	3.4952
0.24789	3.1507	0.24789	3.7357		0.24747	3.1365	0.24747	3.724		0.24958	3.3777	0.2493	3.6697		0.24817	3.3674	0.24817	3.662		0.24789	3.3873	0.24789	3.4936
0.24902	3.1514	0.24902	3.7345		0.2486	3.1365	0.2486	3.7236		0.2507	3.378	0.25042	3.6703		0.2493	3.3674	0.2493	3.6616		0.24902	3.3876	0.24902	3.4936
0.25014	3.1523	0.25014	3.7345		0.24972	3.1377	0.24972	3.7236		0.25183	3.3777	0.25154	3.6691		0.25042	3.3677	0.25042	3.6616		0.25014	3.3879	0.25014	3.4918
0.2514	3.1535	0.2514	3.7342		0.25084	3.1383	0.25084	3.7233		0.25295	3.3774	0.25281	3.6685		0.25169	3.3681	0.25169	3.6616		0.2514	3.3882	0.2514	3.4905
0.25253	3.1538	0.25253	3.7339		0.25197	3.1393	0.25211	3.7224		0.25421	3.377	0.25393	3.6682		0.25281	3.3674	0.25281	3.6607		0.25253	3.3879	0.25253	3.4896
0.25365	3.1538	0.25365	3.7339		0.25323	3.1402	0.25323	3.7224		0.25534	3.3767	0.25506	3.6678		0.25393	3.3677	0.25393	3.6601		0.25365	3.3882	0.25365	3.4887
0.25478	3.1545	0.25478	3.7326		0.25435	3.1408	0.25435	3.7215		0.25646	3.3761	0.25618	3.6685		0.25506	3.3677	0.25506	3.6598		0.25478	3.3882	0.25478	3.4874
0.25604	3.1545	0.25604	3.7326		0.25548	3.1408	0.25548	3.7212		0.25758	3.3761	0.25744	3.6678		0.25632	3.3677	0.25632	3.6601		0.25604	3.3882	0.25604	3.4862
0.25716	3.1554	0.25716	3.732		0.2566	3.1411	0.2566	3.7205		0.25885	3.3755	0.25857	3.6675		0.25744	3.3681	0.25744	3.6589		0.25716	3.3882	0.25716	3.4865
0.25829	3.156	0.25829	3.7323		0.25787	3.1417	0.25787	3.7209		0.25997	3.3749	0.25969	3.6678		0.25857	3.3681	0.25857	3.6582		0.25829	3.3882	0.25829	3.4852
0.25941	3.1566	0.25941	3.7317		0.25899	3.1417	0.25899	3.7199		0.2611	3.3736	0.26096	3.6663		0.25969	3.3681	0.25969	3.6582		0.25941	3.3882	0.25941	3.4834
0.26067	3.1576	0.26067	3.7314		0.26011	3.1424	0.26011	3.7199		0.26236	3.3733	0.26208	3.6651		0.26096	3.3684	0.26096	3.6582		0.26067	3.3882	0.26067	3.4818
0.2618	3.1582	0.2618	3.7308		0.26124	3.1433	0.26124	3.7205		0.26348	3.3733	0.2632	3.6657		0.26208	3.3684	0.26208	3.6573		0.2618	3.3885	0.2618	3.4809
0.26292	3.1585	0.26292	3.7311		0.2625	3.1458	0.2625	3.7196		0.26461	3.373	0.26433	3.6647		0.2632	3.3687	0.2632	3.6573		0.26292	3.3885	0.26292	3.4812
0.26404	3.1588	0.26404	3.7308		0.26362	3.1464	0.26362	3.7196		0.26573	3.3724	0.26559	3.6651		0.26433	3.3687	0.26433	3.6573		0.26404	3.3882	0.26404	3.4784
0.26531	3.1594	0.26531	3.7298		0.26475	3.147	0.26475	3.7184		0.26699	3.3727	0.26671	3.6651		0.26559	3.3687	0.26559	3.6573		0.26531	3.3882	0.26531	3.4772
0.26643	3.1588	0.26643	3.7298		0.26587	3.1473	0.26587	3.7178		0.26812	3.3727	0.26784	3.6647		0.26671	3.3687	0.26671	3.6573		0.26643	3.3885	0.26643	3.4756
0.26756	3.1597	0.26756	3.7292		0.26699	3.1479	0.26713	3.7174		0.26924	3.3727	0.2691	3.6651		0.26784	3.3687	0.26784	3.6567		0.26756	3.3885	0.26756	3.4747
0.26868	3.1607	0.26868	3.7292		0.26826	3.1483	0.26826	3.7168		0.27051	3.373	0.27022	3.6644		0.26896	3.369	0.26896	3.6561		0.26868	3.3888	0.26868	3.4747
0.26994	3.1619	0.26994	3.7283		0.26938	3.1501	0.26938	3.7165		0.27163	3.3724	0.27135	3.6641		0.27022	3.3693	0.27022	3.6558		0.26994	3.3888	0.26994	3.4728
0.27107	3.1625	0.27107	3.728		0.27051	3.151	0.27051	3.7156		0.27275	3.3724	0.27247	3.6638		0.27135	3.3693	0.27135	3.6548		0.27107	3.3891	0.27107	3.471
0.27219	3.1638	0.27219	3.7274		0.27163	3.151	0.27177	3.7159		0.27388	3.3724	0.27374	3.6632		0.27247	3.369	0.27247	3.6536		0.27219	3.3885	0.27219	3.4704
0.27331	3.1644	0.27331	3.7271		0.27289	3.152	0.27289	3.7147		0.27514	3.3718	0.27486	3.6632		0.2736	3.369	0.2736	3.6539		0.27331	3.3888	0.27331	3.4697
0.27458	3.165	0.27458	3.7264		0.27402	3.1529	0.27402	3.7147		0.27626	3.3712	0.27598	3.6629		0.27486	3.3693	0.27486	3.6536		0.27458	3.3885	0.27458	3.4676
0.2757	3.1659	0.2757	3.7261		0.27514	3.1545	0.27514	3.714		0.27739	3.3708	0.27711	3.6626		0.27598	3.3693	0.27598	3.6533		0.2757	3.3888	0.2757	3.4673
0.27683	3.1665	0.27683	3.7258		0.27626	3.1557	0.27626	3.7137		0.27851	3.3705	0.27837	3.6623		0.27711	3.3696	0.27711	3.6533		0.27683	3.3891	0.27683	3.4663
0.27795	3.1675	0.27795	3.7255		0.27753	3.1557	0.27753	3.7137		0.27978	3.3702	0.27949	3.6623		0.27823	3.3696	0.27837	3.653		0.27795	3.3891	0.27795	3.4642
0.27921	3.1687	0.27921	3.7255		0.27865	3.156	0.27865	3.7137		0.2809	3.3699	0.28062	3.662		0.27949	3.3696	0.27949	3.652		0.27907	3.3888	0.27921	3.4639
0.28034	3.169	0.28034	3.7249		0.27978	3.1572	0.27978	3.7131		0.28202	3.3696	0.28188	3.661		0.28062	3.3696	0.28062	3.6523		0.28034	3.3888	0.28034	3.4623
0.28146	3.1703	0.28146	3.7243		0.2809	3.1579	0.2809	3.7128		0.28329	3.369	0.28301	3.661		0.28174	3.3699	0.28174	3.6514		0.28146	3.3891	0.28146	3.4608
0.28258	3.1709	0.28258	3.724		0.28216	3.1597	0.28216	3.7116		0.28441	3.3687	0.28413	3.6598		0.28287	3.3696	0.28301	3.6517		0.28258	3.3891	0.28258	3.4604
0.28385	3.1718	0.28385	3.7233		0.28329	3.1603	0.28329	3.7112		0.28553	3.3687	0.28525	3.6598		0.28413	3.3699	0.28413	3.6508		0.28371	3.3891	0.28385	3.4604
0.28497	3.1727	0.28497	3.723		0.28441	3.1607	0.28441	3.7112		0.28666	3.3684	0.28652	3.6598		0.28525	3.3696	0.28525	3.6508		0.28497	3.3891	0.28497	3.458
0.2861	3.1734	0.2861	3.7221		0.28553	3.1616	0.28553	3.7106		0.28792	3.3677	0.28764	3.6589		0.28638	3.3699	0.28638	3.6508		0.2861	3.3891	0.2861	3.4577
0.28722	3.1737	0.28722	3.7218		0.28666	3.1631	0.2868	3.71		0.28904	3.3681	0.28876	3.6585		0.28764	3.3699	0.28764	3.6508		0.28722	3.3891	0.28722	3.4564
0.28848	3.1746	0.28848	3.7215		0.28792	3.1653	0.28792	3.7097		0.29017	3.3684	0.29003	3.6582		0.28876	3.3702	0.28876	3.6505		0.28834	3.3891	0.28848	3.4549
0.28961	3.1768	0.28961	3.7209		0.28904	3.1659	0.28904	3.7097		0.29129	3.3684	0.29115	3.6579		0.28989	3.3702	0.28989	3.6496		0.28961	3.3891	0.28961	3.4542
0.29073	3.178	0.29073	3.7215		0.29017	3.1672	0.29017	3.7094		0.29256	3.3684	0.29228	3.6582		0.29101	3.3705	0.29101	3.6496		0.29073	3.3891	0.29073	3.4521
0.29185	3.1789	0.29185	3.7218		0.29129	3.1687	0.29129	3.7094		0.29368	3.3681	0.2934	3.6573		0.29228	3.3705	0.29228	3.6486		0.29185	3.3891	0.29185	3.4511
0.29298	3.1793	0.29312	3.7205		0.29256	3.1709	0.29256	3.7094		0.2948	3.3677	0.29466	3.6573		0.2934	3.3705	0.2934	3.6483		0.29298	3.3894	0.29298	3.4505
0.29424	3.1808	0.29424	3.7199		0.29368	3.1721	0.29368	3.7091		0.29607	3.3677	0.29579	3.6573		0.29452	3.3705	0.29452	3.6483		0.29424	3.3891	0.29424	3.4484
0.29537	3.1824	0.29537	3.7199		0.2948	3.1737	0.2948	3.7081		0.29719	3.3677	0.29691	3.657		0.29565	3.3705	0.29565	3.648		0.29537	3.3891	0.29537	3.4465
0.29649	3.1836	0.29649	3.7193		0.29593	3.1743	0.29593	3.7069		0.29831	3.3677	0.29803	3.6567		0.29691	3.3705	0.29691	3.6474		0.29649	3.3891	0.29649	3.4459
0.29761	3.1839	0.29775	3.7193		0.29719	3.1765	0.29719	3.7066		0.29944	3.3677	0.2993	3.6564		0.29803	3.3705	0.29803	3.6477		0.29761	3.3898	0.29761	3.4453
0.29888	3.1858	0.29888	3.7181		0.29831	3.1777	0.29831	3.7057		0.3007	3.3677	0.30042	3.6554		0.29916	3.3705	0.29916	3.6474		0.29888	3.3898	0.29888	3.444
0.3	3.187	0.3	3.7178		0.29944	3.1805	0.29944	3.705		0.30183	3.3677	0.30154	3.6551		0.30028	3.3705	0.30028	3.6468		0.3	3.3891	0.3	3.4431
0.30112	3.1882	0.30112	3.7178		0.30056	3.1811	0.30056	3.705		0.30295	3.3671	0.30281	3.6554		0.30154	3.3705	0.30154	3.6468		0.30112	3.3891	0.30112	3.4415
0.30225	3.1892	0.30239	3.7171		0.30169	3.1836	0.30183	3.7047		0.30421	3.3674	0.30393	3.6548		0.30267	3.3705	0.30267	3.6465		0.30225	3.3891	0.30225	3.4394
0.30351	3.1895	0.30351	3.7168		0.30295	3.1848	0.30295	3.7047		0.30534	3.3671	0.30506	3.6548		0.30379	3.3705	0.30379	3.6458		0.30351	3.3891	0.30351	3.4394
0.30463	3.1917	0.30463	3.7168		0.30407	3.1867	0.30407	3.7041		0.30646	3.3668	0.30618	3.6542		0.30492	3.3705	0.30492	3.6449		0.30463	3.3898	0.30463	3.4384
0.30576	3.1935	0.30576	3.7165		0.3052	3.1895	0.3052	3.7035		0.30758	3.3671	0.30744	3.6542		0.30618	3.3705	0.30618	3.6446		0.30576	3.3898	0.30576	3.4363
0.30688	3.1941	0.30702	3.7165		0.30632	3.191	0.30632	3.7038		0.30885	3.3671	0.30857	3.6536		0.3073	3.3705	0.3073	3.6443		0.30688	3.3898	0.30688	3.435
0.30815	3.1963	0.30815	3.7159		0.30758	3.1923	0.30758	3.7032		0.30997	3.3668	0.30969	3.6536		0.30843	3.3712	0.30843	3.644		0.30815	3.3901	0.30815	3.4341
0.30927	3.1982	0.30927	3.7156		0.30871	3.196	0.30871	3.7032		0.3111	3.3674	0.31096	3.6533		0.30955	3.3708	0.30955	3.6434		0.30927	3.3901	0.30927	3.4316
0.31039	3.1991	0.31039	3.7147		0.30983	3.1975	0.30983	3.7019		0.31222	3.3677	0.31208	3.6533		0.31081	3.3708	0.31081	3.6437		0.31039	3.3901	0.31039	3.431
0.31152	3.2006	0.31166	3.715		0.31096	3.2006	0.31096	3.7013		0.31348	3.3671	0.3132	3.6533		0.31194	3.3705	0.31194	3.6437		0.31152	3.3904	0.31152	3.4304
0.31278	3.2013	0.31278	3.7143		0.31222	3.2022	0.31222	3.7013		0.31461	3.3668	0.31433	3.6527		0.31306	3.3705	0.31306	3.6424		0.31278	3.3907	0.31278	3.4291
0.3139	3.2028	0.3139	3.7137		0.31334	3.2053	0.31334	3.701		0.31573	3.3668	0.31559	3.6517		0.31419	3.3705	0.31419	3.6424		0.3139	3.3904	0.3139	3.427
0.31503	3.2037	0.31503	3.7125		0.31447	3.2075	0.31447	3.7007		0.31699	3.3671	0.31671	3.6511		0.31545	3.3705	0.31545	3.643		0.31503	3.3904	0.31503	3.426
0.31615	3.205	0.31615	3.7125		0.31559	3.2109	0.31559	3.7004		0.31812	3.3668	0.31784	3.6505		0.31657	3.3705	0.31657	3.6421		0.31615	3.3907	0.31615	3.4254
0.31742	3.2075	0.31742	3.7116		0.31671	3.2118	0.31685	3.7004		0.31924	3.3668	0.31896	3.6496		0.3177	3.3708	0.3177	3.6424		0.31742	3.3904	0.31742	3.4245
0.31854	3.2084	0.31854	3.7112		0.31798	3.2155	0.31798	3.7004		0.32037	3.3668	0.32022	3.6489		0.31882	3.3708	0.31882	3.6418		0.31854	3.3907	0.31854	3.4235
0.31966	3.2093	0.31966	3.7112		0.3191	3.218	0.3191	3.6998		0.32163	3.3668	0.32135	3.6486		0.32008	3.3705	0.32008	3.6421		0.31966	3.3907	0.31966	3.4211
0.32079	3.2115	0.32079	3.7109		0.32022	3.2208	0.32022	3.6998		0.32275	3.3668	0.32247	3.648		0.32121	3.3705	0.32121	3.6418		0.32079	3.391	0.32079	3.4201
0.32205	3.2134	0.32205	3.7109		0.32135	3.2233	0.32135	3.6992		0.32388	3.3668	0.32374	3.648		0.32233	3.3708	0.32233	3.6418		0.32205	3.391	0.32205	3.4189
0.32317	3.2146	0.32317	3.7106		0.32261	3.2261	0.32261	3.6992		0.32514	3.3668	0.32486	3.6474		0.32346	3.3708	0.32346	3.6409		0.32317	3.391	0.32317	3.4164
0.3243	3.2155	0.3243	3.7103		0.32374	3.2285	0.32374	3.6979		0.32626	3.3668	0.32598	3.6474		0.32472	3.3705	0.32472	3.6409		0.3243	3.391	0.3243	3.4158
0.32542	3.2177	0.32542	3.7106		0.32486	3.2313	0.32486	3.6973		0.32739	3.3665	0.32711	3.6477		0.32584	3.3708	0.32584	3.6403		0.32542	3.391	0.32542	3.4149
0.32669	3.2186	0.32669	3.7106		0.32598	3.2332	0.32598	3.6976		0.32851	3.3665	0.32837	3.6477		0.32697	3.3708	0.32697	3.6399		0.32669	3.391	0.32669	3.4139
0.32781	3.2196	0.32781	3.7103		0.32739	3.2375	0.32725	3.697		0.32978	3.3665	0.32949	3.6474		0.32809	3.3708	0.32823	3.6399		0.32781	3.3913	0.32781	3.413
0.32893	3.2214	0.32893	3.71		0.32851	3.24	0.32837	3.6967		0.3309	3.3665	0.33062	3.6474		0.32935	3.3712	0.32935	3.6387		0.32893	3.3919	0.32893	3.4102
0.33006	3.2227	0.33006	3.7085		0.32978	3.2431	0.32949	3.6957		0.33202	3.3662	0.33188	3.6471		0.33048	3.3715	0.33048	3.6381		0.33006	3.3913	0.33006	3.4105
0.33132	3.2236	0.33132	3.7081		0.3309	3.2456	0.33062	3.6951		0.33329	3.3656	0.33301	3.6468		0.3316	3.3715	0.3316	3.6368		0.33132	3.3913	0.33132	3.4087
0.33244	3.2251	0.33244	3.7075		0.33202	3.2496	0.33188	3.6951		0.33441	3.3659	0.33413	3.6461		0.33287	3.3715	0.33287	3.6365		0.33244	3.3916	0.33244	3.4071
0.33357	3.2273	0.33357	3.7072		0.33315	3.2527	0.33301	3.6936		0.33553	3.3659	0.33525	3.6458		0.33399	3.3715	0.33399	3.6368		0.33357	3.3916	0.33357	3.4053
0.33469	3.2282	0.33469	3.706		0.33441	3.2555	0.33413	3.6936		0.33666	3.3659	0.33652	3.6455		0.33511	3.3718	0.33511	3.6365		0.33469	3.3916	0.33469	3.4046
0.33596	3.2298	0.33596	3.7063		0.33553	3.2595	0.33525	3.6936		0.33792	3.3659	0.33764	3.6449		0.33624	3.3718	0.33624	3.6362		0.33596	3.3916	0.33596	3.4037
0.33708	3.2301	0.33708	3.7063		0.33666	3.262	0.33638	3.693		0.33904	3.3662	0.33876	3.6449		0.3375	3.3715	0.3375	3.6365		0.33708	3.3916	0.33708	3.4015
0.3382	3.2316	0.3382	3.706		0.33778	3.2661	0.33764	3.693		0.34017	3.3662	0.33989	3.6443		0.33862	3.3715	0.33862	3.6365		0.3382	3.3916	0.3382	3.4015
0.33933	3.2344	0.33933	3.706		0.3389	3.2685	0.33876	3.6926		0.34129	3.3656	0.34115	3.6437		0.33975	3.3715	0.33975	3.6359		0.33933	3.3916	0.33933	3.3997
0.34059	3.2351	0.34059	3.7057		0.34017	3.2723	0.33989	3.6926		0.34256	3.365	0.34228	3.644		0.34087	3.3715	0.34087	3.6353		0.34059	3.3916	0.34059	3.3987
0.34171	3.2378	0.34171	3.706		0.34129	3.2763	0.34101	3.692		0.34368	3.3653	0.3434	3.6434		0.34213	3.3721	0.34213	3.635		0.34171	3.3916	0.34171	3.3963
0.34284	3.2385	0.34284	3.7057		0.34242	3.2797	0.34228	3.6917		0.3448	3.3659	0.34466	3.643		0.34326	3.3718	0.34326	3.635		0.34284	3.3919	0.34284	3.3956
0.34396	3.2403	0.34396	3.705		0.34354	3.2834	0.3434	3.6905		0.34607	3.365	0.34579	3.6424		0.34438	3.3715	0.34438	3.6347		0.34396	3.3916	0.34396	3.3938
0.34522	3.2419	0.34522	3.7041		0.3448	3.2871	0.34452	3.6905		0.34719	3.3646	0.34691	3.6424		0.34551	3.3721	0.34551	3.6344		0.34522	3.3916	0.34522	3.3922
0.34635	3.2428	0.34635	3.7032		0.34593	3.2915	0.34565	3.6899		0.34831	3.3656	0.34803	3.6421		0.34677	3.3724	0.34677	3.6344		0.34635	3.3916	0.34635	3.391
0.34747	3.245	0.34747	3.7032		0.34705	3.294	0.34691	3.6895		0.34944	3.3656	0.3493	3.6418		0.34789	3.3724	0.34789	3.6341		0.34747	3.3919	0.34747	3.3901
0.3486	3.2462	0.3486	3.7026		0.34817	3.2992	0.34803	3.6895		0.3507	3.3646	0.35042	3.6418		0.34902	3.3724	0.34902	3.6337		0.3486	3.3919	0.3486	3.3891
0.34986	3.2481	0.34986	3.7016		0.34944	3.3036	0.34916	3.6892		0.35183	3.3646	0.35154	3.6412		0.35014	3.3727	0.35014	3.6331		0.34986	3.3919	0.34986	3.3876
0.35098	3.2493	0.35098	3.7016		0.35056	3.3085	0.35028	3.6892		0.35295	3.3653	0.35281	3.6409		0.3514	3.3724	0.3514	3.6325		0.35098	3.3919	0.35098	3.386
0.35211	3.2518	0.35211	3.7007		0.35169	3.3129	0.35154	3.6889		0.35421	3.3653	0.35393	3.6409		0.35253	3.3721	0.35253	3.6325		0.35211	3.3919	0.35211	3.3854
0.35323	3.2533	0.35323	3.7007		0.35281	3.3178	0.35267	3.6892		0.35534	3.365	0.35506	3.6403		0.35365	3.3727	0.35365	3.6322		0.35323	3.3919	0.35323	3.3836
0.35449	3.254	0.35449	3.701		0.35393	3.3231	0.35379	3.6883		0.35646	3.365	0.35618	3.6399		0.35478	3.373	0.35478	3.6319		0.35449	3.3919	0.35449	3.3823
0.35562	3.2561	0.35562	3.701		0.3552	3.3268	0.35492	3.6886		0.35758	3.365	0.35744	3.6393		0.35604	3.3727	0.35604	3.6316		0.35562	3.3922	0.35562	3.3817
0.35674	3.2577	0.35674	3.7001		0.35632	3.3324	0.35604	3.6883		0.35885	3.3646	0.35857	3.6393		0.35716	3.3727	0.35716	3.6313		0.35674	3.3919	0.35674	3.3801
0.35787	3.2595	0.35787	3.7001		0.35744	3.3367	0.3573	3.6864		0.35997	3.3646	0.35969	3.639		0.35829	3.3733	0.35829	3.6313		0.35787	3.3919	0.35787	3.3792
0.35913	3.2608	0.35913	3.6998		0.35885	3.3426	0.35843	3.6858		0.3611	3.365	0.36081	3.639		0.35941	3.373	0.35941	3.6303		0.35913	3.3922	0.35913	3.3777
0.36025	3.2623	0.36025	3.6998		0.35997	3.3473	0.35955	3.6852		0.36222	3.3646	0.36208	3.6387		0.36067	3.373	0.36067	3.6294		0.36025	3.3922	0.36025	3.3758
0.36138	3.2645	0.36138	3.6998		0.36124	3.351	0.36067	3.6849		0.36348	3.3643	0.3632	3.6381		0.3618	3.3733	0.3618	3.6288		0.36138	3.3919	0.36138	3.3749
0.3625	3.2654	0.3625	3.6995		0.36236	3.3547	0.36194	3.6849		0.36461	3.3646	0.36433	3.6378		0.36292	3.373	0.36292	3.6285		0.3625	3.3919	0.3625	3.3739
0.36376	3.2673	0.36376	3.6985		0.36348	3.3588	0.36306	3.6849		0.36573	3.3646	0.36559	3.6375		0.36404	3.3727	0.36404	3.6291		0.36376	3.3922	0.36376	3.3727
0.36489	3.2688	0.36489	3.6979		0.36461	3.3622	0.36419	3.6846		0.36699	3.3646	0.36671	3.6372		0.36531	3.3727	0.36531	3.6275		0.36489	3.3929	0.36489	3.3705
0.36601	3.2701	0.36601	3.6976		0.36573	3.3656	0.36531	3.6837		0.36812	3.3646	0.36784	3.6368		0.36643	3.373	0.36643	3.6275		0.36601	3.3925	0.36601	3.3702
0.36713	3.2716	0.36713	3.6976		0.36699	3.3687	0.36657	3.6837		0.36924	3.3646	0.36896	3.6372		0.36756	3.373	0.36756	3.6275		0.36713	3.3922	0.36713	3.3677
0.3684	3.2738	0.3684	3.6976		0.36812	3.3708	0.3677	3.6843		0.37037	3.3643	0.37022	3.6368		0.36868	3.373	0.36868	3.6269		0.3684	3.3932	0.3684	3.3665
0.36952	3.2757	0.36952	3.6973		0.36924	3.3739	0.36882	3.6833		0.37163	3.3643	0.37135	3.6362		0.36994	3.373	0.36994	3.6269		0.36952	3.3929	0.36952	3.365
0.37065	3.2772	0.37065	3.6967		0.37037	3.3767	0.36994	3.6833		0.37275	3.3646	0.37247	3.6362		0.37107	3.373	0.37107	3.6269		0.37065	3.3929	0.37065	3.364
0.37177	3.2791	0.37177	3.6967		0.37163	3.3777	0.37107	3.6824		0.37388	3.3643	0.37374	3.6353		0.37219	3.3736	0.37219	3.6269		0.37177	3.3932	0.37177	3.3634
0.37303	3.2797	0.37303	3.6957		0.37275	3.3795	0.37233	3.6818		0.37514	3.3643	0.37486	3.6353		0.37331	3.3733	0.37346	3.6266		0.37289	3.3932	0.37303	3.3612
0.37416	3.2816	0.37416	3.6961		0.37388	3.3808	0.37346	3.6815		0.37626	3.365	0.37598	3.6344		0.37458	3.3736	0.37458	3.6257		0.37416	3.3929	0.37416	3.3606
0.37528	3.2834	0.37528	3.6961		0.375	3.3823	0.37458	3.6809		0.37739	3.3646	0.37711	3.635		0.3757	3.3736	0.3757	3.6263		0.37528	3.3938	0.37528	3.3603
0.3764	3.2844	0.3764	3.6951		0.37626	3.3826	0.3757	3.6809		0.37851	3.3643	0.37837	3.6347		0.37683	3.3733	0.37683	3.6254		0.3764	3.3938	0.3764	3.3581
0.37767	3.2859	0.37767	3.6948		0.37739	3.3826	0.37697	3.6809		0.37978	3.3643	0.37949	3.6328		0.37809	3.3736	0.37809	3.6263		0.37753	3.3938	0.37767	3.3553
0.37879	3.2871	0.37879	3.6945		0.37851	3.3829	0.37809	3.6799		0.3809	3.3643	0.38062	3.6328		0.37921	3.3739	0.37921	3.6248		0.37879	3.3935	0.37879	3.3541
0.37992	3.2887	0.37992	3.6933		0.37963	3.3826	0.37921	3.6799		0.38202	3.364	0.38188	3.6328		0.38034	3.3743	0.38034	3.6251		0.37992	3.3938	0.37992	3.3535
0.38104	3.2896	0.38104	3.6926		0.38076	3.3826	0.38034	3.6793		0.38315	3.364	0.38301	3.6328		0.38146	3.3743	0.38146	3.6241		0.38104	3.3938	0.38104	3.3507
0.3823	3.2915	0.3823	3.692		0.38202	3.3823	0.3816	3.6784		0.38441	3.3643	0.38413	3.6331		0.38272	3.3743	0.38272	3.6238		0.38216	3.3938	0.3823	3.3501
0.38343	3.294	0.38343	3.6914		0.38315	3.3817	0.38272	3.6787		0.38553	3.3643	0.38525	3.6328		0.38385	3.3743	0.38385	3.6238		0.38343	3.3938	0.38343	3.3488
0.38455	3.2949	0.38455	3.6917		0.38427	3.3811	0.38385	3.6781		0.38666	3.3637	0.38652	3.6328		0.38497	3.3743	0.38497	3.6235		0.38455	3.3941	0.38455	3.3482
0.38567	3.2971	0.38567	3.6914		0.38539	3.3808	0.38497	3.6781		0.38792	3.364	0.38764	3.6322		0.3861	3.3739	0.3861	3.6232		0.38567	3.3944	0.38567	3.3464
0.38694	3.2992	0.38694	3.6914		0.38666	3.3808	0.3861	3.6778		0.38904	3.3646	0.38876	3.6322		0.38736	3.3743	0.38736	3.6232		0.3868	3.3941	0.3868	3.3442
0.38806	3.3002	0.38806	3.6908		0.38778	3.3805	0.38736	3.6775		0.39017	3.3646	0.38989	3.6322		0.38848	3.3743	0.38848	3.6232		0.38806	3.3938	0.38806	3.3436
0.38919	3.3023	0.38919	3.6908		0.3889	3.3798	0.38848	3.6775		0.39129	3.3646	0.39115	3.6316		0.38961	3.3746	0.38961	3.6229		0.38919	3.3941	0.38919	3.3426
0.39031	3.3042	0.39031	3.6905		0.39003	3.3798	0.38961	3.6771		0.39256	3.3643	0.39228	3.6313		0.39073	3.3752	0.39073	3.6223		0.39031	3.3944	0.39031	3.3408
0.39157	3.3054	0.39157	3.6899		0.39143	3.3795	0.39073	3.6759		0.39368	3.364	0.3934	3.6303		0.39199	3.3752	0.39199	3.6229		0.39143	3.3944	0.39143	3.3402
0.3927	3.3076	0.3927	3.6899		0.39256	3.3798	0.39199	3.675		0.3948	3.364	0.39466	3.63		0.39312	3.3752	0.39312	3.6213		0.3927	3.3941	0.3927	3.3389
0.39382	3.3092	0.39382	3.6899		0.39382	3.3789	0.39312	3.6747		0.39607	3.3643	0.39579	3.6297		0.39424	3.3752	0.39424	3.6204		0.39382	3.3938	0.39382	3.3371
0.39494	3.3107	0.39494	3.6895		0.39494	3.3789	0.39424	3.6747		0.39719	3.3643	0.39691	3.6303		0.39537	3.3752	0.39537	3.6204		0.39494	3.3944	0.39494	3.3355
0.39621	3.3123	0.39621	3.6892		0.39607	3.3786	0.39537	3.6744		0.39831	3.3643	0.39803	3.6294		0.39663	3.3752	0.39663	3.6201		0.39607	3.3941	0.39607	3.3346
0.39733	3.315	0.39733	3.6886		0.39719	3.378	0.39663	3.6744		0.39944	3.3643	0.3993	3.6291		0.39775	3.3752	0.39775	3.6186		0.39733	3.3941	0.39733	3.3327
0.39846	3.3172	0.39846	3.6886		0.39846	3.378	0.39775	3.674		0.4007	3.3643	0.40042	3.6291		0.39888	3.3752	0.39888	3.6186		0.39846	3.3941	0.39846	3.3321
0.39958	3.3197	0.39958	3.6877		0.39958	3.378	0.39888	3.674		0.40183	3.3643	0.40154	3.6288		0.4	3.3752	0.4	3.6186		0.39958	3.3941	0.39958	3.3312
0.40084	3.3216	0.40084	3.6868		0.4007	3.378	0.4	3.6728		0.40295	3.365	0.40281	3.6282		0.40126	3.3752	0.40126	3.6182		0.4007	3.3947	0.4007	3.3305
0.40197	3.3234	0.40197	3.6868		0.40183	3.378	0.40112	3.6731		0.40407	3.3643	0.40393	3.6275		0.40239	3.3752	0.40239	3.6186		0.40197	3.3947	0.40197	3.3293
0.40309	3.325	0.40309	3.6861		0.40309	3.3777	0.40239	3.6722		0.40534	3.3643	0.40506	3.6272		0.40351	3.3752	0.40351	3.6182		0.40309	3.3947	0.40309	3.3287
0.40421	3.3281	0.40421	3.6864		0.40421	3.3774	0.40351	3.6709		0.40646	3.365	0.40618	3.6272		0.40463	3.3752	0.40463	3.6173		0.40421	3.3947	0.40421	3.325
0.40534	3.3302	0.40534	3.6861		0.40534	3.377	0.40463	3.6709		0.40758	3.3646	0.40744	3.6269		0.4059	3.3752	0.4059	3.6176		0.40534	3.3947	0.40534	3.3247
0.4066	3.3315	0.4066	3.6858		0.40646	3.377	0.40576	3.6706		0.40885	3.3653	0.40857	3.6266		0.40702	3.3749	0.40702	3.6173		0.4066	3.3947	0.4066	3.324
0.40772	3.333	0.40772	3.6855		0.40758	3.377	0.40702	3.6706		0.40997	3.3646	0.40969	3.6266		0.40815	3.3752	0.40815	3.6164		0.40772	3.3947	0.40772	3.3216
0.40885	3.3349	0.40885	3.6855		0.40885	3.377	0.40815	3.6697		0.4111	3.3646	0.41081	3.6257		0.40927	3.3755	0.40927	3.6164		0.40885	3.395	0.40885	3.3206
0.40997	3.3367	0.40997	3.6846		0.40997	3.3764	0.40927	3.6694		0.41222	3.3646	0.41208	3.6254		0.41053	3.3755	0.41053	3.6161		0.40997	3.3947	0.40997	3.32
0.41124	3.3392	0.41124	3.6843		0.4111	3.3764	0.41039	3.6697		0.41348	3.365	0.4132	3.6251		0.41166	3.3752	0.41166	3.6167		0.41124	3.395	0.41124	3.3185
0.41236	3.3414	0.41236	3.6837		0.41222	3.3761	0.41166	3.6691		0.41461	3.365	0.41433	3.6254		0.41278	3.3755	0.41278	3.6167		0.41236	3.3953	0.41236	3.3157
0.41348	3.3429	0.41348	3.6827		0.41348	3.3761	0.41278	3.6691		0.41573	3.3643	0.41559	3.6244		0.4139	3.3758	0.4139	3.6164		0.41348	3.3947	0.41348	3.315
0.41461	3.3448	0.41461	3.6827		0.41461	3.3761	0.4139	3.6688		0.41699	3.3643	0.41671	3.6248		0.41517	3.3755	0.41517	3.6151		0.41461	3.3947	0.41461	3.3138
0.41587	3.3476	0.41587	3.6827		0.41573	3.3761	0.41503	3.6688		0.41812	3.3646	0.41784	3.6244		0.41629	3.3755	0.41629	3.6145		0.41587	3.3947	0.41587	3.3116
0.41699	3.3498	0.41699	3.6824		0.41685	3.3758	0.41615	3.6685		0.41924	3.3646	0.41896	3.6238		0.41742	3.3755	0.41742	3.6139		0.41699	3.3947	0.41699	3.3104
0.41812	3.3522	0.41812	3.6824		0.41812	3.3752	0.41742	3.6685		0.42037	3.3646	0.42022	3.6238		0.41854	3.3752	0.41868	3.6139		0.41812	3.3947	0.41812	3.3095
0.41924	3.3541	0.41924	3.6827		0.41924	3.3752	0.41854	3.6678		0.42163	3.3643	0.42135	3.6235		0.4198	3.3755	0.4198	3.6139		0.41924	3.395	0.41924	3.3085
0.42051	3.3569	0.42051	3.6809		0.42037	3.3749	0.41966	3.6666		0.42275	3.3646	0.42247	3.6235		0.42093	3.3758	0.42093	3.6136		0.42051	3.3947	0.42051	3.3076
0.42163	3.36	0.42163	3.6815		0.42149	3.3743	0.42079	3.666		0.42388	3.3646	0.42374	3.6226		0.42205	3.3761	0.42205	3.6136		0.42163	3.3947	0.42163	3.3048
0.42275	3.3628	0.42275	3.6809		0.42261	3.3746	0.42205	3.666		0.425	3.365	0.42486	3.6229		0.42331	3.3761	0.42331	3.6127		0.42275	3.395	0.42275	3.3042
0.42388	3.365	0.42388	3.6809		0.42388	3.3743	0.42317	3.6657		0.42626	3.3653	0.42598	3.6226		0.42444	3.3761	0.42444	3.6127		0.42388	3.395	0.42388	3.3033
0.42514	3.3668	0.42514	3.6802		0.425	3.3743	0.4243	3.6654		0.42739	3.3653	0.42711	3.622		0.42556	3.3761	0.42556	3.6124		0.42514	3.395	0.42514	3.3014
0.42626	3.3699	0.42626	3.6793		0.42612	3.3736	0.42542	3.6647		0.42851	3.3653	0.42837	3.6223		0.42669	3.3758	0.42669	3.6124		0.42626	3.3953	0.42626	3.3002
0.42739	3.3739	0.42739	3.6796		0.42725	3.3736	0.42669	3.6647		0.42978	3.365	0.42949	3.6213		0.42795	3.3758	0.42795	3.6124		0.42739	3.3947	0.42739	3.2995
0.42851	3.3758	0.42851	3.6793		0.42851	3.3736	0.42781	3.6641		0.4309	3.365	0.43062	3.6217		0.42907	3.3761	0.42907	3.612		0.42851	3.3947	0.42851	3.2986
0.42978	3.3792	0.42978	3.6793		0.42963	3.3733	0.42893	3.6635		0.43202	3.3646	0.43174	3.621		0.4302	3.3761	0.4302	3.6114		0.42978	3.395	0.42978	3.2958
0.4309	3.3814	0.4309	3.6781		0.43076	3.3733	0.43006	3.6641		0.43315	3.3646	0.43301	3.621		0.43132	3.3761	0.43132	3.6108		0.4309	3.395	0.4309	3.2952
0.43202	3.3823	0.43202	3.6778		0.43188	3.3733	0.43118	3.6635		0.43441	3.3653	0.43413	3.6207		0.43258	3.3761	0.43258	3.6105		0.43202	3.395	0.43202	3.2937
0.43315	3.3851	0.43315	3.6775		0.43315	3.3733	0.43244	3.6626		0.43553	3.3656	0.43525	3.6201		0.43371	3.3761	0.43371	3.6102		0.43315	3.395	0.43315	3.2915
0.43441	3.3857	0.43441	3.6768		0.43427	3.3733	0.43357	3.6626		0.43666	3.3653	0.43652	3.6204		0.43483	3.3761	0.43483	3.6102		0.43441	3.3947	0.43441	3.2909
0.43553	3.3885	0.43553	3.6768		0.43539	3.3727	0.43469	3.6616		0.43792	3.3659	0.43764	3.6192		0.43596	3.3761	0.43596	3.6099		0.43553	3.3947	0.43553	3.2899
0.43666	3.3891	0.43666	3.6759		0.43652	3.373	0.43581	3.662		0.43904	3.3659	0.43876	3.6192		0.43722	3.3761	0.43722	3.6096		0.43666	3.395	0.43666	3.289
0.43778	3.391	0.43778	3.6759		0.43778	3.3727	0.43708	3.661		0.44017	3.3656	0.43989	3.6186		0.43834	3.3761	0.43834	3.6089		0.43778	3.3956	0.43778	3.2862
0.43904	3.3925	0.43904	3.6756		0.4389	3.3727	0.4382	3.6607		0.44129	3.3656	0.44115	3.6182		0.43947	3.3761	0.43947	3.6083		0.43904	3.3953	0.43904	3.2859
0.44017	3.3941	0.44017	3.6762		0.44003	3.3727	0.43933	3.6604		0.44256	3.3656	0.44228	3.6182		0.44059	3.3761	0.44059	3.608		0.44017	3.3953	0.44017	3.2847
0.44129	3.3947	0.44129	3.6756		0.44115	3.3727	0.44045	3.6604		0.44368	3.3659	0.4434	3.6176		0.44185	3.3761	0.44185	3.6077		0.44129	3.3956	0.44129	3.284
0.44242	3.395	0.44242	3.6753		0.44228	3.3727	0.44171	3.6598		0.4448	3.3659	0.44466	3.6176		0.44298	3.3761	0.44298	3.6071		0.44242	3.3956	0.44242	3.2825
0.44368	3.3953	0.44368	3.6753		0.44354	3.3724	0.44284	3.6592		0.44593	3.3656	0.44579	3.617		0.4441	3.3761	0.4441	3.6071		0.44368	3.3956	0.44368	3.2809
0.4448	3.3956	0.4448	3.6747		0.44466	3.3724	0.44396	3.6595		0.44719	3.3659	0.44691	3.6164		0.44522	3.3761	0.44522	3.6071		0.4448	3.3956	0.4448	3.2797
0.44593	3.3975	0.44593	3.6747		0.44579	3.3727	0.44508	3.6589		0.44831	3.3662	0.44803	3.6167		0.44649	3.3764	0.44649	3.6071		0.44593	3.3956	0.44593	3.2788
0.44705	3.3984	0.44705	3.6747		0.44691	3.3724	0.44621	3.6592		0.44944	3.3662	0.4493	3.6164		0.44761	3.3761	0.44761	3.6071		0.44705	3.3956	0.44705	3.2766
0.44831	3.3984	0.44831	3.6734		0.44817	3.3724	0.44747	3.6592		0.4507	3.3665	0.45042	3.6167		0.44874	3.3761	0.44874	3.6068		0.44831	3.396	0.44831	3.2754
0.44944	3.3984	0.44944	3.6725		0.4493	3.3718	0.4486	3.6592		0.45183	3.3665	0.45154	3.6167		0.44986	3.3761	0.44986	3.6071		0.44944	3.396	0.44944	3.2747
0.45056	3.3984	0.45056	3.6722		0.45042	3.3727	0.44972	3.6585		0.45295	3.3659	0.45267	3.6155		0.45112	3.3761	0.45112	3.6065		0.45056	3.3963	0.45056	3.2723
0.45169	3.3984	0.45169	3.6713		0.45154	3.3727	0.45084	3.6579		0.45407	3.3659	0.45393	3.6148		0.45225	3.3761	0.45225	3.6058		0.45169	3.3966	0.45169	3.2716
0.45295	3.3981	0.45295	3.6709		0.45281	3.3724	0.45211	3.657		0.45534	3.3659	0.45506	3.6145		0.45337	3.3761	0.45337	3.6055		0.45295	3.3963	0.45295	3.2701
0.45407	3.3975	0.45407	3.6706		0.45393	3.3721	0.45323	3.657		0.45646	3.3659	0.45618	3.6142		0.45449	3.3761	0.45449	3.6052		0.45407	3.3963	0.45407	3.2688
0.4552	3.3975	0.4552	3.6706		0.45506	3.3724	0.45435	3.6561		0.45758	3.3662	0.45744	3.6139		0.45576	3.3761	0.45576	3.6049		0.4552	3.396	0.4552	3.267
0.45632	3.3963	0.45632	3.6703		0.45618	3.3724	0.45548	3.6558		0.45885	3.3665	0.45857	3.6136		0.45688	3.3764	0.45688	3.6043		0.45632	3.3972	0.45632	3.2654
0.45758	3.3956	0.45758	3.67		0.4573	3.373	0.45674	3.6551		0.45997	3.3665	0.45969	3.613		0.45801	3.3764	0.45801	3.604		0.45758	3.3969	0.45758	3.2651
0.45871	3.3956	0.45871	3.6703		0.45857	3.3718	0.45787	3.6551		0.4611	3.3668	0.46081	3.6127		0.45913	3.3764	0.45913	3.6037		0.45871	3.3972	0.45871	3.2636
0.45983	3.3956	0.45983	3.67		0.45969	3.3718	0.45899	3.6551		0.46222	3.3668	0.46208	3.6127		0.46039	3.3764	0.46039	3.6024		0.45983	3.3981	0.45983	3.262
0.46096	3.3956	0.46096	3.6697		0.46081	3.3715	0.46011	3.6539		0.46348	3.3668	0.4632	3.613		0.46152	3.3764	0.46152	3.6024		0.46096	3.3978	0.46096	3.2605
0.46222	3.395	0.46222	3.6691		0.46194	3.3721	0.46124	3.6539		0.46461	3.3668	0.46433	3.6124		0.46264	3.3767	0.46264	3.6027		0.46222	3.3984	0.46222	3.2592
0.46334	3.395	0.46334	3.6691		0.4632	3.3721	0.4625	3.6539		0.46573	3.3665	0.46545	3.6127		0.46376	3.3767	0.46376	3.6021		0.46334	3.3981	0.46334	3.2583
0.46447	3.395	0.46447	3.6685		0.46433	3.3718	0.46362	3.6536		0.46685	3.3665	0.46671	3.6124		0.46503	3.3767	0.46503	3.6027		0.46447	3.3981	0.46447	3.2574
0.46559	3.395	0.46559	3.6675		0.46545	3.3718	0.46475	3.6536		0.46812	3.3671	0.46784	3.6124		0.46615	3.377	0.46615	3.6024		0.46559	3.3978	0.46559	3.2558
0.46685	3.395	0.46685	3.6675		0.46657	3.3721	0.46587	3.653		0.46924	3.3671	0.46896	3.6114		0.46728	3.3767	0.46728	3.6018		0.46685	3.3984	0.46685	3.2543
0.46798	3.395	0.46798	3.6669		0.46784	3.3721	0.46713	3.652		0.47037	3.3668	0.47022	3.6108		0.4684	3.3764	0.4684	3.6015		0.46798	3.3984	0.46798	3.2533
0.4691	3.3947	0.4691	3.6672		0.46896	3.3718	0.46826	3.653		0.47163	3.3668	0.47135	3.6102		0.46966	3.3767	0.46966	3.6015		0.4691	3.3984	0.4691	3.2515
0.47022	3.3947	0.47022	3.6666		0.47008	3.3721	0.46938	3.6527		0.47275	3.3668	0.47275	3.6099		0.47079	3.3767	0.47079	3.6012		0.47022	3.3984	0.47022	3.2502
0.47149	3.3947	0.47149	3.6666		0.47121	3.3715	0.47051	3.6517		0.47388	3.3668	0.47388	3.6099		0.47191	3.377	0.47191	3.6009		0.47149	3.3984	0.47149	3.2496
0.47261	3.3947	0.47261	3.6663		0.47233	3.3718	0.47177	3.6517		0.475	3.3668	0.475	3.6089		0.47317	3.377	0.47317	3.6		0.47261	3.3984	0.47261	3.2475
0.47374	3.3947	0.47374	3.666		0.4736	3.3715	0.47289	3.6505		0.47626	3.3668	0.47626	3.6086		0.4743	3.377	0.4743	3.6		0.47374	3.3984	0.47374	3.2465
0.47486	3.3947	0.47486	3.666		0.47472	3.3718	0.47402	3.6508		0.47739	3.3668	0.47739	3.6083		0.47542	3.377	0.47542	3.5996		0.47486	3.3984	0.47486	3.2456
0.47598	3.3944	0.47598	3.6654		0.47584	3.3718	0.47514	3.6499		0.47851	3.3668	0.47851	3.608		0.47654	3.377	0.47654	3.5993		0.47598	3.3984	0.47612	3.2431
0.47725	3.3938	0.47725	3.6654		0.47697	3.3715	0.4764	3.6499		0.47978	3.3671	0.47963	3.6077		0.47781	3.377	0.47781	3.5984		0.47725	3.3984	0.47725	3.2428
0.47837	3.3938	0.47837	3.6651		0.47823	3.3718	0.47753	3.6499		0.4809	3.3668	0.4809	3.6074		0.47893	3.377	0.47893	3.599		0.47837	3.3984	0.47837	3.2416
0.47949	3.3935	0.47949	3.6651		0.47935	3.3715	0.47865	3.6492		0.48202	3.3668	0.48202	3.6077		0.48006	3.3774	0.48006	3.599		0.47949	3.3984	0.47949	3.2397
0.48062	3.3932	0.48062	3.6644		0.48048	3.3715	0.47978	3.6492		0.48315	3.3671	0.48315	3.6071		0.48118	3.3774	0.48118	3.599		0.48062	3.3984	0.48076	3.2382
0.48188	3.3935	0.48188	3.6641		0.4816	3.3715	0.4809	3.6492		0.48441	3.3674	0.48441	3.6071		0.48244	3.3777	0.48244	3.5987		0.48188	3.3984	0.48188	3.2375
0.48301	3.3932	0.48301	3.6635		0.48287	3.3715	0.48216	3.6492		0.48553	3.3671	0.48553	3.6071		0.48357	3.3777	0.48357	3.5978		0.48301	3.3984	0.48301	3.2351
0.48413	3.3932	0.48413	3.6635		0.48399	3.3718	0.48329	3.6483		0.48666	3.3671	0.48666	3.6071		0.48469	3.3777	0.48469	3.5975		0.48413	3.3984	0.48413	3.2347
0.48525	3.3932	0.48525	3.6632		0.48511	3.3718	0.48441	3.648		0.48778	3.3671	0.48778	3.6068		0.48581	3.3777	0.48581	3.5972		0.48525	3.3984	0.48539	3.2323
0.48652	3.3929	0.48652	3.6623		0.48624	3.3715	0.48553	3.6465		0.48904	3.3668	0.48904	3.6068		0.48708	3.3777	0.48708	3.5965		0.48652	3.3984	0.48652	3.2304
0.48764	3.3925	0.48764	3.662		0.4875	3.3715	0.4868	3.6458		0.49017	3.3668	0.49017	3.6062		0.4882	3.3777	0.4882	3.5959		0.48764	3.3984	0.48764	3.2304
0.48876	3.3919	0.48876	3.6613		0.48862	3.3715	0.48792	3.6458		0.49129	3.3671	0.49129	3.6058		0.48933	3.3774	0.48933	3.5969		0.48876	3.3984	0.48876	3.2289
0.48989	3.3925	0.48989	3.6607		0.48975	3.3715	0.48904	3.6455		0.49256	3.3671	0.49256	3.6055		0.49045	3.3777	0.49045	3.5956		0.48989	3.3984	0.48989	3.2279
0.49115	3.3925	0.49115	3.661		0.49115	3.3715	0.49017	3.6455		0.49368	3.3668	0.49368	3.6052		0.49171	3.3777	0.49171	3.5947		0.49115	3.3987	0.49115	3.2276
0.49228	3.3919	0.49228	3.6604		0.49228	3.3715	0.49143	3.6455		0.4948	3.3668	0.4948	3.6046		0.49284	3.3777	0.49284	3.5947		0.49228	3.3987	0.49228	3.2251
0.4934	3.3922	0.4934	3.6604		0.4934	3.3715	0.49256	3.6452		0.49593	3.3671	0.49593	3.6034		0.49396	3.3783	0.49396	3.5947		0.4934	3.3987	0.4934	3.2239
0.49452	3.3922	0.49452	3.6604		0.49466	3.3718	0.49368	3.6446		0.49719	3.3668	0.49719	3.6043		0.49508	3.3783	0.49508	3.5941		0.49452	3.3991	0.49452	3.2236
0.49579	3.3919	0.49579	3.6601		0.49579	3.3715	0.4948	3.6443		0.49831	3.3668	0.49831	3.6037		0.49635	3.3786	0.49635	3.5944		0.49579	3.3994	0.49579	3.2217
0.49691	3.3919	0.49691	3.6598		0.49691	3.3715	0.49593	3.6443		0.49944	3.3668	0.49944	3.6031		0.49747	3.3783	0.49747	3.5944		0.49691	3.3994	0.49691	3.2202
0.49803	3.3919	0.49803	3.6592		0.49803	3.3712	0.49719	3.6443		0.5007	3.3668	0.50056	3.6027		0.4986	3.3789	0.4986	3.5941		0.49803	3.3994	0.49803	3.2196
0.49916	3.3916	0.49916	3.6582		0.49916	3.3715	0.49831	3.6437		0.50183	3.3668	0.50183	3.6024		0.49972	3.3789	0.49972	3.5925		0.49916	3.3994	0.49916	3.218
0.50042	3.3916	0.50042	3.6582		0.50042	3.3712	0.49944	3.644		0.50295	3.3668	0.50295	3.6024		0.50098	3.3789	0.50098	3.5922		0.50042	3.3991	0.50042	3.2168
0.50154	3.3913	0.50154	3.6585		0.50154	3.3715	0.50056	3.643		0.50407	3.3668	0.50407	3.6024		0.50211	3.3789	0.50211	3.5919		0.50154	3.3994	0.50154	3.2149
0.50267	3.391	0.50267	3.6585		0.50267	3.3715	0.50183	3.6424		0.50534	3.3674	0.50534	3.6021		0.50323	3.3789	0.50323	3.5919		0.50267	3.3994	0.50267	3.2143
0.50379	3.391	0.50379	3.6579		0.50379	3.3715	0.50295	3.6424		0.50646	3.3677	0.50646	3.6021		0.50435	3.3792	0.50435	3.5919		0.50379	3.3997	0.50379	3.2137
0.50506	3.3904	0.50506	3.6579		0.50506	3.3715	0.50407	3.6421		0.50758	3.3677	0.50758	3.6015		0.50562	3.3789	0.50562	3.5922		0.50506	3.3994	0.50506	3.2112
0.50618	3.3901	0.50618	3.6567		0.50618	3.3718	0.5052	3.6424		0.50871	3.3677	0.50871	3.6015		0.50674	3.3792	0.50674	3.5919		0.50618	3.4	0.50618	3.2099
0.5073	3.3901	0.5073	3.657		0.5073	3.3715	0.50646	3.6421		0.50997	3.3674	0.50997	3.6018		0.50787	3.3795	0.50787	3.5916		0.5073	3.4003	0.5073	3.2087
0.50843	3.3901	0.50843	3.6561		0.50843	3.3715	0.50758	3.6418		0.5111	3.3674	0.5111	3.6012		0.50899	3.3798	0.50899	3.5916		0.50843	3.4	0.50843	3.2075
0.50969	3.3901	0.50969	3.6558		0.50969	3.3715	0.50871	3.6418		0.51222	3.3674	0.51222	3.6006		0.51025	3.3798	0.51025	3.591		0.50969	3.4	0.50969	3.2053
0.51081	3.3898	0.51081	3.6561		0.51081	3.3715	0.50983	3.6399		0.51348	3.3674	0.51334	3.6003		0.51138	3.3798	0.51138	3.5913		0.51081	3.4	0.51081	3.2037
0.51194	3.3891	0.51194	3.6558		0.51194	3.3715	0.51096	3.6403		0.51461	3.3677	0.51461	3.5996		0.5125	3.3798	0.5125	3.591		0.51194	3.4	0.51194	3.2037
0.51306	3.3894	0.51306	3.6558		0.51306	3.3715	0.51222	3.639		0.51573	3.3677	0.51573	3.5984		0.51362	3.3798	0.51362	3.5903		0.51306	3.4	0.51306	3.2022
0.51433	3.3894	0.51433	3.6548		0.51419	3.3715	0.51334	3.6393		0.51685	3.3677	0.51685	3.5981		0.51489	3.3798	0.51489	3.5897		0.51433	3.4	0.51433	3.201
0.51545	3.3901	0.51545	3.6554		0.51545	3.3718	0.51447	3.6387		0.51812	3.3677	0.51812	3.5981		0.51601	3.3795	0.51601	3.5891		0.51545	3.4	0.51545	3.1994
0.51657	3.3894	0.51657	3.6542		0.51657	3.3715	0.51559	3.6384		0.51924	3.3674	0.51924	3.5978		0.51713	3.3798	0.51713	3.5891		0.51657	3.4003	0.51657	3.1982
0.5177	3.3898	0.5177	3.6542		0.5177	3.3715	0.51685	3.6387		0.52037	3.3677	0.52037	3.5978		0.51826	3.3798	0.51826	3.5888		0.5177	3.4003	0.5177	3.1972
0.51896	3.3894	0.51896	3.6536		0.51882	3.3715	0.51798	3.6372		0.52163	3.3677	0.52149	3.5978		0.51952	3.3798	0.51952	3.5882		0.51896	3.4003	0.51896	3.1951
0.52008	3.3891	0.52008	3.6527		0.52008	3.3715	0.5191	3.6375		0.52275	3.3674	0.52275	3.5975		0.52065	3.3798	0.52065	3.5882		0.52008	3.4003	0.52008	3.1938
0.52121	3.3891	0.52121	3.653		0.52121	3.3718	0.52022	3.6368		0.52388	3.3677	0.52388	3.5972		0.52177	3.3801	0.52177	3.5879		0.52121	3.4003	0.52121	3.1929
0.52233	3.3891	0.52233	3.6523		0.52233	3.3721	0.52149	3.6362		0.525	3.3677	0.525	3.5972		0.52289	3.3801	0.52303	3.5875		0.52233	3.4003	0.52233	3.1904
0.5236	3.3891	0.5236	3.6517		0.52346	3.3715	0.52261	3.6359		0.52626	3.3677	0.52626	3.5969		0.52416	3.3798	0.52416	3.5872		0.5236	3.4003	0.5236	3.1895
0.52472	3.3891	0.52472	3.6511		0.52472	3.3718	0.52374	3.6359		0.52739	3.3677	0.52739	3.5965		0.52528	3.3798	0.52528	3.5875		0.52472	3.4003	0.52472	3.1886
0.52584	3.3888	0.52584	3.6514		0.52584	3.3721	0.52486	3.6353		0.52851	3.3677	0.52851	3.5969		0.5264	3.3798	0.5264	3.5869		0.52584	3.4003	0.52584	3.1886
0.52697	3.3891	0.52697	3.6511		0.52697	3.3718	0.52598	3.6356		0.52963	3.3677	0.52963	3.5969		0.52767	3.3798	0.52767	3.5866		0.52697	3.4003	0.52697	3.1861
0.52823	3.3891	0.52823	3.6508		0.52809	3.3715	0.52725	3.6353		0.5309	3.3677	0.5309	3.5959		0.52879	3.3798	0.52879	3.5863		0.52823	3.4003	0.52823	3.1842
0.52935	3.3888	0.52935	3.6505		0.52921	3.3718	0.52837	3.635		0.53202	3.3677	0.53202	3.5959		0.52992	3.3805	0.52992	3.5857		0.52935	3.4003	0.52935	3.1839
0.53048	3.3888	0.53048	3.6499		0.53048	3.3715	0.52949	3.635		0.53315	3.3677	0.53315	3.5956		0.53104	3.3798	0.53104	3.5854		0.53048	3.4003	0.53048	3.1827
0.5316	3.3885	0.5316	3.6496		0.5316	3.3715	0.53062	3.6344		0.53441	3.3677	0.53441	3.5953		0.5323	3.3801	0.5323	3.5851		0.5316	3.4003	0.5316	3.182
0.53287	3.3882	0.53287	3.6496		0.53272	3.3721	0.53188	3.6347		0.53553	3.3677	0.53553	3.595		0.53343	3.3801	0.53343	3.5841		0.53287	3.4006	0.53287	3.1796
0.53399	3.3882	0.53399	3.6496		0.53385	3.3715	0.53301	3.6344		0.53666	3.3677	0.53666	3.5941		0.53455	3.3801	0.53455	3.5844		0.53399	3.4009	0.53399	3.1786
0.53511	3.3882	0.53511	3.6496		0.53511	3.3718	0.53413	3.6344		0.53778	3.3677	0.53778	3.5934		0.53567	3.3805	0.53567	3.5838		0.53511	3.4006	0.53511	3.1783
0.53624	3.3882	0.53624	3.6492		0.53624	3.3718	0.53525	3.6337		0.53904	3.3677	0.53904	3.5928		0.53694	3.3801	0.53694	3.5835		0.53624	3.4009	0.53624	3.1762
0.5375	3.3882	0.5375	3.6496		0.53736	3.3718	0.53652	3.6334		0.54017	3.3677	0.54017	3.5931		0.53806	3.3808	0.53806	3.5832		0.5375	3.4006	0.5375	3.174
0.53862	3.3882	0.53862	3.6499		0.53848	3.3721	0.53764	3.6325		0.54129	3.3677	0.54129	3.5922		0.53919	3.3801	0.53919	3.5829		0.53862	3.4006	0.53862	3.1734
0.53975	3.3882	0.53975	3.648		0.53975	3.3721	0.53876	3.6313		0.54256	3.3681	0.54242	3.5928		0.54031	3.3805	0.54031	3.5826		0.53975	3.4006	0.53975	3.1724
0.54087	3.3885	0.54087	3.6477		0.54087	3.3721	0.53989	3.631		0.54368	3.3684	0.54368	3.5922		0.54157	3.3805	0.54157	3.5826		0.54087	3.4006	0.54087	3.1706
0.54213	3.3882	0.54213	3.6471		0.54199	3.3721	0.54101	3.6306		0.5448	3.3687	0.5448	3.5928		0.5427	3.3801	0.5427	3.5823		0.54213	3.4012	0.54213	3.1696
0.54326	3.3882	0.54326	3.6468		0.54312	3.3724	0.54228	3.6303		0.54593	3.3684	0.54593	3.5922		0.54382	3.3798	0.54382	3.5826		0.54326	3.4006	0.54326	3.1687
0.54438	3.3882	0.54438	3.6461		0.54438	3.3724	0.5434	3.63		0.54719	3.3681	0.54719	3.5922		0.54494	3.3801	0.54494	3.5823		0.54438	3.4009	0.54438	3.1669
0.54551	3.3882	0.54551	3.6465		0.54551	3.3721	0.54452	3.63		0.54831	3.3684	0.54831	3.5919		0.54621	3.3801	0.54621	3.582		0.54551	3.4012	0.54551	3.1656
0.54677	3.3879	0.54677	3.6455		0.54663	3.373	0.54565	3.6291		0.54944	3.3687	0.54944	3.5916		0.54733	3.3805	0.54733	3.5817		0.54677	3.4012	0.54677	3.1644
0.54789	3.3879	0.54789	3.6458		0.54775	3.3724	0.54691	3.6297		0.55056	3.3687	0.55056	3.591		0.54846	3.3808	0.54846	3.581		0.54789	3.4012	0.54789	3.1631
0.54902	3.3882	0.54902	3.6455		0.54888	3.3724	0.54803	3.6294		0.55183	3.3681	0.55183	3.591		0.54958	3.3805	0.54958	3.581		0.54902	3.4012	0.54902	3.1607
0.55014	3.3876	0.55014	3.6455		0.55014	3.3721	0.54916	3.6291		0.55295	3.3681	0.55295	3.59		0.55084	3.3805	0.55084	3.5801		0.55014	3.4012	0.55014	3.1597
0.5514	3.3876	0.5514	3.6449		0.55126	3.3727	0.55028	3.6279		0.55407	3.3684	0.55407	3.59		0.55197	3.3808	0.55197	3.5801		0.5514	3.4012	0.5514	3.1591
0.55253	3.3876	0.55253	3.6449		0.55239	3.3721	0.55154	3.6266		0.55534	3.3684	0.55534	3.5894		0.55309	3.3805	0.55309	3.5792		0.55253	3.4012	0.55253	3.1588
0.55365	3.3879	0.55365	3.6446		0.55351	3.3724	0.55267	3.6275		0.55646	3.3687	0.55646	3.5894		0.55421	3.3808	0.55421	3.5789		0.55365	3.4012	0.55365	3.1566
0.55478	3.3873	0.55478	3.6437		0.55478	3.3724	0.55379	3.6263		0.55758	3.3687	0.55758	3.5888		0.55548	3.3808	0.55548	3.5789		0.55478	3.4012	0.55478	3.1554
0.55604	3.3873	0.55604	3.6434		0.5559	3.3724	0.55492	3.6272		0.55871	3.3684	0.55871	3.5885		0.5566	3.3811	0.5566	3.5782		0.55604	3.4012	0.55604	3.1545
0.55716	3.387	0.55716	3.643		0.55702	3.3721	0.55618	3.6272		0.55997	3.3684	0.55997	3.5882		0.55772	3.3808	0.55772	3.5779		0.55716	3.4012	0.55716	3.1538
0.55829	3.3867	0.55829	3.6427		0.55815	3.3724	0.5573	3.6254		0.5611	3.3687	0.5611	3.5875		0.55885	3.3808	0.55885	3.5776		0.55829	3.4012	0.55829	3.1507
0.55941	3.387	0.55941	3.643		0.55941	3.3727	0.55843	3.6257		0.56222	3.3687	0.56222	3.5875		0.56011	3.3811	0.56011	3.5773		0.55941	3.4012	0.55941	3.1495
0.56053	3.3863	0.56067	3.6424		0.56053	3.3721	0.55955	3.6251		0.56348	3.369	0.56334	3.5875		0.56124	3.3814	0.56124	3.5773		0.56067	3.4012	0.56067	3.1495
0.5618	3.3867	0.5618	3.6421		0.56166	3.3724	0.56067	3.6254		0.56461	3.369	0.56461	3.5872		0.56236	3.3814	0.56236	3.5773		0.5618	3.4015	0.5618	3.1489
0.56292	3.3863	0.56292	3.6409		0.56278	3.3724	0.56194	3.6244		0.56573	3.3687	0.56573	3.5872		0.56348	3.3814	0.56348	3.5767		0.56292	3.4012	0.56292	3.1467
0.56404	3.387	0.56404	3.6412		0.5639	3.3724	0.56306	3.6244		0.56685	3.3687	0.56685	3.5869		0.56475	3.3817	0.56475	3.5764		0.56404	3.4012	0.56404	3.1448
0.56517	3.3867	0.56531	3.6412		0.56517	3.3727	0.56419	3.6238		0.56812	3.3687	0.56812	3.5869		0.56587	3.3817	0.56587	3.5761		0.56531	3.4012	0.56531	3.1448
0.56643	3.3873	0.56643	3.6412		0.56629	3.3724	0.56531	3.6244		0.56924	3.369	0.56924	3.5872		0.56699	3.3817	0.56699	3.5761		0.56643	3.4018	0.56643	3.1427
0.56756	3.3867	0.56756	3.6412		0.56742	3.3727	0.56657	3.6241		0.57037	3.3693	0.57037	3.5866		0.56812	3.3817	0.56812	3.5755		0.56756	3.4015	0.56756	3.1402
0.56868	3.386	0.56868	3.6409		0.56854	3.3724	0.5677	3.6244		0.57149	3.369	0.57149	3.5863		0.56938	3.382	0.56938	3.5755		0.56868	3.4022	0.56868	3.1402
0.5698	3.3867	0.56994	3.6406		0.5698	3.3724	0.56882	3.6241		0.57275	3.3693	0.57275	3.5854		0.57051	3.3823	0.57051	3.5751		0.5698	3.4022	0.56994	3.139
0.57107	3.3863	0.57107	3.6403		0.57093	3.3727	0.56994	3.6235		0.57388	3.3696	0.57388	3.5854		0.57163	3.3823	0.57163	3.5748		0.57107	3.4022	0.57107	3.1377
0.57219	3.3863	0.57219	3.6403		0.57205	3.3721	0.57121	3.6238		0.575	3.3693	0.575	3.5848		0.57289	3.3826	0.57289	3.5748		0.57219	3.4022	0.57219	3.1359
0.57331	3.3867	0.57331	3.6396		0.57317	3.3727	0.57233	3.6229		0.57626	3.369	0.57626	3.5848		0.57402	3.3817	0.57402	3.5736		0.57331	3.4018	0.57331	3.1349
0.57444	3.3863	0.57458	3.639		0.57444	3.3724	0.57346	3.622		0.57739	3.3696	0.57739	3.5848		0.57514	3.3817	0.57514	3.5739		0.57444	3.4022	0.57458	3.134
0.5757	3.386	0.5757	3.6387		0.57556	3.373	0.57458	3.622		0.57851	3.3693	0.57851	3.5844		0.57626	3.3817	0.57626	3.5742		0.5757	3.4022	0.5757	3.1324
0.57683	3.3857	0.57683	3.6387		0.57669	3.3727	0.5757	3.621		0.57963	3.3693	0.57963	3.5841		0.57753	3.3823	0.57753	3.5742		0.57683	3.4025	0.57683	3.1306
0.57795	3.3863	0.57795	3.6384		0.57781	3.3727	0.57697	3.6207		0.5809	3.3693	0.5809	3.5841		0.57865	3.382	0.57865	3.573		0.57795	3.4022	0.57795	3.129
0.57907	3.3857	0.57921	3.6378		0.57893	3.3727	0.57809	3.6198		0.58202	3.3693	0.58202	3.5838		0.57978	3.3823	0.57978	3.5733		0.57907	3.4025	0.57907	3.1284
0.58034	3.3857	0.58034	3.6368		0.5802	3.3724	0.57921	3.6195		0.58315	3.3693	0.58315	3.5832		0.5809	3.3823	0.5809	3.5727		0.58034	3.4031	0.58034	3.1278
0.58146	3.3863	0.58146	3.6356		0.58132	3.373	0.58034	3.6195		0.58427	3.3696	0.58427	3.5829		0.58216	3.3826	0.58216	3.5733		0.58146	3.4031	0.58146	3.125
0.58258	3.3863	0.58258	3.6353		0.58244	3.3724	0.5816	3.6195		0.58553	3.3699	0.58553	3.5829		0.58329	3.382	0.58329	3.5717		0.58258	3.4031	0.58258	3.1244
0.58371	3.386	0.58385	3.6356		0.58357	3.373	0.58272	3.6195		0.58666	3.3702	0.58666	3.5823		0.58441	3.3826	0.58441	3.5714		0.58371	3.4031	0.58371	3.1238
0.58497	3.386	0.58497	3.6347		0.58483	3.373	0.58385	3.6192		0.58778	3.3702	0.58778	3.5826		0.58553	3.3826	0.58553	3.5714		0.58497	3.4034	0.58497	3.1219
0.5861	3.386	0.5861	3.6347		0.58596	3.3724	0.58497	3.6189		0.58904	3.3699	0.58904	3.581		0.5868	3.3826	0.5868	3.5708		0.5861	3.4037	0.5861	3.1207
0.58722	3.3857	0.58722	3.6344		0.58708	3.3724	0.58624	3.6186		0.59017	3.3702	0.59017	3.5817		0.58792	3.3826	0.58792	3.5702		0.58722	3.4037	0.58722	3.1191
0.58834	3.3854	0.58848	3.6347		0.5882	3.373	0.58736	3.6182		0.59129	3.3708	0.59129	3.5807		0.58904	3.3826	0.58904	3.5699		0.58834	3.4034	0.58834	3.1188
0.58961	3.3863	0.58961	3.6347		0.58947	3.3733	0.58848	3.6173		0.59242	3.3705	0.59242	3.5813		0.59017	3.3826	0.59017	3.5696		0.58961	3.4037	0.58961	3.1172
0.59073	3.3863	0.59073	3.6344		0.59059	3.373	0.58961	3.6179		0.59368	3.3702	0.59368	3.5813		0.59143	3.3826	0.59143	3.5693		0.59073	3.4037	0.59073	3.1151
0.59185	3.3863	0.59185	3.6344		0.59171	3.3727	0.59073	3.6173		0.5948	3.3702	0.5948	3.5804		0.59256	3.3826	0.59256	3.5689		0.59185	3.4037	0.59185	3.1151
0.59298	3.386	0.59298	3.6337		0.59284	3.3733	0.59199	3.6164		0.59593	3.3705	0.59593	3.5801		0.59368	3.3829	0.59368	3.5689		0.59298	3.4034	0.59298	3.1132
0.59424	3.3857	0.59424	3.6331		0.5941	3.3733	0.59312	3.6161		0.59719	3.3705	0.59705	3.5804		0.5948	3.3826	0.5948	3.5686		0.59424	3.4037	0.59424	3.1117
0.59537	3.3863	0.59537	3.6328		0.59522	3.3733	0.59424	3.6158		0.59831	3.3705	0.59831	3.5798		0.59607	3.3826	0.59607	3.5686		0.59537	3.4037	0.59537	3.1101
0.59649	3.386	0.59649	3.6325		0.59635	3.3733	0.59537	3.6158		0.59944	3.3705	0.59944	3.5792		0.59719	3.3829	0.59719	3.568		0.59649	3.4037	0.59649	3.1095
0.59761	3.386	0.59761	3.6325		0.59747	3.3733	0.59663	3.6158		0.60056	3.3708	0.60056	3.5786		0.59831	3.3829	0.59831	3.5677		0.59761	3.4037	0.59761	3.1076
0.59888	3.3854	0.59888	3.6319		0.5986	3.373	0.59775	3.6155		0.60183	3.3712	0.60183	3.5779		0.59944	3.3829	0.59944	3.5677		0.59888	3.4037	0.59888	3.1064
0.6	3.3857	0.6	3.6316		0.59986	3.3733	0.59888	3.6151		0.60295	3.3715	0.60295	3.5782		0.6007	3.3826	0.6007	3.5671		0.6	3.4034	0.6	3.1052
0.60112	3.3857	0.60112	3.6313		0.60098	3.3733	0.6	3.6151		0.60407	3.3715	0.60407	3.5776		0.60183	3.3829	0.60183	3.5671		0.60112	3.4037	0.60112	3.1048
0.60225	3.386	0.60225	3.631		0.60211	3.3733	0.60126	3.6148		0.60534	3.3715	0.6052	3.577		0.60295	3.3829	0.60295	3.5668		0.60225	3.4034	0.60225	3.1033
0.60351	3.386	0.60351	3.631		0.60323	3.3733	0.60239	3.6142		0.60646	3.3715	0.60646	3.577		0.60407	3.3826	0.60407	3.5668		0.60351	3.4034	0.60351	3.1017
0.60463	3.386	0.60463	3.6303		0.60449	3.3733	0.60351	3.6139		0.60758	3.3715	0.60758	3.5773		0.60534	3.3829	0.60534	3.5662		0.60463	3.4034	0.60463	3.1002
0.60576	3.3854	0.60576	3.6306		0.60562	3.3733	0.60463	3.6136		0.60871	3.3715	0.60871	3.5773		0.60646	3.3832	0.60646	3.5662		0.60576	3.4037	0.60576	3.0999
0.60688	3.386	0.60688	3.6303		0.60674	3.3733	0.60576	3.6139		0.60997	3.3715	0.60997	3.5767		0.60758	3.3829	0.60758	3.5662		0.60688	3.404	0.60688	3.0986
0.60815	3.386	0.60815	3.6303		0.60787	3.3733	0.60702	3.613		0.6111	3.3718	0.6111	3.577		0.60871	3.3829	0.60871	3.5658		0.60815	3.404	0.60815	3.098
0.60927	3.386	0.60927	3.6294		0.60913	3.3733	0.60815	3.6136		0.61222	3.3724	0.61222	3.577		0.60997	3.3832	0.60997	3.5658		0.60927	3.404	0.60927	3.0952
0.61039	3.3857	0.61039	3.6285		0.61025	3.3736	0.60927	3.6124		0.61334	3.3718	0.61334	3.5761		0.6111	3.3826	0.6111	3.5655		0.61039	3.404	0.61039	3.0943
0.61152	3.3854	0.61152	3.6282		0.61138	3.3733	0.61039	3.6117		0.61461	3.3721	0.61461	3.5745		0.61222	3.3829	0.61222	3.5655		0.61152	3.404	0.61152	3.0928
0.61278	3.386	0.61278	3.6279		0.6125	3.3736	0.61166	3.6114		0.61573	3.3724	0.61573	3.5742		0.61334	3.3829	0.61334	3.5649		0.61278	3.4043	0.61278	3.0909
0.6139	3.386	0.6139	3.6269		0.61362	3.3733	0.61278	3.6111		0.61685	3.3724	0.61685	3.5739		0.61461	3.3829	0.61461	3.5646		0.6139	3.4043	0.6139	3.0903
0.61503	3.386	0.61503	3.6269		0.61489	3.3736	0.6139	3.6111		0.61812	3.3724	0.61798	3.5739		0.61573	3.3832	0.61573	3.5643		0.61503	3.404	0.61503	3.089
0.61615	3.3857	0.61615	3.626		0.61601	3.3736	0.61503	3.6099		0.61924	3.3724	0.61924	3.5739		0.61685	3.3832	0.61685	3.564		0.61615	3.4043	0.61615	3.0887
0.61742	3.3857	0.61742	3.6263		0.61713	3.3739	0.61629	3.6096		0.62037	3.3724	0.62037	3.5736		0.61798	3.3829	0.61812	3.5637		0.61742	3.4043	0.61742	3.0875
0.61854	3.386	0.61854	3.6257		0.61826	3.3736	0.61742	3.6096		0.62149	3.3724	0.62149	3.5733		0.61924	3.3829	0.61924	3.5631		0.61854	3.404	0.61854	3.0856
0.61966	3.386	0.61966	3.6254		0.61952	3.3736	0.61854	3.6089		0.62275	3.3724	0.62275	3.5733		0.62037	3.3832	0.62037	3.5627		0.61966	3.404	0.61966	3.0838
0.62079	3.3854	0.62079	3.6254		0.62065	3.3743	0.61966	3.6089		0.62388	3.3727	0.62388	3.5724		0.62149	3.3836	0.62149	3.5634		0.62079	3.404	0.62079	3.0841
0.62205	3.3854	0.62205	3.6257		0.62177	3.3743	0.62093	3.6089		0.625	3.3727	0.625	3.5724		0.62261	3.3836	0.62275	3.5631		0.62205	3.4046	0.62205	3.0822
0.62317	3.386	0.62317	3.6251		0.62289	3.3743	0.62205	3.6086		0.62626	3.3724	0.62612	3.572		0.62388	3.3836	0.62388	3.5627		0.62317	3.4049	0.62317	3.081
0.6243	3.386	0.6243	3.6254		0.62416	3.3743	0.62317	3.6089		0.62739	3.3724	0.62739	3.572		0.625	3.3836	0.625	3.5621		0.6243	3.404	0.6243	3.08
0.62542	3.386	0.62542	3.6244		0.62528	3.3743	0.6243	3.6086		0.62851	3.3727	0.62851	3.5714		0.62612	3.3836	0.62612	3.5615		0.62542	3.404	0.62542	3.0791
0.62669	3.3857	0.62669	3.6251		0.6264	3.3746	0.62542	3.6083		0.62963	3.373	0.62963	3.5711		0.62725	3.3836	0.62739	3.5615		0.62669	3.4043	0.62669	3.0773
0.62781	3.3854	0.62781	3.6238		0.62753	3.3746	0.62669	3.6083		0.6309	3.373	0.6309	3.5717		0.62851	3.3836	0.62851	3.5609		0.62781	3.4043	0.62781	3.0766
0.62893	3.386	0.62893	3.6248		0.62865	3.3743	0.62781	3.608		0.63202	3.3727	0.63202	3.5711		0.62963	3.3836	0.62963	3.5606		0.62893	3.4046	0.62893	3.0751
0.63006	3.386	0.63006	3.6248		0.62992	3.3743	0.62893	3.6077		0.63315	3.3727	0.63315	3.5708		0.63076	3.3839	0.63076	3.5603		0.63006	3.4046	0.63006	3.0726
0.63132	3.3863	0.63132	3.6244		0.63104	3.3749	0.63006	3.6068		0.63427	3.3727	0.63427	3.5708		0.63202	3.3839	0.63202	3.559		0.63132	3.4046	0.63132	3.0726
0.63244	3.386	0.63244	3.6235		0.63216	3.3743	0.63132	3.6062		0.63553	3.3724	0.63553	3.5708		0.63315	3.3836	0.63315	3.559		0.63244	3.4046	0.63244	3.0714
0.63357	3.3857	0.63357	3.6229		0.63329	3.3749	0.63244	3.6058		0.63666	3.3727	0.63666	3.5708		0.63427	3.3836	0.63427	3.5587		0.63357	3.4049	0.63357	3.0698
0.63469	3.386	0.63469	3.6226		0.63455	3.3749	0.63357	3.6055		0.63778	3.3727	0.63778	3.5702		0.63539	3.3842	0.63539	3.5581		0.63469	3.4046	0.63469	3.0689
0.63581	3.3857	0.63596	3.6223		0.63567	3.3749	0.63469	3.6049		0.63904	3.3727	0.6389	3.5699		0.63666	3.3842	0.63666	3.5581		0.63596	3.4046	0.63596	3.0673
0.63708	3.386	0.63708	3.6226		0.6368	3.3749	0.63596	3.6049		0.64017	3.373	0.64017	3.5693		0.63778	3.3842	0.63778	3.5581		0.63708	3.4046	0.63708	3.0649
0.6382	3.3857	0.6382	3.622		0.63792	3.3752	0.63708	3.604		0.64129	3.373	0.64129	3.5693		0.6389	3.3839	0.6389	3.5578		0.6382	3.404	0.6382	3.0645
0.63933	3.3854	0.63933	3.621		0.63919	3.3749	0.6382	3.604		0.64242	3.3727	0.64242	3.5689		0.64003	3.3845	0.64003	3.5575		0.63933	3.4046	0.63933	3.0639
0.64045	3.3854	0.64059	3.6213		0.64031	3.3749	0.63933	3.6034		0.64368	3.3727	0.64368	3.5686		0.64129	3.3845	0.64129	3.5575		0.64059	3.4049	0.64059	3.0614
0.64171	3.386	0.64171	3.6213		0.64143	3.3752	0.64045	3.6034		0.6448	3.373	0.6448	3.568		0.64242	3.3845	0.64242	3.5578		0.64171	3.4049	0.64171	3.0611
0.64284	3.386	0.64284	3.6213		0.64256	3.3749	0.64171	3.6037		0.64593	3.3733	0.64593	3.5674		0.64354	3.3845	0.64354	3.5572		0.64284	3.4049	0.64284	3.0593
0.64396	3.3857	0.64396	3.621		0.64382	3.3752	0.64284	3.6034		0.64719	3.3733	0.64705	3.5665		0.64466	3.3848	0.64466	3.5572		0.64396	3.4049	0.64396	3.0583
0.64508	3.386	0.64522	3.6204		0.64494	3.3752	0.64396	3.6034		0.64831	3.3727	0.64831	3.5668		0.64593	3.3845	0.64593	3.5575		0.64522	3.4049	0.64522	3.0571
0.64635	3.3863	0.64635	3.6201		0.64607	3.3752	0.64508	3.6031		0.64944	3.3724	0.64944	3.5665		0.64705	3.3848	0.64705	3.5575		0.64635	3.4049	0.64635	3.0565
0.64747	3.386	0.64747	3.6189		0.64719	3.3755	0.64635	3.6024		0.65056	3.373	0.65056	3.5665		0.64817	3.3845	0.64817	3.5569		0.64747	3.4049	0.64747	3.0556
0.6486	3.3857	0.6486	3.6186		0.64831	3.3752	0.64747	3.6018		0.65183	3.373	0.65183	3.5665		0.6493	3.3851	0.6493	3.5569		0.6486	3.4049	0.6486	3.0546
0.64972	3.3857	0.64986	3.6186		0.64958	3.3758	0.6486	3.6021		0.65295	3.373	0.65295	3.5658		0.65056	3.3848	0.65056	3.5553		0.64986	3.4049	0.64986	3.0531
0.65098	3.386	0.65098	3.6179		0.6507	3.3752	0.64972	3.6012		0.65407	3.373	0.65407	3.5652		0.65169	3.3851	0.65169	3.555		0.65098	3.4049	0.65098	3.0509
0.65211	3.3857	0.65211	3.6179		0.65183	3.3755	0.65098	3.6012		0.6552	3.3727	0.6552	3.5649		0.65281	3.3851	0.65281	3.555		0.65211	3.4049	0.65211	3.0503
0.65323	3.3857	0.65323	3.6167		0.65295	3.3755	0.65211	3.6003		0.65646	3.373	0.65646	3.5655		0.65393	3.3854	0.65393	3.5541		0.65323	3.4053	0.65323	3.0494
0.65435	3.3863	0.65449	3.6167		0.65421	3.3758	0.65323	3.5996		0.65758	3.373	0.65758	3.5646		0.6552	3.3848	0.6552	3.5534		0.65449	3.4053	0.65449	3.0475
0.65562	3.386	0.65562	3.6167		0.65534	3.3761	0.65435	3.6		0.65871	3.373	0.65871	3.5646		0.65632	3.3854	0.65632	3.5531		0.65562	3.4053	0.65562	3.0469
0.65674	3.386	0.65674	3.6164		0.65646	3.3758	0.65548	3.5993		0.65997	3.3727	0.65983	3.5646		0.65744	3.3857	0.65744	3.5528		0.65674	3.4056	0.65674	3.0459
0.65787	3.386	0.65787	3.6164		0.65758	3.3761	0.65674	3.6		0.6611	3.3727	0.6611	3.5643		0.65857	3.3857	0.65857	3.5528		0.65787	3.4059	0.65787	3.0444
0.65899	3.3854	0.65913	3.6161		0.65885	3.3758	0.65787	3.599		0.66222	3.373	0.66222	3.564		0.65983	3.386	0.65983	3.5538		0.65913	3.4059	0.65913	3.0441
0.66025	3.3857	0.66025	3.6161		0.65997	3.3758	0.65899	3.599		0.66334	3.3727	0.66334	3.5637		0.66096	3.3863	0.66096	3.5528		0.66025	3.4059	0.66025	3.0425
0.66138	3.386	0.66138	3.6158		0.6611	3.3761	0.66011	3.5993		0.66461	3.373	0.66461	3.5631		0.66208	3.3863	0.66208	3.5534		0.66138	3.4062	0.66138	3.0397
0.6625	3.386	0.6625	3.6158		0.66222	3.3761	0.66138	3.5993		0.66573	3.373	0.66573	3.5624		0.6632	3.386	0.6632	3.5534		0.6625	3.4059	0.6625	3.0394
0.66362	3.3857	0.66376	3.6151		0.66334	3.3761	0.6625	3.5984		0.66685	3.373	0.66685	3.5621		0.66447	3.386	0.66447	3.5528		0.66376	3.4059	0.66376	3.0388
0.66489	3.3863	0.66489	3.6155		0.66461	3.3761	0.66362	3.5978		0.66812	3.3727	0.66798	3.5621		0.66559	3.3863	0.66559	3.5525		0.66489	3.4059	0.66489	3.0373
0.66601	3.3863	0.66601	3.6158		0.66573	3.3761	0.66475	3.5969		0.66924	3.3727	0.66924	3.5618		0.66671	3.3863	0.66671	3.5513		0.66601	3.4059	0.66601	3.036
0.66713	3.386	0.66713	3.6148		0.66685	3.3761	0.66601	3.5972		0.67037	3.373	0.67037	3.5624		0.66784	3.3863	0.66798	3.5516		0.66713	3.4062	0.66713	3.0348
0.66826	3.386	0.6684	3.6139		0.66798	3.3761	0.66713	3.5965		0.67149	3.373	0.67149	3.5615		0.6691	3.3863	0.6691	3.551		0.66826	3.4065	0.6684	3.0335
0.66952	3.386	0.66952	3.613		0.66924	3.3761	0.66826	3.5962		0.67275	3.373	0.67275	3.5618		0.67022	3.3867	0.67022	3.551		0.66952	3.4062	0.66952	3.0314
0.67065	3.386	0.67065	3.6124		0.67037	3.3764	0.66938	3.5953		0.67388	3.373	0.67388	3.5615		0.67135	3.3867	0.67135	3.5503		0.67065	3.4062	0.67065	3.0304
0.67177	3.386	0.67177	3.6127		0.67149	3.3761	0.67051	3.5953		0.675	3.373	0.675	3.5612		0.67247	3.387	0.67261	3.5497		0.67177	3.4065	0.67177	3.0289
0.67289	3.3857	0.67303	3.6124		0.67261	3.3761	0.67177	3.5953		0.67612	3.3733	0.67612	3.56		0.67374	3.3867	0.67374	3.5497		0.67289	3.4068	0.67289	3.0289
0.67416	3.386	0.67416	3.6127		0.67388	3.3764	0.67289	3.5953		0.67739	3.373	0.67739	3.5596		0.67486	3.3863	0.67486	3.5494		0.67416	3.4068	0.67416	3.0267
0.67528	3.3863	0.67528	3.612		0.675	3.3761	0.67402	3.5941		0.67851	3.373	0.67851	3.5596		0.67598	3.3873	0.67598	3.5488		0.67528	3.4068	0.67528	3.0258
0.6764	3.3863	0.6764	3.6117		0.67612	3.3761	0.67514	3.5938		0.67963	3.3733	0.67963	3.559		0.67711	3.3867	0.67725	3.5485		0.6764	3.4068	0.6764	3.0249
0.67753	3.386	0.67767	3.6117		0.67725	3.3767	0.6764	3.5931		0.6809	3.3733	0.68076	3.5584		0.67837	3.3867	0.67837	3.5488		0.67753	3.4068	0.67753	3.0246
0.67879	3.3857	0.67879	3.6114		0.67837	3.3764	0.67753	3.5941		0.68202	3.3733	0.68202	3.5587		0.67949	3.3867	0.67949	3.5482		0.67879	3.4068	0.67879	3.023
0.67992	3.3863	0.67992	3.6111		0.67963	3.3761	0.67865	3.5931		0.68315	3.373	0.68315	3.5581		0.68062	3.3863	0.68062	3.5482		0.67992	3.4068	0.67992	3.0205
0.68104	3.3867	0.68104	3.6111		0.68076	3.3767	0.67978	3.5934		0.68427	3.3727	0.68427	3.5584		0.68174	3.387	0.68188	3.5482		0.68104	3.4068	0.68104	3.0202
0.68216	3.3863	0.6823	3.6105		0.68188	3.3764	0.68104	3.5928		0.68553	3.373	0.68553	3.5569		0.68301	3.3873	0.68301	3.5479		0.68216	3.4071	0.68216	3.0187
0.68343	3.3863	0.68343	3.6105		0.68301	3.377	0.68216	3.5922		0.68666	3.3733	0.68666	3.5578		0.68413	3.387	0.68413	3.5476		0.68343	3.4071	0.68343	3.018
0.68455	3.3873	0.68455	3.6102		0.68427	3.3764	0.68329	3.5916		0.68778	3.3733	0.68778	3.5575		0.68525	3.387	0.68525	3.5472		0.68455	3.4074	0.68455	3.0162
0.68567	3.3873	0.68567	3.6099		0.68539	3.377	0.68441	3.5916		0.68904	3.3733	0.6889	3.5565		0.68652	3.387	0.68652	3.5469		0.68567	3.4071	0.68567	3.0153
0.6868	3.3873	0.6868	3.6093		0.68652	3.377	0.68553	3.5919		0.69017	3.3733	0.69017	3.5575		0.68764	3.3873	0.68764	3.5476		0.6868	3.4068	0.6868	3.0143
0.68806	3.387	0.68806	3.6093		0.68764	3.377	0.6868	3.5919		0.69129	3.3733	0.69129	3.5565		0.68876	3.3873	0.68876	3.5466		0.68806	3.4077	0.68806	3.014
0.68919	3.3873	0.68919	3.6086		0.6889	3.377	0.68792	3.5916		0.69242	3.3733	0.69242	3.5565		0.68989	3.387	0.68989	3.5466		0.68919	3.4077	0.68919	3.0131
0.69031	3.3863	0.69031	3.6083		0.69003	3.377	0.68904	3.5907		0.69368	3.3733	0.69368	3.5556		0.69115	3.3867	0.69115	3.546		0.69031	3.4077	0.69031	3.0106
0.69143	3.3867	0.69143	3.6083		0.69115	3.377	0.69017	3.591		0.6948	3.3733	0.6948	3.5565		0.69228	3.387	0.69228	3.5451		0.69143	3.4077	0.69143	3.0097
0.6927	3.3867	0.6927	3.6074		0.69228	3.377	0.69143	3.591		0.69593	3.3736	0.69593	3.5556		0.6934	3.387	0.6934	3.5445		0.6927	3.408	0.6927	3.0078
0.69382	3.387	0.69382	3.6071		0.6934	3.377	0.69256	3.5891		0.69705	3.3736	0.69705	3.5556		0.69452	3.3863	0.69452	3.5445		0.69382	3.4077	0.69382	3.0066
0.69494	3.3867	0.69494	3.6068		0.69466	3.377	0.69368	3.5894		0.69831	3.3736	0.69831	3.5553		0.69579	3.3873	0.69579	3.5438		0.69494	3.4077	0.69494	3.006
0.69607	3.3867	0.69607	3.6065		0.69579	3.377	0.6948	3.5888		0.69944	3.3736	0.69944	3.5553		0.69691	3.3873	0.69691	3.5441		0.69607	3.4077	0.69607	3.0044
0.69733	3.387	0.69733	3.6065		0.69691	3.377	0.69607	3.5882		0.70056	3.3739	0.70056	3.5547		0.69803	3.3873	0.69803	3.5441		0.69733	3.4077	0.69733	3.0041
0.69846	3.3867	0.69846	3.6058		0.69803	3.377	0.69719	3.5882		0.70183	3.3743	0.70169	3.5544		0.69916	3.387	0.69916	3.5438		0.69846	3.408	0.69846	3.0035
0.69958	3.3873	0.69958	3.6062		0.6993	3.377	0.69831	3.5882		0.70295	3.3746	0.70295	3.5534		0.70042	3.3873	0.70042	3.5429		0.69958	3.4084	0.69958	3.0007
0.7007	3.387	0.7007	3.6058		0.70042	3.377	0.69944	3.5875		0.70407	3.3746	0.70407	3.5538		0.70154	3.3873	0.70154	3.5429		0.7007	3.4077	0.7007	2.9994
0.70197	3.387	0.70197	3.6052		0.70154	3.3774	0.70056	3.5872		0.7052	3.3746	0.7052	3.5522		0.70267	3.3873	0.70267	3.5426		0.70197	3.408	0.70197	2.9988
0.70309	3.387	0.70309	3.6052		0.70267	3.377	0.70183	3.5875		0.70646	3.3749	0.70646	3.5522		0.70379	3.3873	0.70379	3.542		0.70309	3.4084	0.70309	2.9988
0.70421	3.3867	0.70421	3.6052		0.70393	3.3777	0.70295	3.5869		0.70758	3.3752	0.70758	3.5528		0.70506	3.3873	0.70506	3.5417		0.70421	3.4087	0.70421	2.997
0.70534	3.3873	0.70534	3.6052		0.70506	3.3774	0.70407	3.5866		0.70871	3.3752	0.70871	3.5522		0.70618	3.3873	0.70618	3.5414		0.70534	3.4084	0.70534	2.9951
0.7066	3.3867	0.7066	3.6049		0.70618	3.3774	0.7052	3.5863		0.70997	3.3752	0.70983	3.5522		0.7073	3.3873	0.7073	3.5414		0.7066	3.4087	0.7066	2.9942
0.70772	3.3873	0.70772	3.6046		0.7073	3.3774	0.70646	3.5863		0.7111	3.3755	0.7111	3.5525		0.70843	3.3873	0.70843	3.5417		0.70772	3.4087	0.70772	2.9945
0.70885	3.3873	0.70885	3.6037		0.70843	3.378	0.70758	3.586		0.71222	3.3761	0.71222	3.5522		0.70969	3.3873	0.70969	3.5407		0.70885	3.4087	0.70885	2.9914
0.70997	3.3873	0.70997	3.604		0.70969	3.378	0.70871	3.5857		0.71334	3.3755	0.71334	3.5519		0.71081	3.3879	0.71081	3.5414		0.70997	3.4087	0.70997	2.9901
0.7111	3.3876	0.71124	3.6031		0.71081	3.378	0.70983	3.5848		0.71461	3.3752	0.71447	3.5522		0.71194	3.3879	0.71194	3.5404		0.71124	3.4087	0.71124	2.9889
0.71236	3.3873	0.71236	3.6031		0.71194	3.378	0.7111	3.5838		0.71573	3.3761	0.71573	3.5507		0.71306	3.3876	0.7132	3.5404		0.71236	3.4087	0.71236	2.988
0.71348	3.3873	0.71348	3.6018		0.71306	3.3777	0.71222	3.5841		0.71685	3.3761	0.71685	3.5507		0.71433	3.3876	0.71433	3.5407		0.71348	3.4087	0.71348	2.9877
0.71461	3.3873	0.71461	3.6018		0.71433	3.378	0.71334	3.5841		0.71798	3.3758	0.71798	3.5503		0.71545	3.3876	0.71545	3.5395		0.71461	3.4087	0.71461	2.9858
0.71573	3.3876	0.71587	3.6015		0.71545	3.378	0.71447	3.5838		0.71924	3.3761	0.71924	3.55		0.71657	3.3879	0.71657	3.5386		0.71587	3.4087	0.71587	2.9849
0.71699	3.3873	0.71699	3.6012		0.71657	3.378	0.71559	3.5835		0.72037	3.3761	0.72037	3.55		0.7177	3.3879	0.71784	3.5386		0.71699	3.4087	0.71699	2.9846
0.71812	3.3876	0.71812	3.6015		0.7177	3.378	0.71685	3.5832		0.72149	3.3761	0.72149	3.5494		0.71896	3.3873	0.71896	3.5383		0.71812	3.4087	0.71812	2.9833
0.71924	3.3876	0.71924	3.6009		0.71896	3.378	0.71798	3.5826		0.72275	3.3761	0.72261	3.5494		0.72008	3.3879	0.72008	3.5383		0.71924	3.409	0.71924	2.9812
0.72037	3.3879	0.72051	3.6012		0.72008	3.378	0.7191	3.5826		0.72388	3.3761	0.72388	3.5494		0.72121	3.3879	0.72121	3.537		0.72051	3.409	0.72051	2.9799
0.72163	3.3876	0.72163	3.6006		0.72121	3.378	0.72022	3.5826		0.725	3.3761	0.725	3.5494		0.72233	3.3879	0.72247	3.537		0.72163	3.4087	0.72163	2.9787
0.72275	3.3876	0.72275	3.6003		0.72233	3.378	0.72149	3.5826		0.72612	3.3764	0.72612	3.5485		0.7236	3.3882	0.7236	3.5373		0.72275	3.4093	0.72275	2.9781
0.72388	3.3876	0.72388	3.6003		0.72346	3.378	0.72261	3.5817		0.72739	3.3761	0.72739	3.5485		0.72472	3.3882	0.72472	3.5367		0.72388	3.4096	0.72388	2.9771
0.725	3.3882	0.72514	3.5996		0.72472	3.378	0.72374	3.5817		0.72851	3.3761	0.72851	3.5476		0.72584	3.3879	0.72584	3.5367		0.72514	3.4099	0.72514	2.9768
0.72626	3.3882	0.72626	3.5996		0.72584	3.378	0.72486	3.5817		0.72963	3.3767	0.72963	3.5472		0.72697	3.3876	0.72711	3.5358		0.72626	3.4096	0.72626	2.974
0.72739	3.3879	0.72739	3.5996		0.72697	3.378	0.72612	3.5804		0.7309	3.377	0.73076	3.5469		0.72823	3.3876	0.72823	3.5355		0.72739	3.4096	0.72739	2.974
0.72851	3.3879	0.72851	3.5984		0.72809	3.378	0.72725	3.5801		0.73202	3.377	0.73202	3.5466		0.72935	3.3873	0.72935	3.5355		0.72851	3.4096	0.72851	2.9725
0.72963	3.3882	0.72978	3.5981		0.72935	3.378	0.72837	3.5795		0.73315	3.377	0.73315	3.5469		0.73048	3.3879	0.73048	3.5352		0.72978	3.4096	0.72978	2.9715
0.7309	3.3882	0.7309	3.5978		0.73048	3.378	0.72949	3.5792		0.73427	3.377	0.73427	3.5472		0.7316	3.3885	0.73174	3.5348		0.7309	3.4096	0.7309	2.9706
0.73202	3.3882	0.73202	3.5984		0.7316	3.3783	0.73076	3.5786		0.73553	3.377	0.73539	3.546		0.73287	3.3882	0.73287	3.5339		0.73202	3.4096	0.73202	2.9684
0.73315	3.3882	0.73315	3.5975		0.73272	3.378	0.73188	3.5782		0.73666	3.377	0.73666	3.5469		0.73399	3.3888	0.73399	3.5348		0.73315	3.4099	0.73315	2.9681
0.73427	3.3882	0.73441	3.5969		0.73399	3.378	0.73301	3.5782		0.73778	3.377	0.73778	3.5457		0.73511	3.3888	0.73511	3.5339		0.73441	3.4096	0.73441	2.9663
0.73553	3.3882	0.73553	3.5975		0.73511	3.3783	0.73413	3.5782		0.7389	3.377	0.7389	3.5466		0.73638	3.3888	0.73638	3.5336		0.73553	3.4099	0.73553	2.9657
0.73666	3.3882	0.73666	3.5962		0.73624	3.378	0.73525	3.5786		0.74017	3.377	0.74017	3.5463		0.7375	3.3885	0.7375	3.5333		0.73666	3.4099	0.73666	2.9644
0.73778	3.3882	0.73778	3.5969		0.73736	3.3783	0.73652	3.5779		0.74129	3.377	0.74129	3.5454		0.73862	3.3888	0.73862	3.533		0.73778	3.4096	0.73778	2.9632
0.7389	3.3882	0.73904	3.5959		0.73862	3.3783	0.73764	3.5779		0.74242	3.377	0.74242	3.5441		0.73975	3.3888	0.73975	3.5327		0.73904	3.4099	0.73904	2.9622
0.74017	3.3882	0.74017	3.5959		0.73975	3.3783	0.73876	3.5779		0.74368	3.377	0.74354	3.5445		0.74101	3.3891	0.74101	3.5327		0.74017	3.4105	0.74017	2.9598
0.74129	3.3885	0.74129	3.5956		0.74087	3.3783	0.73989	3.5776		0.7448	3.377	0.7448	3.5435		0.74213	3.3891	0.74213	3.5324		0.74129	3.4102	0.74129	2.9594
0.74242	3.3888	0.74242	3.595		0.74199	3.3789	0.74115	3.5776		0.74593	3.377	0.74593	3.5441		0.74326	3.3891	0.74326	3.533		0.74242	3.4096	0.74242	2.9585
0.74354	3.3882	0.74368	3.5947		0.74312	3.3789	0.74228	3.5773		0.74705	3.377	0.74705	3.5432		0.74438	3.3891	0.74438	3.5317		0.74368	3.4096	0.74368	2.9567
0.7448	3.3885	0.7448	3.5944		0.74438	3.3789	0.7434	3.5767		0.74831	3.377	0.74831	3.5438		0.74565	3.3891	0.74565	3.5314		0.7448	3.4099	0.7448	2.9557
0.74593	3.3882	0.74593	3.5938		0.74551	3.3789	0.74452	3.5758		0.74944	3.377	0.74944	3.5435		0.74677	3.3891	0.74677	3.5317		0.74593	3.4102	0.74593	2.9545
0.74705	3.3885	0.74705	3.5934		0.74663	3.3789	0.74579	3.5751		0.75056	3.3774	0.75056	3.542		0.74789	3.3891	0.74789	3.5317		0.74705	3.4096	0.74705	2.9529
0.74817	3.3885	0.74831	3.5928		0.74775	3.3789	0.74691	3.5745		0.75183	3.3777	0.75169	3.5417		0.74902	3.3898	0.74902	3.5314		0.74831	3.4099	0.74831	2.9529
0.74944	3.3885	0.74944	3.5928		0.74902	3.3789	0.74803	3.5745		0.75295	3.3777	0.75295	3.5417		0.75028	3.3901	0.75028	3.5314		0.74944	3.4102	0.74944	2.9517
0.75056	3.3888	0.75056	3.5925		0.75014	3.3789	0.74916	3.5748		0.75407	3.3777	0.75407	3.5414		0.7514	3.3901	0.7514	3.5314		0.75056	3.4096	0.75056	2.9498
0.75169	3.3891	0.75169	3.5931		0.75126	3.3789	0.75028	3.5739		0.7552	3.3777	0.7552	3.5414		0.75253	3.3901	0.75253	3.5308		0.75169	3.4096	0.75169	2.9483
0.75281	3.3888	0.75295	3.5925		0.75239	3.3789	0.75154	3.5736		0.75646	3.3777	0.75632	3.5414		0.75365	3.3901	0.75365	3.5311		0.75295	3.4096	0.75295	2.948
0.75407	3.3888	0.75407	3.5919		0.75365	3.3789	0.75267	3.5745		0.75758	3.378	0.75758	3.541		0.75492	3.3894	0.75492	3.5296		0.75407	3.4102	0.75407	2.9464
0.7552	3.3891	0.7552	3.5907		0.75478	3.3789	0.75379	3.5742		0.75871	3.3774	0.75871	3.541		0.75604	3.3898	0.75604	3.5293		0.7552	3.4102	0.7552	2.9449
0.75632	3.3891	0.75632	3.5913		0.7559	3.3792	0.75492	3.5739		0.75983	3.3774	0.75983	3.5407		0.75716	3.3901	0.75716	3.5293		0.75632	3.4099	0.75632	2.9439
0.75744	3.3891	0.75758	3.5907		0.75702	3.3792	0.75618	3.573		0.7611	3.378	0.7611	3.5404		0.75829	3.3901	0.75829	3.5286		0.75758	3.4105	0.75758	2.9439
0.75871	3.3891	0.75871	3.5913		0.75815	3.3792	0.7573	3.5733		0.76222	3.378	0.76222	3.5401		0.75955	3.3901	0.75955	3.5283		0.75871	3.4102	0.75871	2.9427
0.75983	3.3891	0.75983	3.59		0.75941	3.3798	0.75843	3.573		0.76334	3.378	0.76334	3.5401		0.76067	3.3901	0.76067	3.5277		0.75983	3.4099	0.75983	2.9402
0.76096	3.3891	0.76096	3.59		0.76053	3.3798	0.75955	3.572		0.76461	3.378	0.76447	3.5392		0.7618	3.3901	0.7618	3.528		0.76096	3.4105	0.76096	2.9393
0.76208	3.3891	0.76222	3.59		0.76166	3.3798	0.76081	3.5711		0.76573	3.378	0.76573	3.5392		0.76292	3.3901	0.76292	3.528		0.76208	3.4105	0.76222	2.9387
0.76334	3.3891	0.76334	3.59		0.76278	3.3801	0.76194	3.5714		0.76685	3.378	0.76685	3.5389		0.76419	3.3901	0.76419	3.5274		0.76334	3.4105	0.76334	2.9374
0.76447	3.3891	0.76447	3.59		0.76404	3.3808	0.76306	3.5711		0.76798	3.378	0.76798	3.5383		0.76531	3.3901	0.76531	3.5268		0.76447	3.4105	0.76447	2.9365
0.76559	3.3891	0.76559	3.5897		0.76517	3.3801	0.76419	3.5708		0.76924	3.378	0.76924	3.5379		0.76643	3.3901	0.76643	3.5271		0.76559	3.4105	0.76559	2.9356
0.76671	3.3891	0.76685	3.5897		0.76629	3.3808	0.76545	3.5699		0.77037	3.378	0.77037	3.5376		0.76756	3.3901	0.7677	3.5265		0.76671	3.4108	0.76685	2.934
0.76798	3.3891	0.76798	3.5888		0.76742	3.3805	0.76657	3.5696		0.77149	3.378	0.77149	3.5373		0.76882	3.3901	0.76882	3.5265		0.76798	3.4108	0.76798	2.9334
0.7691	3.3894	0.7691	3.5891		0.76868	3.3805	0.7677	3.5696		0.77275	3.378	0.77261	3.5373		0.76994	3.3901	0.76994	3.5268		0.7691	3.4111	0.7691	2.9322
0.77022	3.3894	0.77022	3.5885		0.7698	3.3808	0.76882	3.5689		0.77388	3.3777	0.77388	3.5373		0.77107	3.3901	0.77107	3.5259		0.77022	3.4111	0.77022	2.9312
0.77135	3.3894	0.77135	3.5879		0.77093	3.3808	0.76994	3.5693		0.775	3.3777	0.775	3.5367		0.77219	3.3901	0.77233	3.5255		0.77135	3.4115	0.77149	2.9294
0.77261	3.3891	0.77261	3.5875		0.77205	3.3808	0.77121	3.5683		0.77612	3.378	0.77612	3.5364		0.77346	3.3901	0.77346	3.5255		0.77261	3.4115	0.77261	2.9291
0.77374	3.3891	0.77374	3.5872		0.77317	3.3808	0.77233	3.568		0.77739	3.378	0.77725	3.5361		0.77458	3.3904	0.77458	3.5252		0.77374	3.4118	0.77374	2.9275
0.77486	3.3891	0.77486	3.5866		0.77444	3.3808	0.77346	3.568		0.77851	3.378	0.77851	3.5367		0.7757	3.3901	0.7757	3.5249		0.77486	3.4115	0.77486	2.9266
0.77598	3.3891	0.77598	3.5863		0.77556	3.3808	0.77458	3.5674		0.77963	3.378	0.77963	3.5361		0.77683	3.3901	0.77697	3.5249		0.77598	3.4115	0.77612	2.925
0.77725	3.3891	0.77725	3.5863		0.77669	3.3808	0.77584	3.5677		0.78076	3.378	0.78076	3.5361		0.77809	3.3901	0.77809	3.5246		0.77725	3.4118	0.77725	2.9238
0.77837	3.3891	0.77837	3.586		0.77781	3.3808	0.77697	3.5677		0.78202	3.378	0.78202	3.5358		0.77921	3.3904	0.77921	3.5243		0.77837	3.4115	0.77837	2.9235
0.77949	3.3894	0.77949	3.5863		0.77907	3.3808	0.77809	3.5671		0.78315	3.378	0.78315	3.5361		0.78034	3.3901	0.78034	3.5234		0.77949	3.4115	0.77949	2.9213
0.78062	3.3901	0.78062	3.586		0.7802	3.3808	0.77921	3.5674		0.78427	3.3783	0.78427	3.5352		0.78146	3.3901	0.7816	3.5234		0.78062	3.4118	0.78076	2.9195
0.78174	3.3894	0.78188	3.5857		0.78132	3.3808	0.78048	3.5668		0.78553	3.3786	0.78539	3.5355		0.78272	3.3907	0.78272	3.5231		0.78188	3.4118	0.78188	2.9188
0.78301	3.3898	0.78301	3.5848		0.78244	3.3808	0.7816	3.5668		0.78666	3.3786	0.78666	3.5345		0.78385	3.3907	0.78385	3.5221		0.78301	3.4121	0.78301	2.9185
0.78413	3.3898	0.78413	3.5848		0.78371	3.3808	0.78272	3.5662		0.78778	3.3783	0.78778	3.5348		0.78497	3.3907	0.78497	3.5228		0.78413	3.4118	0.78413	2.9173
0.78525	3.3898	0.78525	3.5844		0.78483	3.3811	0.78385	3.5662		0.7889	3.378	0.7889	3.5342		0.78624	3.3904	0.78624	3.5224		0.78525	3.4115	0.78539	2.916
0.78638	3.3891	0.78652	3.5838		0.78596	3.3814	0.78497	3.5655		0.79017	3.3786	0.79003	3.5342		0.78736	3.3904	0.78736	3.5221		0.78652	3.4121	0.78652	2.9139
0.78764	3.3898	0.78764	3.5838		0.78708	3.3811	0.78624	3.5652		0.79129	3.3789	0.79129	3.5339		0.78848	3.391	0.78848	3.5221		0.78764	3.4121	0.78764	2.9133
0.78876	3.3894	0.78876	3.5829		0.7882	3.3817	0.78736	3.5646		0.79242	3.3786	0.79242	3.5336		0.78961	3.3907	0.78961	3.5224		0.78876	3.4124	0.78876	2.9126
0.78989	3.3898	0.78989	3.5835		0.78947	3.3817	0.78848	3.5646		0.79368	3.3786	0.79354	3.5333		0.79087	3.3907	0.79087	3.5228		0.78989	3.4121	0.79003	2.9108
0.79101	3.3894	0.79115	3.5829		0.79059	3.3817	0.78961	3.5643		0.7948	3.3789	0.7948	3.533		0.79199	3.391	0.79199	3.5215		0.79115	3.4124	0.79115	2.9102
0.79228	3.3898	0.79228	3.5829		0.79171	3.3817	0.79087	3.5646		0.79593	3.3789	0.79593	3.5317		0.79312	3.391	0.79312	3.5215		0.79228	3.4127	0.79228	2.9083
0.7934	3.3898	0.7934	3.5826		0.79284	3.3817	0.79199	3.5643		0.79705	3.3786	0.79705	3.5327		0.79424	3.391	0.79424	3.5215		0.7934	3.4121	0.7934	2.9077
0.79452	3.3898	0.79452	3.5817		0.7941	3.3823	0.79312	3.564		0.79831	3.3786	0.79817	3.5317		0.79551	3.391	0.79551	3.5212		0.79452	3.4124	0.79466	2.9067
0.79565	3.3898	0.79579	3.5813		0.79522	3.382	0.79424	3.5643		0.79944	3.3789	0.79944	3.5311		0.79663	3.391	0.79663	3.52		0.79579	3.4127	0.79579	2.9049
0.79691	3.3901	0.79691	3.5813		0.79635	3.382	0.79551	3.5634		0.80056	3.3789	0.80056	3.5311		0.79775	3.391	0.79775	3.5203		0.79691	3.4127	0.79691	2.9036
0.79803	3.3898	0.79803	3.581		0.79747	3.3823	0.79663	3.5627		0.80169	3.3789	0.80169	3.5311		0.79888	3.391	0.79888	3.52		0.79803	3.4127	0.79803	2.9024
0.79916	3.3901	0.79916	3.5807		0.79874	3.3826	0.79775	3.5631		0.80295	3.3789	0.80295	3.5302		0.80014	3.391	0.80014	3.519		0.79916	3.4124	0.7993	2.9024
0.80028	3.3901	0.80042	3.5807		0.79986	3.3826	0.79888	3.5624		0.80407	3.3789	0.80407	3.5305		0.80126	3.391	0.80126	3.5187		0.80042	3.4133	0.80042	2.8999
0.80154	3.3901	0.80154	3.5804		0.80098	3.3826	0.8	3.5618		0.8052	3.3789	0.8052	3.5305		0.80239	3.391	0.80239	3.5187		0.80154	3.413	0.80154	2.8996
0.80267	3.3901	0.80267	3.5801		0.80211	3.3826	0.80126	3.5618		0.80646	3.3789	0.80632	3.5296		0.80351	3.3913	0.80351	3.5181		0.80267	3.413	0.80267	2.899
0.80379	3.3901	0.80379	3.5792		0.80323	3.3826	0.80239	3.5609		0.80758	3.3792	0.80758	3.5296		0.80478	3.391	0.80478	3.5178		0.80379	3.4133	0.80393	2.8965
0.80492	3.3901	0.80506	3.5792		0.80449	3.3826	0.80351	3.5606		0.80871	3.3792	0.80871	3.5296		0.8059	3.3913	0.8059	3.5172		0.80506	3.4133	0.80506	2.8959
0.80618	3.3901	0.80618	3.5789		0.80562	3.3826	0.80463	3.5603		0.80983	3.3792	0.80983	3.5293		0.80702	3.3916	0.80702	3.5172		0.80618	3.4133	0.80618	2.8956
0.8073	3.3901	0.8073	3.5786		0.80674	3.3826	0.8059	3.5593		0.8111	3.3789	0.81096	3.528		0.80815	3.3913	0.80815	3.5169		0.8073	3.4133	0.8073	2.8937
0.80843	3.3904	0.80843	3.5782		0.80787	3.3826	0.80702	3.5593		0.81222	3.3792	0.81222	3.5286		0.80941	3.3913	0.80941	3.5172		0.80843	3.4133	0.80843	2.8928
0.80955	3.3901	0.80969	3.5782		0.80913	3.3826	0.80815	3.559		0.81334	3.3798	0.81334	3.5277		0.81053	3.391	0.81053	3.5169		0.80969	3.4133	0.80969	2.8925
0.81081	3.3904	0.81081	3.5776		0.81025	3.3826	0.80927	3.5584		0.81461	3.3798	0.81447	3.5274		0.81166	3.3916	0.81166	3.5172		0.81081	3.4133	0.81081	2.8909
0.81194	3.3907	0.81194	3.5773		0.81138	3.3826	0.81053	3.5584		0.81573	3.3798	0.81573	3.5271		0.81278	3.3919	0.81292	3.5166		0.81194	3.4133	0.81194	2.8891
0.81306	3.3907	0.81306	3.577		0.8125	3.3826	0.81166	3.5578		0.81685	3.3801	0.81685	3.5271		0.81404	3.3919	0.81404	3.5156		0.81306	3.4133	0.81306	2.8885
0.81419	3.391	0.81433	3.5764		0.81376	3.3826	0.81278	3.5581		0.81798	3.3805	0.81798	3.5274		0.81517	3.3919	0.81517	3.5159		0.81433	3.4133	0.81433	2.8875
0.81545	3.391	0.81545	3.5764		0.81489	3.3829	0.8139	3.5578		0.81924	3.3801	0.8191	3.5268		0.81629	3.3919	0.81629	3.5147		0.81545	3.4133	0.81545	2.8863
0.81657	3.391	0.81657	3.5764		0.81601	3.3826	0.81503	3.5578		0.82037	3.3801	0.82037	3.5265		0.81742	3.3922	0.81756	3.5141		0.81657	3.4133	0.81657	2.8854
0.8177	3.391	0.8177	3.5761		0.81713	3.3832	0.81629	3.5581		0.82149	3.3808	0.82149	3.5268		0.81868	3.3922	0.81868	3.5135		0.8177	3.4136	0.8177	2.8832
0.81882	3.391	0.81896	3.5758		0.8184	3.3829	0.81742	3.5581		0.82261	3.3801	0.82261	3.5259		0.8198	3.3929	0.8198	3.5138		0.81896	3.4136	0.81896	2.8832
0.82008	3.391	0.82008	3.5758		0.81952	3.3832	0.81854	3.5578		0.82388	3.3805	0.82374	3.5255		0.82093	3.3929	0.82093	3.5131		0.82008	3.4136	0.82008	2.8813
0.82121	3.3919	0.82121	3.5755		0.82065	3.3832	0.81966	3.5572		0.825	3.3808	0.825	3.5255		0.82205	3.3929	0.82219	3.5131		0.82121	3.4136	0.82121	2.8798
0.82233	3.3913	0.82233	3.5748		0.82177	3.3836	0.82093	3.5565		0.82612	3.3808	0.82612	3.5252		0.82331	3.3929	0.82331	3.5135		0.82233	3.4139	0.82233	2.8782
0.82346	3.3913	0.8236	3.5745		0.82289	3.3836	0.82205	3.5559		0.82739	3.3808	0.82725	3.5246		0.82444	3.3929	0.82444	3.5135		0.8236	3.4142	0.8236	2.8779
0.82472	3.3919	0.82472	3.5745		0.82416	3.3836	0.82317	3.5553		0.82851	3.3811	0.82851	3.524		0.82556	3.3929	0.82556	3.5135		0.82472	3.4139	0.82472	2.8761
0.82584	3.3913	0.82584	3.5739		0.82528	3.3836	0.8243	3.5553		0.82963	3.3811	0.82963	3.524		0.82669	3.3929	0.82683	3.5128		0.82584	3.4142	0.82584	2.8748
0.82697	3.3913	0.82697	3.5742		0.8264	3.3839	0.82556	3.555		0.83076	3.3811	0.83076	3.524		0.82795	3.3932	0.82795	3.5122		0.82697	3.4142	0.82697	2.8742
0.82809	3.3913	0.82823	3.5739		0.82753	3.3839	0.82669	3.5544		0.83202	3.3814	0.83188	3.5237		0.82907	3.3929	0.82907	3.5128		0.82823	3.4139	0.82823	2.8742
0.82935	3.3916	0.82935	3.5739		0.82879	3.3836	0.82781	3.5534		0.83315	3.3817	0.83315	3.5237		0.8302	3.3929	0.8302	3.5122		0.82935	3.4142	0.82935	2.873
0.83048	3.3919	0.83048	3.573		0.82992	3.3836	0.82893	3.5528		0.83427	3.3814	0.83427	3.5231		0.83146	3.3929	0.83146	3.5119		0.83048	3.4142	0.83048	2.8714
0.8316	3.3919	0.8316	3.5736		0.83104	3.3836	0.83006	3.5538		0.83553	3.3817	0.83539	3.5228		0.83258	3.3932	0.83258	3.5113		0.8316	3.4142	0.8316	2.8689
0.83272	3.3919	0.83272	3.5724		0.83216	3.3836	0.83132	3.5531		0.83666	3.3817	0.83666	3.5228		0.83371	3.3932	0.83371	3.5113		0.83287	3.4142	0.83287	2.8683
0.83399	3.3916	0.83399	3.5724		0.83343	3.3836	0.83244	3.5534		0.83778	3.3817	0.83778	3.5221		0.83483	3.3929	0.83483	3.5113		0.83399	3.4142	0.83399	2.868
0.83511	3.3919	0.83511	3.5727		0.83455	3.3836	0.83357	3.5531		0.8389	3.382	0.8389	3.5218		0.8361	3.3932	0.8361	3.5113		0.83511	3.4142	0.83511	2.8668
0.83624	3.3916	0.83624	3.5714		0.83567	3.3836	0.83469	3.5534		0.84017	3.3823	0.84003	3.5221		0.83722	3.3932	0.83722	3.511		0.83624	3.4142	0.83624	2.8658
0.83736	3.3916	0.83736	3.5717		0.8368	3.3842	0.83596	3.5538		0.84129	3.382	0.84129	3.5218		0.83834	3.3932	0.83834	3.51		0.8375	3.4146	0.8375	2.8643
0.83862	3.3919	0.83862	3.5717		0.83792	3.3839	0.83708	3.5528		0.84242	3.382	0.84242	3.5212		0.83947	3.3932	0.83947	3.5094		0.83862	3.4149	0.83862	2.8621
0.83975	3.3919	0.83975	3.5714		0.83919	3.3836	0.8382	3.5522		0.84354	3.3823	0.84354	3.5212		0.84073	3.3935	0.84073	3.5094		0.83975	3.4152	0.83975	2.8618
0.84087	3.3919	0.84087	3.5708		0.84031	3.3842	0.83933	3.5522		0.8448	3.3823	0.84466	3.5209		0.84185	3.3938	0.84185	3.5091		0.84087	3.4152	0.84087	2.8609
0.84199	3.3919	0.84199	3.5705		0.84143	3.3836	0.84059	3.5516		0.84593	3.3823	0.84593	3.5206		0.84298	3.3938	0.84298	3.5085		0.84213	3.4152	0.84213	2.8593
0.84326	3.3919	0.84326	3.5699		0.84256	3.3839	0.84171	3.5513		0.84705	3.3826	0.84705	3.5206		0.8441	3.3938	0.8441	3.5079		0.84326	3.4152	0.84326	2.859
0.84438	3.3925	0.84438	3.5696		0.84382	3.3839	0.84284	3.551		0.84831	3.3826	0.84817	3.5206		0.84537	3.3935	0.84537	3.5085		0.84438	3.4152	0.84438	2.8581
0.84551	3.3922	0.84551	3.5693		0.84494	3.3839	0.84396	3.55		0.84944	3.3826	0.84944	3.5206		0.84649	3.3938	0.84649	3.5079		0.84551	3.4152	0.84551	2.8562
0.84663	3.3922	0.84663	3.5686		0.84607	3.3836	0.84522	3.5494		0.85056	3.3826	0.85056	3.5203		0.84761	3.3935	0.84761	3.5073		0.84677	3.4152	0.84677	2.855
0.84789	3.3922	0.84789	3.5683		0.84719	3.3839	0.84635	3.5488		0.85169	3.3829	0.85169	3.5197		0.84874	3.3938	0.84874	3.5073		0.84789	3.4152	0.84789	2.8544
0.84902	3.3922	0.84902	3.568		0.84846	3.3839	0.84747	3.5491		0.85295	3.3832	0.85281	3.52		0.85	3.3938	0.85	3.5069		0.84902	3.4152	0.84902	2.8534
0.85014	3.3922	0.85014	3.5674		0.84958	3.3839	0.8486	3.5488		0.85407	3.3832	0.85407	3.519		0.85112	3.3938	0.85112	3.5069		0.85014	3.4152	0.85014	2.8513
0.85126	3.3929	0.85126	3.5671		0.8507	3.3839	0.84972	3.5488		0.8552	3.3832	0.8552	3.5184		0.85225	3.3938	0.85225	3.5066		0.85126	3.4152	0.8514	2.8506
0.85253	3.3919	0.85253	3.5674		0.85183	3.3842	0.85098	3.5485		0.85646	3.3832	0.85632	3.5187		0.85337	3.3938	0.85337	3.5066		0.85253	3.4155	0.85253	2.8488
0.85365	3.3922	0.85365	3.5671		0.85295	3.3839	0.85211	3.5485		0.85758	3.3836	0.85744	3.5184		0.85463	3.3941	0.85463	3.5063		0.85365	3.4152	0.85365	2.8488
0.85478	3.3922	0.85478	3.5668		0.85421	3.3845	0.85323	3.5482		0.85871	3.3836	0.85871	3.5184		0.85576	3.3938	0.85576	3.506		0.85478	3.4152	0.85478	2.8482
0.8559	3.3919	0.8559	3.5668		0.85534	3.3842	0.85435	3.5476		0.85983	3.3836	0.85983	3.5178		0.85688	3.3938	0.85688	3.506		0.8559	3.4152	0.85604	2.8454
0.85702	3.3919	0.85716	3.5658		0.85646	3.3842	0.85562	3.5479		0.8611	3.3836	0.86096	3.5175		0.85801	3.3938	0.85801	3.5054		0.85716	3.4155	0.85716	2.8438
0.85829	3.3922	0.85829	3.5655		0.85758	3.3845	0.85674	3.5476		0.86222	3.3832	0.86222	3.5169		0.85927	3.3938	0.85927	3.5045		0.85829	3.4158	0.85829	2.8429
0.85941	3.3929	0.85941	3.5655		0.85885	3.3845	0.85787	3.5472		0.86334	3.3836	0.86334	3.5162		0.86039	3.3938	0.86039	3.5057		0.85941	3.4155	0.85941	2.8423
0.86053	3.3925	0.86053	3.5652		0.85997	3.3845	0.85899	3.5472		0.86447	3.3829	0.86447	3.5162		0.86152	3.3944	0.86152	3.5038		0.86053	3.4155	0.86067	2.8426
0.86166	3.3925	0.8618	3.5649		0.8611	3.3845	0.86025	3.5463		0.86573	3.3832	0.86559	3.5156		0.86264	3.3944	0.86278	3.5045		0.8618	3.4158	0.8618	2.8395
0.86292	3.3922	0.86292	3.5646		0.86222	3.3845	0.86138	3.5466		0.86685	3.3836	0.86685	3.5159		0.8639	3.3944	0.8639	3.5029		0.86292	3.4155	0.86292	2.8385
0.86404	3.3929	0.86404	3.5649		0.86348	3.3845	0.8625	3.5463		0.86798	3.3832	0.86798	3.5156		0.86503	3.3947	0.86503	3.5026		0.86404	3.4161	0.86404	2.8385
0.86517	3.3925	0.86517	3.5649		0.86461	3.3845	0.86362	3.5457		0.86924	3.3832	0.8691	3.5156		0.86615	3.3947	0.86615	3.5026		0.86517	3.4158	0.86531	2.8373
0.86629	3.3929	0.86643	3.5652		0.86573	3.3845	0.86475	3.5451		0.87037	3.3836	0.87022	3.5156		0.86728	3.395	0.86742	3.5023		0.86643	3.4155	0.86643	2.8361
0.86756	3.3929	0.86756	3.5646		0.86685	3.3845	0.86601	3.5445		0.87149	3.3836	0.87149	3.5144		0.86854	3.3956	0.86854	3.5029		0.86756	3.4161	0.86756	2.8351
0.86868	3.3932	0.86868	3.5643		0.86798	3.3845	0.86713	3.5438		0.87261	3.3836	0.87261	3.515		0.86966	3.395	0.86966	3.5023		0.86868	3.4161	0.86868	2.8342
0.8698	3.3932	0.8698	3.564		0.86924	3.3851	0.86826	3.5432		0.87388	3.3836	0.87374	3.515		0.87079	3.395	0.87079	3.5023		0.8698	3.4161	0.86994	2.8327
0.87093	3.3935	0.87107	3.5637		0.87037	3.3851	0.86938	3.5429		0.875	3.3832	0.875	3.5144		0.87191	3.395	0.87205	3.502		0.87107	3.4161	0.87107	2.8308
0.87219	3.3935	0.87219	3.564		0.87149	3.3851	0.87065	3.5426		0.87612	3.3829	0.87612	3.5141		0.87317	3.3953	0.87317	3.5014		0.87219	3.4161	0.87219	2.8296
0.87331	3.3938	0.87331	3.5624		0.87261	3.3845	0.87177	3.5432		0.87739	3.3832	0.87725	3.5131		0.8743	3.3956	0.8743	3.5011		0.87331	3.4161	0.87331	2.8286
0.87444	3.3935	0.87444	3.5627		0.87388	3.3854	0.87289	3.5432		0.87851	3.3832	0.87837	3.5128		0.87542	3.3953	0.87542	3.5004		0.87444	3.4161	0.87458	2.8277
0.87556	3.3938	0.8757	3.5624		0.875	3.3854	0.87402	3.5426		0.87963	3.3836	0.87963	3.5128		0.87654	3.3956	0.87669	3.4998		0.8757	3.4161	0.8757	2.8271
0.87683	3.3938	0.87683	3.5618		0.87612	3.3854	0.87528	3.5426		0.88076	3.3836	0.88076	3.5128		0.87781	3.3956	0.87781	3.5001		0.87683	3.4161	0.87683	2.8265
0.87795	3.3941	0.87795	3.5621		0.87725	3.3851	0.8764	3.5423		0.88202	3.3832	0.88188	3.5122		0.87893	3.3956	0.87893	3.4995		0.87795	3.4161	0.87795	2.824
0.87907	3.3935	0.87907	3.5618		0.87851	3.3854	0.87753	3.5423		0.88315	3.3832	0.88301	3.5122		0.88006	3.3953	0.88006	3.4995		0.87907	3.4161	0.87921	2.823
0.8802	3.3941	0.88034	3.5615		0.87963	3.3857	0.87865	3.5417		0.88427	3.3832	0.88427	3.5125		0.88132	3.3956	0.88132	3.4989		0.88034	3.4161	0.88034	2.8218
0.88146	3.3944	0.88146	3.5618		0.88076	3.3854	0.87978	3.5423		0.88539	3.3836	0.88539	3.5122		0.88244	3.3956	0.88244	3.4983		0.88146	3.4161	0.88146	2.8203
0.88258	3.3938	0.88258	3.5603		0.88188	3.3857	0.88104	3.542		0.88666	3.3832	0.88652	3.5119		0.88357	3.3963	0.88357	3.4983		0.88258	3.4161	0.88258	2.819
0.88371	3.3941	0.88371	3.56		0.88301	3.3857	0.88216	3.5417		0.88778	3.3836	0.88778	3.5119		0.88469	3.3963	0.88469	3.498		0.88371	3.4161	0.88385	2.8181
0.88483	3.3944	0.88497	3.5596		0.88427	3.386	0.88329	3.5407		0.8889	3.3836	0.8889	3.511		0.88596	3.3956	0.88596	3.4976		0.88497	3.4161	0.88497	2.8172
0.8861	3.3944	0.8861	3.5593		0.88539	3.3857	0.88441	3.5404		0.89017	3.3836	0.89003	3.5104		0.88708	3.3956	0.88708	3.497		0.8861	3.4161	0.8861	2.8159
0.88722	3.3944	0.88722	3.5593		0.88652	3.3863	0.88567	3.5401		0.89129	3.3836	0.89115	3.51		0.8882	3.3956	0.8882	3.4973		0.88722	3.4161	0.88722	2.8144
0.88834	3.3947	0.88834	3.559		0.88764	3.3863	0.8868	3.5398		0.89242	3.3836	0.89242	3.5107		0.88933	3.396	0.88933	3.4973		0.88834	3.4161	0.88848	2.8131
0.88947	3.3947	0.88961	3.5581		0.8889	3.386	0.88792	3.5392		0.89354	3.3836	0.89354	3.5097		0.89059	3.3956	0.89059	3.497		0.88961	3.4161	0.88961	2.8131
0.89073	3.3947	0.89073	3.5578		0.89003	3.3867	0.88904	3.5386		0.8948	3.3836	0.89466	3.5097		0.89171	3.3966	0.89171	3.4967		0.89073	3.4161	0.89073	2.8113
0.89185	3.3947	0.89185	3.5578		0.89115	3.3873	0.89031	3.5383		0.89593	3.3836	0.89593	3.5091		0.89284	3.3963	0.89284	3.4973		0.89185	3.4161	0.89185	2.81
0.89298	3.3944	0.89298	3.5572		0.89228	3.3873	0.89143	3.5379		0.89705	3.3836	0.89705	3.5094		0.89396	3.3963	0.89396	3.4964		0.89298	3.4161	0.89312	2.8088
0.8941	3.3947	0.8941	3.5572		0.89354	3.387	0.89256	3.5386		0.89831	3.3836	0.89817	3.5091		0.89522	3.3963	0.89522	3.4967		0.89424	3.4164	0.89424	2.8085
0.89537	3.3947	0.89537	3.5565		0.89466	3.3867	0.89368	3.5376		0.89944	3.3839	0.8993	3.5091		0.89635	3.3966	0.89635	3.4964		0.89537	3.4164	0.89537	2.8069
0.89649	3.3947	0.89649	3.5562		0.89579	3.3873	0.8948	3.5379		0.90056	3.3842	0.90056	3.5082		0.89747	3.3966	0.89747	3.4961		0.89649	3.4161	0.89649	2.8063
0.89761	3.3947	0.89761	3.5559		0.89691	3.3876	0.89607	3.5376		0.90169	3.3842	0.90169	3.5082		0.8986	3.3966	0.8986	3.4952		0.89649	3.4161	0.89775	2.8044
0.89874	3.395	0.89874	3.5562		0.89803	3.3873	0.89719	3.5367		0.90295	3.3842	0.90281	3.5076		0.89986	3.3966	0.89986	3.4958		0.89649	3.4173	0.89888	2.8035
0.9	3.3947	0.9	3.5559		0.8993	3.3873	0.89831	3.5361		0.90407	3.3842	0.90393	3.5076		0.90098	3.3966	0.90098	3.4955		0.89761	3.4173	0.9	2.8032
0.90112	3.3947	0.90112	3.5559		0.90042	3.3873	0.89944	3.5358		0.9052	3.3851	0.9052	3.5073		0.90211	3.3966	0.90211	3.4945		0.89888	3.4167	0.90112	2.8023
0.90225	3.3947	0.90225	3.5559		0.90154	3.3873	0.9007	3.5352		0.90632	3.3848	0.90632	3.5073		0.90323	3.3966	0.90323	3.4939		0.9	3.417	0.90239	2.7989
0.90337	3.3947	0.90337	3.5553		0.90267	3.3873	0.90183	3.5352		0.90758	3.3851	0.90744	3.5069		0.90449	3.3966	0.90449	3.4942		0.90112	3.4173	0.90351	2.7992
0.90463	3.3947	0.90463	3.555		0.90393	3.3873	0.90295	3.5348		0.90871	3.3854	0.90871	3.5063		0.90562	3.3966	0.90562	3.4933		0.90225	3.417	0.90463	2.7982
0.90576	3.3947	0.90576	3.555		0.90506	3.3876	0.90407	3.5342		0.90983	3.3854	0.90983	3.5066		0.90674	3.3966	0.90674	3.4927		0.90351	3.417	0.90576	2.7964
0.90688	3.3947	0.90688	3.5553		0.90618	3.3873	0.90534	3.5342		0.9111	3.3857	0.91096	3.506		0.90787	3.3966	0.90801	3.4927		0.90463	3.4173	0.90702	2.7958
0.90801	3.395	0.90801	3.5547		0.9073	3.3876	0.90646	3.5339		0.91222	3.3857	0.91208	3.5057		0.90913	3.3966	0.90913	3.4927		0.90576	3.417	0.90815	2.7936
0.90927	3.3947	0.90927	3.5544		0.90857	3.3879	0.90758	3.5339		0.91334	3.3854	0.91334	3.5066		0.91025	3.3966	0.91025	3.4927		0.90688	3.4173	0.90927	2.793
0.91039	3.395	0.91039	3.5538		0.90969	3.3876	0.90871	3.5342		0.91447	3.3857	0.91447	3.5054		0.91138	3.3966	0.91138	3.4924		0.90815	3.418	0.91039	2.793
0.91152	3.395	0.91152	3.5534		0.91081	3.3876	0.90983	3.5333		0.91573	3.3857	0.91559	3.5063		0.9125	3.3966	0.91264	3.4924		0.90927	3.418	0.91166	2.7917
0.91264	3.3947	0.91264	3.5525		0.91194	3.3873	0.9111	3.533		0.91685	3.3863	0.91671	3.5054		0.91376	3.3966	0.91376	3.4918		0.91039	3.418	0.91278	2.7892
0.9139	3.3947	0.9139	3.5522		0.9132	3.3876	0.91222	3.533		0.91798	3.3863	0.91798	3.5042		0.91489	3.3966	0.91489	3.4911		0.91152	3.4183	0.9139	2.788
0.91503	3.3947	0.91503	3.5522		0.91433	3.3876	0.91334	3.5333		0.9191	3.3863	0.9191	3.5045		0.91601	3.3966	0.91601	3.4908		0.91278	3.418	0.91503	2.7883
0.91615	3.3947	0.91615	3.5519		0.91545	3.3876	0.91447	3.533		0.92037	3.3867	0.92022	3.5038		0.91713	3.3966	0.91728	3.4908		0.9139	3.418	0.91629	2.7858
0.91728	3.3953	0.91728	3.5513		0.91657	3.3876	0.91573	3.5327		0.92149	3.3867	0.92149	3.5042		0.9184	3.3966	0.9184	3.4899		0.91503	3.4183	0.91742	2.7849
0.91854	3.395	0.91854	3.5522		0.9177	3.3873	0.91685	3.5327		0.92261	3.3863	0.92261	3.5032		0.91952	3.3966	0.91952	3.4899		0.91615	3.4183	0.91854	2.7837
0.91966	3.3947	0.91966	3.5522		0.91896	3.3876	0.91798	3.5324		0.92388	3.3867	0.92374	3.5035		0.92065	3.3969	0.92065	3.4905		0.91742	3.4186	0.91966	2.783
0.92079	3.3953	0.92079	3.5513		0.92008	3.3873	0.9191	3.5321		0.925	3.387	0.92486	3.5032		0.92177	3.3966	0.92191	3.4899		0.91854	3.418	0.92079	2.7824
0.92191	3.3953	0.92191	3.5513		0.92121	3.3873	0.92037	3.5317		0.92612	3.3867	0.92612	3.5032		0.92303	3.3966	0.92303	3.489		0.91966	3.4186	0.92205	2.7803
0.92317	3.3953	0.92317	3.5516		0.92233	3.3876	0.92149	3.5321		0.92725	3.3867	0.92725	3.5023		0.92416	3.3966	0.92416	3.489		0.92079	3.4186	0.92317	2.779
0.9243	3.3947	0.9243	3.55		0.9236	3.3873	0.92261	3.5311		0.92851	3.3867	0.92837	3.5017		0.92528	3.3966	0.92528	3.489		0.92205	3.4189	0.9243	2.7784
0.92542	3.3953	0.92542	3.5503		0.92472	3.3873	0.92374	3.5305		0.92963	3.3863	0.92963	3.5014		0.92654	3.3972	0.92654	3.488		0.92317	3.4189	0.92542	2.7772
0.92654	3.3956	0.92654	3.55		0.92584	3.3876	0.92486	3.5299		0.93076	3.3867	0.93076	3.5017		0.92767	3.3975	0.92767	3.488		0.9243	3.4189	0.92669	2.7765
0.92767	3.395	0.92781	3.55		0.92697	3.3876	0.92612	3.5296		0.93202	3.3863	0.93188	3.5014		0.92837	3.3975	0.92879	3.4877		0.92542	3.4189	0.92781	2.7744
0.92893	3.3953	0.92893	3.5491		0.92823	3.3873	0.92725	3.5296		0.93315	3.387	0.93301	3.5011		0.92837	3.3975	0.92992	3.4868		0.92669	3.4189	0.92893	2.7734
0.93006	3.3953	0.93006	3.5491		0.92935	3.3879	0.92837	3.529		0.93427	3.3873	0.93427	3.5011		0.92949	3.3975	0.93118	3.4865		0.92781	3.4186	0.93006	2.7722
0.93118	3.3956	0.93118	3.5491		0.93048	3.3879	0.92949	3.529		0.93539	3.3873	0.93539	3.4998		0.93062	3.3975	0.9323	3.4877		0.92893	3.4189	0.93132	2.7716
0.9323	3.3956	0.93244	3.5488		0.9316	3.3882	0.93076	3.5286		0.93666	3.3873	0.93652	3.5004		0.93188	3.3975	0.93343	3.4874		0.93006	3.4189	0.93244	2.7706
0.93357	3.3956	0.93357	3.5476		0.93272	3.3876	0.93188	3.529		0.93778	3.3873	0.93764	3.4998		0.93301	3.3978	0.93455	3.4874		0.93132	3.4189	0.93357	2.7691
0.93469	3.396	0.93469	3.5476		0.93399	3.3879	0.93301	3.529		0.9389	3.3873	0.9389	3.4989		0.93413	3.3978	0.93581	3.4865		0.93244	3.4189	0.93469	2.7685
0.93581	3.396	0.93581	3.5476		0.93511	3.3885	0.93413	3.5283		0.94003	3.3873	0.94003	3.4998		0.93525	3.3978	0.93694	3.4865		0.93357	3.4192	0.93596	2.7679
0.93694	3.3963	0.93708	3.5476		0.93624	3.3882	0.93539	3.5277		0.94129	3.3873	0.94115	3.4989		0.93652	3.3978	0.93806	3.4865		0.93469	3.4189	0.93708	2.766
0.9382	3.3956	0.9382	3.5469		0.93736	3.3885	0.93652	3.5271		0.94242	3.3873	0.94242	3.4989		0.93764	3.3978	0.93919	3.4859		0.93596	3.4192	0.9382	2.7641
0.93933	3.396	0.93933	3.5469		0.93862	3.3882	0.93764	3.5271		0.94354	3.3873	0.94354	3.4983		0.93876	3.3981	0.94045	3.4859		0.93708	3.4192	0.93933	2.7632
0.94045	3.3963	0.94045	3.5469		0.93975	3.3882	0.93876	3.5271		0.94494	3.3873	0.94466	3.4986		0.93989	3.3984	0.94157	3.4856		0.9382	3.4195	0.94059	2.7623
0.94157	3.396	0.94171	3.546		0.94087	3.3888	0.93989	3.5265		0.94621	3.3873	0.94579	3.4983		0.94115	3.3981	0.9427	3.4852		0.93933	3.4198	0.94171	2.7617
0.94284	3.3963	0.94284	3.5454		0.94199	3.3891	0.94115	3.5268		0.94733	3.3873	0.94705	3.4983		0.94228	3.3984	0.94382	3.484		0.94059	3.4195	0.94284	2.7601
0.94396	3.3963	0.94396	3.5454		0.94326	3.3891	0.94228	3.5265		0.94846	3.3873	0.94817	3.498		0.9434	3.3987	0.94508	3.4849		0.94171	3.4195	0.94396	2.7586
0.94508	3.3966	0.94508	3.546		0.94438	3.3891	0.9434	3.5262		0.94958	3.3876	0.9493	3.4976		0.94452	3.3991	0.94621	3.4843		0.94284	3.4198	0.94522	2.7579
0.94621	3.3966	0.94635	3.5457		0.94551	3.3891	0.94452	3.5262		0.95084	3.3876	0.95042	3.4973		0.94579	3.3994	0.94733	3.4831		0.94396	3.4195	0.94635	2.7561
0.94747	3.3963	0.94747	3.5454		0.94663	3.3891	0.94579	3.5255		0.95197	3.3873	0.95169	3.4967		0.94691	3.3994	0.94846	3.4834		0.94508	3.4198	0.94747	2.7551
0.9486	3.3966	0.9486	3.5448		0.94775	3.3894	0.94691	3.5252		0.95309	3.3873	0.95281	3.4964		0.94803	3.3994	0.94972	3.4828		0.94635	3.4201	0.9486	2.7548
0.95	3.3972	0.94972	3.5445		0.94902	3.3891	0.94803	3.5249		0.95421	3.3873	0.95393	3.4961		0.94916	3.3994	0.95084	3.4821		0.94747	3.4204	0.94986	2.7536
0.95112	3.3972	0.95098	3.5441		0.95014	3.3898	0.94916	3.5246		0.95548	3.3873	0.9552	3.4955		0.95042	3.3994	0.95197	3.4828		0.9486	3.4201	0.95098	2.753
0.95225	3.3975	0.95211	3.5441		0.95126	3.3901	0.95042	3.524		0.9566	3.3873	0.95632	3.4961		0.95154	3.3994	0.95309	3.4821		0.94972	3.4208	0.95211	2.7524
0.95351	3.3978	0.95323	3.5435		0.95239	3.3901	0.95154	3.5234		0.95772	3.3876	0.95744	3.4955		0.95267	3.3994	0.95435	3.4821		0.95098	3.4201	0.95323	2.7496
0.95463	3.3972	0.95435	3.5426		0.95365	3.3898	0.95267	3.5231		0.95899	3.3879	0.95857	3.4955		0.95379	3.3997	0.95548	3.4818		0.95211	3.4201	0.95449	2.7486
0.95576	3.3981	0.95562	3.5429		0.95478	3.3901	0.95379	3.5234		0.96011	3.3879	0.95983	3.4958		0.95506	3.3997	0.9566	3.4821		0.95323	3.4201	0.95562	2.748
0.95688	3.3984	0.95674	3.5432		0.9559	3.3901	0.95506	3.5228		0.96124	3.3876	0.96096	3.4952		0.95618	3.3997	0.95787	3.4821		0.95435	3.4201	0.95674	2.7455
0.95815	3.3981	0.95787	3.5426		0.95702	3.3901	0.95618	3.5231		0.96264	3.3879	0.96208	3.4952		0.9573	3.3994	0.95899	3.4818		0.95562	3.4201	0.95787	2.7449
0.95927	3.3984	0.95899	3.5417		0.95829	3.3901	0.9573	3.5224		0.96376	3.3882	0.9632	3.4945		0.95843	3.3994	0.96011	3.4806		0.95674	3.4201	0.95913	2.7434
0.96039	3.3984	0.96025	3.5414		0.95941	3.3904	0.95843	3.5231		0.96503	3.3879	0.96447	3.4939		0.95969	3.3997	0.96124	3.4803		0.95787	3.4208	0.96025	2.7427
0.96152	3.3984	0.96138	3.5407		0.96053	3.3901	0.95955	3.5234		0.96615	3.3879	0.96559	3.4942		0.96081	3.4	0.9625	3.4803		0.95899	3.4204	0.96138	2.7421
0.96278	3.3984	0.9625	3.5407		0.96166	3.3907	0.96081	3.5224		0.96728	3.3882	0.96671	3.4936		0.96194	3.4003	0.96362	3.48		0.96025	3.4208	0.9625	2.7409
0.9639	3.3984	0.96362	3.5404		0.96278	3.3907	0.96194	3.5224		0.9684	3.3882	0.96798	3.4933		0.96306	3.4003	0.96475	3.4797		0.96138	3.4208	0.96376	2.7387
0.96503	3.3984	0.96489	3.5401		0.96404	3.391	0.96306	3.5218		0.96966	3.3882	0.9691	3.4933		0.96433	3.4003	0.96587	3.479		0.9625	3.4208	0.96489	2.7381
0.96615	3.3984	0.96601	3.5398		0.96517	3.3904	0.96419	3.5212		0.97079	3.3882	0.97022	3.4933		0.96545	3.4003	0.96713	3.479		0.96362	3.4208	0.96601	2.7369
0.96742	3.3987	0.96713	3.5401		0.96629	3.3907	0.96545	3.5203		0.97191	3.3882	0.97135	3.4927		0.96657	3.4003	0.96826	3.4781		0.96489	3.4211	0.96713	2.7359
0.96854	3.3987	0.96826	3.5401		0.96742	3.3907	0.96657	3.5203		0.97317	3.3882	0.97261	3.493		0.9677	3.4003	0.96938	3.4778		0.96601	3.4208	0.9684	2.7338
0.96966	3.3984	0.96952	3.5398		0.96868	3.391	0.9677	3.5206		0.9743	3.3882	0.97374	3.4924		0.96896	3.4003	0.97051	3.4772		0.96713	3.4208	0.96952	2.7331
0.97079	3.3987	0.97065	3.5395		0.9698	3.3904	0.96882	3.52		0.97542	3.3882	0.97486	3.4924		0.97008	3.4009	0.97177	3.4775		0.96826	3.4214	0.97065	2.7319
0.97205	3.3987	0.97177	3.5389		0.97093	3.3907	0.97008	3.5193		0.97654	3.3882	0.97598	3.4914		0.97121	3.4009	0.97289	3.4772		0.96952	3.4211	0.97177	2.73
0.97317	3.3994	0.97289	3.5395		0.97205	3.3904	0.97121	3.5193		0.97781	3.3882	0.97725	3.4914		0.97233	3.4009	0.97402	3.4769		0.97065	3.4211	0.97303	2.7297
0.9743	3.3994	0.97402	3.5392		0.97331	3.3904	0.97233	3.5184		0.97893	3.3882	0.97837	3.4911		0.9736	3.4006	0.97514	3.4766		0.97177	3.4211	0.97416	2.7276
0.97542	3.3994	0.97528	3.5383		0.97444	3.391	0.97346	3.5181		0.98006	3.3882	0.97949	3.4911		0.97472	3.4006	0.9764	3.4769		0.97289	3.4214	0.97528	2.7282
0.97654	3.3994	0.9764	3.5379		0.97556	3.3907	0.97458	3.5184		0.98118	3.3882	0.98076	3.4905		0.97584	3.4012	0.97753	3.4769		0.97416	3.4217	0.9764	2.726
0.97781	3.3997	0.97753	3.5379		0.97669	3.391	0.97584	3.5184		0.98244	3.3882	0.98188	3.4899		0.97711	3.4012	0.97865	3.4763		0.97528	3.422	0.97767	2.7254
0.97893	3.3994	0.97865	3.537		0.97781	3.391	0.97697	3.5181		0.98357	3.3885	0.98301	3.4893		0.97823	3.4018	0.97978	3.4763		0.9764	3.4217	0.97879	2.7238
0.98006	3.3997	0.97992	3.537		0.97907	3.391	0.97809	3.5181		0.98469	3.3882	0.98413	3.4899		0.97935	3.4018	0.98104	3.4766		0.97753	3.422	0.97992	2.7229
0.98118	3.4	0.98104	3.5361		0.9802	3.391	0.97921	3.5169		0.98596	3.3882	0.98539	3.4896		0.98048	3.4012	0.98216	3.4756		0.97879	3.422	0.98104	2.722
0.98244	3.3997	0.98216	3.5364		0.98132	3.391	0.98048	3.5169		0.98708	3.3885	0.98652	3.4887		0.98174	3.4015	0.98329	3.4747		0.97992	3.4217	0.9823	2.721
0.98357	3.4	0.98329	3.5355		0.98244	3.391	0.9816	3.5162		0.9882	3.3888	0.98764	3.4883		0.98287	3.4012	0.98441	3.4741		0.98104	3.422	0.98343	2.7198
0.98469	3.4	0.98455	3.5352		0.98371	3.391	0.98272	3.5159		0.98933	3.3888	0.9889	3.4883		0.98399	3.4018	0.98567	3.4741		0.98216	3.4226	0.98455	2.7183
0.98581	3.3997	0.98567	3.5355		0.98483	3.391	0.98385	3.515		0.99059	3.3885	0.99003	3.4883		0.98511	3.4012	0.9868	3.4738		0.98343	3.4223	0.98567	2.7183
0.98708	3.4	0.9868	3.5355		0.98596	3.391	0.98511	3.515		0.99171	3.3888	0.99115	3.488		0.98638	3.4015	0.98792	3.4732		0.98455	3.4223	0.98694	2.7161
0.9882	3.4003	0.98792	3.5348		0.98708	3.391	0.98624	3.5153		0.99284	3.3891	0.99228	3.4877		0.9875	3.4018	0.98904	3.4728		0.98567	3.422	0.98806	2.7139
0.98933	3.4003	0.98919	3.5352		0.98834	3.3916	0.98736	3.515		0.9941	3.3891	0.99354	3.4874		0.98862	3.4015	0.99031	3.4725		0.9868	3.4223	0.98919	2.7133
0.99045	3.4003	0.99031	3.5336		0.98947	3.391	0.98848	3.5144		0.99522	3.3891	0.99466	3.4874		0.98975	3.4018	0.99143	3.4725		0.98806	3.4223	0.99031	2.7127
0.99171	3.4003	0.99143	3.5339		0.99059	3.3916	0.98961	3.5141		0.99635	3.3891	0.99579	3.4868		0.99101	3.4018	0.99256	3.4725		0.98919	3.4226	0.99157	2.7117
0.99284	3.4006	0.99256	3.5336		0.99171	3.3919	0.99087	3.5138		0.99747	3.3891	0.99691	3.4859		0.99213	3.4022	0.99368	3.4725		0.99031	3.4226	0.9927	2.7102
0.99396	3.4003	0.99382	3.533		0.99298	3.3919	0.99199	3.5138		0.99874	3.3891	0.99817	3.4865		0.99326	3.4015	0.99494	3.4722		0.99143	3.4235	0.99382	2.7077
0.99508	3.4003	0.99494	3.5327		0.9941	3.3919	0.99312	3.5135		0.99986	3.3898	0.9993	3.4862		0.99438	3.4015	0.99607	3.4716		0.9927	3.4229	0.99494	2.7074
0.99635	3.4003	0.99607	3.5321		0.99522	3.3919	0.99424	3.5135		1.00098	3.3894	1.00042	3.4862		0.99565	3.4022	0.99719	3.4719		0.99382	3.4232	0.99621	2.7068
0.99747	3.4003	0.99719	3.5324		0.99635	3.3919	0.99551	3.5135		1.00225	3.3891	1.00169	3.4859		0.99677	3.4022	0.99831	3.4713		0.99494	3.4229	0.99733	2.7055
0.9986	3.4003	0.99846	3.5317		0.99747	3.3925	0.99663	3.5125		1.00337	3.3894	1.00281	3.4852		0.99789	3.4022	0.99958	3.471		0.99607	3.4232	0.99846	2.7031
0.99972	3.4006	0.99958	3.5317		0.99874	3.3929	0.99775	3.5122		1.00449	3.3894	1.00393	3.4856		0.99902	3.4018	1.0007	3.471		0.99733	3.4226	0.99958	2.7024
1.00098	3.4003	1.0007	3.5317		0.99986	3.3925	0.99888	3.5116		1.00562	3.3898	1.00506	3.4846		1.00028	3.4018	1.00183	3.471		0.99846	3.4229	1.00084	2.7012
1.00211	3.4003	1.00183	3.5314		1.00098	3.3925	1.00014	3.5125		1.00688	3.3901	1.00632	3.4843		1.0014	3.4022	1.00309	3.4707		0.99958	3.4235	1.00197	2.7006
1.00323	3.4006	1.00309	3.5314		1.00211	3.3925	1.00126	3.5122		1.00801	3.3898	1.00744	3.4843		1.00253	3.4022	1.00421	3.471		1.0007	3.4232	1.00309	2.6993
1.00435	3.4009	1.00421	3.5311		1.00337	3.3929	1.00239	3.5113		1.00913	3.3894	1.00857	3.484		1.00365	3.4022	1.00534	3.4697		1.00197	3.4232	1.00421	2.6984
1.00562	3.4006	1.00534	3.5311		1.00449	3.3929	1.00351	3.5116		1.01025	3.3898	1.00969	3.484		1.00492	3.4022	1.00646	3.4688		1.00309	3.4229	1.00548	2.6962
1.00674	3.4009	1.00646	3.5305		1.00562	3.3929	1.00463	3.511		1.01152	3.3898	1.01096	3.4834		1.00604	3.4022	1.00772	3.4685		1.00421	3.4229	1.0066	2.6956
1.00787	3.4009	1.00772	3.5302		1.00674	3.3929	1.0059	3.511		1.01264	3.3898	1.01208	3.4831		1.00716	3.4025	1.00885	3.4691		1.00534	3.4235	1.00772	2.6931
1.00899	3.4009	1.00885	3.5305		1.00801	3.3929	1.00702	3.5097		1.01376	3.3901	1.0132	3.4837		1.00829	3.4025	1.00997	3.4688		1.0066	3.4229	1.00885	2.6916
1.01039	3.4012	1.00997	3.5302		1.00913	3.3929	1.00815	3.5097		1.01503	3.3904	1.01447	3.4834		1.00955	3.4025	1.0111	3.4685		1.00772	3.4235	1.01011	2.6916
1.01166	3.4012	1.0111	3.5299		1.01025	3.3929	1.00927	3.5094		1.01615	3.3907	1.01559	3.4825		1.01067	3.4025	1.01236	3.4682		1.00885	3.4235	1.01124	2.691
1.01278	3.4012	1.01236	3.5299		1.01138	3.3929	1.01053	3.5088		1.01728	3.3916	1.01671	3.4825		1.0118	3.4022	1.01348	3.4679		1.00997	3.4235	1.01236	2.6897
1.0139	3.4009	1.01348	3.5296		1.0125	3.3929	1.01166	3.5085		1.0184	3.3913	1.01784	3.4825		1.01292	3.4022	1.01461	3.4679		1.01124	3.4235	1.01348	2.6879
1.01503	3.4006	1.01461	3.5293		1.01376	3.3932	1.01278	3.5085		1.01966	3.3913	1.0191	3.4821		1.01419	3.4022	1.01573	3.4673		1.01236	3.4235	1.01475	2.6869
1.01615	3.4012	1.01573	3.5286		1.01489	3.3932	1.0139	3.5082		1.02079	3.3919	1.02022	3.4821		1.01531	3.4022	1.01699	3.4666		1.01348	3.4239	1.01587	2.686
1.01742	3.4012	1.01699	3.529		1.01601	3.3929	1.01517	3.5076		1.02191	3.3919	1.02135	3.4818		1.01643	3.4022	1.01812	3.467		1.01461	3.4242	1.01699	2.6848
1.01854	3.4006	1.01812	3.528		1.01713	3.3929	1.01629	3.5076		1.02317	3.3919	1.02247	3.4815		1.01756	3.4022	1.01924	3.466		1.01587	3.4242	1.01812	2.6829
1.01966	3.4009	1.01924	3.528		1.0184	3.3932	1.01742	3.5079		1.0243	3.3919	1.02374	3.4815		1.01882	3.4022	1.02037	3.4666		1.01699	3.4245	1.01938	2.6823
1.02079	3.4012	1.02037	3.5271		1.01952	3.3935	1.01854	3.5073		1.02542	3.3919	1.02486	3.4812		1.01994	3.4022	1.02163	3.4663		1.01812	3.4245	1.02051	2.6817
1.02205	3.4012	1.02163	3.5271		1.02065	3.3932	1.01966	3.5076		1.02654	3.3919	1.02598	3.4812		1.02107	3.4028	1.02275	3.466		1.01924	3.4245	1.02163	2.6795
1.02317	3.4012	1.02275	3.5274		1.02177	3.3935	1.02093	3.5073		1.02781	3.3919	1.02725	3.4809		1.02219	3.4025	1.02388	3.466		1.02037	3.4242	1.02275	2.6786
1.0243	3.4012	1.02388	3.5259		1.02303	3.3932	1.02205	3.5069		1.02893	3.3925	1.02837	3.4803		1.02346	3.4025	1.025	3.4648		1.02163	3.4245	1.02402	2.6773
1.02542	3.4012	1.025	3.5259		1.02416	3.3938	1.02317	3.5066		1.03006	3.3925	1.02949	3.4803		1.02458	3.4025	1.02626	3.4651		1.02275	3.4245	1.02514	2.6764
1.02669	3.4012	1.02626	3.5255		1.02528	3.3935	1.0243	3.5066		1.03118	3.3922	1.03062	3.4794		1.0257	3.4028	1.02739	3.4648		1.02388	3.4245	1.02626	2.6758
1.02781	3.4012	1.02739	3.5262		1.0264	3.3938	1.02556	3.5063		1.03244	3.3922	1.03188	3.4794		1.02697	3.4031	1.02851	3.4645		1.025	3.4245	1.02739	2.6733
1.02893	3.4012	1.02851	3.5252		1.02753	3.3938	1.02669	3.5051		1.03357	3.3922	1.03301	3.4787		1.02809	3.4031	1.02963	3.4639		1.02626	3.4248	1.02865	2.673
1.03006	3.4012	1.02963	3.5252		1.02879	3.3938	1.02781	3.5045		1.03469	3.3922	1.03413	3.4787		1.02921	3.4031	1.0309	3.4629		1.02739	3.4245	1.02978	2.6718
1.03132	3.4015	1.0309	3.5249		1.02992	3.3938	1.02893	3.5045		1.03596	3.3925	1.03525	3.4784		1.03034	3.4031	1.03202	3.4626		1.02851	3.4245	1.0309	2.6699
1.03244	3.4012	1.03202	3.5246		1.03104	3.3938	1.0302	3.5035		1.03708	3.3925	1.03652	3.4784		1.0316	3.4031	1.03315	3.4632		1.02963	3.4245	1.03202	2.6674
1.03357	3.4012	1.03315	3.5243		1.03216	3.3938	1.03132	3.5038		1.0382	3.3925	1.03764	3.4778		1.03272	3.4031	1.03427	3.4629		1.0309	3.4245	1.03315	2.6677
1.03469	3.4012	1.03427	3.5246		1.03343	3.3938	1.03244	3.5035		1.03933	3.3925	1.03876	3.4772		1.03385	3.4034	1.03553	3.4626		1.03202	3.4245	1.03441	2.6671
1.03596	3.4015	1.03553	3.5243		1.03455	3.3941	1.03357	3.5032		1.04059	3.3925	1.04003	3.4769		1.03497	3.404	1.03666	3.4614		1.03315	3.4245	1.03553	2.6656
1.03708	3.4012	1.03666	3.524		1.03567	3.3938	1.03469	3.5032		1.04171	3.3925	1.04115	3.4769		1.03624	3.404	1.03778	3.4617		1.03427	3.4245	1.03666	2.6646
1.0382	3.4018	1.03778	3.524		1.0368	3.3941	1.03596	3.5029		1.04284	3.3929	1.04228	3.4769		1.03736	3.404	1.0389	3.462		1.03553	3.4245	1.03778	2.6631
1.03933	3.4018	1.0389	3.5234		1.03806	3.3944	1.03708	3.5029		1.0441	3.3925	1.0434	3.4769		1.03848	3.404	1.04017	3.4617		1.03666	3.4245	1.03904	2.6615
1.04059	3.4018	1.04003	3.5228		1.03919	3.3944	1.0382	3.5032		1.04522	3.3922	1.04466	3.4759		1.03961	3.404	1.04129	3.4614		1.03778	3.4245	1.04017	2.6609
1.04171	3.4022	1.04129	3.5224		1.04031	3.3944	1.03933	3.5032		1.04635	3.3922	1.04579	3.4759		1.04087	3.4043	1.04242	3.4614		1.0389	3.4245	1.04129	2.659
1.04284	3.4022	1.04242	3.5221		1.04143	3.3941	1.04059	3.5029		1.04747	3.3925	1.04691	3.4759		1.04199	3.404	1.04354	3.4611		1.04017	3.4251	1.04242	2.6578
1.04396	3.4022	1.04354	3.5221		1.04256	3.3947	1.04171	3.5023		1.04874	3.3929	1.04817	3.4759		1.04312	3.4043	1.0448	3.4608		1.04129	3.4248	1.04368	2.6575
1.04522	3.4025	1.04466	3.5218		1.04382	3.395	1.04284	3.502		1.04986	3.3929	1.0493	3.475		1.04424	3.4049	1.04593	3.4604		1.04242	3.4251	1.0448	2.6556
1.04635	3.4025	1.04593	3.5215		1.04494	3.395	1.04396	3.5007		1.05098	3.3929	1.05042	3.475		1.04551	3.4049	1.04705	3.4598		1.04354	3.4251	1.04593	2.6541
1.04747	3.4031	1.04705	3.5215		1.04607	3.3947	1.04522	3.5011		1.05211	3.3929	1.05154	3.475		1.04663	3.4046	1.04817	3.4598		1.0448	3.4254	1.04705	2.6531
1.0486	3.4031	1.04817	3.5215		1.04719	3.395	1.04635	3.4995		1.05337	3.3929	1.05281	3.4744		1.04775	3.4049	1.04944	3.4592		1.04593	3.4254	1.04831	2.6519
1.04986	3.4031	1.0493	3.5209		1.04846	3.3956	1.04747	3.4995		1.05449	3.3925	1.05393	3.4738		1.04888	3.4049	1.05056	3.4589		1.04705	3.4257	1.04944	2.6507
1.05098	3.4034	1.05056	3.5209		1.04958	3.3947	1.0486	3.4995		1.05562	3.3922	1.05506	3.4738		1.05014	3.4049	1.05169	3.4586		1.04817	3.4254	1.05056	2.6494
1.05239	3.4037	1.05169	3.5206		1.0507	3.395	1.04972	3.4992		1.05688	3.3929	1.05618	3.4738		1.05126	3.4049	1.05281	3.4589		1.04944	3.4254	1.05169	2.6476
1.05351	3.4034	1.05281	3.5206		1.05183	3.3953	1.05098	3.4989		1.05801	3.3929	1.05744	3.4738		1.05239	3.4049	1.05407	3.4583		1.05056	3.4254	1.05295	2.6476
1.05463	3.4037	1.05393	3.5206		1.05309	3.3956	1.05211	3.498		1.05913	3.3925	1.05857	3.4738		1.05351	3.4053	1.0552	3.458		1.05169	3.4254	1.05407	2.6463
1.0559	3.4034	1.0552	3.52		1.05421	3.3947	1.05323	3.4983		1.06025	3.3925	1.05969	3.4732		1.05478	3.4053	1.05632	3.4577		1.05281	3.4257	1.0552	2.6442
1.05702	3.4034	1.05632	3.5197		1.05534	3.3956	1.05435	3.498		1.06152	3.3929	1.06096	3.4728		1.0559	3.4049	1.05758	3.4573		1.05407	3.4257	1.05632	2.6432
1.05815	3.4034	1.05744	3.52		1.05646	3.395	1.05562	3.4976		1.06264	3.3929	1.06208	3.4725		1.05702	3.4053	1.05871	3.457		1.0552	3.4254	1.05758	2.6423
1.05927	3.4031	1.05857	3.519		1.05758	3.3966	1.05674	3.4976		1.06376	3.3929	1.0632	3.4725		1.05815	3.4053	1.05983	3.457		1.05632	3.4257	1.05871	2.6411
1.06039	3.404	1.05983	3.519		1.05885	3.3953	1.05787	3.498		1.06503	3.3929	1.06433	3.4722		1.05941	3.4053	1.06096	3.457		1.05744	3.4257	1.05983	2.6395
1.06166	3.4037	1.06096	3.5178		1.05997	3.3956	1.05899	3.4976		1.06615	3.3929	1.06559	3.4719		1.06053	3.4049	1.06222	3.4561		1.05871	3.426	1.06096	2.6373
1.06278	3.404	1.06208	3.5175		1.0611	3.3966	1.06025	3.498		1.06728	3.3929	1.06671	3.4716		1.06166	3.4049	1.06334	3.4561		1.05983	3.426	1.06222	2.6367
1.0639	3.404	1.0632	3.5175		1.06222	3.396	1.06138	3.498		1.0684	3.3929	1.06784	3.471		1.06278	3.4053	1.06447	3.4561		1.06096	3.4254	1.06334	2.6352
1.06503	3.404	1.06447	3.5172		1.06348	3.3963	1.0625	3.4973		1.06966	3.3929	1.06896	3.471		1.06404	3.4056	1.06559	3.4555		1.06208	3.426	1.06447	2.6349
1.06629	3.4037	1.06559	3.5169		1.06461	3.3963	1.06362	3.497		1.07079	3.3929	1.07022	3.4707		1.06517	3.4059	1.06685	3.4555		1.06334	3.4257	1.06559	2.6336
1.06742	3.404	1.06671	3.5162		1.06573	3.3966	1.06489	3.497		1.07191	3.3932	1.07135	3.4704		1.06629	3.4056	1.06798	3.4552		1.06447	3.4257	1.06685	2.633
1.06854	3.4037	1.06784	3.5156		1.06685	3.3966	1.06601	3.4967		1.07303	3.3932	1.07247	3.4704		1.06742	3.4059	1.0691	3.4552		1.06559	3.4254	1.06798	2.6324
1.06966	3.404	1.0691	3.5156		1.06812	3.3963	1.06713	3.4964		1.0743	3.3929	1.07374	3.4701		1.06868	3.4056	1.07022	3.4546		1.06671	3.4257	1.0691	2.6318
1.07093	3.404	1.07022	3.5153		1.06924	3.3966	1.06826	3.4961		1.07542	3.3929	1.07486	3.4697		1.0698	3.4053	1.07149	3.4539		1.06798	3.4257	1.07022	2.6293
1.07205	3.404	1.07135	3.5153		1.07037	3.3966	1.06938	3.4958		1.07654	3.3932	1.07598	3.4701		1.07093	3.4056	1.07261	3.4536		1.0691	3.4257	1.07149	2.628
1.07317	3.404	1.07247	3.5153		1.07149	3.3972	1.07065	3.4955		1.07781	3.3932	1.07711	3.4694		1.07219	3.4059	1.07374	3.453		1.07022	3.4263	1.07261	2.6268
1.0743	3.404	1.07374	3.515		1.07261	3.3966	1.07177	3.4949		1.07893	3.3929	1.07837	3.4697		1.07331	3.4059	1.07486	3.4527		1.07135	3.426	1.07374	2.6262
1.07556	3.404	1.07486	3.5147		1.07388	3.3969	1.07289	3.4939		1.08006	3.3929	1.07949	3.4688		1.07444	3.4059	1.07612	3.4527		1.07261	3.4263	1.07486	2.6252
1.07669	3.404	1.07598	3.5147		1.075	3.3966	1.07402	3.4942		1.08118	3.3935	1.08062	3.4688		1.07556	3.4059	1.07725	3.4527		1.07374	3.4263	1.07612	2.6228
1.07781	3.404	1.07711	3.5141		1.07612	3.3972	1.07528	3.4939		1.08244	3.3938	1.08188	3.4685		1.07683	3.4059	1.07837	3.4524		1.07486	3.4263	1.07725	2.6221
1.07893	3.404	1.07837	3.5131		1.07725	3.3969	1.0764	3.493		1.08357	3.3938	1.08301	3.4685		1.07795	3.4056	1.07949	3.4524		1.07598	3.4263	1.07837	2.6206
1.0802	3.404	1.07949	3.5125		1.07851	3.3969	1.07753	3.493		1.08469	3.3938	1.08413	3.4685		1.07907	3.4059	1.08076	3.4524		1.07725	3.4263	1.07949	2.6194
1.08132	3.404	1.08062	3.5122		1.07963	3.3966	1.07865	3.4927		1.08596	3.3938	1.08525	3.4682		1.0802	3.4056	1.08188	3.4518		1.07837	3.4263	1.08076	2.6181
1.08244	3.404	1.08174	3.5119		1.08076	3.3969	1.07992	3.4927		1.08708	3.3938	1.08652	3.4682		1.08146	3.4056	1.08301	3.4518		1.07949	3.4263	1.08188	2.6172
1.08357	3.4043	1.08301	3.5116		1.08188	3.3969	1.08104	3.4927		1.0882	3.3941	1.08764	3.4685		1.08258	3.4059	1.08413	3.4518		1.08062	3.4263	1.08301	2.6163
1.08483	3.404	1.08413	3.5116		1.08315	3.3972	1.08216	3.4927		1.08933	3.3941	1.08876	3.4682		1.08371	3.4059	1.08539	3.4515		1.08188	3.4263	1.08413	2.6153
1.08596	3.404	1.08525	3.5119		1.08427	3.3972	1.08329	3.4927		1.09059	3.3938	1.08989	3.4676		1.08483	3.4059	1.08652	3.4508		1.08301	3.4263	1.08539	2.6132
1.08708	3.4046	1.08638	3.5119		1.08539	3.3972	1.08441	3.4921		1.09171	3.3941	1.09115	3.4666		1.0861	3.4059	1.08764	3.4508		1.08413	3.4266	1.08652	2.6128
1.0882	3.4049	1.08764	3.5119		1.08652	3.3969	1.08567	3.4911		1.09284	3.3941	1.09228	3.4666		1.08722	3.4056	1.08876	3.4496		1.08525	3.427	1.08764	2.6122
1.08947	3.4046	1.08876	3.5119		1.08764	3.3972	1.0868	3.4905		1.0941	3.3944	1.0934	3.4666		1.08834	3.4062	1.09003	3.4499		1.08652	3.4263	1.08876	2.6104
1.09059	3.4049	1.08989	3.5119		1.0889	3.3975	1.08792	3.4905		1.09522	3.3947	1.09466	3.4657		1.08947	3.4062	1.09115	3.4487		1.08764	3.4266	1.09003	2.6091
1.09171	3.4043	1.09101	3.5116		1.09003	3.3972	1.08904	3.4905		1.09635	3.3947	1.09579	3.4654		1.09073	3.4059	1.09228	3.4484		1.08876	3.4266	1.09115	2.6082
1.09284	3.4046	1.09228	3.5104		1.09115	3.3978	1.09031	3.4899		1.09747	3.3947	1.09691	3.4654		1.09185	3.4059	1.0934	3.4477		1.08989	3.4279	1.09228	2.6073
1.0941	3.4049	1.0934	3.5104		1.09228	3.3975	1.09143	3.4896		1.09874	3.3953	1.09803	3.4645		1.09298	3.4062	1.09466	3.4477		1.09115	3.4273	1.0934	2.6066
1.09522	3.4049	1.09452	3.51		1.09354	3.3981	1.09256	3.4899		1.09986	3.3956	1.0993	3.4645		1.0941	3.4065	1.09579	3.4477		1.09228	3.427	1.09466	2.6032
1.09635	3.4049	1.09565	3.5091		1.09466	3.3972	1.09368	3.4893		1.10098	3.396	1.10042	3.4645		1.09537	3.4062	1.09691	3.4471		1.0934	3.4273	1.09579	2.6023
1.09747	3.4049	1.09677	3.5091		1.09579	3.3981	1.09494	3.489		1.10211	3.3963	1.10154	3.4642		1.09649	3.4062	1.09803	3.4474		1.09452	3.4282	1.09691	2.6026
1.09874	3.4049	1.09803	3.5091		1.09691	3.3978	1.09607	3.4887		1.10337	3.3963	1.10267	3.4642		1.09761	3.4068	1.0993	3.4468		1.09579	3.4282	1.09803	2.602
1.09986	3.4053	1.09916	3.5082		1.09817	3.3981	1.09719	3.4883		1.10449	3.3966	1.10393	3.4639		1.09874	3.4065	1.10042	3.4471		1.09691	3.4279	1.0993	2.5995
1.10098	3.4049	1.10028	3.5085		1.0993	3.3975	1.09831	3.4887		1.10562	3.3966	1.10506	3.4642		1.1	3.4068	1.10154	3.4471		1.09803	3.4285	1.10042	2.5983
1.10211	3.4049	1.1014	3.5082		1.10042	3.3984	1.09944	3.4887		1.10688	3.3966	1.10618	3.4642		1.10112	3.4068	1.10267	3.4471		1.09916	3.4285	1.10154	2.5967
1.10337	3.4056	1.10267	3.5079		1.10154	3.3987	1.1007	3.4874		1.10801	3.3966	1.10744	3.4639		1.10225	3.4071	1.10393	3.4465		1.10028	3.4285	1.10267	2.5952
1.10449	3.4056	1.10379	3.5079		1.10267	3.3994	1.10183	3.4887		1.10913	3.3966	1.10857	3.4635		1.10337	3.4074	1.10506	3.4462		1.10154	3.4282	1.10393	2.5952
1.10562	3.4059	1.10492	3.5076		1.10393	3.3987	1.10295	3.4874		1.11025	3.3966	1.10969	3.4635		1.10463	3.4077	1.10618	3.4462		1.10267	3.4288	1.10506	2.5933
1.10674	3.4059	1.10604	3.5076		1.10506	3.3991	1.10407	3.4874		1.11152	3.3972	1.11081	3.4629		1.10576	3.4077	1.10744	3.4462		1.10379	3.4282	1.10618	2.5921
1.10801	3.4062	1.1073	3.5069		1.10618	3.3991	1.10534	3.4871		1.11264	3.3969	1.11208	3.4626		1.10688	3.4077	1.10857	3.4453		1.10492	3.4285	1.1073	2.5921
1.10913	3.4062	1.10843	3.5057		1.1073	3.3994	1.10646	3.4871		1.11376	3.3969	1.1132	3.4629		1.10801	3.4077	1.10969	3.4456		1.10618	3.4291	1.10857	2.5911
1.11025	3.4065	1.10955	3.5066		1.10857	3.3991	1.10758	3.4868		1.11503	3.3969	1.11433	3.4629		1.10927	3.4077	1.11081	3.4449		1.1073	3.4291	1.10969	2.5877
1.11166	3.4065	1.11067	3.5066		1.10969	3.3994	1.10871	3.4856		1.11615	3.3972	1.11545	3.4626		1.11039	3.4077	1.11208	3.4446		1.10843	3.4291	1.11081	2.5874
1.11278	3.4068	1.11194	3.5051		1.11081	3.3994	1.10997	3.4859		1.11728	3.3975	1.11671	3.4623		1.11152	3.408	1.1132	3.4446		1.10955	3.4291	1.11194	2.5865
1.1139	3.4065	1.11306	3.5057		1.11194	3.3994	1.1111	3.4849		1.1184	3.3975	1.11784	3.4617		1.11264	3.408	1.11433	3.4437		1.11081	3.4291	1.1132	2.5846
1.11517	3.4068	1.11419	3.5051		1.1132	3.3994	1.11222	3.4849		1.11966	3.3975	1.11896	3.4623		1.1139	3.408	1.11545	3.4437		1.11194	3.4291	1.11433	2.5828
1.11629	3.4068	1.11531	3.5051		1.11433	3.3994	1.11334	3.4846		1.12079	3.3975	1.12022	3.4611		1.11503	3.4087	1.11671	3.4437		1.11306	3.4291	1.11545	2.5818
1.11742	3.4068	1.11657	3.5045		1.11545	3.3994	1.11447	3.4852		1.12191	3.3975	1.12135	3.4614		1.11615	3.4087	1.11784	3.4434		1.11419	3.4291	1.11657	2.5812
1.11854	3.4068	1.1177	3.5048		1.11657	3.3997	1.11573	3.4846		1.12303	3.3975	1.12247	3.4604		1.11742	3.4087	1.11896	3.4428		1.11545	3.4291	1.11784	2.5803
1.1198	3.4068	1.11882	3.5045		1.1177	3.4	1.11685	3.484		1.1243	3.3975	1.1236	3.4598		1.11854	3.4087	1.12008	3.4425		1.11657	3.4291	1.11896	2.5781
1.12093	3.4068	1.11994	3.5038		1.11896	3.4003	1.11798	3.4843		1.12542	3.3975	1.12486	3.4595		1.11966	3.4087	1.12135	3.4422		1.1177	3.4291	1.12008	2.5775
1.12205	3.4068	1.12121	3.5045		1.12008	3.4003	1.1191	3.4834		1.12654	3.3975	1.12598	3.4595		1.12079	3.4087	1.12247	3.4412		1.11882	3.4291	1.12121	2.5769
1.12317	3.4068	1.12233	3.5038		1.12121	3.4003	1.12037	3.4837		1.12781	3.3975	1.12711	3.4589		1.12205	3.4087	1.1236	3.4418		1.12008	3.4291	1.12247	2.5756
1.12444	3.4068	1.12346	3.5038		1.12233	3.4003	1.12149	3.4828		1.12893	3.3975	1.12823	3.4595		1.12317	3.4087	1.12472	3.4415		1.12121	3.4291	1.1236	2.5729
1.12556	3.4068	1.12458	3.5026		1.1236	3.4006	1.12261	3.4834		1.13006	3.3975	1.12949	3.4586		1.1243	3.4087	1.12598	3.4412		1.12233	3.4291	1.12472	2.5716
1.12669	3.4074	1.12584	3.5023		1.12472	3.4003	1.12374	3.4825		1.13118	3.3975	1.13062	3.4589		1.12542	3.4087	1.12711	3.4406		1.12346	3.4294	1.12584	2.5716
1.12781	3.4071	1.12697	3.5032		1.12584	3.4003	1.125	3.4825		1.13244	3.3975	1.13174	3.4586		1.12669	3.4087	1.12823	3.4406		1.12472	3.4294	1.12697	2.5698
1.12907	3.4068	1.12809	3.5017		1.12697	3.4006	1.12612	3.4821		1.13357	3.3975	1.13301	3.4577		1.12781	3.409	1.12935	3.4409		1.12584	3.4297	1.12823	2.5682
1.1302	3.4077	1.12921	3.5017		1.12823	3.4009	1.12725	3.4821		1.13469	3.3975	1.13413	3.458		1.12893	3.409	1.13062	3.4406		1.12697	3.4294	1.12935	2.5676
1.13132	3.4077	1.13048	3.5017		1.12935	3.4012	1.12837	3.4821		1.13581	3.3975	1.13525	3.4567		1.13006	3.409	1.13174	3.4403		1.12809	3.4301	1.13048	2.566
1.13244	3.4077	1.1316	3.5017		1.13048	3.4012	1.12949	3.4815		1.13708	3.3975	1.13638	3.4577		1.13132	3.4093	1.13287	3.44		1.12935	3.4294	1.1316	2.5654
1.13371	3.4077	1.13272	3.5011		1.1316	3.4012	1.13076	3.4815		1.1382	3.3978	1.13764	3.4567		1.13244	3.4093	1.13399	3.4397		1.13048	3.4297	1.13287	2.5642
1.13483	3.408	1.13385	3.5011		1.13272	3.4012	1.13188	3.4806		1.13933	3.3975	1.13876	3.457		1.13357	3.4096	1.13525	3.4391		1.1316	3.4297	1.13399	2.5623
1.13596	3.408	1.13511	3.5007		1.13399	3.4012	1.13301	3.4803		1.14059	3.3978	1.13989	3.4561		1.13469	3.4093	1.13638	3.4387		1.13272	3.4294	1.13511	2.5623
1.13708	3.408	1.13624	3.5007		1.13511	3.4018	1.13413	3.4794		1.14171	3.3978	1.14115	3.4561		1.13596	3.4093	1.1375	3.4397		1.13399	3.4297	1.13624	2.5605
1.13834	3.4084	1.13736	3.5001		1.13624	3.4012	1.13539	3.4803		1.14284	3.3981	1.14228	3.4558		1.13708	3.4093	1.13862	3.4381		1.13511	3.4297	1.1375	2.5592
1.13947	3.408	1.13848	3.4995		1.13736	3.4018	1.13652	3.479		1.14396	3.3981	1.1434	3.4555		1.1382	3.4096	1.13989	3.4384		1.13624	3.4301	1.13862	2.5589
1.14059	3.4084	1.13975	3.4992		1.13862	3.4015	1.13764	3.479		1.14522	3.3984	1.14452	3.4558		1.13933	3.4096	1.14101	3.4378		1.13736	3.4297	1.13975	2.5567
1.14171	3.4087	1.14087	3.4986		1.13975	3.4018	1.13876	3.479		1.14635	3.3984	1.14579	3.4552		1.14059	3.4096	1.14213	3.4378		1.13862	3.4294	1.14087	2.5561
1.14298	3.4087	1.14199	3.4989		1.14087	3.4022	1.14003	3.4787		1.14775	3.3984	1.14691	3.4552		1.14171	3.4096	1.14326	3.4378		1.13975	3.4297	1.14213	2.5543
1.1441	3.4087	1.14312	3.4983		1.14199	3.4018	1.14115	3.4781		1.14888	3.3984	1.14803	3.4546		1.14284	3.4099	1.14452	3.4369		1.14087	3.4297	1.14326	2.5515
1.14522	3.4087	1.14438	3.4973		1.14326	3.4022	1.14228	3.4778		1.15	3.3984	1.14916	3.4546		1.14396	3.4102	1.14565	3.4378		1.14199	3.4301	1.14438	2.5515
1.14635	3.409	1.14551	3.497		1.14438	3.4022	1.1434	3.4772		1.15126	3.3984	1.15042	3.4542		1.14522	3.4102	1.14677	3.4375		1.14326	3.4301	1.14551	2.5499
1.14761	3.409	1.14663	3.497		1.14551	3.4022	1.14452	3.4775		1.15239	3.3984	1.15154	3.4542		1.14635	3.4105	1.14789	3.436		1.14438	3.4301	1.14677	2.5493
1.14874	3.4087	1.14775	3.497		1.14663	3.4022	1.14579	3.4769		1.15351	3.3984	1.15267	3.4539		1.14747	3.4105	1.14916	3.436		1.14551	3.4301	1.14789	2.5471
1.14986	3.4087	1.14888	3.497		1.14775	3.4025	1.14691	3.4769		1.15478	3.3984	1.15393	3.4536		1.1486	3.4105	1.15028	3.436		1.14663	3.4301	1.14902	2.5471
1.15098	3.4087	1.15014	3.4964		1.14902	3.4022	1.14803	3.4769		1.1559	3.3984	1.15506	3.4536		1.14986	3.4105	1.1514	3.436		1.14789	3.4301	1.15014	2.5456
1.15225	3.4093	1.15126	3.4967		1.15014	3.4022	1.14916	3.4763		1.15702	3.3984	1.15618	3.4527		1.15098	3.4105	1.15253	3.4353		1.14902	3.4301	1.1514	2.545
1.15337	3.4096	1.15239	3.4961		1.15126	3.4025	1.15042	3.4759		1.15815	3.3984	1.1573	3.4536		1.15211	3.4105	1.15379	3.435		1.15014	3.4304	1.15253	2.5425
1.15449	3.4096	1.15351	3.4961		1.15239	3.4025	1.15154	3.4753		1.15941	3.3984	1.15857	3.4533		1.15323	3.4108	1.15492	3.4347		1.15126	3.4304	1.15365	2.5412
1.15562	3.4099	1.15478	3.4958		1.15365	3.4025	1.15267	3.4756		1.16053	3.3987	1.15969	3.453		1.15449	3.4105	1.15604	3.4338		1.15253	3.4307	1.15478	2.5409
1.15688	3.4099	1.1559	3.4952		1.15478	3.4031	1.15379	3.4753		1.16166	3.3991	1.16081	3.4524		1.15562	3.4108	1.1573	3.4341		1.15365	3.431	1.15604	2.5397
1.15801	3.4099	1.15702	3.4958		1.1559	3.4031	1.15506	3.4747		1.16292	3.3987	1.16194	3.4527		1.15674	3.4108	1.15843	3.4338		1.15478	3.431	1.15716	2.5369
1.15913	3.4099	1.15815	3.4955		1.15702	3.4031	1.15618	3.4744		1.16404	3.3991	1.1632	3.453		1.15787	3.4108	1.15955	3.4335		1.1559	3.431	1.15829	2.5372
1.16025	3.4099	1.15941	3.4955		1.15829	3.4031	1.1573	3.4738		1.16517	3.3994	1.16433	3.4527		1.15913	3.4111	1.16067	3.4328		1.15716	3.431	1.15941	2.536
1.16152	3.4099	1.16053	3.4952		1.15941	3.4031	1.15843	3.4738		1.16629	3.3994	1.16545	3.4524		1.16025	3.4108	1.16194	3.4325		1.15829	3.431	1.16067	2.5347
1.16264	3.4096	1.16166	3.4952		1.16053	3.4031	1.15955	3.4738		1.16756	3.3994	1.16671	3.4521		1.16138	3.4111	1.16306	3.4322		1.15941	3.431	1.1618	2.5326
1.16376	3.4096	1.16278	3.4949		1.16166	3.4031	1.16081	3.4735		1.16868	3.3994	1.16784	3.4521		1.16264	3.4111	1.16419	3.4316		1.16053	3.431	1.16292	2.5313
1.16489	3.4099	1.16404	3.4949		1.16278	3.4031	1.16194	3.4732		1.1698	3.3994	1.16896	3.4518		1.16376	3.4108	1.16531	3.4316		1.1618	3.4316	1.16404	2.531
1.16615	3.4096	1.16517	3.4939		1.16404	3.4031	1.16306	3.4728		1.17093	3.3994	1.17008	3.4515		1.16489	3.4108	1.16657	3.4316		1.16292	3.4316	1.16531	2.5298
1.16728	3.4096	1.16629	3.4933		1.16517	3.4037	1.16419	3.4722		1.17219	3.3994	1.17135	3.4511		1.16601	3.4115	1.1677	3.4316		1.16404	3.4316	1.16643	2.5279
1.1684	3.4096	1.16742	3.4933		1.16629	3.4034	1.16545	3.4728		1.17331	3.4	1.17247	3.4499		1.16728	3.4115	1.16882	3.4313		1.16517	3.4319	1.16756	2.5264
1.16952	3.4096	1.16868	3.4927		1.16742	3.4031	1.16657	3.4725		1.17444	3.4003	1.1736	3.4493		1.1684	3.4111	1.16994	3.4316		1.16643	3.4316	1.16868	2.5254
1.17079	3.4099	1.1698	3.4933		1.16868	3.4034	1.1677	3.4722		1.1757	3.4	1.17472	3.449		1.16952	3.4111	1.17121	3.431		1.16756	3.4316	1.16994	2.5245
1.17191	3.4096	1.17093	3.493		1.1698	3.4037	1.16882	3.4722		1.17683	3.4	1.17598	3.449		1.17065	3.4115	1.17233	3.431		1.16868	3.431	1.17107	2.5229
1.17303	3.4102	1.17205	3.4921		1.17093	3.4031	1.17008	3.4719		1.17795	3.4009	1.17711	3.4484		1.17191	3.4115	1.17346	3.4304		1.1698	3.4319	1.17219	2.5208
1.17416	3.4102	1.17331	3.4921		1.17205	3.4037	1.17121	3.4713		1.17907	3.4009	1.17823	3.448		1.17303	3.4111	1.17458	3.4297		1.17093	3.4319	1.17331	2.5211
1.17528	3.4105	1.17444	3.4918		1.17331	3.4037	1.17233	3.471		1.18034	3.4009	1.17949	3.448		1.17416	3.4111	1.17584	3.4297		1.17219	3.4316	1.17458	2.5183
1.17654	3.4099	1.17556	3.4918		1.17444	3.4034	1.17346	3.471		1.18146	3.4012	1.18062	3.4484		1.17528	3.4115	1.17697	3.4301		1.17331	3.4319	1.1757	2.5183
1.17767	3.4102	1.17669	3.4914		1.17556	3.404	1.17472	3.4704		1.18258	3.4012	1.18174	3.4484		1.17654	3.4115	1.17809	3.4291		1.17444	3.4322	1.17683	2.5167
1.17879	3.4105	1.17795	3.4908		1.17669	3.404	1.17584	3.4701		1.18385	3.4012	1.18287	3.4477		1.17767	3.4115	1.17921	3.4285		1.17556	3.4325	1.17795	2.5152
1.17992	3.4105	1.17907	3.4905		1.17795	3.404	1.17697	3.4704		1.18497	3.4012	1.18413	3.448		1.17879	3.4115	1.18048	3.4282		1.17683	3.4322	1.17921	2.514
1.18118	3.4105	1.1802	3.4899		1.17907	3.4037	1.17809	3.4697		1.1861	3.4012	1.18525	3.4474		1.17992	3.4115	1.1816	3.4279		1.17795	3.4319	1.18034	2.5124
1.1823	3.4105	1.18132	3.4896		1.1802	3.404	1.17921	3.4694		1.18722	3.4012	1.18638	3.4477		1.18118	3.4115	1.18272	3.4279		1.17907	3.4325	1.18146	2.5121
1.18343	3.4105	1.18258	3.4899		1.18132	3.404	1.18048	3.4697		1.18848	3.4012	1.1875	3.4477		1.1823	3.4118	1.18385	3.4279		1.1802	3.4328	1.18258	2.5112
1.18455	3.4105	1.18371	3.4896		1.18244	3.404	1.1816	3.4691		1.18961	3.4012	1.18876	3.4465		1.18343	3.4115	1.18511	3.4279		1.18146	3.4325	1.18385	2.5099
1.18581	3.4105	1.18483	3.4893		1.18371	3.404	1.18272	3.4691		1.19073	3.4012	1.18989	3.4471		1.18455	3.4121	1.18624	3.4276		1.18258	3.4328	1.18497	2.5074
1.18694	3.4105	1.18596	3.4887		1.18483	3.4046	1.18385	3.4685		1.19185	3.4012	1.19101	3.4459		1.18581	3.4124	1.18736	3.4279		1.18371	3.4328	1.1861	2.5062
1.18806	3.4108	1.18722	3.4893		1.18596	3.4043	1.18511	3.4679		1.19312	3.4012	1.19228	3.4456		1.18694	3.4124	1.18848	3.427		1.18483	3.4332	1.18722	2.5059
1.18919	3.4108	1.18834	3.4877		1.18708	3.4049	1.18624	3.4679		1.19424	3.4012	1.1934	3.4449		1.18806	3.4124	1.18975	3.4266		1.1861	3.4332	1.18848	2.505
1.19045	3.4115	1.18947	3.4877		1.18834	3.4049	1.18736	3.4676		1.19537	3.4012	1.19452	3.4449		1.18919	3.4124	1.19087	3.4263		1.18722	3.4332	1.18961	2.5028
1.19157	3.4115	1.19059	3.4871		1.18947	3.4049	1.18848	3.4679		1.19663	3.4012	1.19565	3.4443		1.19045	3.4124	1.19199	3.4263		1.18834	3.4332	1.19073	2.5012
1.1927	3.4115	1.19185	3.4871		1.19059	3.4056	1.18975	3.4676		1.19775	3.4015	1.19691	3.4453		1.19157	3.4124	1.19312	3.4263		1.18947	3.4332	1.19185	2.5003
1.19382	3.4111	1.19298	3.4874		1.19171	3.4053	1.19087	3.4663		1.19888	3.4015	1.19803	3.4437		1.1927	3.4127	1.19438	3.426		1.19073	3.4335	1.19312	2.4994
1.19508	3.4118	1.1941	3.4865		1.19298	3.4059	1.19199	3.4673		1.2	3.4012	1.19916	3.4443		1.19382	3.4124	1.19551	3.426		1.19185	3.4338	1.19424	2.4978
1.19621	3.4115	1.19522	3.4859		1.1941	3.4059	1.19312	3.4663		1.20126	3.4015	1.20028	3.4437		1.19508	3.4127	1.19663	3.4257		1.19298	3.4338	1.19537	2.4972
1.19733	3.4118	1.19649	3.4865		1.19522	3.4049	1.19424	3.4654		1.20239	3.4015	1.20154	3.4437		1.19621	3.4127	1.19775	3.4257		1.1941	3.4338	1.19649	2.4963
1.19846	3.4124	1.19761	3.4852		1.19635	3.4053	1.19551	3.466		1.20351	3.4015	1.20267	3.4437		1.19733	3.413	1.19902	3.4245		1.19537	3.4338	1.19775	2.4938
1.19972	3.4118	1.19874	3.4849		1.19747	3.4056	1.19663	3.4651		1.20478	3.4012	1.20379	3.4434		1.19846	3.4133	1.20014	3.4254		1.19649	3.4344	1.19888	2.4922
1.20084	3.4124	1.19986	3.4862		1.19874	3.4056	1.19775	3.4648		1.2059	3.4018	1.20506	3.4437		1.19972	3.4133	1.20126	3.4235		1.19761	3.4347	1.2	2.491
1.20197	3.4118	1.20112	3.4862		1.19986	3.4056	1.19888	3.4648		1.20702	3.4022	1.20618	3.4434		1.20084	3.4124	1.20239	3.4239		1.19874	3.4347	1.20112	2.4904
1.20309	3.4118	1.20225	3.4865		1.20098	3.4059	1.20014	3.4642		1.20815	3.4022	1.2073	3.4428		1.20197	3.413	1.20365	3.4232		1.2	3.4344	1.20239	2.4885
1.20435	3.4127	1.20337	3.4852		1.20211	3.4059	1.20126	3.4639		1.20941	3.4022	1.20843	3.4434		1.20309	3.4133	1.20478	3.4242		1.20112	3.4341	1.20351	2.4873
1.20548	3.4115	1.20449	3.4856		1.20337	3.4059	1.20239	3.4642		1.21053	3.4018	1.20969	3.4431		1.20435	3.4136	1.2059	3.4223		1.20225	3.4344	1.20463	2.4864
1.2066	3.4118	1.20576	3.4856		1.20449	3.4062	1.20351	3.4635		1.21166	3.4018	1.21081	3.4431		1.20548	3.4136	1.20702	3.4226		1.20337	3.4338	1.20576	2.4848
1.20772	3.4124	1.20688	3.4856		1.20562	3.4062	1.20478	3.4642		1.21292	3.4022	1.21194	3.4425		1.2066	3.4136	1.20829	3.4223		1.20463	3.4341	1.20702	2.4842
1.20899	3.4127	1.20801	3.4843		1.20674	3.4065	1.2059	3.4629		1.21404	3.4022	1.2132	3.4418		1.20787	3.4142	1.20941	3.4214		1.20576	3.4344	1.20815	2.482
1.21011	3.4124	1.20913	3.4834		1.20801	3.4065	1.20702	3.4635		1.21517	3.4022	1.21433	3.4412		1.20899	3.4139	1.21053	3.4217		1.20688	3.4341	1.20927	2.4808
1.21124	3.413	1.21039	3.4831		1.20913	3.4062	1.20815	3.4626		1.21629	3.4022	1.21545	3.4412		1.21011	3.4146	1.2118	3.4208		1.20801	3.4341	1.21039	2.4805
1.21236	3.4133	1.21152	3.4843		1.21025	3.4068	1.20927	3.4626		1.21756	3.4022	1.21657	3.4412		1.21124	3.4142	1.21292	3.4214		1.20927	3.4347	1.21166	2.4789
1.21362	3.413	1.21264	3.4821		1.21138	3.4065	1.21053	3.4626		1.21868	3.4022	1.21784	3.4412		1.2125	3.4142	1.21404	3.4201		1.21039	3.4347	1.21278	2.4786
1.21475	3.413	1.21376	3.4821		1.2125	3.4062	1.21166	3.4629		1.2198	3.4022	1.21896	3.4403		1.21362	3.4142	1.21517	3.4208		1.21152	3.4344	1.2139	2.4771
1.21587	3.4133	1.21503	3.4821		1.21376	3.4065	1.21278	3.4623		1.22093	3.4022	1.22008	3.4406		1.21475	3.4149	1.21643	3.4204		1.21264	3.4347	1.21503	2.4749
1.21699	3.4133	1.21615	3.4818		1.21489	3.4065	1.2139	3.4623		1.22219	3.4022	1.22121	3.4397		1.21587	3.4146	1.21756	3.4201		1.2139	3.435	1.21629	2.4749
1.21826	3.4133	1.21728	3.4818		1.21601	3.4062	1.21517	3.4623		1.22331	3.4025	1.22247	3.4397		1.21713	3.4149	1.21868	3.4198		1.21503	3.4347	1.21742	2.4727
1.21938	3.4133	1.2184	3.4812		1.21713	3.4068	1.21629	3.462		1.22444	3.4025	1.2236	3.4394		1.21826	3.4146	1.2198	3.4186		1.21615	3.4353	1.21854	2.4709
1.22051	3.4133	1.21966	3.4815		1.2184	3.4068	1.21742	3.462		1.2257	3.4022	1.22472	3.4394		1.21938	3.4149	1.22107	3.4186		1.21728	3.435	1.21966	2.4696
1.22163	3.4133	1.22079	3.4809		1.21952	3.4068	1.21854	3.4614		1.22683	3.4028	1.22598	3.4394		1.22051	3.4149	1.22219	3.418		1.21854	3.4353	1.22093	2.469
1.22289	3.4133	1.22191	3.4812		1.22065	3.4068	1.2198	3.4611		1.22795	3.4025	1.22711	3.4387		1.22177	3.4152	1.22331	3.418		1.21966	3.4353	1.22205	2.4665
1.22402	3.4133	1.22303	3.4809		1.22177	3.4068	1.22093	3.4608		1.22907	3.4028	1.22823	3.4394		1.22289	3.4149	1.22444	3.4173		1.22079	3.4353	1.22317	2.4656
1.22514	3.4136	1.22416	3.4812		1.22303	3.4068	1.22205	3.4604		1.23034	3.4031	1.22935	3.4384		1.22402	3.4152	1.2257	3.418		1.22191	3.435	1.2243	2.464
1.22626	3.4133	1.22542	3.4803		1.22416	3.4068	1.22317	3.4601		1.23146	3.4031	1.23062	3.4384		1.22514	3.4149	1.22683	3.418		1.22317	3.435	1.22542	2.4628
1.22753	3.4139	1.22654	3.48		1.22528	3.4068	1.2243	3.4601		1.23258	3.4031	1.23174	3.4384		1.2264	3.4149	1.22795	3.4177		1.2243	3.4356	1.22669	2.4619
1.22865	3.4136	1.22767	3.4797		1.2264	3.4074	1.22556	3.4595		1.23385	3.4034	1.23287	3.4378		1.22753	3.4152	1.22907	3.4177		1.22542	3.4353	1.22781	2.4619
1.22978	3.4136	1.22879	3.4794		1.22753	3.4068	1.22669	3.4592		1.23497	3.4037	1.23399	3.4378		1.22865	3.4152	1.23034	3.417		1.22654	3.436	1.22893	2.46
1.2309	3.4136	1.23006	3.4797		1.22879	3.4074	1.22781	3.4592		1.2361	3.4034	1.23525	3.4378		1.22978	3.4152	1.23146	3.417		1.22781	3.4356	1.23006	2.4578
1.23216	3.4142	1.23118	3.4797		1.22992	3.4068	1.22893	3.4589		1.23722	3.4031	1.23638	3.4375		1.23104	3.4152	1.23258	3.4164		1.22893	3.4356	1.23132	2.4563
1.23329	3.4142	1.2323	3.479		1.23104	3.4068	1.2302	3.4586		1.23848	3.4034	1.2375	3.4372		1.23216	3.4152	1.23371	3.4167		1.23006	3.4356	1.23244	2.4554
1.23441	3.4142	1.23343	3.4781		1.23216	3.4071	1.23132	3.4583		1.23961	3.404	1.23876	3.4366		1.23329	3.4152	1.23497	3.4158		1.23118	3.4356	1.23357	2.4538
1.23553	3.4142	1.23469	3.4778		1.23343	3.4068	1.23244	3.458		1.24073	3.4037	1.23989	3.4366		1.23441	3.4155	1.2361	3.4161		1.23244	3.436	1.23469	2.4538
1.2368	3.4142	1.23581	3.4775		1.23455	3.4074	1.23357	3.4577		1.24185	3.4037	1.24101	3.4363		1.23567	3.4155	1.23722	3.4155		1.23357	3.4356	1.23596	2.4519
1.23792	3.4146	1.23694	3.4772		1.23567	3.4071	1.23483	3.4577		1.24326	3.404	1.24213	3.4363		1.2368	3.4152	1.23834	3.4152		1.23469	3.436	1.23708	2.4516
1.23904	3.4146	1.23806	3.4766		1.2368	3.4074	1.23596	3.457		1.24452	3.404	1.2434	3.4363		1.23792	3.4158	1.23961	3.4152		1.23581	3.436	1.2382	2.4504
1.24017	3.4152	1.23933	3.4763		1.23806	3.4074	1.23708	3.4573		1.24565	3.404	1.24452	3.436		1.23904	3.4161	1.24073	3.4146		1.23708	3.4356	1.23933	2.4479
1.24129	3.4152	1.24045	3.4753		1.23919	3.4077	1.2382	3.4573		1.24677	3.404	1.24565	3.4363		1.24031	3.4158	1.24185	3.4149		1.2382	3.436	1.24059	2.4464
1.24256	3.4152	1.24157	3.4747		1.24031	3.4074	1.23933	3.4573		1.24803	3.404	1.24677	3.4356		1.24143	3.4161	1.24298	3.4139		1.23933	3.436	1.24171	2.4461
1.24368	3.4152	1.2427	3.4756		1.24143	3.4077	1.24059	3.4564		1.24916	3.4043	1.24803	3.4353		1.24256	3.4161	1.24424	3.4142		1.24045	3.436	1.24284	2.4454
1.2448	3.4158	1.24396	3.4753		1.24256	3.408	1.24171	3.4564		1.25028	3.4049	1.24916	3.435		1.24368	3.4164	1.24537	3.4142		1.24171	3.436	1.24396	2.4442
1.24593	3.4152	1.24508	3.4756		1.24382	3.4087	1.24284	3.4555		1.2514	3.4046	1.25028	3.4347		1.24494	3.4167	1.24649	3.4136		1.24284	3.4363	1.24522	2.442
1.24719	3.4152	1.24621	3.475		1.24494	3.4087	1.24396	3.4549		1.25267	3.4049	1.25154	3.4328		1.24607	3.417	1.24761	3.4136		1.24396	3.4363	1.24635	2.4414
1.24831	3.4152	1.24733	3.4747		1.24607	3.4087	1.24522	3.4549		1.25379	3.4049	1.25267	3.4335		1.24719	3.4167	1.24888	3.4127		1.24508	3.436	1.24747	2.4408
1.24944	3.4152	1.2486	3.4744		1.24719	3.4087	1.24635	3.4542		1.25492	3.4049	1.25379	3.4328		1.24831	3.417	1.25	3.4121		1.24635	3.4366	1.2486	2.4383
1.25056	3.4155	1.24972	3.4747		1.24846	3.4087	1.24747	3.4542		1.25604	3.4049	1.25492	3.4328		1.24958	3.4167	1.25112	3.4118		1.24747	3.4366	1.24986	2.4371
1.25183	3.4155	1.25084	3.4741		1.24958	3.4087	1.2486	3.4546		1.2573	3.4053	1.25618	3.4338		1.2507	3.4167	1.25225	3.4111		1.2486	3.4366	1.25098	2.4364
1.25295	3.4158	1.25197	3.4738		1.2507	3.4087	1.24986	3.4539		1.25843	3.4059	1.2573	3.4335		1.25183	3.417	1.25351	3.4118		1.24972	3.4366	1.25211	2.4355
1.25407	3.4158	1.25323	3.4741		1.25183	3.4087	1.25098	3.4539		1.25955	3.4056	1.25843	3.4332		1.25309	3.4167	1.25463	3.4115		1.25084	3.4366	1.25323	2.433
1.2552	3.4152	1.25435	3.4728		1.25309	3.4087	1.25211	3.4539		1.26081	3.4059	1.25955	3.4328		1.25421	3.4167	1.25576	3.4111		1.25211	3.4366	1.25449	2.4318
1.25646	3.4158	1.25548	3.4722		1.25421	3.4096	1.25323	3.4533		1.26194	3.4059	1.26081	3.4332		1.25534	3.417	1.25688	3.4111		1.25323	3.4366	1.25562	2.4306
1.25758	3.4155	1.2566	3.4722		1.25534	3.4096	1.25435	3.453		1.26306	3.4059	1.26194	3.4325		1.25646	3.417	1.25815	3.4115		1.25435	3.4372	1.25674	2.4302
1.25871	3.4161	1.25787	3.4719		1.25646	3.4096	1.25562	3.4527		1.26419	3.4059	1.26306	3.4322		1.25772	3.417	1.25927	3.4108		1.25548	3.4372	1.25787	2.4275
1.25983	3.4161	1.25899	3.4719		1.25772	3.4096	1.25674	3.453		1.26545	3.4059	1.26433	3.4332		1.25885	3.417	1.26039	3.4105		1.25674	3.4375	1.25913	2.4275
1.2611	3.4161	1.26011	3.4713		1.25885	3.4099	1.25787	3.453		1.26657	3.4062	1.26545	3.4319		1.25997	3.417	1.26166	3.4102		1.25787	3.4375	1.26025	2.4256
1.26222	3.4161	1.26124	3.4713		1.25997	3.4096	1.25899	3.4527		1.2677	3.4065	1.26657	3.4322		1.2611	3.417	1.26278	3.4099		1.25899	3.4372	1.26138	2.4244
1.26334	3.4161	1.2625	3.471		1.2611	3.4096	1.26025	3.4524		1.26896	3.4062	1.2677	3.4313		1.26236	3.417	1.2639	3.4096		1.26011	3.4375	1.2625	2.4225
1.26447	3.4161	1.26362	3.4713		1.26222	3.4099	1.26138	3.4524		1.27008	3.4062	1.26896	3.431		1.26348	3.417	1.26503	3.409		1.26138	3.4384	1.26376	2.4206
1.26573	3.4161	1.26475	3.471		1.26348	3.4099	1.2625	3.4518		1.27121	3.4065	1.27008	3.4313		1.26461	3.417	1.26629	3.4087		1.2625	3.4381	1.26489	2.4209
1.26685	3.4161	1.26587	3.4707		1.26461	3.4102	1.26362	3.4511		1.27233	3.4065	1.27121	3.431		1.26573	3.417	1.26742	3.4087		1.26362	3.4378	1.26601	2.4188
1.26798	3.4161	1.26713	3.4704		1.26573	3.4105	1.26489	3.4511		1.2736	3.4068	1.27233	3.4307		1.26699	3.417	1.26854	3.4084		1.26475	3.4378	1.26713	2.4172
1.2691	3.4161	1.26826	3.4701		1.26685	3.4102	1.26601	3.4505		1.27472	3.4068	1.2736	3.4304		1.26812	3.417	1.26966	3.408		1.26601	3.4381	1.2684	2.4166
1.27037	3.4161	1.26938	3.4697		1.26812	3.4105	1.26713	3.4502		1.27584	3.4068	1.27472	3.4294		1.26924	3.417	1.27093	3.408		1.26713	3.4381	1.26952	2.4147
1.27149	3.4161	1.27051	3.4694		1.26924	3.4105	1.26826	3.4496		1.27697	3.4068	1.27584	3.4294		1.27037	3.417	1.27205	3.4077		1.26826	3.4381	1.27065	2.4144
1.27261	3.4161	1.27177	3.4697		1.27037	3.4105	1.26938	3.449		1.27823	3.4068	1.27711	3.4288		1.27163	3.418	1.27317	3.4062		1.26938	3.4387	1.27177	2.4129
1.27374	3.4161	1.27289	3.4694		1.27149	3.4108	1.27065	3.4484		1.27935	3.4068	1.27823	3.4285		1.27275	3.4177	1.2743	3.4068		1.27065	3.4384	1.27303	2.411
1.275	3.4161	1.27402	3.4688		1.27275	3.4108	1.27177	3.449		1.28048	3.4068	1.27935	3.4285		1.27388	3.4173	1.27556	3.4059		1.27177	3.4384	1.27416	2.4104
1.27612	3.4161	1.27514	3.4685		1.27388	3.4108	1.27289	3.449		1.28174	3.4068	1.28048	3.4282		1.275	3.4173	1.27669	3.4056		1.27289	3.4384	1.27528	2.4085
1.27725	3.4161	1.27626	3.4685		1.275	3.4115	1.27402	3.4484		1.28287	3.4068	1.28174	3.4282		1.27626	3.4173	1.27781	3.4059		1.27402	3.4384	1.2764	2.407
1.27837	3.4161	1.27753	3.4673		1.27612	3.4111	1.27528	3.4484		1.28399	3.4068	1.28287	3.4282		1.27739	3.418	1.27893	3.4059		1.27528	3.4387	1.27767	2.4061
1.27963	3.4161	1.27865	3.4676		1.27725	3.4115	1.2764	3.4484		1.28511	3.4068	1.28399	3.4279		1.27851	3.418	1.2802	3.4059		1.2764	3.4387	1.27879	2.4051
1.28076	3.4161	1.27978	3.4673		1.27851	3.4115	1.27753	3.4484		1.28638	3.4071	1.28511	3.4276		1.27963	3.418	1.28132	3.4062		1.27753	3.4387	1.27992	2.4039
1.28188	3.4167	1.2809	3.4673		1.27963	3.4115	1.27865	3.448		1.2875	3.4071	1.28638	3.4279		1.2809	3.418	1.28244	3.4053		1.27865	3.4387	1.28104	2.4023
1.28301	3.4164	1.28216	3.4666		1.28076	3.4115	1.27992	3.4471		1.28862	3.4068	1.2875	3.4273		1.28202	3.4173	1.28357	3.4056		1.27992	3.4384	1.2823	2.4005
1.28427	3.4164	1.28329	3.4666		1.28188	3.4115	1.28104	3.4471		1.28975	3.4068	1.28862	3.4276		1.28315	3.4177	1.28483	3.4059		1.28104	3.4391	1.28343	2.4002
1.28539	3.4164	1.28441	3.4663		1.28315	3.4118	1.28216	3.4468		1.29101	3.4068	1.28989	3.4273		1.28427	3.4177	1.28596	3.4049		1.28216	3.4391	1.28455	2.3983
1.28652	3.4161	1.28553	3.4663		1.28427	3.4121	1.28329	3.4468		1.29213	3.4071	1.29101	3.427		1.28553	3.418	1.28708	3.4053		1.28329	3.4391	1.28567	2.3971
1.28764	3.4167	1.2868	3.4657		1.28539	3.4118	1.28441	3.4468		1.29326	3.4074	1.29213	3.4273		1.28666	3.418	1.2882	3.4046		1.28455	3.4387	1.28694	2.3952
1.2889	3.4164	1.28792	3.4654		1.28652	3.4121	1.28567	3.4462		1.29452	3.4071	1.29326	3.4263		1.28778	3.4183	1.28947	3.404		1.28567	3.4391	1.28806	2.3946
1.29003	3.4167	1.28904	3.4648		1.28778	3.4121	1.2868	3.4465		1.29565	3.4071	1.29452	3.4263		1.2889	3.4183	1.29059	3.4031		1.2868	3.4391	1.28919	2.393
1.29115	3.417	1.29017	3.4648		1.2889	3.4118	1.28792	3.4456		1.29677	3.4071	1.29565	3.426		1.29017	3.418	1.29171	3.4031		1.28792	3.4394	1.29031	2.3912
1.29228	3.417	1.29143	3.4645		1.29003	3.4115	1.28904	3.4453		1.29789	3.4071	1.29677	3.4257		1.29129	3.4183	1.29284	3.4025		1.28919	3.4394	1.29157	2.3909
1.29354	3.4173	1.29256	3.4651		1.29115	3.4121	1.29031	3.4459		1.29916	3.4077	1.29803	3.4251		1.29242	3.4186	1.2941	3.4025		1.29031	3.4394	1.2927	2.3899
1.29466	3.4177	1.29368	3.4642		1.29228	3.4121	1.29143	3.4449		1.30028	3.4077	1.29916	3.4251		1.29354	3.4186	1.29522	3.4025		1.29143	3.4394	1.29382	2.3872
1.29579	3.418	1.2948	3.4642		1.29354	3.4124	1.29256	3.4446		1.3014	3.4074	1.30028	3.4248		1.2948	3.4192	1.29635	3.4028		1.29256	3.4394	1.29494	2.3859
1.29691	3.418	1.29607	3.4639		1.29466	3.4124	1.29368	3.4446		1.30267	3.4077	1.3014	3.4245		1.29593	3.4192	1.29747	3.4025		1.29382	3.4394	1.29621	2.3856
1.29817	3.418	1.29719	3.4639		1.29579	3.4121	1.29494	3.4446		1.30379	3.4077	1.30267	3.4245		1.29705	3.4195	1.29874	3.4025		1.29494	3.4394	1.29733	2.3831
1.2993	3.4183	1.29831	3.4639		1.29691	3.4124	1.29607	3.4443		1.30492	3.4084	1.30379	3.4239		1.29817	3.4192	1.29986	3.4022		1.29607	3.4394	1.29846	2.3825
1.30042	3.4183	1.29944	3.4635		1.29817	3.4124	1.29719	3.4443		1.30604	3.408	1.30492	3.4239		1.29944	3.4198	1.30098	3.4015		1.29719	3.4394	1.29958	2.3803
1.30154	3.4189	1.3007	3.4629		1.2993	3.4124	1.29831	3.4437		1.3073	3.408	1.30604	3.4235		1.30056	3.4198	1.30211	3.4018		1.29846	3.4394	1.30084	2.3794
1.30281	3.4189	1.30183	3.4629		1.30042	3.4124	1.29944	3.4434		1.30843	3.4084	1.3073	3.4239		1.30169	3.4198	1.30337	3.4015		1.29958	3.4394	1.30197	2.3788
1.30393	3.4189	1.30295	3.4617		1.30154	3.4124	1.3007	3.4431		1.30955	3.4087	1.30843	3.4239		1.30295	3.4198	1.30449	3.4012		1.3007	3.4394	1.30309	2.376
1.30506	3.4189	1.30407	3.4623		1.30281	3.4127	1.30183	3.4425		1.31067	3.4084	1.30955	3.4235		1.30407	3.4198	1.30562	3.4006		1.30183	3.4394	1.30421	2.3757
1.30618	3.4189	1.30534	3.4614		1.30393	3.4124	1.30295	3.4418		1.31194	3.408	1.31081	3.4242		1.3052	3.4198	1.30688	3.4003		1.30309	3.4397	1.30548	2.3738
1.3073	3.4189	1.30646	3.462		1.30506	3.4127	1.30407	3.4418		1.31306	3.4087	1.31194	3.4239		1.30632	3.4198	1.30801	3.4		1.30421	3.44	1.3066	2.372
1.30857	3.4189	1.30758	3.4608		1.30618	3.413	1.30534	3.4418		1.31419	3.4087	1.31306	3.4229		1.30758	3.4198	1.30913	3.4		1.30534	3.44	1.30772	2.3713
1.30969	3.4192	1.30871	3.4608		1.3073	3.4127	1.30646	3.4415		1.31545	3.4087	1.31419	3.4226		1.30871	3.4201	1.31025	3.4		1.30646	3.4394	1.30885	2.3707
1.31081	3.4192	1.30997	3.4604		1.30857	3.413	1.30758	3.4418		1.31657	3.4087	1.31545	3.4223		1.30983	3.4201	1.31152	3.3991		1.30758	3.44	1.31011	2.3689
1.31194	3.4198	1.3111	3.4604		1.30969	3.4133	1.30871	3.4418		1.3177	3.4087	1.31657	3.4223		1.31096	3.4204	1.31264	3.3987		1.30885	3.4403	1.31124	2.3692
1.3132	3.4189	1.31222	3.4604		1.31081	3.413	1.30997	3.4418		1.31882	3.4087	1.3177	3.4217		1.31222	3.4201	1.31376	3.3987		1.30997	3.4403	1.31236	2.3655
1.31433	3.4189	1.31334	3.4604		1.31194	3.4133	1.3111	3.4418		1.32008	3.4093	1.31882	3.422		1.31334	3.4204	1.31489	3.3978		1.3111	3.4403	1.31348	2.3642
1.31545	3.4198	1.31461	3.4611		1.3132	3.4133	1.31222	3.4409		1.32121	3.4096	1.32008	3.4214		1.31447	3.4208	1.31615	3.3975		1.31222	3.4403	1.31475	2.3639
1.31657	3.4198	1.31573	3.4601		1.31433	3.413	1.31334	3.4415		1.32233	3.409	1.32121	3.4208		1.31559	3.4208	1.31728	3.3972		1.31348	3.4403	1.31587	2.3617
1.31784	3.4198	1.31685	3.4604		1.31545	3.4133	1.31447	3.4412		1.3236	3.409	1.32233	3.4204		1.31685	3.4208	1.3184	3.3969		1.31461	3.4403	1.31699	2.3605
1.31896	3.4198	1.31798	3.4595		1.31657	3.4133	1.31573	3.4406		1.32472	3.4093	1.3236	3.4198		1.31798	3.4211	1.31952	3.3969		1.31573	3.4406	1.31812	2.3593
1.32008	3.4201	1.31924	3.4589		1.31784	3.4133	1.31685	3.4397		1.32584	3.4096	1.32472	3.4204		1.3191	3.4208	1.32079	3.3969		1.31685	3.4403	1.31938	2.3571
1.32121	3.4201	1.32037	3.4592		1.31896	3.4133	1.31798	3.4394		1.32697	3.4093	1.32584	3.4204		1.32022	3.4214	1.32191	3.3972		1.31812	3.4409	1.32051	2.3562
1.32247	3.4204	1.32149	3.4586		1.32008	3.4142	1.3191	3.4391		1.32823	3.4093	1.32697	3.4195		1.32149	3.4211	1.32303	3.3966		1.31924	3.4406	1.32163	2.3552
1.3236	3.4198	1.32261	3.458		1.32121	3.4142	1.32037	3.4387		1.32935	3.4096	1.32823	3.4192		1.32261	3.4211	1.32416	3.3966		1.32037	3.4406	1.32275	2.3543
1.32472	3.4204	1.32388	3.4577		1.32233	3.4142	1.32149	3.4387		1.33048	3.4099	1.32935	3.4195		1.32374	3.4214	1.32542	3.3969		1.32149	3.4412	1.32402	2.3534
1.32584	3.4204	1.325	3.458		1.3236	3.4142	1.32261	3.4387		1.3316	3.4099	1.33048	3.4189		1.32486	3.4214	1.32654	3.3963		1.32275	3.4406	1.32514	2.3509
1.32711	3.4204	1.32612	3.4573		1.32472	3.4142	1.32374	3.4384		1.33287	3.4105	1.3316	3.4186		1.32612	3.4217	1.32767	3.395		1.32388	3.4409	1.32626	2.3493
1.32823	3.4208	1.32725	3.4573		1.32584	3.4142	1.325	3.4381		1.33399	3.4108	1.33287	3.4186		1.32725	3.4217	1.32879	3.3956		1.325	3.4409	1.32739	2.3472
1.32935	3.4204	1.32837	3.457		1.32697	3.4146	1.32612	3.4378		1.33511	3.4111	1.33399	3.4186		1.32837	3.4217	1.33006	3.3947		1.32612	3.4412	1.32865	2.3456
1.33048	3.4208	1.32963	3.4567		1.32823	3.4142	1.32725	3.4375		1.33638	3.4111	1.33511	3.418		1.32949	3.4217	1.33118	3.3941		1.32739	3.4412	1.32978	2.3453
1.33174	3.4208	1.33076	3.457		1.32935	3.4146	1.32837	3.4369		1.3375	3.4111	1.33638	3.4186		1.33076	3.4217	1.3323	3.3944		1.32851	3.4406	1.3309	2.3428
1.33287	3.4208	1.33188	3.4564		1.33048	3.4146	1.32949	3.436		1.33862	3.4115	1.3375	3.4186		1.33188	3.4217	1.33343	3.3938		1.32963	3.4412	1.33202	2.3416
1.33399	3.4208	1.33301	3.4564		1.3316	3.4142	1.33076	3.4363		1.33975	3.4115	1.33862	3.4189		1.33301	3.4217	1.33469	3.3944		1.33076	3.4412	1.33315	2.3397
1.33511	3.4208	1.33427	3.4558		1.33287	3.4152	1.33188	3.4363		1.34101	3.4115	1.33975	3.4177		1.33413	3.4217	1.33581	3.3935		1.33202	3.4412	1.33441	2.3388
1.33638	3.4208	1.33539	3.4561		1.33399	3.4152	1.33301	3.4363		1.34213	3.4115	1.34101	3.418		1.33539	3.422	1.33694	3.3941		1.33315	3.4412	1.33553	2.3379
1.3375	3.4211	1.33652	3.4555		1.33511	3.4152	1.33413	3.436		1.34326	3.4115	1.34213	3.4183		1.33652	3.4223	1.33806	3.3938		1.33427	3.4412	1.33666	2.3357
1.33862	3.4208	1.33764	3.4552		1.33624	3.4152	1.33539	3.4363		1.34452	3.4118	1.34326	3.4183		1.33764	3.4226	1.33933	3.3932		1.33539	3.4415	1.33778	2.3344
1.33975	3.4211	1.3389	3.4549		1.3375	3.4161	1.33652	3.4356		1.34565	3.4121	1.34452	3.4173		1.33876	3.4223	1.34045	3.3925		1.33666	3.4422	1.33904	2.3335
1.34101	3.4214	1.34003	3.4546		1.33862	3.4161	1.33764	3.436		1.34677	3.4118	1.34565	3.4177		1.34003	3.4229	1.34157	3.3922		1.33778	3.4418	1.34017	2.3323
1.34213	3.4217	1.34115	3.4542		1.33975	3.4161	1.33876	3.4353		1.34789	3.4118	1.34677	3.4173		1.34115	3.4226	1.3427	3.3919		1.3389	3.4422	1.34129	2.3307
1.34326	3.4226	1.34228	3.4542		1.34087	3.4161	1.34003	3.435		1.34916	3.4118	1.34789	3.4167		1.34228	3.422	1.34396	3.3916		1.34003	3.4422	1.34242	2.3298
1.34438	3.4226	1.34354	3.4539		1.34199	3.4161	1.34115	3.4347		1.35028	3.4115	1.34916	3.4164		1.3434	3.4223	1.34508	3.3913		1.34129	3.4422	1.34368	2.3279
1.34565	3.4223	1.34466	3.4539		1.34326	3.4161	1.34228	3.4338		1.3514	3.4118	1.35028	3.4155		1.34466	3.4232	1.34621	3.3916		1.34242	3.4418	1.3448	2.3276
1.34677	3.422	1.34579	3.4533		1.34438	3.4161	1.3434	3.4341		1.35253	3.4121	1.3514	3.4152		1.34579	3.4232	1.34747	3.391		1.34354	3.4418	1.34593	2.3264
1.34789	3.4214	1.34691	3.4527		1.34551	3.4161	1.34466	3.4332		1.35379	3.4124	1.35253	3.4146		1.34691	3.4242	1.3486	3.3913		1.34466	3.4422	1.34705	2.3236
1.34902	3.4223	1.34817	3.4521		1.34663	3.4161	1.34579	3.4328		1.35492	3.4121	1.35379	3.4142		1.34803	3.4235	1.34972	3.3907		1.34593	3.4422	1.34831	2.3224
1.35028	3.422	1.3493	3.4521		1.34789	3.4161	1.34691	3.4328		1.35604	3.4121	1.35492	3.4136		1.3493	3.4235	1.35084	3.3907		1.34705	3.4425	1.34944	2.3214
1.3514	3.4226	1.35042	3.4518		1.34902	3.4161	1.34803	3.4328		1.3573	3.4124	1.35604	3.4136		1.35042	3.4242	1.35211	3.3904		1.34817	3.4422	1.35056	2.3199
1.35253	3.4223	1.35154	3.4515		1.35014	3.4161	1.34916	3.4322		1.35843	3.4124	1.3573	3.4136		1.35154	3.4239	1.35323	3.3904		1.3493	3.4422	1.35169	2.3186
1.35365	3.4226	1.35281	3.4515		1.35126	3.4161	1.35042	3.4322		1.35955	3.4124	1.35843	3.4136		1.35281	3.4245	1.35435	3.3904		1.35056	3.4425	1.35295	2.3162
1.35492	3.4226	1.35393	3.4515		1.35253	3.4167	1.35154	3.4322		1.36067	3.4124	1.35955	3.4136		1.35393	3.4242	1.35548	3.3898		1.35169	3.4428	1.35407	2.3155
1.35604	3.4223	1.35506	3.4515		1.35365	3.4167	1.35267	3.4319		1.36194	3.4124	1.36067	3.4136		1.35506	3.4242	1.35674	3.3901		1.35281	3.4431	1.3552	2.3146
1.35716	3.4223	1.35618	3.4515		1.35478	3.4161	1.35379	3.4319		1.36306	3.4124	1.36194	3.4133		1.35618	3.4239	1.35787	3.3894		1.35393	3.4434	1.35632	2.3134
1.35829	3.4226	1.35744	3.4511		1.3559	3.4167	1.35506	3.4316		1.36419	3.4127	1.36306	3.4136		1.35744	3.4239	1.35899	3.3888		1.3552	3.4431	1.35758	2.3109
1.35955	3.4226	1.35857	3.4511		1.35702	3.4167	1.35618	3.4322		1.36545	3.4133	1.36419	3.4139		1.35857	3.4242	1.36011	3.3891		1.35632	3.4431	1.35871	2.31
1.36067	3.4232	1.35969	3.4511		1.35829	3.4167	1.3573	3.4313		1.36657	3.4133	1.36531	3.4139		1.35969	3.4235	1.36138	3.3885		1.35744	3.4434	1.35983	2.3087
1.3618	3.4235	1.36081	3.4508		1.35941	3.4167	1.35843	3.431		1.3677	3.4133	1.36657	3.4136		1.36081	3.4242	1.3625	3.3879		1.35857	3.4434	1.36096	2.3069
1.36292	3.4229	1.36208	3.4505		1.36053	3.4173	1.35969	3.4307		1.36882	3.4133	1.3677	3.413		1.36208	3.4239	1.36362	3.3876		1.35983	3.4437	1.36222	2.3069
1.36404	3.4226	1.3632	3.4505		1.36166	3.4173	1.36081	3.4304		1.37008	3.4133	1.36882	3.4127		1.3632	3.4248	1.36475	3.3879		1.36096	3.4437	1.36334	2.3056
1.36531	3.4232	1.36433	3.4499		1.36292	3.4173	1.36194	3.4297		1.37121	3.413	1.37008	3.4127		1.36433	3.4254	1.36601	3.3873		1.36208	3.444	1.36447	2.3034
1.36643	3.4235	1.36545	3.4493		1.36404	3.4173	1.36306	3.4297		1.37233	3.413	1.37121	3.4124		1.36545	3.4245	1.36713	3.3873		1.3632	3.444	1.36559	2.3025
1.36756	3.4232	1.36671	3.4484		1.36517	3.418	1.36419	3.4291		1.37346	3.4133	1.37233	3.4127		1.36671	3.4248	1.36826	3.387		1.36447	3.444	1.36685	2.3
1.36868	3.4232	1.36784	3.4474		1.36629	3.418	1.36545	3.4291		1.37472	3.4133	1.37346	3.4124		1.36784	3.4251	1.36938	3.387		1.36559	3.444	1.36798	2.2988
1.36994	3.4239	1.36896	3.4474		1.36756	3.4173	1.36657	3.4285		1.37584	3.4133	1.37472	3.4121		1.36896	3.4251	1.37065	3.3873		1.36671	3.444	1.3691	2.2976
1.37107	3.4239	1.37008	3.4474		1.36868	3.4173	1.3677	3.4285		1.37697	3.4133	1.37584	3.4118		1.37008	3.4251	1.37177	3.3867		1.36784	3.444	1.37022	2.296
1.37219	3.4239	1.37135	3.4477		1.3698	3.4173	1.36882	3.4291		1.37823	3.4133	1.37697	3.4115		1.37135	3.4251	1.37289	3.387		1.36896	3.444	1.37149	2.2945
1.37331	3.4239	1.37247	3.4474		1.37093	3.4177	1.37008	3.4285		1.37935	3.4133	1.37809	3.4108		1.37247	3.4248	1.37402	3.3867		1.37022	3.4443	1.37261	2.2935
1.37458	3.4245	1.3736	3.4465		1.37219	3.4177	1.37121	3.4285		1.38048	3.4133	1.37935	3.4096		1.3736	3.4248	1.37528	3.386		1.37135	3.4446	1.37374	2.2914
1.3757	3.4242	1.37472	3.4468		1.37331	3.4173	1.37233	3.4282		1.3816	3.4133	1.38048	3.4096		1.37472	3.4251	1.3764	3.3857		1.37247	3.4443	1.37486	2.292
1.37683	3.4245	1.37598	3.4462		1.37444	3.4177	1.37346	3.4282		1.38287	3.4133	1.3816	3.409		1.37598	3.4248	1.37753	3.3845		1.3736	3.4443	1.37612	2.2898
1.37795	3.4245	1.37711	3.4462		1.37556	3.418	1.37472	3.4276		1.38399	3.4133	1.38287	3.4087		1.37711	3.4251	1.37865	3.3845		1.37486	3.4446	1.37725	2.287
1.37921	3.4245	1.37823	3.4459		1.37669	3.4177	1.37584	3.4276		1.38511	3.4133	1.38399	3.4093		1.37823	3.4254	1.37992	3.3848		1.37598	3.4443	1.37837	2.2864
1.38034	3.4245	1.37935	3.4462		1.37795	3.418	1.37697	3.4276		1.38638	3.4133	1.38511	3.4084		1.37935	3.4254	1.38104	3.3832		1.37711	3.4446	1.37949	2.2852
1.38146	3.4245	1.38062	3.4459		1.37907	3.418	1.37809	3.4273		1.3875	3.4133	1.38624	3.4084		1.38062	3.4254	1.38216	3.3839		1.37823	3.4449	1.38076	2.2842
1.38258	3.4245	1.38174	3.4459		1.3802	3.418	1.37921	3.4273		1.38862	3.4133	1.3875	3.4084		1.38174	3.4257	1.38329	3.3829		1.37949	3.4449	1.38188	2.2817
1.38385	3.4245	1.38287	3.4462		1.38132	3.418	1.38048	3.427		1.38975	3.4133	1.38862	3.4087		1.38287	3.4254	1.38455	3.3832		1.38062	3.4449	1.38301	2.2808
1.38497	3.4245	1.38399	3.4459		1.38258	3.418	1.3816	3.427		1.39101	3.4133	1.38975	3.4084		1.38399	3.4257	1.38567	3.3839		1.38174	3.4449	1.38413	2.279
1.3861	3.4245	1.38511	3.4456		1.38371	3.418	1.38272	3.427		1.39213	3.4136	1.39087	3.408		1.38525	3.426	1.3868	3.3829		1.38287	3.4449	1.38539	2.2774
1.38722	3.4245	1.38638	3.4449		1.38483	3.418	1.38385	3.427		1.39326	3.4136	1.39213	3.4074		1.38638	3.426	1.38806	3.3826		1.38413	3.4449	1.38652	2.2765
1.38848	3.4245	1.3875	3.4443		1.38596	3.418	1.38511	3.4263		1.39438	3.4136	1.39326	3.408		1.3875	3.426	1.38919	3.3826		1.38525	3.4453	1.38764	2.2759
1.38961	3.4251	1.38862	3.4446		1.38722	3.418	1.38624	3.4266		1.39565	3.4139	1.39438	3.4074		1.38862	3.4263	1.39031	3.3826		1.38638	3.4449	1.38876	2.2737
1.39073	3.4248	1.38975	3.4443		1.38834	3.418	1.38736	3.4251		1.39677	3.4139	1.39565	3.4074		1.38989	3.4263	1.39143	3.382		1.3875	3.4449	1.39003	2.2721
1.39185	3.4248	1.39101	3.444		1.38947	3.4183	1.38848	3.4257		1.39789	3.4142	1.39677	3.4074		1.39101	3.4263	1.3927	3.382		1.38876	3.4449	1.39115	2.2703
1.39312	3.4248	1.39213	3.4437		1.39059	3.4189	1.38975	3.4254		1.39916	3.4146	1.39789	3.4077		1.39213	3.4263	1.39382	3.3814		1.38989	3.4453	1.39228	2.2684
1.39424	3.4254	1.39326	3.4437		1.39171	3.4189	1.39087	3.4248		1.40028	3.4146	1.39902	3.4077		1.39326	3.4263	1.39494	3.3808		1.39101	3.4456	1.3934	2.2684
1.39537	3.4251	1.39438	3.4437		1.39298	3.4189	1.39199	3.4242		1.4014	3.4146	1.40028	3.4074		1.39452	3.4263	1.39607	3.3814		1.39213	3.4456	1.39466	2.2659
1.39649	3.4251	1.39565	3.4428		1.3941	3.4189	1.39312	3.4239		1.40253	3.4152	1.4014	3.4074		1.39565	3.4263	1.39733	3.3811		1.3934	3.4459	1.39579	2.2644
1.39775	3.4254	1.39677	3.4422		1.39522	3.4189	1.39424	3.4239		1.40379	3.4146	1.40253	3.4071		1.39677	3.4263	1.39846	3.3805		1.39452	3.4459	1.39691	2.2631
1.39888	3.4254	1.39789	3.4415		1.39635	3.4189	1.39551	3.4242		1.40492	3.4149	1.40365	3.4068		1.39789	3.4263	1.39958	3.3811		1.39565	3.4459	1.39803	2.2616
1.4	3.4254	1.39902	3.4418		1.39761	3.4189	1.39663	3.4235		1.40604	3.4152	1.40492	3.4062		1.39916	3.4263	1.4007	3.3808		1.39677	3.4459	1.3993	2.2604
1.40112	3.4254	1.40028	3.4412		1.39874	3.4189	1.39775	3.4239		1.4073	3.4152	1.40604	3.4059		1.40028	3.4266	1.40197	3.3801		1.39803	3.4459	1.40042	2.2582
1.40239	3.4254	1.4014	3.4412		1.39986	3.4189	1.39888	3.4232		1.40843	3.4152	1.40716	3.4056		1.4014	3.4263	1.40309	3.3798		1.39916	3.4459	1.40154	2.2566
1.40351	3.4254	1.40253	3.4409		1.40098	3.4189	1.40014	3.4229		1.40955	3.4152	1.40843	3.4056		1.40267	3.4273	1.40421	3.3801		1.40028	3.4459	1.40267	2.2554
1.40463	3.4257	1.40365	3.4412		1.40225	3.4192	1.40126	3.4229		1.41067	3.4152	1.40955	3.4053		1.40379	3.4273	1.40534	3.3789		1.4014	3.4459	1.40393	2.2545
1.40576	3.426	1.40492	3.4406		1.40337	3.4192	1.40239	3.4229		1.41194	3.4155	1.41067	3.4049		1.40492	3.4273	1.4066	3.3783		1.40267	3.4459	1.40506	2.2532
1.40702	3.426	1.40604	3.44		1.40449	3.4195	1.40351	3.4223		1.41306	3.4158	1.4118	3.4043		1.40604	3.4273	1.40772	3.3786		1.40379	3.4459	1.40618	2.252
1.40815	3.426	1.40716	3.44		1.40562	3.4198	1.40478	3.4223		1.41419	3.4161	1.41306	3.404		1.4073	3.4273	1.40885	3.3777		1.40492	3.4459	1.4073	2.2501
1.40927	3.4257	1.40829	3.4397		1.40674	3.4198	1.4059	3.4217		1.41531	3.4161	1.41419	3.4037		1.40843	3.4273	1.40997	3.3774		1.40604	3.4459	1.40857	2.2492
1.41039	3.4257	1.40955	3.4397		1.40801	3.4198	1.40702	3.4217		1.41657	3.4161	1.41531	3.4037		1.40955	3.4273	1.41124	3.3764		1.4073	3.4459	1.40969	2.2473
1.41166	3.426	1.41067	3.4394		1.40913	3.4208	1.40815	3.4208		1.4177	3.4161	1.41657	3.4037		1.41067	3.4273	1.41236	3.377		1.40843	3.4459	1.41081	2.2445
1.41278	3.426	1.4118	3.4394		1.41025	3.4201	1.40927	3.4214		1.41882	3.4161	1.4177	3.4034		1.41194	3.4273	1.41348	3.3764		1.40955	3.4459	1.41194	2.2445
1.4139	3.426	1.41292	3.4394		1.41138	3.4208	1.41053	3.4201		1.42008	3.4164	1.41882	3.4031		1.41306	3.4273	1.41461	3.377		1.41067	3.4459	1.4132	2.2427
1.41503	3.4263	1.41419	3.4391		1.41264	3.4204	1.41166	3.4198		1.42121	3.4167	1.41994	3.4028		1.41419	3.4273	1.41587	3.3764		1.41194	3.4459	1.41433	2.2421
1.41629	3.4263	1.41531	3.4387		1.41376	3.4204	1.41278	3.4195		1.42233	3.417	1.42121	3.4028		1.41531	3.4273	1.41699	3.3767		1.41306	3.4459	1.41545	2.2414
1.41742	3.4263	1.41643	3.4391		1.41489	3.4208	1.4139	3.4192		1.42346	3.4173	1.42233	3.4025		1.41657	3.4273	1.41812	3.3764		1.41419	3.4462	1.41657	2.2396
1.41854	3.4263	1.41756	3.4375		1.41601	3.4214	1.41517	3.4192		1.42472	3.4173	1.42346	3.4022		1.4177	3.4273	1.41924	3.3767		1.41531	3.4459	1.41784	2.2371
1.41966	3.4263	1.41882	3.4384		1.41728	3.4214	1.41629	3.4189		1.42584	3.4173	1.42458	3.4025		1.41882	3.4273	1.42051	3.3761		1.41657	3.4459	1.41896	2.2359
1.42093	3.4263	1.41994	3.4384		1.4184	3.4211	1.41742	3.4189		1.42697	3.4173	1.42584	3.4025		1.41994	3.4273	1.42163	3.3761		1.4177	3.4459	1.42008	2.2346
1.42205	3.4263	1.42107	3.4384		1.41952	3.4214	1.41854	3.4183		1.42809	3.417	1.42697	3.4025		1.42121	3.4273	1.42275	3.3761		1.41882	3.4462	1.42121	2.2337
1.42317	3.4263	1.42219	3.4378		1.42065	3.4217	1.4198	3.4186		1.42935	3.417	1.42809	3.4025		1.42233	3.4279	1.42388	3.3758		1.41994	3.4459	1.42233	2.2321
1.4243	3.4263	1.42346	3.4369		1.42177	3.4217	1.42093	3.418		1.43048	3.417	1.42935	3.4025		1.42346	3.4276	1.42514	3.3755		1.42121	3.4459	1.4236	2.2309
1.42556	3.4263	1.42458	3.4363		1.42303	3.4214	1.42205	3.4186		1.4316	3.4173	1.43048	3.4015		1.42458	3.4273	1.42626	3.3746		1.42233	3.4459	1.42472	2.229
1.42669	3.4266	1.4257	3.4356		1.42416	3.4214	1.42317	3.4183		1.43287	3.4177	1.4316	3.4022		1.42584	3.4282	1.42739	3.3746		1.42346	3.4462	1.42584	2.2269
1.42781	3.4263	1.42683	3.436		1.42528	3.4217	1.42444	3.4177		1.43399	3.418	1.43272	3.4018		1.42697	3.4279	1.42865	3.3746		1.42458	3.4465	1.42697	2.2266
1.42893	3.4263	1.42809	3.4363		1.4264	3.4217	1.42556	3.418		1.43511	3.4173	1.43399	3.4015		1.42809	3.4282	1.42978	3.3743		1.42584	3.4468	1.42823	2.225
1.4302	3.4266	1.42921	3.4356		1.42767	3.4217	1.42669	3.4177		1.43624	3.4173	1.43511	3.4022		1.42921	3.4282	1.4309	3.3739		1.42697	3.4468	1.42935	2.2232
1.43132	3.4273	1.43034	3.4363		1.42879	3.4217	1.42781	3.4177		1.4375	3.4173	1.43624	3.4015		1.43048	3.4282	1.43202	3.3724		1.42809	3.4465	1.43048	2.221
1.43244	3.427	1.43146	3.435		1.42992	3.422	1.42893	3.4177		1.43862	3.417	1.43736	3.4006		1.4316	3.4282	1.43329	3.3721		1.42921	3.4468	1.4316	2.2204
1.43357	3.427	1.43272	3.435		1.43104	3.422	1.4302	3.4177		1.43975	3.4177	1.43862	3.4012		1.43272	3.4282	1.43441	3.3727		1.43034	3.4468	1.43287	2.2182
1.43483	3.427	1.43385	3.4356		1.4323	3.4223	1.43132	3.4167		1.44101	3.4177	1.43975	3.3997		1.43385	3.4282	1.43553	3.3721		1.4316	3.4471	1.43399	2.2157
1.43596	3.4279	1.43497	3.4347		1.43343	3.4223	1.43244	3.4167		1.44213	3.418	1.44087	3.4003		1.43511	3.4282	1.43666	3.3718		1.43272	3.4468	1.43511	2.2154
1.43708	3.4282	1.4361	3.4341		1.43455	3.4226	1.43357	3.4164		1.44326	3.418	1.44213	3.3997		1.43624	3.4282	1.43792	3.3715		1.43385	3.4468	1.43624	2.2139
1.4382	3.4282	1.43736	3.4341		1.43567	3.4226	1.43483	3.4164		1.44438	3.418	1.44326	3.3997		1.43736	3.4282	1.43904	3.3715		1.43497	3.4471	1.4375	2.2114
1.43947	3.4282	1.43848	3.4335		1.4368	3.4223	1.43596	3.4164		1.44565	3.418	1.44438	3.3994		1.43848	3.4288	1.44017	3.3708		1.43624	3.4468	1.43862	2.2101
1.44059	3.4282	1.43961	3.4335		1.43806	3.4229	1.43708	3.4164		1.44677	3.418	1.44551	3.3987		1.43975	3.4288	1.44129	3.3712		1.43736	3.4474	1.43975	2.2095
1.44171	3.4279	1.44073	3.4328		1.43919	3.4229	1.4382	3.4161		1.44789	3.4183	1.44677	3.3987		1.44087	3.4288	1.44256	3.3712		1.43848	3.4477	1.44087	2.2077
1.44284	3.4285	1.44199	3.4325		1.44031	3.4226	1.43947	3.4152		1.44902	3.418	1.44789	3.3984		1.44199	3.4288	1.44368	3.3712		1.43961	3.4477	1.44213	2.2064
1.44396	3.4291	1.44312	3.4328		1.44143	3.4226	1.44059	3.4152		1.45028	3.418	1.44902	3.3984		1.44326	3.4291	1.4448	3.3712		1.44087	3.4477	1.44326	2.2058
1.44522	3.4291	1.44424	3.4325		1.4427	3.4235	1.44171	3.4146		1.4514	3.418	1.45014	3.3987		1.44438	3.4294	1.44593	3.3712		1.44199	3.4477	1.44438	2.203
1.44635	3.4291	1.44537	3.4325		1.44382	3.4235	1.44284	3.4146		1.45253	3.418	1.4514	3.3984		1.44551	3.4297	1.44719	3.3705		1.44312	3.4487	1.44551	2.2015
1.44747	3.4291	1.44663	3.431		1.44494	3.4232	1.44396	3.4139		1.45379	3.418	1.45253	3.3987		1.44663	3.4297	1.44831	3.3699		1.44424	3.4487	1.44677	2.2002
1.4486	3.4291	1.44775	3.431		1.44607	3.4235	1.44522	3.4139		1.45492	3.4183	1.45365	3.3981		1.44789	3.4304	1.44944	3.3696		1.44551	3.449	1.44677	2.1999
1.44986	3.4291	1.44888	3.4307		1.44733	3.4235	1.44635	3.4136		1.45604	3.4183	1.45492	3.3978		1.44902	3.4301	1.45056	3.3687		1.44663	3.4493
1.45098	3.4291	1.45	3.4307		1.44846	3.4235	1.44747	3.4133		1.45716	3.4183	1.45604	3.3978		1.45014	3.4304	1.45183	3.3687		1.44775	3.449
1.45211	3.4291	1.45112	3.4304		1.44958	3.4242	1.4486	3.4133		1.45843	3.418	1.45716	3.3978		1.45126	3.4304	1.45295	3.3681		1.44888	3.4493
1.45323	3.4294	1.45239	3.4304		1.4507	3.4239	1.44986	3.4133		1.45955	3.4183	1.45829	3.3975		1.45253	3.4304	1.45407	3.3674		1.45014	3.4493
1.45449	3.4294	1.45351	3.4301		1.45183	3.4242	1.45098	3.4133		1.46067	3.418	1.45955	3.3978		1.45365	3.4304	1.4552	3.3677		1.45126	3.4496
1.45562	3.4291	1.45463	3.4304		1.45309	3.4242	1.45211	3.4124		1.46194	3.4186	1.46067	3.3978		1.45478	3.4307	1.45646	3.3674		1.45239	3.449
1.45674	3.4297	1.45576	3.4304		1.45421	3.4239	1.45323	3.4124		1.46306	3.4189	1.4618	3.3975		1.4559	3.431	1.45758	3.3674		1.45351	3.4493
1.45787	3.4297	1.45702	3.4304		1.45534	3.4239	1.45449	3.4127		1.46419	3.4189	1.46292	3.3972		1.45716	3.431	1.45871	3.3674		1.45478	3.4496
1.45913	3.4297	1.45815	3.4297		1.45646	3.4242	1.45562	3.4127		1.46531	3.4189	1.46419	3.3975		1.45829	3.431	1.45983	3.3671		1.4559	3.4496
1.46025	3.4301	1.45927	3.4297		1.45772	3.4242	1.45674	3.4124		1.46657	3.4189	1.46531	3.3972		1.45941	3.431	1.4611	3.3665		1.45702	3.4496
1.46138	3.4301	1.46039	3.4294		1.45885	3.4245	1.45787	3.4124		1.4677	3.4189	1.46643	3.3966		1.46053	3.4307	1.46222	3.3665		1.45815	3.4496
1.4625	3.4301	1.46166	3.4297		1.45997	3.4245	1.45913	3.4124		1.46882	3.4195	1.4677	3.3966		1.4618	3.431	1.46334	3.3659		1.45941	3.4502
1.46376	3.4301	1.46278	3.4294		1.4611	3.4245	1.46025	3.4115		1.47008	3.4192	1.46882	3.3963		1.46292	3.431	1.46447	3.3665		1.46053	3.4505
1.46489	3.4301	1.4639	3.4288		1.46236	3.4245	1.46138	3.4118		1.47121	3.4195	1.46994	3.395		1.46404	3.431	1.46573	3.3659		1.46166	3.4499
1.46601	3.4297	1.46503	3.4273		1.46348	3.4245	1.4625	3.4118		1.47233	3.4198	1.47107	3.3944		1.46517	3.431	1.46685	3.3659		1.46278	3.4502
1.46713	3.4301	1.46629	3.4273		1.46461	3.4245	1.46362	3.4108		1.47346	3.4198	1.47233	3.3947		1.46643	3.431	1.46798	3.3656		1.46404	3.4502
1.4684	3.4301	1.46742	3.4266		1.46573	3.4251	1.46489	3.4108		1.47472	3.4198	1.47346	3.3938		1.46756	3.431	1.4691	3.3653		1.46517	3.4499
1.46952	3.4301	1.46854	3.4266		1.46685	3.4251	1.46601	3.4105		1.47584	3.4198	1.47458	3.3938		1.46868	3.431	1.47037	3.3656		1.46629	3.4505
1.47065	3.4301	1.46966	3.4266		1.46812	3.4251	1.46713	3.4102		1.47697	3.4198	1.47584	3.3938		1.4698	3.431	1.47149	3.3653		1.46742	3.4505
1.47177	3.4301	1.47093	3.4263		1.46924	3.4251	1.46826	3.4105		1.47809	3.4198	1.47697	3.3938		1.47107	3.431	1.47261	3.3653		1.46868	3.4505
1.47303	3.4301	1.47205	3.4263		1.47037	3.4254	1.46952	3.4096		1.47935	3.4198	1.47809	3.3935		1.47219	3.431	1.47388	3.3646		1.4698	3.4505
1.47416	3.4301	1.47317	3.426		1.47149	3.4254	1.47065	3.4096		1.48048	3.4201	1.47921	3.3935		1.47331	3.431	1.475	3.3643		1.47093	3.4505
1.47528	3.4301	1.4743	3.4263		1.47275	3.4257	1.47177	3.409		1.4816	3.4204	1.48048	3.3932		1.47444	3.431	1.47612	3.3646		1.47205	3.4505
1.4764	3.4301	1.47556	3.4263		1.47388	3.4254	1.47289	3.409		1.48287	3.4208	1.4816	3.3929		1.4757	3.431	1.47725	3.364		1.47331	3.4505
1.47767	3.4301	1.47669	3.426		1.475	3.4257	1.47416	3.4084		1.48399	3.4204	1.48272	3.3932		1.47683	3.431	1.47851	3.3634		1.47444	3.4505
1.47879	3.4301	1.47781	3.426		1.47612	3.4257	1.47528	3.4077		1.48511	3.4201	1.48385	3.3932		1.47795	3.4313	1.47963	3.3628		1.47556	3.4505
1.47992	3.4304	1.47893	3.4254		1.47739	3.426	1.4764	3.4084		1.48624	3.4201	1.48511	3.3932		1.47907	3.431	1.48076	3.3628		1.47669	3.4505
1.48104	3.431	1.4802	3.4251		1.47851	3.4263	1.47753	3.4074		1.4875	3.4204	1.48624	3.3929		1.48034	3.431	1.48188	3.3628		1.47795	3.4505
1.4823	3.431	1.48132	3.4248		1.47963	3.4263	1.47865	3.4074		1.48862	3.4208	1.48736	3.3932		1.48146	3.4313	1.48315	3.3625		1.47907	3.4505
1.48343	3.4307	1.48244	3.4251		1.48076	3.4263	1.47992	3.4077		1.48975	3.4208	1.48862	3.3925		1.48258	3.4313	1.48427	3.3619		1.4802	3.4505
1.48455	3.431	1.48357	3.4251		1.48188	3.4263	1.48104	3.4077		1.49087	3.4211	1.48975	3.3932		1.48371	3.4313	1.48539	3.3622		1.48132	3.4505
1.48567	3.431	1.48483	3.4245		1.48315	3.4263	1.48216	3.4071		1.49213	3.4217	1.49087	3.3932		1.48497	3.4316	1.48652	3.3615		1.48258	3.4505
1.48694	3.431	1.48596	3.4242		1.48427	3.4266	1.48329	3.4071		1.49326	3.4217	1.49199	3.3922		1.4861	3.4319	1.48778	3.3615		1.48371	3.4505
1.48806	3.431	1.48708	3.4242		1.48539	3.4263	1.48455	3.4071		1.49438	3.4217	1.49326	3.3929		1.48722	3.4319	1.4889	3.3609		1.48483	3.4505
1.48919	3.4313	1.4882	3.4245		1.48652	3.4263	1.48567	3.4071		1.49565	3.422	1.49438	3.3929		1.48834	3.4319	1.49003	3.3612		1.48596	3.4508
1.49031	3.431	1.48947	3.4242		1.48778	3.427	1.4868	3.4071		1.49677	3.4223	1.49551	3.3929		1.48961	3.4319	1.49115	3.3609		1.48722	3.4508
1.49157	3.431	1.49059	3.4242		1.4889	3.427	1.48792	3.4071		1.49789	3.422	1.49663	3.3919		1.49073	3.4319	1.49242	3.3615		1.48834	3.4511
1.4927	3.431	1.49171	3.4242		1.49003	3.4273	1.48919	3.4071		1.49902	3.422	1.49789	3.3919		1.49185	3.4319	1.49354	3.3615		1.48947	3.4511
1.49382	3.4313	1.49284	3.4242		1.49115	3.4273	1.49031	3.4059		1.50028	3.4226	1.49902	3.3925		1.49298	3.4319	1.49466	3.3615		1.49059	3.4511
1.49494	3.431	1.4941	3.4235		1.49242	3.4273	1.49143	3.4059		1.5014	3.4223	1.50014	3.391		1.49424	3.4322	1.49579	3.3606		1.49185	3.4511
1.49621	3.4316	1.49522	3.4226		1.49354	3.427	1.49256	3.4062		1.50253	3.4217	1.5014	3.3913		1.49537	3.4322	1.49705	3.3603		1.49298	3.4508
1.49733	3.4319	1.49635	3.4217		1.49466	3.4273	1.49368	3.4062		1.50379	3.4223	1.50253	3.3898		1.49649	3.4325	1.49817	3.3594		1.4941	3.4508
1.49846	3.4322	1.49747	3.4211		1.49579	3.427	1.49494	3.4049		1.50492	3.4223	1.50365	3.3898		1.49761	3.4322	1.4993	3.3591		1.49522	3.4508
1.49958	3.4313	1.49874	3.4214		1.49691	3.4273	1.49607	3.4046		1.50604	3.4223	1.50478	3.3901		1.49888	3.4322	1.50042	3.3594		1.49635	3.4511
1.50084	3.4322	1.49986	3.4211		1.49817	3.4273	1.49719	3.4043		1.50716	3.4223	1.50604	3.3894		1.5	3.4328	1.50169	3.3594		1.49761	3.4511
1.50197	3.4319	1.50098	3.4214		1.4993	3.4273	1.49831	3.4046		1.50843	3.4223	1.50716	3.3894		1.50112	3.4328	1.50281	3.3581		1.49874	3.4515
1.50309	3.4328	1.50211	3.4208		1.50042	3.427	1.49958	3.404		1.50955	3.4226	1.50829	3.3894		1.50239	3.4332	1.50393	3.3588		1.49986	3.4515
1.50421	3.4325	1.50337	3.4211		1.50154	3.4273	1.5007	3.4037		1.51067	3.4226	1.50955	3.3894		1.50351	3.4332	1.50506	3.3581		1.50098	3.4515
1.50548	3.4328	1.50449	3.4208		1.50281	3.4273	1.50183	3.4037		1.5118	3.4229	1.51067	3.3888		1.50463	3.4332	1.50632	3.3578		1.50225	3.4515
1.5066	3.4328	1.50562	3.4204		1.50393	3.4273	1.50295	3.4043		1.51306	3.4232	1.5118	3.3888		1.50576	3.4332	1.50744	3.3578		1.50337	3.4518
1.50772	3.4328	1.50674	3.4204		1.50506	3.4273	1.50421	3.4037		1.51419	3.4232	1.51292	3.3891		1.50702	3.4338	1.50857	3.3572		1.50449	3.4518
1.50885	3.4328	1.50801	3.4192		1.50618	3.4273	1.50534	3.4034		1.51531	3.4229	1.51419	3.3882		1.50815	3.4335	1.50983	3.3569		1.50562	3.4524
1.51011	3.4332	1.50913	3.4192		1.50744	3.4273	1.50646	3.4037		1.51657	3.4232	1.51531	3.3888		1.50927	3.4335	1.51096	3.3566		1.50688	3.4524
1.51124	3.4332	1.51025	3.4189		1.50857	3.4273	1.50758	3.4034		1.5177	3.4235	1.51643	3.3885		1.51039	3.4341	1.51208	3.3566		1.50801	3.4524
1.51236	3.4335	1.51138	3.4189		1.50969	3.4276	1.50871	3.4034		1.51882	3.4232	1.51756	3.3882		1.51166	3.4341	1.5132	3.3557		1.50913	3.4527
1.51348	3.4332	1.51264	3.4189		1.51081	3.4282	1.50997	3.4034		1.51994	3.4232	1.51882	3.3882		1.51278	3.4338	1.51447	3.356		1.51025	3.453
1.51461	3.4338	1.51376	3.4183		1.51208	3.4282	1.5111	3.4028		1.52121	3.4235	1.51994	3.3885		1.5139	3.4332	1.51559	3.3557		1.51152	3.4527
1.51587	3.4338	1.51489	3.418		1.5132	3.4282	1.51222	3.4031		1.52233	3.4235	1.52107	3.3879		1.51503	3.4335	1.51671	3.355		1.51264	3.4527
1.51699	3.4335	1.51601	3.4173		1.51433	3.4282	1.51334	3.4022		1.52346	3.4235	1.52233	3.3879		1.51629	3.4344	1.51784	3.3557		1.51376	3.4536
1.51812	3.4338	1.51713	3.4167		1.51545	3.4282	1.51461	3.4022		1.52472	3.4232	1.52346	3.3879		1.51742	3.4341	1.5191	3.355		1.51489	3.4533
1.51924	3.4341	1.5184	3.4164		1.51657	3.4282	1.51573	3.4025		1.52584	3.4235	1.52458	3.3876		1.51854	3.4347	1.52022	3.3544		1.51615	3.4539
1.52051	3.4338	1.51952	3.4167		1.51784	3.4282	1.51685	3.4018		1.52697	3.4235	1.5257	3.3876		1.51966	3.4344	1.52135	3.355		1.51728	3.4539
1.52163	3.4344	1.52065	3.4164		1.51896	3.4282	1.51798	3.4018		1.52809	3.4235	1.52697	3.3873		1.52093	3.4347	1.52247	3.3538		1.5184	3.4539
1.52275	3.4341	1.52177	3.4161		1.52008	3.4282	1.51924	3.4006		1.52935	3.4239	1.52809	3.3873		1.52205	3.4347	1.52374	3.3541		1.51952	3.4533
1.52388	3.4341	1.52303	3.4161		1.52121	3.4282	1.52037	3.4006		1.53048	3.4239	1.52921	3.3873		1.52317	3.4347	1.52486	3.3529		1.52079	3.4533
1.52514	3.4341	1.52416	3.4161		1.52247	3.4282	1.52149	3.4006		1.5316	3.4235	1.53048	3.387		1.5243	3.4353	1.52598	3.3529		1.52191	3.4539
1.52626	3.4344	1.52528	3.4161		1.5236	3.4282	1.52261	3.4		1.53272	3.4242	1.5316	3.3873		1.52556	3.4353	1.52711	3.3522		1.52303	3.4542
1.52739	3.4338	1.5264	3.4161		1.52472	3.4282	1.52388	3.4003		1.53399	3.4245	1.53272	3.3873		1.52669	3.4356	1.52837	3.3522		1.52416	3.4542
1.52851	3.4347	1.52767	3.4161		1.52584	3.4282	1.525	3.4		1.53511	3.4245	1.53385	3.3867		1.52781	3.4356	1.52949	3.3529		1.52542	3.4539
1.52978	3.4347	1.52879	3.4158		1.52711	3.4282	1.52612	3.4		1.53624	3.4245	1.53511	3.387		1.52893	3.4356	1.53062	3.3516		1.52654	3.4539
1.5309	3.4353	1.52992	3.4158		1.52823	3.4282	1.52725	3.3991		1.5375	3.4245	1.53624	3.3863		1.5302	3.4356	1.53174	3.3522		1.52767	3.4542
1.53202	3.435	1.53104	3.4155		1.52935	3.4285	1.52837	3.3991		1.53862	3.4245	1.53736	3.386		1.53132	3.435	1.53301	3.3516		1.52879	3.4542
1.53315	3.4347	1.5323	3.4158		1.53048	3.4285	1.52963	3.3997		1.53975	3.4245	1.53848	3.3857		1.53244	3.4356	1.53413	3.3513		1.53006	3.4542
1.53441	3.435	1.53343	3.4152		1.5316	3.4285	1.53076	3.3984		1.54087	3.4245	1.53975	3.3854		1.53357	3.4356	1.53525	3.3513		1.53118	3.4542
1.53553	3.4353	1.53455	3.4146		1.53287	3.4288	1.53188	3.3981		1.54213	3.4245	1.54087	3.3854		1.53483	3.436	1.53638	3.3507		1.5323	3.4542
1.53666	3.4353	1.53567	3.4146		1.53399	3.4285	1.53301	3.3975		1.54326	3.4245	1.54199	3.3848		1.53596	3.436	1.53764	3.3504		1.53343	3.4542
1.53778	3.4353	1.53694	3.4136		1.53511	3.4291	1.53427	3.3978		1.54438	3.4245	1.54326	3.3845		1.53708	3.4356	1.53876	3.3501		1.53469	3.4542
1.53904	3.436	1.53806	3.4136		1.53624	3.4291	1.53539	3.3981		1.54565	3.4248	1.54438	3.3839		1.5382	3.436	1.53989	3.3501		1.53581	3.4542
1.54017	3.435	1.53919	3.4136		1.5375	3.4291	1.53652	3.3972		1.54677	3.4248	1.54551	3.3839		1.53947	3.436	1.54115	3.3498		1.53694	3.4542
1.54129	3.4353	1.54031	3.4136		1.53862	3.4291	1.53764	3.3972		1.54789	3.4245	1.54663	3.3836		1.54059	3.4363	1.54228	3.3498		1.53806	3.4542
1.54242	3.4356	1.54157	3.4136		1.53975	3.4294	1.5389	3.3975		1.54902	3.4248	1.54789	3.3832		1.54171	3.4363	1.5434	3.3501		1.53933	3.4542
1.54368	3.4356	1.5427	3.4136		1.54087	3.4294	1.54003	3.3972		1.55028	3.4251	1.54902	3.3832		1.54284	3.4366	1.54452	3.3498		1.54045	3.4549
1.5448	3.4353	1.54382	3.4127		1.54213	3.4301	1.54115	3.3972		1.5514	3.4254	1.55014	3.3836		1.5441	3.4366	1.54579	3.3491		1.54157	3.4552
1.54593	3.4356	1.54494	3.413		1.54326	3.4297	1.54228	3.3969		1.55253	3.4254	1.55126	3.3839		1.54522	3.4366	1.54691	3.3501		1.5427	3.4552
1.54705	3.436	1.54621	3.4124		1.54438	3.4294	1.5434	3.3975		1.55365	3.4254	1.55253	3.3839		1.54635	3.4369	1.54803	3.3488		1.54396	3.4552
1.54831	3.4356	1.54733	3.4115		1.54551	3.4297	1.54466	3.3972		1.55492	3.4257	1.55365	3.3832		1.54747	3.4363	1.54916	3.3485		1.54508	3.4549
1.54944	3.4356	1.54846	3.4118		1.54663	3.4304	1.54579	3.3972		1.55604	3.4257	1.55478	3.3832		1.54874	3.4366	1.55042	3.3485		1.54621	3.4552
1.55056	3.436	1.54958	3.4115		1.54789	3.4307	1.54691	3.3963		1.55716	3.426	1.55604	3.3839		1.54986	3.4372	1.55154	3.3479		1.54733	3.4555
1.55169	3.4356	1.55084	3.4111		1.54902	3.4307	1.54803	3.3963		1.55843	3.4257	1.55716	3.3839		1.55098	3.4372	1.55267	3.3473		1.5486	3.4552
1.55295	3.4363	1.55197	3.4102		1.55014	3.431	1.5493	3.396		1.55955	3.4257	1.55829	3.3836		1.55211	3.4369	1.55379	3.3467		1.54972	3.4549
1.55407	3.4356	1.55309	3.4105		1.55126	3.431	1.55042	3.3947		1.56067	3.426	1.55941	3.3832		1.55337	3.4372	1.55506	3.3467		1.55084	3.4549
1.5552	3.4356	1.55421	3.4105		1.55253	3.431	1.55154	3.3947		1.5618	3.4263	1.56067	3.3832		1.55449	3.4375	1.55618	3.346		1.55197	3.4552
1.55632	3.436	1.55548	3.4108		1.55365	3.4319	1.55267	3.3947		1.56306	3.4263	1.5618	3.3829		1.55562	3.4372	1.5573	3.346		1.55323	3.4552
1.55758	3.436	1.5566	3.4105		1.55478	3.4313	1.55393	3.3947		1.56419	3.4266	1.56292	3.3826		1.55688	3.4366	1.55843	3.346		1.55435	3.4552
1.55871	3.4363	1.55772	3.4099		1.5559	3.431	1.55506	3.3944		1.56531	3.427	1.56419	3.382		1.55801	3.4372	1.55969	3.346		1.55548	3.4552
1.55983	3.4366	1.55885	3.4099		1.55716	3.431	1.55618	3.3947		1.56657	3.4266	1.56531	3.382		1.55913	3.4372	1.56081	3.3457		1.5566	3.4552
1.56096	3.4363	1.56011	3.4099		1.55829	3.431	1.5573	3.3944		1.5677	3.4266	1.56643	3.3817		1.56025	3.4372	1.56194	3.3454		1.55787	3.4552
1.56222	3.4369	1.56124	3.4102		1.55941	3.4313	1.55843	3.3944		1.56882	3.427	1.56756	3.3817		1.56152	3.4375	1.56306	3.3451		1.55899	3.4552
1.56334	3.4372	1.56236	3.4099		1.56053	3.431	1.55969	3.3938		1.56994	3.4273	1.56882	3.3811		1.56264	3.4372	1.56433	3.3448		1.56011	3.4558
1.56447	3.4372	1.56348	3.4093		1.56166	3.4313	1.56081	3.3941		1.57121	3.4273	1.56994	3.3801		1.56376	3.4369	1.56545	3.3454		1.56124	3.4555
1.56559	3.4378	1.56475	3.4093		1.56292	3.4313	1.56194	3.3938		1.57233	3.427	1.57107	3.3801		1.56489	3.4372	1.56657	3.3442		1.56236	3.4552
1.56685	3.4384	1.56587	3.4093		1.56404	3.4316	1.56306	3.3935		1.57346	3.427	1.57219	3.3805		1.56615	3.4375	1.5677	3.3442		1.56362	3.4561
1.56798	3.4375	1.56699	3.4087		1.56517	3.431	1.56433	3.3935		1.57458	3.427	1.57346	3.3795		1.56728	3.4375	1.56896	3.3436		1.56475	3.4561
1.5691	3.4372	1.56812	3.4087		1.56629	3.4316	1.56545	3.3935		1.57584	3.427	1.57458	3.3798		1.5684	3.4375	1.57008	3.3442		1.56587	3.4561
1.57022	3.4375	1.56938	3.408		1.56756	3.4319	1.56657	3.3932		1.57697	3.427	1.5757	3.3792		1.56952	3.4375	1.57121	3.3439		1.56699	3.4561
1.57149	3.4381	1.57051	3.4074		1.56868	3.4319	1.5677	3.3932		1.57809	3.4273	1.57697	3.3789		1.57079	3.4375	1.57233	3.3433		1.56826	3.4567
1.57261	3.4375	1.57163	3.4077		1.5698	3.4316	1.56896	3.3929		1.57935	3.427	1.57809	3.3786		1.57191	3.4375	1.5736	3.3423		1.56938	3.4564
1.57374	3.4381	1.57275	3.4074		1.57093	3.4316	1.57008	3.3925		1.58048	3.427	1.57921	3.3792		1.57303	3.4381	1.57472	3.342		1.57051	3.4564
1.57486	3.4381	1.57402	3.4074		1.57219	3.4319	1.57121	3.3925		1.5816	3.4273	1.58034	3.3792		1.57416	3.4378	1.57584	3.3426		1.57163	3.4564
1.57598	3.4378	1.57514	3.4071		1.57331	3.4319	1.57233	3.3922		1.58272	3.4273	1.5816	3.3786		1.57542	3.4384	1.57697	3.3423		1.57289	3.4564
1.57725	3.4381	1.57626	3.4065		1.57444	3.4319	1.57346	3.3922		1.58399	3.4273	1.58272	3.3786		1.57654	3.4387	1.57823	3.3417		1.57402	3.4564
1.57837	3.4381	1.57739	3.4062		1.57556	3.4319	1.57472	3.3913		1.58511	3.4276	1.58385	3.3786		1.57767	3.4384	1.57935	3.3414		1.57514	3.4567
1.57949	3.4384	1.57851	3.4062		1.57669	3.4319	1.57584	3.3913		1.58624	3.4273	1.58511	3.3777		1.57879	3.4384	1.58048	3.3414		1.57626	3.457
1.58062	3.4384	1.57978	3.4062		1.57795	3.4319	1.57697	3.391		1.5875	3.4273	1.58624	3.3786		1.58006	3.4387	1.58174	3.3414		1.57753	3.457
1.58188	3.4384	1.5809	3.4053		1.57907	3.4322	1.57809	3.3913		1.58862	3.4273	1.58736	3.3783		1.58118	3.4387	1.58287	3.3414		1.57865	3.457
1.58301	3.4387	1.58202	3.4046		1.5802	3.4322	1.57935	3.391		1.58975	3.4276	1.58848	3.3777		1.5823	3.4387	1.58399	3.3405		1.57978	3.457
1.58413	3.4384	1.58315	3.4053		1.58132	3.4322	1.58048	3.3907		1.59087	3.4276	1.58975	3.3783		1.58343	3.4394	1.58511	3.3408		1.5809	3.457
1.58525	3.4384	1.58441	3.4049		1.58258	3.4325	1.5816	3.3907		1.59213	3.4276	1.59087	3.3777		1.58469	3.4394	1.58638	3.3402		1.58216	3.457
1.58652	3.4387	1.58553	3.4046		1.58371	3.4319	1.58272	3.3907		1.59326	3.4279	1.59199	3.378		1.58581	3.4391	1.5875	3.3405		1.58329	3.457
1.58764	3.4387	1.58666	3.4046		1.58483	3.4328	1.58399	3.3907		1.59438	3.4282	1.59312	3.3777		1.58694	3.4387	1.58862	3.3398		1.58441	3.457
1.58876	3.4394	1.58778	3.4046		1.58596	3.4328	1.58511	3.3904		1.59551	3.4279	1.59438	3.378		1.58806	3.4397	1.58975	3.3398		1.58553	3.457
1.58989	3.4391	1.58904	3.4046		1.58722	3.4328	1.58624	3.3904		1.59677	3.4279	1.59551	3.3777		1.58933	3.4397	1.59101	3.3398		1.5868	3.457
1.59115	3.4394	1.59017	3.404		1.58834	3.4325	1.58736	3.3901		1.59789	3.4282	1.59663	3.3774		1.59045	3.4394	1.59213	3.3392		1.58792	3.457
1.59228	3.4394	1.59129	3.4043		1.58947	3.4328	1.58848	3.3901		1.59902	3.4282	1.59789	3.3774		1.59157	3.4394	1.59326	3.3386		1.58904	3.4573
1.5934	3.4391	1.59242	3.4043		1.59059	3.4328	1.58975	3.3894		1.60028	3.4285	1.59902	3.377		1.5927	3.44	1.59438	3.3383		1.59017	3.4573
1.59452	3.4391	1.59368	3.404		1.59171	3.4328	1.59087	3.3894		1.6014	3.4285	1.60014	3.3767		1.59396	3.4397	1.59565	3.338		1.59143	3.458
1.59579	3.4394	1.5948	3.4043		1.59298	3.4335	1.59199	3.3894		1.60253	3.4285	1.60126	3.3764		1.59508	3.44	1.59677	3.338		1.59256	3.4577
1.59691	3.4394	1.59593	3.4037		1.5941	3.4335	1.59312	3.3888		1.60365	3.4285	1.60253	3.377		1.59621	3.44	1.59789	3.3386		1.59368	3.458
1.59803	3.4394	1.59705	3.4037		1.59522	3.4335	1.59438	3.3882		1.60492	3.4285	1.60365	3.3767		1.59733	3.44	1.59902	3.338		1.5948	3.458
1.59916	3.4394	1.59831	3.4034		1.59635	3.4338	1.59551	3.3879		1.60604	3.4288	1.60478	3.3761		1.5986	3.4403	1.60028	3.338		1.59607	3.458
1.60042	3.4394	1.59944	3.4031		1.59761	3.4338	1.59663	3.3882		1.60716	3.4288	1.60604	3.3764		1.59972	3.4403	1.6014	3.3371		1.59719	3.4583
1.60154	3.4394	1.60056	3.4028		1.59874	3.4338	1.59775	3.3879		1.60843	3.4282	1.60716	3.3755		1.60084	3.44	1.60253	3.3367		1.59831	3.458
1.60267	3.4394	1.60169	3.4015		1.59986	3.4338	1.59902	3.3879		1.60955	3.4288	1.60829	3.3755		1.60197	3.4406	1.60365	3.3367		1.59944	3.4583
1.60379	3.4394	1.60295	3.4015		1.60098	3.4344	1.60014	3.3882		1.61067	3.4291	1.60941	3.3746		1.60323	3.4406	1.60492	3.3364		1.6007	3.4589
1.60506	3.4394	1.60407	3.4018		1.60225	3.4341	1.60126	3.3876		1.6118	3.4291	1.61067	3.3746		1.60435	3.4403	1.60604	3.3367		1.60183	3.4589
1.60618	3.4394	1.6052	3.4015		1.60337	3.4341	1.60239	3.3879		1.61306	3.4291	1.6118	3.3743		1.60548	3.4406	1.60716	3.3361		1.60295	3.4586
1.6073	3.4397	1.60632	3.4012		1.60449	3.4344	1.60351	3.3882		1.61419	3.4291	1.61292	3.3733		1.60674	3.4406	1.60829	3.3361		1.60407	3.4589
1.60843	3.4397	1.60758	3.4012		1.60562	3.435	1.60478	3.3882		1.61531	3.4291	1.61404	3.3733		1.60787	3.4403	1.60955	3.3358		1.60534	3.4589
1.60969	3.4397	1.60871	3.4012		1.60674	3.4347	1.6059	3.3882		1.61643	3.4291	1.61531	3.3733		1.60899	3.4403	1.61067	3.3358		1.60646	3.4589
1.61081	3.4397	1.60983	3.4015		1.60801	3.435	1.60702	3.3879		1.6177	3.4294	1.61643	3.3736		1.61011	3.4403	1.6118	3.3358		1.60758	3.4589
1.61194	3.44	1.61096	3.4009		1.60913	3.435	1.60815	3.3873		1.61882	3.4301	1.61756	3.3733		1.61138	3.4403	1.61292	3.3349		1.60871	3.4592
1.61306	3.4406	1.61222	3.4012		1.61025	3.435	1.60941	3.3867		1.61994	3.4301	1.61882	3.373		1.6125	3.4403	1.61419	3.3355		1.60997	3.4592
1.61433	3.4403	1.61334	3.4006		1.61138	3.4356	1.61053	3.387		1.62121	3.4304	1.61994	3.3733		1.61362	3.4403	1.61531	3.3346		1.6111	3.4595
1.61545	3.4403	1.61447	3.4012		1.61264	3.4356	1.61166	3.387		1.62233	3.4301	1.62107	3.3733		1.61475	3.4406	1.61643	3.3352		1.61222	3.4592
1.61657	3.4412	1.61559	3.4009		1.61376	3.4356	1.61278	3.386		1.62346	3.4304	1.62219	3.3733		1.61601	3.4403	1.61756	3.3346		1.61334	3.4595
1.6177	3.4406	1.61685	3.4009		1.61489	3.4356	1.61404	3.386		1.62458	3.4304	1.62346	3.3727		1.61713	3.4403	1.61882	3.334		1.61461	3.4598
1.61896	3.4412	1.61798	3.4009		1.61601	3.4356	1.61517	3.386		1.62584	3.4307	1.62458	3.3733		1.61826	3.4406	1.61994	3.3336		1.61573	3.4598
1.62008	3.4409	1.6191	3.4		1.61728	3.4356	1.61629	3.3854		1.62697	3.431	1.6257	3.3727		1.61938	3.4406	1.62107	3.333		1.61685	3.4598
1.62121	3.4406	1.62022	3.3997		1.6184	3.4356	1.61742	3.3851		1.62809	3.4307	1.62697	3.3733		1.62065	3.4403	1.62233	3.333		1.61798	3.4598
1.62233	3.4412	1.62149	3.3994		1.61952	3.4356	1.61854	3.3851		1.62935	3.4304	1.62809	3.3733		1.62177	3.4403	1.62346	3.333		1.61924	3.4598
1.6236	3.4412	1.62261	3.3991		1.62065	3.4356	1.6198	3.3848		1.63048	3.431	1.62921	3.373		1.62289	3.4406	1.62458	3.3324		1.62037	3.4598
1.62472	3.4412	1.62374	3.3987		1.62191	3.436	1.62093	3.3845		1.6316	3.431	1.63034	3.3733		1.62402	3.4412	1.6257	3.3327		1.62149	3.4601
1.62584	3.4409	1.62486	3.3984		1.62303	3.436	1.62205	3.3842		1.63272	3.431	1.6316	3.3733		1.62528	3.4412	1.62697	3.3324		1.62261	3.4601
1.62697	3.4412	1.62612	3.3987		1.62416	3.4356	1.62317	3.3845		1.63399	3.431	1.63272	3.3727		1.6264	3.4409	1.62809	3.3327		1.62388	3.4604
1.62823	3.4412	1.62725	3.3972		1.62528	3.4363	1.62444	3.3842		1.63511	3.431	1.63385	3.373		1.62753	3.4412	1.62921	3.3321		1.625	3.4604
1.62935	3.4409	1.62837	3.3969		1.6264	3.4356	1.62556	3.3845		1.63624	3.4316	1.63497	3.3721		1.62865	3.4412	1.63034	3.3318		1.62612	3.4604
1.63048	3.4415	1.62949	3.3969		1.62767	3.4356	1.62669	3.3845		1.63736	3.4316	1.63624	3.3721		1.62992	3.4415	1.6316	3.3318		1.62725	3.4601
1.6316	3.4412	1.63076	3.3969		1.62879	3.4356	1.62781	3.3845		1.63862	3.4316	1.63736	3.3715		1.63104	3.4412	1.63272	3.3318		1.62837	3.4601
1.63287	3.4412	1.63188	3.3963		1.62992	3.436	1.62907	3.3845		1.63975	3.4319	1.63848	3.3718		1.63216	3.4412	1.63385	3.3315		1.62963	3.4598
1.63399	3.4415	1.63301	3.3969		1.63104	3.436	1.6302	3.3842		1.64087	3.4319	1.63975	3.3705		1.63329	3.4412	1.63497	3.3312		1.63076	3.4598
1.63511	3.4415	1.63413	3.3966		1.6323	3.4366	1.63132	3.3842		1.64213	3.4319	1.64087	3.3715		1.63455	3.4412	1.63624	3.3312		1.63188	3.4598
1.63624	3.4415	1.63539	3.3956		1.63343	3.436	1.63244	3.3839		1.64326	3.4319	1.64199	3.3705		1.63567	3.4412	1.63736	3.3312		1.63301	3.4598
1.63736	3.4418	1.63652	3.395		1.63455	3.436	1.63371	3.3839		1.64438	3.4322	1.64312	3.3702		1.6368	3.4415	1.63848	3.3309		1.63427	3.4601
1.63862	3.4422	1.63764	3.395		1.63567	3.4369	1.63483	3.3836		1.64551	3.4322	1.64438	3.3702		1.63792	3.4415	1.63961	3.3309		1.63539	3.4601
1.63975	3.4415	1.63876	3.3953		1.63694	3.4372	1.63596	3.3836		1.64677	3.4319	1.64551	3.3699		1.63919	3.4418	1.64087	3.3305		1.63652	3.4598
1.64087	3.4422	1.64003	3.3953		1.63806	3.4366	1.63708	3.3836		1.64789	3.4322	1.64663	3.369		1.64031	3.4422	1.64199	3.3305		1.63764	3.4601
1.64199	3.4422	1.64115	3.3953		1.63919	3.4366	1.6382	3.3832		1.64902	3.4322	1.64789	3.369		1.64143	3.4422	1.64312	3.3302		1.6389	3.4601
1.64326	3.4422	1.64228	3.3956		1.64031	3.4369	1.63947	3.3826		1.65014	3.4322	1.64902	3.3687		1.64256	3.4422	1.64424	3.3302		1.64003	3.4598
1.64438	3.4422	1.6434	3.395		1.64143	3.4372	1.64059	3.3826		1.6514	3.4322	1.65014	3.3699		1.64382	3.4425	1.64551	3.3299		1.64115	3.4608
1.64551	3.4422	1.64466	3.3947		1.6427	3.4375	1.64171	3.3826		1.65253	3.4322	1.65126	3.3687		1.64494	3.4428	1.64663	3.3284		1.64228	3.4604
1.64663	3.4425	1.64579	3.395		1.64382	3.4372	1.64284	3.3826		1.65365	3.4325	1.65253	3.3684		1.64607	3.4425	1.64775	3.3281		1.64354	3.4608
1.64789	3.4425	1.64691	3.395		1.64494	3.4375	1.6441	3.382		1.65492	3.4328	1.65365	3.369		1.64719	3.4428	1.64888	3.3281		1.64466	3.4604
1.64902	3.4431	1.64803	3.395		1.64607	3.4375	1.64522	3.3823		1.65604	3.4325	1.65478	3.3681		1.64846	3.4431	1.65014	3.3278		1.64579	3.4601
1.65014	3.4431	1.64916	3.3941		1.64733	3.4381	1.64635	3.3817		1.65716	3.4328	1.6559	3.3681		1.64958	3.4431	1.65126	3.3271		1.64691	3.4604
1.65126	3.4431	1.65042	3.3941		1.64846	3.4375	1.64747	3.3817		1.65829	3.4328	1.65716	3.3681		1.6507	3.4431	1.65239	3.3265		1.64817	3.4604
1.65253	3.4431	1.65154	3.3938		1.64958	3.4378	1.64874	3.3814		1.65955	3.4328	1.65829	3.3681		1.65183	3.4431	1.65351	3.3265		1.6493	3.4611
1.65365	3.4437	1.65267	3.3932		1.6507	3.4381	1.64986	3.3811		1.66067	3.4328	1.65941	3.3677		1.65309	3.4431	1.65478	3.3265		1.65042	3.4611
1.65478	3.4434	1.65379	3.3929		1.65197	3.4381	1.65098	3.3808		1.6618	3.4328	1.66067	3.3681		1.65421	3.4431	1.6559	3.3265		1.65154	3.4614
1.6559	3.4437	1.65506	3.3932		1.65309	3.4381	1.65211	3.3805		1.66306	3.4328	1.6618	3.3677		1.65534	3.4431	1.65702	3.3262		1.65281	3.4617
1.65716	3.4437	1.65618	3.3922		1.65421	3.4384	1.65323	3.3808		1.66419	3.4328	1.66292	3.3674		1.6566	3.4431	1.65815	3.3259		1.65393	3.4608
1.65829	3.444	1.6573	3.3922		1.65534	3.4384	1.65449	3.3808		1.66531	3.4328	1.66404	3.3671		1.65772	3.4434	1.65941	3.3256		1.65506	3.4608
1.65941	3.444	1.65843	3.3922		1.65646	3.4381	1.65562	3.3801		1.66643	3.4328	1.66531	3.3674		1.65885	3.4434	1.66053	3.3259		1.65618	3.4608
1.66053	3.444	1.65969	3.3922		1.65772	3.4384	1.65674	3.3801		1.6677	3.4332	1.66643	3.3671		1.65997	3.4434	1.66166	3.3256		1.65744	3.4611
1.6618	3.444	1.66081	3.3919		1.65885	3.4384	1.65787	3.3792		1.66882	3.4332	1.66756	3.3671		1.66124	3.444	1.66278	3.3253		1.65857	3.4611
1.66292	3.444	1.66194	3.3916		1.65997	3.4384	1.65913	3.3792		1.66994	3.4328	1.66882	3.3671		1.66236	3.4437	1.66404	3.3253		1.65969	3.4608
1.66404	3.444	1.66306	3.3916		1.6611	3.4384	1.66025	3.3786		1.67107	3.4328	1.66994	3.3668		1.66348	3.4443	1.66517	3.325		1.66081	3.4614
1.66517	3.444	1.66433	3.3916		1.66236	3.4384	1.66138	3.3789		1.67233	3.4328	1.67107	3.3671		1.66461	3.4446	1.66629	3.3256		1.66208	3.4614
1.66643	3.4443	1.66545	3.3907		1.66348	3.4384	1.6625	3.3789		1.67346	3.4328	1.67219	3.3671		1.66587	3.4443	1.66756	3.325		1.6632	3.4614
1.66756	3.4446	1.66657	3.3907		1.66461	3.4384	1.66376	3.3783		1.67458	3.4328	1.67346	3.3665		1.66699	3.4446	1.66868	3.3243		1.66433	3.462
1.66868	3.4443	1.6677	3.3904		1.66573	3.4384	1.66489	3.3786		1.67584	3.4332	1.67458	3.3671		1.66812	3.4449	1.6698	3.3243		1.66545	3.462
1.6698	3.4449	1.66896	3.3907		1.66699	3.4384	1.66601	3.3786		1.67697	3.4328	1.6757	3.3659		1.66924	3.4449	1.67093	3.3237		1.66671	3.4617
1.67107	3.4449	1.67008	3.3901		1.66812	3.4384	1.66713	3.378		1.67809	3.4332	1.67683	3.3662		1.67051	3.4449	1.67219	3.3237		1.66784	3.462
1.67219	3.4449	1.67121	3.3898		1.66924	3.4384	1.66826	3.378		1.67921	3.4335	1.67809	3.3646		1.67163	3.4449	1.67331	3.3231		1.66896	3.462
1.67331	3.4449	1.67233	3.3898		1.67037	3.4384	1.66952	3.3783		1.68048	3.4332	1.67921	3.3646		1.67275	3.4449	1.67444	3.3222		1.67008	3.4623
1.67444	3.4449	1.6736	3.3898		1.67149	3.4387	1.67065	3.378		1.6816	3.4332	1.68034	3.364		1.67388	3.4453	1.67556	3.3222		1.67135	3.462
1.6757	3.4449	1.67472	3.3898		1.67275	3.4387	1.67177	3.378		1.68272	3.4338	1.6816	3.364		1.67514	3.4449	1.67683	3.3219		1.67247	3.4626
1.67683	3.4449	1.67584	3.3894		1.67388	3.4397	1.67289	3.3777		1.68385	3.4338	1.68272	3.3643		1.67626	3.4453	1.67795	3.3212		1.6736	3.4626
1.67795	3.4453	1.67697	3.3898		1.675	3.4394	1.67416	3.3774		1.68511	3.4344	1.68385	3.364		1.67739	3.4449	1.67907	3.3216		1.67472	3.4626
1.67907	3.4449	1.67823	3.3891		1.67612	3.4397	1.67528	3.377		1.68624	3.4347	1.68497	3.364		1.67851	3.4449	1.6802	3.3212		1.67598	3.4626
1.68034	3.4456	1.67935	3.3888		1.67739	3.4397	1.6764	3.3767		1.68736	3.4347	1.68624	3.3637		1.67978	3.4453	1.68146	3.3212		1.67711	3.4626
1.68146	3.4453	1.68048	3.3888		1.67851	3.44	1.67753	3.3774		1.68862	3.4347	1.68736	3.3637		1.6809	3.4453	1.68258	3.3212		1.67823	3.4626
1.68258	3.4449	1.6816	3.3888		1.67963	3.4403	1.67879	3.377		1.68975	3.435	1.68848	3.364		1.68202	3.4456	1.68371	3.3212		1.67935	3.4629
1.68371	3.4456	1.68287	3.3888		1.68076	3.4403	1.67992	3.377		1.69087	3.4347	1.68975	3.3634		1.68315	3.4456	1.68483	3.3216		1.68062	3.4629
1.68483	3.4456	1.68399	3.3885		1.68202	3.4403	1.68104	3.3767		1.69199	3.4347	1.69087	3.3634		1.68441	3.4456	1.6861	3.3212		1.68174	3.4632
1.6861	3.4459	1.68511	3.3885		1.68315	3.4403	1.68216	3.3761		1.69326	3.4347	1.69199	3.3637		1.68553	3.4456	1.68722	3.3212		1.68287	3.4632
1.68722	3.4459	1.68624	3.3879		1.68427	3.4403	1.68329	3.3764		1.69438	3.4347	1.69312	3.3637		1.68666	3.4456	1.68834	3.3203		1.68399	3.4632
1.68834	3.4459	1.6875	3.3882		1.68539	3.4406	1.68455	3.3761		1.69551	3.435	1.69438	3.3637		1.68778	3.4459	1.68947	3.32		1.68525	3.4632
1.68947	3.4456	1.68862	3.387		1.68652	3.4409	1.68567	3.3761		1.69677	3.435	1.69551	3.3637		1.68904	3.4459	1.69073	3.3206		1.68638	3.4632
1.69073	3.4459	1.68975	3.3876		1.68778	3.4412	1.6868	3.3758		1.69789	3.435	1.69663	3.3637		1.69017	3.4459	1.69185	3.3194		1.6875	3.4632
1.69185	3.4459	1.69087	3.3876		1.6889	3.4412	1.68792	3.3758		1.69902	3.4347	1.69775	3.3634		1.69129	3.4459	1.69298	3.3188		1.68862	3.4632
1.69298	3.4459	1.69213	3.3867		1.69003	3.4409	1.68919	3.3752		1.70014	3.435	1.69902	3.3631		1.69242	3.4462	1.6941	3.3185		1.68989	3.4635
1.6941	3.4459	1.69326	3.3867		1.69115	3.4409	1.69031	3.3749		1.7014	3.4356	1.70014	3.3631		1.69368	3.4465	1.69537	3.3178		1.69101	3.4635
1.69537	3.4459	1.69438	3.3863		1.69242	3.4409	1.69143	3.3749		1.70253	3.4356	1.70126	3.3631		1.6948	3.4459	1.69649	3.3175		1.69213	3.4639
1.69649	3.4459	1.69551	3.3863		1.69354	3.4406	1.69256	3.3743		1.70365	3.436	1.70253	3.3628		1.69593	3.4462	1.69761	3.3175		1.69326	3.4639
1.69761	3.4459	1.69677	3.3857		1.69466	3.4412	1.69382	3.3746		1.70478	3.4356	1.70365	3.3631		1.69705	3.4465	1.69874	3.3175		1.69438	3.4635
1.69874	3.4459	1.69789	3.3857		1.69579	3.4409	1.69494	3.3746		1.70604	3.436	1.70478	3.3628		1.69831	3.4465	1.7	3.3175		1.69565	3.4639
1.7	3.4459	1.69902	3.386		1.69705	3.4412	1.69607	3.3743		1.70716	3.4363	1.7059	3.3628		1.69944	3.4465	1.70112	3.3169		1.69677	3.4645
1.70112	3.4459	1.70014	3.386		1.69817	3.4412	1.69719	3.3743		1.70829	3.4363	1.70716	3.3631		1.70056	3.4465	1.70225	3.3172		1.69789	3.4639
1.70225	3.4459	1.7014	3.3854		1.6993	3.4412	1.69831	3.3736		1.70955	3.4366	1.70829	3.3631		1.70169	3.4462	1.70337	3.3169		1.69902	3.4642
1.70337	3.4459	1.70253	3.3857		1.70042	3.4412	1.69958	3.3733		1.71067	3.4363	1.70941	3.3628		1.70295	3.4465	1.70463	3.3166		1.70028	3.4645
1.70463	3.4462	1.70365	3.3854		1.70169	3.4412	1.7007	3.3733		1.7118	3.4366	1.71067	3.3628		1.70407	3.4468	1.70576	3.3163		1.7014	3.4642
1.70576	3.4459	1.70478	3.3851		1.70281	3.4412	1.70183	3.373		1.71292	3.4366	1.7118	3.3631		1.7052	3.4468	1.70688	3.316		1.70253	3.4642
1.70688	3.4459	1.70604	3.3851		1.70393	3.4412	1.70295	3.373		1.71419	3.4366	1.71292	3.3631		1.70646	3.4468	1.70801	3.316		1.70365	3.4645
1.70801	3.4459	1.70716	3.3851		1.70506	3.4412	1.70421	3.373		1.71531	3.4366	1.71404	3.3631		1.70758	3.4468	1.70927	3.316		1.70492	3.4651
1.70927	3.4459	1.70829	3.3851		1.70618	3.4415	1.70534	3.3733		1.71643	3.4363	1.71531	3.3628		1.70871	3.4468	1.71039	3.3157		1.70604	3.4648
1.71039	3.4462	1.70941	3.3854		1.70744	3.4412	1.70646	3.373		1.71756	3.4363	1.71643	3.3622		1.70983	3.4468	1.71152	3.3157		1.70716	3.4645
1.71152	3.4462	1.71053	3.3851		1.70857	3.4412	1.70758	3.3724		1.71882	3.4366	1.71756	3.3622		1.7111	3.4468	1.71278	3.315		1.70829	3.4648
1.71264	3.4462	1.7118	3.3854		1.70969	3.4412	1.70885	3.373		1.71994	3.4369	1.71868	3.3625		1.71222	3.4468	1.7139	3.3147		1.70955	3.4648
1.7139	3.4468	1.71292	3.3842		1.71081	3.4415	1.70997	3.3724		1.72107	3.4372	1.71994	3.3622		1.71334	3.4468	1.71503	3.3132		1.71067	3.4651
1.71503	3.4465	1.71404	3.3839		1.71208	3.4412	1.7111	3.373		1.72233	3.4369	1.72107	3.3622		1.71447	3.4471	1.71615	3.3138		1.7118	3.4651
1.71615	3.4468	1.71517	3.3836		1.7132	3.4415	1.71222	3.3721		1.72346	3.4369	1.72219	3.3612		1.71573	3.4468	1.71742	3.3135		1.71292	3.4654
1.71728	3.4468	1.71643	3.3836		1.71433	3.4418	1.71348	3.3718		1.72458	3.4369	1.72346	3.3609		1.71685	3.4468	1.71854	3.3132		1.71419	3.4654
1.71854	3.4468	1.71756	3.3832		1.71545	3.4412	1.71461	3.3718		1.7257	3.4372	1.72458	3.3606		1.71798	3.4468	1.71966	3.3126		1.71531	3.4651
1.71966	3.4468	1.71868	3.3829		1.71671	3.4418	1.71573	3.3718		1.72697	3.4375	1.7257	3.3597		1.7191	3.4468	1.72079	3.3129		1.71643	3.4648
1.72079	3.4468	1.7198	3.3826		1.71784	3.4412	1.71685	3.3712		1.72809	3.4375	1.72683	3.3594		1.72037	3.4468	1.72205	3.3119		1.71756	3.4645
1.72191	3.4468	1.72107	3.3823		1.71896	3.4412	1.71798	3.3708		1.72921	3.4375	1.72809	3.3597		1.72149	3.4471	1.72317	3.3119		1.71882	3.4648
1.72317	3.4477	1.72219	3.3823		1.72008	3.4422	1.71924	3.3712		1.73048	3.4372	1.72921	3.3584		1.72261	3.4471	1.7243	3.3116		1.71994	3.4654
1.7243	3.4471	1.72331	3.382		1.72121	3.4422	1.72037	3.3699		1.7316	3.4375	1.73034	3.3584		1.72374	3.4471	1.72542	3.3113		1.72107	3.4654
1.72542	3.4474	1.72444	3.382		1.72247	3.4422	1.72149	3.3702		1.73272	3.4375	1.7316	3.3584		1.725	3.4474	1.72669	3.3116		1.72219	3.4654
1.72654	3.4474	1.7257	3.382		1.7236	3.4425	1.72261	3.3702		1.73385	3.4378	1.73272	3.3581		1.72612	3.4471	1.72781	3.3119		1.72346	3.4654
1.72781	3.4474	1.72683	3.3823		1.72472	3.4428	1.72388	3.3699		1.73511	3.4378	1.73385	3.3581		1.72725	3.4474	1.72893	3.311		1.72458	3.4654
1.72893	3.4477	1.72795	3.3817		1.72584	3.4431	1.725	3.3702		1.73624	3.4375	1.73497	3.3581		1.72837	3.4474	1.73006	3.3107		1.7257	3.4654
1.73006	3.448	1.72907	3.3817		1.72711	3.4431	1.72612	3.3702		1.73736	3.4375	1.73624	3.3584		1.72963	3.4471	1.73132	3.3101		1.72683	3.4654
1.73118	3.4477	1.73034	3.3817		1.72823	3.4434	1.72725	3.3693		1.73848	3.4381	1.73736	3.3581		1.73076	3.4474	1.73244	3.3107		1.72809	3.4657
1.73244	3.4484	1.73146	3.3817		1.72935	3.4431	1.72851	3.3693		1.73975	3.4381	1.73848	3.3578		1.73188	3.4477	1.73357	3.3098		1.72921	3.466
1.73357	3.448	1.73258	3.3817		1.73048	3.4434	1.72963	3.3687		1.74087	3.4381	1.73975	3.3578		1.73301	3.4477	1.73469	3.3098		1.73034	3.466
1.73469	3.4487	1.73371	3.3814		1.73174	3.444	1.73076	3.3696		1.74199	3.4381	1.74087	3.3578		1.73427	3.448	1.73596	3.3088		1.73146	3.466
1.73581	3.4487	1.73497	3.3814		1.73287	3.4437	1.73188	3.3687		1.74326	3.4384	1.74199	3.3575		1.73539	3.4477	1.73708	3.3085		1.73272	3.4663
1.73708	3.449	1.7361	3.3805		1.73399	3.444	1.73301	3.3684		1.74438	3.4381	1.74312	3.3575		1.73652	3.4477	1.7382	3.3095		1.73385	3.4666
1.7382	3.4493	1.73722	3.3801		1.73511	3.444	1.73427	3.3684		1.74551	3.4384	1.74438	3.3575		1.73764	3.448	1.73933	3.3092		1.73497	3.4666
1.73933	3.4487	1.73834	3.3801		1.73624	3.444	1.73539	3.3681		1.74663	3.4384	1.74551	3.3578		1.7389	3.448	1.74059	3.3085		1.7361	3.4663
1.74045	3.4493	1.73961	3.3795		1.7375	3.444	1.73652	3.3681		1.74789	3.4384	1.74663	3.3578		1.74003	3.448	1.74171	3.3082		1.73736	3.4663
1.74171	3.4493	1.74073	3.3795		1.73862	3.444	1.73764	3.3681		1.74902	3.4387	1.74775	3.3578		1.74115	3.4484	1.74284	3.3082		1.73848	3.467
1.74284	3.4496	1.74185	3.3801		1.73975	3.444	1.7389	3.3677		1.75014	3.4387	1.74902	3.3578		1.74228	3.4487	1.74396	3.3073		1.73961	3.467
1.74396	3.4496	1.74298	3.3795		1.74087	3.444	1.74003	3.3677		1.75126	3.4384	1.75014	3.3572		1.74354	3.4487	1.74522	3.3073		1.74073	3.4673
1.74508	3.4496	1.74424	3.3801		1.74213	3.444	1.74115	3.3677		1.75253	3.4391	1.75126	3.3575		1.74466	3.4484	1.74635	3.307		1.74199	3.4673
1.74621	3.4496	1.74537	3.3795		1.74326	3.444	1.74228	3.3681		1.75365	3.4391	1.75253	3.3578		1.74579	3.4487	1.74747	3.3067		1.74312	3.4673
1.74747	3.4502	1.74649	3.3789		1.74438	3.444	1.74354	3.3681		1.75478	3.4384	1.75365	3.3572		1.74691	3.4493	1.7486	3.3067		1.74424	3.4673
1.7486	3.4502	1.74761	3.3795		1.74551	3.4446	1.74466	3.3677		1.75604	3.4384	1.75478	3.3569		1.74817	3.449	1.74986	3.3064		1.74537	3.4673
1.74972	3.4502	1.74888	3.3792		1.74677	3.444	1.74579	3.3681		1.75716	3.4384	1.7559	3.3566		1.7493	3.449	1.75098	3.3061		1.74663	3.467
1.75084	3.4505	1.75	3.3789		1.74789	3.4443	1.74691	3.3674		1.75829	3.4387	1.75716	3.3572		1.75042	3.4496	1.75211	3.3061		1.74775	3.467
1.75211	3.4505	1.75112	3.3786		1.74902	3.4446	1.74803	3.3665		1.75941	3.4387	1.75829	3.3572		1.75154	3.4493	1.75337	3.3061		1.74888	3.467
1.75323	3.4505	1.75225	3.3792		1.75014	3.4449	1.7493	3.3668		1.76067	3.4387	1.75941	3.3572		1.75281	3.4496	1.75449	3.3061		1.75	3.467
1.75435	3.4505	1.75351	3.3786		1.75126	3.4446	1.75042	3.3659		1.7618	3.4391	1.76067	3.3572		1.75393	3.4496	1.75562	3.3057		1.75126	3.4673
1.75548	3.4505	1.75463	3.3777		1.75253	3.4449	1.75154	3.3662		1.76292	3.4391	1.7618	3.3569		1.75506	3.4496	1.75674	3.3054		1.75239	3.4676
1.75674	3.4505	1.75576	3.3777		1.75365	3.4449	1.75267	3.3659		1.76419	3.4384	1.76292	3.3572		1.75632	3.4502	1.75801	3.3054		1.75351	3.4676
1.75787	3.4508	1.75688	3.3777		1.75478	3.4449	1.75393	3.3659		1.76531	3.4391	1.76404	3.3566		1.75744	3.4502	1.75913	3.3045		1.75463	3.4673
1.75899	3.4508	1.75815	3.3761		1.7559	3.4449	1.75506	3.3662		1.76643	3.4394	1.76531	3.3563		1.75857	3.4505	1.76025	3.3036		1.7559	3.4676
1.76011	3.4508	1.75927	3.3758		1.75716	3.4449	1.75618	3.3665		1.76756	3.4394	1.76643	3.3566		1.75969	3.4505	1.76138	3.3036		1.75702	3.4679
1.76138	3.4508	1.76039	3.3767		1.75829	3.4456	1.7573	3.3662		1.76882	3.4394	1.76756	3.356		1.76096	3.4505	1.76264	3.3033		1.75815	3.4676
1.7625	3.4511	1.76152	3.3758		1.75941	3.4453	1.75857	3.3662		1.76994	3.4394	1.76868	3.3557		1.76208	3.4508	1.76376	3.3023		1.75927	3.4676
1.76362	3.4505	1.76278	3.3755		1.76053	3.4453	1.75969	3.3662		1.77107	3.4394	1.76994	3.3553		1.7632	3.4508	1.76489	3.3023		1.76053	3.4682
1.76475	3.4511	1.7639	3.3758		1.7618	3.4456	1.76081	3.3662		1.77219	3.4394	1.77107	3.3541		1.76433	3.4515	1.76601	3.3017		1.76166	3.4679
1.76601	3.4511	1.76503	3.3752		1.76292	3.4453	1.76194	3.3659		1.77346	3.4394	1.77219	3.3541		1.76559	3.4508	1.76728	3.302		1.76278	3.4679
1.76713	3.4508	1.76615	3.3752		1.76404	3.4456	1.76306	3.3659		1.77458	3.4397	1.77346	3.3541		1.76671	3.4508	1.7684	3.3014		1.7639	3.4685
1.76826	3.4511	1.76742	3.3758		1.76517	3.4459	1.76433	3.3659		1.7757	3.44	1.77458	3.355		1.76784	3.4511	1.76952	3.3011		1.76503	3.4685
1.76938	3.4511	1.76854	3.3752		1.76629	3.4459	1.76545	3.3656		1.77697	3.44	1.7757	3.3541		1.76896	3.4511	1.77065	3.3011		1.76629	3.4679
1.77065	3.4515	1.76966	3.3752		1.76756	3.4459	1.76657	3.3656		1.77809	3.4403	1.77683	3.3538		1.77022	3.4515	1.77191	3.3011		1.76742	3.4685
1.77177	3.4515	1.77079	3.3755		1.76868	3.4459	1.7677	3.3656		1.77921	3.4403	1.77809	3.3544		1.77135	3.4515	1.77331	3.3008		1.76854	3.4688
1.77289	3.4515	1.77191	3.3752		1.7698	3.4459	1.76896	3.3643		1.78034	3.4403	1.77921	3.3538		1.77247	3.4515	1.77444	3.3011		1.76966	3.4685
1.77402	3.4515	1.77317	3.3755		1.77093	3.4459	1.77008	3.3643		1.7816	3.4403	1.78034	3.3538		1.7736	3.4515	1.77556	3.3005		1.77093	3.4691
1.77528	3.4515	1.7743	3.3749		1.77219	3.4462	1.77121	3.3646		1.78272	3.4406	1.78146	3.3541		1.77486	3.4518	1.77669	3.3002		1.77205	3.4688
1.7764	3.4515	1.77542	3.3755		1.77331	3.4465	1.77233	3.364		1.78385	3.4412	1.78272	3.3535		1.77598	3.4518	1.77795	3.3005		1.77317	3.4688
1.77753	3.4515	1.77654	3.3752		1.77444	3.4462	1.7736	3.364		1.78511	3.4412	1.78385	3.3535		1.77711	3.4518	1.77907	3.2999		1.7743	3.4691
1.77865	3.4511	1.77781	3.3752		1.77556	3.4465	1.77472	3.3634		1.78624	3.4409	1.78497	3.3538		1.77823	3.4518	1.7802	3.3002		1.77556	3.4691
1.77992	3.4515	1.77893	3.3749		1.77683	3.4468	1.77584	3.3634		1.78736	3.4409	1.78624	3.3535		1.77949	3.4518	1.78132	3.2999		1.77669	3.4691
1.78104	3.4511	1.78006	3.3746		1.77795	3.4468	1.77697	3.3634		1.78848	3.4412	1.78736	3.3532		1.78062	3.4515	1.78258	3.2989		1.77781	3.4691
1.78216	3.4515	1.78118	3.3746		1.77907	3.4462	1.77809	3.3634		1.78975	3.4412	1.78848	3.3535		1.78174	3.4518	1.78371	3.2989		1.77893	3.4697
1.78329	3.4515	1.78244	3.3746		1.7802	3.4465	1.77935	3.3634		1.79087	3.4412	1.78961	3.3535		1.78287	3.4515	1.78483	3.298		1.7802	3.4694
1.78455	3.4515	1.78357	3.3746		1.78132	3.4468	1.78048	3.3634		1.79199	3.4412	1.79087	3.3532		1.78413	3.4515	1.78596	3.2974		1.78132	3.4694
1.78567	3.4515	1.78469	3.3746		1.78258	3.4468	1.7816	3.3628		1.79312	3.4412	1.79199	3.3532		1.78525	3.4515	1.78722	3.2968		1.78244	3.4694
1.7868	3.4515	1.78581	3.3736		1.78371	3.4468	1.78272	3.3622		1.79438	3.4412	1.79312	3.3522		1.78638	3.4518	1.78834	3.2964		1.78357	3.4691
1.78792	3.4515	1.78708	3.3733		1.78483	3.4468	1.78399	3.3628		1.79551	3.4412	1.79438	3.3532		1.7875	3.4524	1.78947	3.2964		1.78483	3.4694
1.78919	3.4518	1.7882	3.373		1.78596	3.4468	1.78511	3.3628		1.79663	3.4415	1.79551	3.3529		1.78876	3.4524	1.79059	3.2961		1.78596	3.4694
1.79031	3.4521	1.78933	3.3733		1.78722	3.4468	1.78624	3.3628		1.79789	3.4415	1.79663	3.3522		1.78989	3.4524	1.79185	3.2964		1.78708	3.4701
1.79143	3.4524	1.79045	3.373		1.78834	3.4468	1.78736	3.3628		1.79902	3.4418	1.79775	3.3519		1.79101	3.4524	1.79298	3.2964		1.7882	3.4697
1.79256	3.4521	1.79171	3.3727		1.78947	3.4468	1.78862	3.3628		1.80014	3.4422	1.79902	3.3526		1.79213	3.4524	1.7941	3.2958		1.78947	3.4701
1.79382	3.4524	1.79284	3.3715		1.79059	3.4477	1.78975	3.3628		1.80126	3.4422	1.80014	3.3516		1.7934	3.4524	1.79522	3.2955		1.79059	3.4697
1.79494	3.4524	1.79396	3.3724		1.79185	3.4471	1.79087	3.3628		1.80253	3.4422	1.80126	3.3519		1.79452	3.4524	1.79649	3.2958		1.79171	3.4697
1.79607	3.4527	1.79508	3.3715		1.79298	3.4477	1.79199	3.3619		1.80365	3.4425	1.80239	3.3513		1.79565	3.4524	1.79761	3.2952		1.79284	3.4694
1.79719	3.4527	1.79635	3.3721		1.7941	3.4477	1.79312	3.3619		1.80478	3.4422	1.80365	3.3516		1.79677	3.4524	1.79874	3.2949		1.7941	3.4701
1.79831	3.4527	1.79747	3.3708		1.79522	3.4477	1.79438	3.3622		1.8059	3.4422	1.80478	3.3513		1.79803	3.4524	1.79986	3.2946		1.79522	3.4701
1.79958	3.453	1.7986	3.3708		1.79649	3.4477	1.79551	3.3622		1.80716	3.4422	1.8059	3.3513		1.79916	3.4524	1.80112	3.2937		1.79635	3.4701
1.8007	3.4527	1.79972	3.3705		1.79761	3.4477	1.79663	3.3615		1.80829	3.4428	1.80716	3.3513		1.80028	3.4524	1.80225	3.2933		1.79747	3.4701
1.80183	3.4536	1.80098	3.3702		1.79874	3.4477	1.79775	3.3615		1.80941	3.4428	1.80829	3.3507		1.8014	3.4524	1.80337	3.2933		1.79874	3.4701
1.80295	3.4533	1.80211	3.3705		1.79986	3.4477	1.79902	3.3612		1.81067	3.4425	1.80941	3.3516		1.80267	3.4524	1.80449	3.2927		1.79986	3.4701
1.80421	3.4533	1.80323	3.3699		1.80098	3.4477	1.80014	3.3612		1.8118	3.4431	1.81053	3.3504		1.80379	3.4524	1.80576	3.2927		1.80098	3.4707
1.80534	3.4533	1.80435	3.3699		1.80225	3.4477	1.80126	3.3606		1.81292	3.4431	1.8118	3.3516		1.80492	3.4524	1.80688	3.2915		1.80211	3.4701
1.80646	3.4533	1.80562	3.3699		1.80337	3.4477	1.80239	3.3606		1.81404	3.4434	1.81292	3.3495		1.80618	3.4524	1.80801	3.2921		1.80337	3.4701
1.80758	3.4539	1.80674	3.3699		1.80449	3.4477	1.80365	3.3609		1.81531	3.4434	1.81404	3.3507		1.8073	3.4524	1.80913	3.2912		1.80449	3.4707
1.80885	3.4539	1.80787	3.3699		1.80562	3.4477	1.80478	3.3603		1.81643	3.4434	1.81531	3.3501		1.80843	3.4524	1.81039	3.2918		1.80562	3.4707
1.80997	3.4542	1.80899	3.3699		1.80688	3.4477	1.8059	3.3603		1.81756	3.4434	1.81643	3.3507		1.80955	3.4524	1.81152	3.2912		1.80674	3.471
1.8111	3.4542	1.81025	3.3699		1.80801	3.448	1.80702	3.3603		1.81882	3.4431	1.81756	3.3495		1.81081	3.4524	1.81264	3.2909		1.80801	3.471
1.81222	3.4542	1.81138	3.3696		1.80913	3.4477	1.80815	3.3603		1.81994	3.4431	1.81868	3.3485		1.81194	3.453	1.81376	3.2906		1.80913	3.4707
1.81348	3.4542	1.8125	3.3696		1.81025	3.4477	1.80941	3.36		1.82107	3.4431	1.81994	3.3491		1.81306	3.4533	1.81503	3.2906		1.81025	3.4707
1.81461	3.4542	1.81362	3.3693		1.81152	3.4477	1.81053	3.3594		1.82219	3.4431	1.82107	3.3491		1.81419	3.4533	1.81615	3.2912		1.81138	3.471
1.81573	3.4542	1.81489	3.3693		1.81264	3.448	1.81166	3.3597		1.82346	3.4431	1.82219	3.3488		1.81545	3.4533	1.81728	3.2909		1.81264	3.471
1.81685	3.4542	1.81601	3.3693		1.81376	3.4484	1.81278	3.3591		1.82458	3.4431	1.82346	3.3491		1.81657	3.4536	1.81854	3.2909		1.81376	3.471
1.81812	3.4542	1.81713	3.3693		1.81489	3.4484	1.81404	3.3591		1.8257	3.4431	1.82458	3.3479		1.8177	3.4539	1.81966	3.2906		1.81489	3.471
1.81924	3.4542	1.81826	3.3687		1.81601	3.4484	1.81517	3.3594		1.82683	3.4431	1.8257	3.3482		1.81882	3.4542	1.82079	3.2902		1.81601	3.471
1.82037	3.4546	1.81952	3.3687		1.81728	3.4484	1.81629	3.3591		1.82809	3.4431	1.82683	3.3482		1.82008	3.4542	1.82191	3.2902		1.81728	3.471
1.82149	3.4546	1.82065	3.3681		1.8184	3.4484	1.81742	3.3591		1.82921	3.4431	1.82809	3.3482		1.82121	3.4539	1.82317	3.2899		1.8184	3.471
1.82275	3.4552	1.82177	3.3677		1.81952	3.4487	1.81868	3.3588		1.83034	3.4431	1.82921	3.3479		1.82233	3.4542	1.8243	3.289		1.81952	3.471
1.82388	3.4549	1.82289	3.3677		1.82065	3.4484	1.8198	3.3584		1.8316	3.4431	1.83034	3.3479		1.82346	3.4549	1.82542	3.2896		1.82065	3.471
1.825	3.4549	1.82416	3.3674		1.82191	3.4487	1.82093	3.3581		1.83272	3.4434	1.83146	3.3479		1.82472	3.4542	1.82654	3.2887		1.82191	3.471
1.82612	3.4552	1.82528	3.3671		1.82303	3.4487	1.82205	3.3581		1.83385	3.4434	1.83272	3.3482		1.82584	3.4546	1.82781	3.2887		1.82303	3.471
1.82739	3.4552	1.8264	3.3665		1.82416	3.4493	1.82317	3.3581		1.83497	3.4431	1.83385	3.3479		1.82697	3.4549	1.82893	3.2887		1.82416	3.4713
1.82851	3.4552	1.82753	3.3665		1.82528	3.4496	1.82444	3.3578		1.83624	3.4431	1.83497	3.3476		1.82809	3.4549	1.83006	3.2878		1.82528	3.4716
1.82963	3.4558	1.82879	3.3668		1.82654	3.4493	1.82556	3.3581		1.83736	3.4431	1.83624	3.3476		1.82935	3.4552	1.83118	3.2878		1.82654	3.4719
1.83076	3.4552	1.82992	3.3662		1.82767	3.4499	1.82669	3.3578		1.83848	3.4431	1.83736	3.3473		1.83048	3.4552	1.83244	3.2868		1.82767	3.4719
1.83202	3.4555	1.83104	3.3665		1.82879	3.4499	1.82781	3.3572		1.83961	3.4434	1.83848	3.347		1.8316	3.4552	1.83357	3.2875		1.82879	3.4719
1.83315	3.4552	1.83216	3.3662		1.82992	3.4505	1.82907	3.3572		1.84087	3.4431	1.83961	3.347		1.83272	3.4552	1.83469	3.2865		1.82992	3.4719
1.83427	3.4555	1.83343	3.3662		1.83104	3.4505	1.8302	3.3572		1.84199	3.4434	1.84087	3.3476		1.83399	3.4552	1.83581	3.2865		1.83118	3.4719
1.83539	3.4555	1.83455	3.3662		1.8323	3.4499	1.83132	3.3563		1.84312	3.444	1.84199	3.3473		1.83511	3.4552	1.83708	3.2862		1.8323	3.4719
1.83666	3.4558	1.83567	3.3659		1.83343	3.4505	1.83244	3.3566		1.84438	3.4437	1.84312	3.347		1.83624	3.4552	1.8382	3.2862		1.83343	3.4719
1.83778	3.4558	1.8368	3.3653		1.83455	3.4505	1.83371	3.3563		1.84551	3.4443	1.84438	3.347		1.83736	3.4552	1.83933	3.2853		1.83455	3.4728
1.8389	3.4555	1.83806	3.3653		1.83567	3.4508	1.83483	3.3563		1.84663	3.444	1.84551	3.347		1.83862	3.4552	1.84045	3.2853		1.83567	3.4725
1.84003	3.4561	1.83919	3.365		1.83694	3.4508	1.83596	3.3563		1.84775	3.4443	1.84663	3.3473		1.83975	3.4552	1.84171	3.2853		1.83694	3.4725
1.84129	3.4561	1.84031	3.3646		1.83806	3.4515	1.83708	3.3557		1.84902	3.4446	1.84775	3.347		1.84087	3.4555	1.84284	3.2856		1.83806	3.4728
1.84242	3.4561	1.84143	3.3653		1.83919	3.4505	1.8382	3.3553		1.85014	3.4446	1.84902	3.3467		1.84199	3.4552	1.84396	3.285		1.83919	3.4728
1.84354	3.4561	1.84256	3.365		1.84031	3.4508	1.83947	3.3553		1.85126	3.4449	1.85014	3.3467		1.84326	3.4555	1.84508	3.2853		1.84031	3.4728
1.84466	3.4561	1.84382	3.365		1.84157	3.4515	1.84059	3.356		1.85253	3.4449	1.85126	3.3467		1.84438	3.4561	1.84635	3.2847		1.84157	3.4728
1.84593	3.4561	1.84494	3.3656		1.8427	3.4515	1.84171	3.3557		1.85365	3.4449	1.85239	3.3473		1.84551	3.4558	1.84747	3.2847		1.8427	3.4728
1.84705	3.4561	1.84607	3.3646		1.84382	3.4511	1.84284	3.3557		1.85478	3.4449	1.85365	3.3464		1.84663	3.4558	1.8486	3.284		1.84382	3.4728
1.84817	3.4561	1.84719	3.3646		1.84494	3.4511	1.8441	3.3557		1.8559	3.4449	1.85478	3.3457		1.84789	3.4561	1.84972	3.2837		1.84494	3.4728
1.8493	3.4561	1.84846	3.364		1.84607	3.4515	1.84522	3.3544		1.85716	3.4453	1.8559	3.3467		1.84902	3.4561	1.85098	3.2828		1.84621	3.4735
1.85042	3.4564	1.84958	3.3637		1.84733	3.4518	1.84635	3.3544		1.85829	3.4456	1.85716	3.3457		1.85014	3.4561	1.85211	3.2831		1.84733	3.4738
1.85169	3.4567	1.8507	3.3646		1.84846	3.4518	1.84747	3.3541		1.85941	3.4456	1.85829	3.3454		1.85126	3.4561	1.85323	3.2831		1.84846	3.4738
1.85281	3.457	1.85183	3.3646		1.84958	3.4524	1.84874	3.3547		1.86053	3.4456	1.85941	3.3454		1.85253	3.4561	1.85435	3.2828		1.84958	3.4738
1.85393	3.457	1.85309	3.3643		1.8507	3.4521	1.84986	3.3541		1.8618	3.4459	1.86053	3.3457		1.85365	3.4561	1.85562	3.2825		1.85084	3.4738
1.85506	3.4564	1.85421	3.3643		1.85197	3.4524	1.85098	3.3541		1.86292	3.4459	1.8618	3.346		1.85478	3.4561	1.85674	3.2819		1.85197	3.4741
1.85632	3.4567	1.85534	3.364		1.85309	3.4518	1.85211	3.3538		1.86404	3.4459	1.86292	3.346		1.8559	3.4561	1.85787	3.2816		1.85309	3.4738
1.85744	3.457	1.85646	3.3643		1.85421	3.4521	1.85337	3.3535		1.86531	3.4459	1.86404	3.3457		1.85716	3.4564	1.85913	3.2813		1.85421	3.4738
1.85857	3.457	1.85772	3.3637		1.85534	3.4524	1.85449	3.3538		1.86643	3.4459	1.86531	3.3454		1.85829	3.4564	1.86025	3.2809		1.85548	3.4741
1.85969	3.457	1.85885	3.3637		1.8566	3.4524	1.85562	3.3535		1.86756	3.4462	1.86643	3.3457		1.85941	3.4564	1.86138	3.2809		1.8566	3.4744
1.86096	3.457	1.85997	3.364		1.85772	3.4524	1.85674	3.3532		1.86868	3.4462	1.86756	3.346		1.86067	3.4561	1.86278	3.2806		1.85772	3.4741
1.86208	3.457	1.8611	3.3634		1.85885	3.4524	1.85787	3.3535		1.86994	3.4462	1.86868	3.3451		1.8618	3.4567	1.8639	3.2806		1.85885	3.4744
1.8632	3.457	1.86236	3.3628		1.85997	3.4524	1.85913	3.3535		1.87107	3.4459	1.86994	3.3451		1.86292	3.457	1.86503	3.2806		1.86011	3.4744
1.86433	3.457	1.86348	3.3634		1.86124	3.4524	1.86025	3.3535		1.87219	3.4462	1.87107	3.3445		1.86404	3.457	1.86629	3.2803		1.86124	3.4744
1.86559	3.457	1.86461	3.3625		1.86236	3.4524	1.86138	3.3535		1.87331	3.4465	1.87219	3.3442		1.86531	3.457	1.86742	3.2788		1.86236	3.4747
1.86671	3.457	1.86573	3.3625		1.86348	3.4524	1.8625	3.3532		1.87458	3.4465	1.87331	3.3448		1.86643	3.4567	1.86854	3.2788		1.86348	3.4747
1.86784	3.457	1.86699	3.3612		1.86461	3.4524	1.86376	3.3532		1.8757	3.4468	1.87458	3.3442		1.86756	3.457	1.86966	3.2785		1.86475	3.4747
1.86896	3.457	1.86812	3.3612		1.86573	3.4527	1.86489	3.3532		1.87683	3.4468	1.8757	3.3439		1.86868	3.457	1.87093	3.2778		1.86587	3.4747
1.87022	3.457	1.86924	3.3609		1.86699	3.4533	1.86601	3.3526		1.87809	3.4468	1.87683	3.3436		1.86994	3.4573	1.87205	3.2775		1.86699	3.4747
1.87135	3.4573	1.87037	3.3612		1.86812	3.4524	1.86713	3.3526		1.87921	3.4468	1.87809	3.3436		1.87107	3.457	1.87317	3.2782		1.86812	3.4747
1.87247	3.457	1.87163	3.3612		1.86924	3.4527	1.8684	3.3522		1.88034	3.4471	1.87921	3.3433		1.87219	3.457	1.8743	3.2775		1.86938	3.4747
1.8736	3.4573	1.87275	3.3609		1.87037	3.4533	1.86952	3.3516		1.88146	3.4471	1.88034	3.3436		1.87331	3.4573	1.87556	3.2772		1.87051	3.4747
1.87486	3.4577	1.87388	3.3612		1.87163	3.4533	1.87065	3.3519		1.88272	3.4468	1.88146	3.3433		1.87458	3.4577	1.87669	3.2769		1.87163	3.4747
1.87598	3.4577	1.875	3.3609		1.87275	3.4533	1.87177	3.3522		1.88385	3.4468	1.88272	3.3436		1.8757	3.4577	1.87781	3.2769		1.87275	3.4747
1.87711	3.4577	1.87626	3.3606		1.87388	3.4533	1.87289	3.3516		1.88497	3.4471	1.88385	3.3433		1.87683	3.4577	1.87907	3.2769		1.87402	3.4747
1.87823	3.458	1.87739	3.3615		1.875	3.4533	1.87416	3.351		1.88624	3.4474	1.88497	3.3436		1.87795	3.458	1.8802	3.2766		1.87514	3.4744
1.87949	3.458	1.87851	3.3606		1.87626	3.4533	1.87528	3.3516		1.88736	3.4474	1.88624	3.3423		1.87921	3.458	1.88132	3.276		1.87626	3.4747
1.88062	3.458	1.87963	3.3603		1.87739	3.4533	1.8764	3.3513		1.88848	3.4477	1.88736	3.3423		1.88034	3.458	1.88244	3.276		1.87739	3.4753
1.88174	3.458	1.8809	3.3603		1.87851	3.4536	1.87753	3.3513		1.88961	3.448	1.88848	3.342		1.88146	3.458	1.88371	3.2747		1.87865	3.4753
1.88287	3.458	1.88202	3.36		1.87963	3.4533	1.87879	3.351		1.89087	3.4484	1.88961	3.3429		1.88258	3.458	1.88483	3.2754		1.87978	3.4753
1.88413	3.4586	1.88315	3.3606		1.88076	3.4533	1.87992	3.3507		1.89199	3.448	1.89087	3.342		1.88385	3.458	1.88596	3.2747		1.8809	3.4753
1.88525	3.4583	1.88427	3.3603		1.88202	3.4536	1.88104	3.3504		1.89312	3.4477	1.89199	3.3423		1.88497	3.458	1.88708	3.2738		1.88202	3.4756
1.88638	3.4589	1.88553	3.3603		1.88315	3.4536	1.88216	3.3501		1.89424	3.4477	1.89312	3.3423		1.8861	3.458	1.88834	3.2735		1.88329	3.4756
1.8875	3.4586	1.88666	3.36		1.88427	3.4536	1.88343	3.3507		1.89551	3.4477	1.89424	3.342		1.88722	3.458	1.88947	3.2735		1.88441	3.4756
1.88876	3.4589	1.88778	3.3597		1.88539	3.4539	1.88455	3.3501		1.89663	3.448	1.89551	3.3426		1.88848	3.458	1.89059	3.2735		1.88553	3.4756
1.88989	3.4589	1.8889	3.3606		1.88666	3.4542	1.88567	3.3498		1.89775	3.4477	1.89663	3.3426		1.88961	3.458	1.89171	3.2732		1.88666	3.4756
1.89101	3.4592	1.89017	3.3606		1.88778	3.4542	1.8868	3.3504		1.89902	3.4477	1.89775	3.342		1.89073	3.4583	1.89298	3.2729		1.88792	3.4756
1.89213	3.4589	1.89129	3.3606		1.8889	3.4539	1.88792	3.3501		1.90014	3.448	1.89902	3.3417		1.89185	3.4583	1.8941	3.2732		1.88904	3.4756
1.8934	3.4589	1.89242	3.3603		1.89003	3.4536	1.88919	3.3495		1.90126	3.448	1.90014	3.3417		1.89312	3.4586	1.89522	3.2726		1.89017	3.4756
1.89452	3.4595	1.89354	3.3603		1.89129	3.4539	1.89031	3.3498		1.90239	3.4477	1.90126	3.3417		1.89424	3.4583	1.89635	3.2716		1.89129	3.4756
1.89565	3.4592	1.8948	3.3591		1.89242	3.4542	1.89143	3.3501		1.90365	3.4477	1.90239	3.342		1.89537	3.4589	1.89761	3.2716		1.89256	3.4756
1.89677	3.4598	1.89593	3.3588		1.89354	3.4542	1.89256	3.3498		1.90478	3.4477	1.90365	3.3414		1.89649	3.4589	1.89874	3.2716		1.89368	3.4756
1.89803	3.4595	1.89705	3.3588		1.89466	3.4542	1.89382	3.3498		1.9059	3.4477	1.90478	3.3411		1.89775	3.4586	1.89986	3.271		1.8948	3.4756
1.89916	3.4595	1.89817	3.3584		1.89579	3.4542	1.89494	3.3491		1.90716	3.4484	1.9059	3.3408		1.89888	3.4589	1.90098	3.2707		1.89593	3.4759
1.90028	3.4598	1.89944	3.3588		1.89705	3.4542	1.89607	3.3488		1.90829	3.4484	1.90716	3.3411		1.9	3.4589	1.90225	3.2704		1.89719	3.4763
1.9014	3.4601	1.90056	3.3575		1.89817	3.4542	1.89719	3.3485		1.90941	3.4477	1.90829	3.3417		1.90112	3.4589	1.90337	3.2701		1.89831	3.4766
1.90253	3.4601	1.90169	3.3584		1.8993	3.4542	1.89846	3.3488		1.91053	3.4477	1.90941	3.3411		1.90239	3.4589	1.90449	3.2698		1.89944	3.4766
1.90379	3.4604	1.90281	3.3581		1.90042	3.4542	1.89958	3.3488		1.9118	3.448	1.91053	3.3402		1.90351	3.4589	1.90562	3.2701		1.90056	3.4769
1.90492	3.4601	1.90393	3.3569		1.90169	3.4542	1.9007	3.3485		1.91292	3.449	1.9118	3.3411		1.90463	3.4595	1.90688	3.2695		1.90169	3.4769
1.90604	3.4608	1.9052	3.3578		1.90281	3.4549	1.90183	3.3485		1.91404	3.449	1.91292	3.3398		1.9059	3.4598	1.90801	3.2688		1.90295	3.4772
1.90716	3.4608	1.90632	3.3569		1.90393	3.4552	1.90295	3.3485		1.91517	3.4487	1.91404	3.3398		1.90702	3.4595	1.90913	3.2682		1.90407	3.4769
1.90843	3.4608	1.90744	3.3569		1.90506	3.4555	1.90421	3.3482		1.91643	3.4493	1.91531	3.3395		1.90815	3.4592	1.91025	3.2679		1.9052	3.4772
1.90955	3.4601	1.90857	3.3575		1.90632	3.4552	1.90534	3.3488		1.91756	3.4496	1.91643	3.3395		1.90927	3.4598	1.91152	3.2676		1.90632	3.4775
1.91067	3.4604	1.90983	3.3575		1.90744	3.4552	1.90646	3.3476		1.91868	3.4496	1.91756	3.3395		1.91053	3.4598	1.91264	3.2673		1.90758	3.4775
1.9118	3.4601	1.91096	3.3566		1.90857	3.4555	1.90758	3.3479		1.91994	3.4502	1.91868	3.3392		1.91166	3.4598	1.91376	3.267		1.90871	3.4775
1.91306	3.4598	1.91208	3.3563		1.90969	3.4555	1.90885	3.3485		1.92107	3.4505	1.91994	3.3395		1.91278	3.4598	1.91489	3.267		1.90983	3.4775
1.91419	3.4598	1.9132	3.3569		1.91096	3.4555	1.90997	3.3479		1.92219	3.4508	1.92107	3.3392		1.9139	3.4598	1.91615	3.2667		1.91096	3.4775
1.91531	3.4598	1.91447	3.3563		1.91208	3.4558	1.9111	3.3476		1.92331	3.4502	1.92219	3.3395		1.91517	3.4601	1.91728	3.2667		1.91222	3.4775
1.91643	3.4598	1.91559	3.3557		1.9132	3.4558	1.91222	3.3473		1.92458	3.4511	1.92331	3.3392		1.91629	3.4601	1.9184	3.2667		1.91334	3.4775
1.9177	3.4601	1.91671	3.3553		1.91433	3.4561	1.91348	3.3473		1.9257	3.4515	1.92458	3.3395		1.91742	3.4601	1.91952	3.2661		1.91447	3.4775
1.91882	3.4604	1.91784	3.3557		1.91545	3.4561	1.91461	3.347		1.92683	3.4508	1.9257	3.3389		1.91854	3.4604	1.92079	3.2651		1.91559	3.4775
1.91994	3.4608	1.9191	3.355		1.91671	3.4564	1.91573	3.3473		1.92795	3.4508	1.92683	3.3389		1.9198	3.4608	1.92191	3.2651		1.91685	3.4778
1.92107	3.4604	1.92022	3.355		1.91784	3.457	1.91685	3.3467		1.92921	3.4515	1.92809	3.3395		1.92093	3.4608	1.92303	3.2651		1.91798	3.4778
1.92233	3.4608	1.92135	3.355		1.91896	3.457	1.91798	3.3464		1.93034	3.4515	1.92921	3.3383		1.92205	3.4608	1.92416	3.2648		1.9191	3.4778
1.92346	3.4608	1.92247	3.355		1.92008	3.457	1.91924	3.3467		1.93146	3.4515	1.93034	3.3392		1.92317	3.4608	1.92542	3.2642		1.92022	3.4778
1.92458	3.4608	1.92374	3.3547		1.92135	3.4567	1.92037	3.3464		1.93272	3.4515	1.93146	3.3389		1.92444	3.4611	1.92654	3.2642		1.92149	3.4784
1.9257	3.4611	1.92486	3.3547		1.92247	3.4567	1.92149	3.3464		1.93385	3.4515	1.93272	3.3392		1.92556	3.4611	1.92767	3.2642		1.92261	3.4787
1.92697	3.4617	1.92598	3.3544		1.9236	3.4567	1.92261	3.346		1.93497	3.4515	1.93385	3.3383		1.92669	3.4614	1.92879	3.2633		1.92374	3.4781
1.92809	3.4614	1.92711	3.3541		1.92472	3.457	1.92388	3.3464		1.9361	3.4515	1.93497	3.338		1.92781	3.4611	1.93006	3.262		1.92486	3.4781
1.92921	3.4608	1.92837	3.3541		1.92598	3.457	1.925	3.3464		1.93736	3.4515	1.93624	3.3383		1.92907	3.4617	1.93118	3.2623		1.92612	3.4787
1.93034	3.4614	1.92949	3.3541		1.92711	3.4573	1.92612	3.3454		1.93848	3.4521	1.93736	3.3374		1.9302	3.4611	1.9323	3.2614		1.92725	3.479
1.9316	3.4608	1.93062	3.3541		1.92823	3.457	1.92725	3.3454		1.93961	3.4521	1.93848	3.3377		1.93132	3.462	1.93357	3.2623		1.92837	3.4794
1.93272	3.4611	1.93174	3.3535		1.92935	3.457	1.92851	3.3464		1.94087	3.4515	1.93961	3.338		1.93244	3.462	1.93469	3.2611		1.92949	3.479
1.93385	3.4608	1.93301	3.3541		1.93048	3.4573	1.92963	3.3464		1.94199	3.4518	1.94087	3.338		1.93371	3.4617	1.93581	3.2617		1.93076	3.479
1.93497	3.4611	1.93413	3.3541		1.93174	3.457	1.93076	3.346		1.94312	3.4521	1.94199	3.338		1.93483	3.4614	1.93694	3.2614		1.93188	3.4794
1.93624	3.4614	1.93525	3.3535		1.93287	3.457	1.93188	3.3451		1.94424	3.4521	1.94312	3.3377		1.93596	3.4623	1.9382	3.2611		1.93301	3.4794
1.93736	3.4617	1.93638	3.3538		1.93399	3.4573	1.93301	3.3448		1.94551	3.4521	1.94424	3.338		1.93708	3.4617	1.93933	3.2608		1.93413	3.4794
1.93848	3.4614	1.93764	3.3535		1.93511	3.4573	1.93427	3.3448		1.94663	3.4521	1.94551	3.338		1.93834	3.4617	1.94045	3.2599		1.93539	3.4797
1.93961	3.4617	1.93876	3.3529		1.93638	3.4573	1.93539	3.3448		1.94775	3.4521	1.94663	3.3377		1.93947	3.4617	1.94157	3.2599		1.93652	3.48
1.94087	3.4617	1.93989	3.3526		1.9375	3.4573	1.93652	3.3448		1.94888	3.4518	1.94775	3.338		1.94059	3.4617	1.94284	3.2599		1.93764	3.4797
1.94199	3.462	1.94101	3.3516		1.93862	3.458	1.93764	3.3442		1.95014	3.4515	1.94902	3.3377		1.94171	3.4614	1.94396	3.2592		1.93876	3.48
1.94312	3.462	1.94228	3.3522		1.93975	3.4577	1.9389	3.3445		1.95126	3.4518	1.95014	3.3377		1.94298	3.4614	1.94508	3.2589		1.94003	3.4797
1.94424	3.462	1.9434	3.3516		1.94101	3.458	1.94003	3.3442		1.95239	3.4518	1.95126	3.3374		1.9441	3.4614	1.94621	3.2583		1.94115	3.4803
1.94551	3.4617	1.94452	3.3519		1.94213	3.458	1.94115	3.3442		1.95365	3.4515	1.95239	3.3374		1.94522	3.462	1.94747	3.2589		1.94228	3.48
1.94663	3.4626	1.94565	3.3516		1.94326	3.458	1.94228	3.3436		1.95478	3.4518	1.95365	3.3374		1.94635	3.4617	1.9486	3.258		1.9434	3.4803
1.94775	3.4623	1.94691	3.3513		1.94438	3.4583	1.94354	3.3436		1.9559	3.4518	1.95478	3.3371		1.94761	3.4614	1.94972	3.2577		1.94466	3.4803
1.94888	3.4623	1.94803	3.351		1.94551	3.4583	1.94466	3.3439		1.95702	3.4524	1.9559	3.3371		1.94874	3.4614	1.95084	3.2574		1.94579	3.48
1.95014	3.4623	1.94916	3.3513		1.94677	3.458	1.94579	3.3439		1.95829	3.4527	1.95716	3.3371		1.94986	3.462	1.95211	3.2571		1.94691	3.48
1.95126	3.4623	1.95028	3.3513		1.94789	3.458	1.94691	3.3439		1.95941	3.453	1.95829	3.3364		1.95098	3.462	1.95323	3.2571		1.94803	3.48
1.95239	3.462	1.95154	3.351		1.94902	3.4586	1.94803	3.3436		1.96053	3.4527	1.95941	3.3364		1.95225	3.4617	1.95435	3.2571		1.9493	3.4806
1.95351	3.4626	1.95267	3.3507		1.95014	3.4589	1.9493	3.3436		1.96166	3.4518	1.96053	3.3374		1.95337	3.4623	1.95548	3.2558		1.95042	3.4806
1.95478	3.4626	1.95379	3.3507		1.9514	3.4589	1.95042	3.3439		1.96292	3.4524	1.9618	3.3367		1.95449	3.4623	1.95674	3.2552		1.95154	3.4803
1.9559	3.4626	1.95492	3.3507		1.95253	3.4589	1.95154	3.3433		1.96404	3.453	1.96292	3.3361		1.95576	3.462	1.95787	3.2552		1.95267	3.4806
1.95702	3.4629	1.95618	3.3501		1.95365	3.4589	1.95267	3.3436		1.96517	3.4533	1.96404	3.3361		1.95688	3.4623	1.95899	3.2552		1.95393	3.4809
1.95815	3.4626	1.9573	3.3501		1.95478	3.4589	1.95393	3.3433		1.96643	3.4533	1.96517	3.3364		1.95801	3.4623	1.96011	3.2543		1.95506	3.4806
1.95941	3.4632	1.95843	3.3501		1.95604	3.4589	1.95506	3.3429		1.96756	3.453	1.96643	3.3355		1.95913	3.4623	1.96138	3.2552		1.95618	3.4809
1.96053	3.4632	1.95955	3.351		1.95716	3.4589	1.95618	3.3433		1.96868	3.4527	1.96756	3.3358		1.96039	3.4626	1.9625	3.2546		1.9573	3.4809
1.96166	3.4635	1.96081	3.3501		1.95829	3.4589	1.9573	3.3429		1.9698	3.4524	1.96868	3.3355		1.96152	3.4629	1.96362	3.254		1.95857	3.4806
1.96278	3.4632	1.96194	3.3498		1.95941	3.4592	1.95857	3.3429		1.97107	3.4527	1.96994	3.3349		1.96264	3.4635	1.96475	3.254		1.95969	3.4809
1.9639	3.4635	1.96306	3.3501		1.96053	3.4595	1.95969	3.3429		1.97219	3.453	1.97107	3.3352		1.96376	3.4632	1.96601	3.2537		1.96081	3.4809
1.96517	3.4642	1.96419	3.3495		1.9618	3.4595	1.96081	3.3429		1.97331	3.453	1.97219	3.3343		1.96503	3.4632	1.96713	3.253		1.96194	3.4806
1.96629	3.4639	1.96545	3.3488		1.96292	3.4598	1.96194	3.3429		1.97458	3.4533	1.97331	3.3336		1.96615	3.4635	1.96826	3.2524		1.9632	3.4809
1.96742	3.4639	1.96657	3.3488		1.96404	3.4598	1.96306	3.3429		1.9757	3.4533	1.97458	3.3349		1.96728	3.4632	1.96938	3.2521		1.96433	3.4809
1.96854	3.4639	1.9677	3.3488		1.96517	3.4595	1.96433	3.342		1.97683	3.4533	1.9757	3.334		1.9684	3.4632	1.97065	3.2521		1.96545	3.4809
1.9698	3.4635	1.96882	3.3485		1.96643	3.4598	1.96545	3.3429		1.97795	3.453	1.97683	3.3336		1.96966	3.4626	1.97177	3.2515		1.96657	3.4806
1.97093	3.4642	1.96994	3.3488		1.96756	3.4598	1.96657	3.3423		1.97921	3.4533	1.97809	3.3336		1.97079	3.4632	1.97289	3.2515		1.96784	3.4809
1.97205	3.4642	1.97121	3.3488		1.96868	3.4598	1.9677	3.3414		1.98034	3.4533	1.97921	3.3333		1.97191	3.4635	1.97402	3.2515		1.96896	3.4812
1.97317	3.4645	1.97233	3.3485		1.9698	3.4601	1.96896	3.342		1.98146	3.4536	1.98034	3.3333		1.97303	3.4639	1.97528	3.2512		1.97008	3.4809
1.97444	3.4645	1.97346	3.3485		1.97107	3.4598	1.97008	3.3411		1.98258	3.4542	1.98146	3.333		1.9743	3.4635	1.9764	3.2512		1.97121	3.4812
1.97556	3.4648	1.97458	3.3485		1.97219	3.4604	1.97121	3.3408		1.98385	3.4542	1.98272	3.3333		1.97542	3.4639	1.97753	3.2506		1.97233	3.4815
1.97669	3.4648	1.97584	3.3485		1.97331	3.4608	1.97233	3.3408		1.98497	3.4542	1.98385	3.333		1.97654	3.4642	1.97893	3.2502		1.9736	3.4818
1.97781	3.4648	1.97697	3.3482		1.97444	3.4601	1.9736	3.3408		1.9861	3.4542	1.98497	3.3333		1.97767	3.4642	1.98006	3.2496		1.97472	3.4818
1.97907	3.4645	1.97809	3.3479		1.9757	3.4601	1.97472	3.3414		1.98736	3.4542	1.9861	3.3321		1.97893	3.4639	1.98132	3.2487		1.97584	3.4812
1.9802	3.4648	1.97921	3.3479		1.97683	3.4608	1.97584	3.3405		1.98848	3.4542	1.98736	3.3333		1.98006	3.4639	1.98244	3.2484		1.97697	3.4812
1.98132	3.4651	1.98048	3.3485		1.97795	3.4604	1.97697	3.3405		1.98961	3.4542	1.98848	3.3333		1.98118	3.4635	1.98357	3.2484		1.97823	3.4812
1.98244	3.4648	1.9816	3.3479		1.97907	3.4608	1.97809	3.3405		1.99073	3.4542	1.98961	3.3321		1.9823	3.4635	1.98469	3.2471		1.97935	3.4815
1.98371	3.4648	1.98272	3.3479		1.9802	3.4608	1.97935	3.3405		1.99199	3.4542	1.99087	3.3318		1.98357	3.4642	1.98596	3.2478		1.98048	3.4812
1.98483	3.4654	1.98385	3.3479		1.98146	3.4608	1.98048	3.3402		1.99312	3.4542	1.99199	3.3324		1.98469	3.4645	1.98708	3.2471		1.9816	3.4815
1.98596	3.4645	1.98511	3.3476		1.98258	3.4608	1.9816	3.3405		1.99424	3.4542	1.99312	3.3327		1.98581	3.4645	1.9882	3.2478		1.98287	3.4812
1.98708	3.4645	1.98624	3.3485		1.98371	3.4608	1.98272	3.3402		1.99537	3.4542	1.99424	3.333		1.98694	3.4645	1.98933	3.2468		1.98399	3.4818
1.98834	3.4648	1.98736	3.347		1.98483	3.4608	1.98399	3.3402		1.99663	3.4542	1.99551	3.333		1.9882	3.4645	1.99059	3.2465		1.98511	3.4821
1.98947	3.4648	1.98848	3.3473		1.9861	3.4608	1.98511	3.3402		1.99775	3.4542	1.99663	3.3321		1.98933	3.4648	1.99171	3.2459		1.98624	3.4828
1.99059	3.4651	1.98975	3.347		1.98722	3.4611	1.98624	3.3402		1.99888	3.4546	1.99775	3.3324		1.99045	3.4648	1.99284	3.2453		1.9875	3.4828
1.99171	3.4651	1.99087	3.3467		1.98834	3.4614	1.98736	3.3398		2.00014	3.4552	1.99902	3.3321		1.99157	3.4648	1.99396	3.2453		1.98862	3.4828
1.99298	3.4654	1.99199	3.3467		1.98947	3.4614	1.98862	3.3398		2.00126	3.4552	2.00014	3.3318		1.99284	3.4651	1.99522	3.2453		1.98975	3.4828
1.9941	3.4654	1.99312	3.3464		1.99073	3.4614	1.98975	3.3398		2.00239	3.4552	2.00126	3.3321		1.99396	3.4651	1.99635	3.245		1.99087	3.4825
1.99522	3.4654	1.99438	3.3467		1.99185	3.4614	1.99087	3.3398		2.00351	3.4549	2.00239	3.3324		1.99508	3.4654	1.99747	3.244		1.99213	3.4825
1.99635	3.4654	1.99551	3.3467		1.99298	3.4608	1.99199	3.3398		2.00478	3.4552	2.00365	3.3321		1.99621	3.4654	1.9986	3.244		1.99326	3.4825
1.99761	3.4654	1.99663	3.346		1.9941	3.4608	1.99312	3.3395		2.0059	3.4552	2.00478	3.3321		1.99747	3.4651	1.99986	3.2434		1.99438	3.4828
1.99874	3.4654	1.99775	3.346		1.99522	3.4611	1.99438	3.3395		2.00702	3.4552	2.0059	3.3315		1.9986	3.4654	2.00098	3.2434		1.99551	3.4831
1.99986	3.466	1.99902	3.3454		1.99649	3.4617	1.99551	3.3395		2.00829	3.4552	2.00702	3.3318		1.99972	3.4657	2.00211	3.2434		1.99677	3.4825
2.00098	3.4657	2.00014	3.346		1.99761	3.4617	1.99663	3.3389		2.00941	3.4552	2.00829	3.3315		2.00098	3.4657	2.00337	3.2431		1.99789	3.4828
2.00225	3.4654	2.00126	3.3445		1.99874	3.4617	1.99775	3.3389		2.01053	3.4552	2.00941	3.3315		2.00211	3.4657	2.00449	3.2425		1.99902	3.484
2.00337	3.4654	2.00239	3.3442		1.99986	3.4617	1.99902	3.3392		2.01166	3.4552	2.01053	3.3318		2.00323	3.4654	2.00562	3.2425		2.00014	3.4837
2.00449	3.466	2.00365	3.3448		2.00112	3.4617	2.00014	3.3386		2.01292	3.4552	2.0118	3.3309		2.00435	3.4657	2.00674	3.2419		2.0014	3.4837
2.00562	3.4657	2.00478	3.3448		2.00225	3.4626	2.00126	3.338		2.01404	3.4552	2.01292	3.3299		2.00562	3.4657	2.00801	3.2422		2.00253	3.484
2.00688	3.4663	2.0059	3.3448		2.00337	3.4626	2.00239	3.338		2.01517	3.4555	2.01404	3.3305		2.00674	3.466	2.00913	3.2413		2.00365	3.4831
2.00801	3.4663	2.00702	3.3448		2.00449	3.4626	2.00365	3.3383		2.01629	3.4555	2.01517	3.3305		2.00787	3.466	2.01025	3.2413		2.00478	3.4837
2.00913	3.4663	2.00829	3.3442		2.00576	3.4623	2.00478	3.3386		2.01756	3.4552	2.01643	3.3299		2.00899	3.466	2.01138	3.2403		2.00604	3.4837
2.01025	3.4663	2.00941	3.3448		2.00688	3.462	2.0059	3.338		2.01868	3.4552	2.01756	3.3299		2.01025	3.466	2.01264	3.24		2.00716	3.4843
2.01152	3.4666	2.01053	3.3445		2.00801	3.4623	2.00702	3.338		2.0198	3.4555	2.01868	3.3296		2.01138	3.466	2.01376	3.24		2.00829	3.4834
2.01264	3.4666	2.01166	3.3442		2.00913	3.4626	2.00815	3.3377		2.02107	3.4555	2.01994	3.3309		2.0125	3.466	2.01489	3.2397		2.00941	3.484
2.01376	3.467	2.01292	3.3445		2.01039	3.4623	2.00941	3.338		2.02219	3.4558	2.02107	3.3309		2.01362	3.4663	2.01601	3.2394		2.01067	3.4843
2.01489	3.467	2.01404	3.3442		2.01152	3.4623	2.01053	3.3377		2.02331	3.4561	2.02219	3.3293		2.01489	3.4663	2.01728	3.2397		2.0118	3.4846
2.01615	3.4673	2.01517	3.3442		2.01264	3.4626	2.01166	3.3377		2.02444	3.4561	2.02331	3.3293		2.01601	3.466	2.0184	3.2394		2.01292	3.484
2.01728	3.4673	2.01629	3.3442		2.01376	3.4626	2.01278	3.3377		2.0257	3.4561	2.02458	3.3296		2.01713	3.466	2.01952	3.2385		2.01404	3.4846
2.0184	3.467	2.01756	3.3442		2.01489	3.4626	2.01404	3.3374		2.02683	3.4564	2.0257	3.3293		2.01826	3.4663	2.02065	3.2375		2.01531	3.4849
2.01952	3.467	2.01868	3.3436		2.01615	3.4626	2.01517	3.3371		2.02795	3.4567	2.02683	3.3284		2.01952	3.4663	2.02191	3.2378		2.01643	3.4849
2.02079	3.4673	2.0198	3.3433		2.01728	3.4626	2.01629	3.3371		2.02921	3.4564	2.02809	3.3296		2.02065	3.4663	2.02303	3.2369		2.01756	3.4849
2.02191	3.4673	2.02093	3.3429		2.0184	3.4626	2.01742	3.3371		2.03034	3.4561	2.02921	3.3281		2.02177	3.467	2.02416	3.2369		2.01868	3.4849
2.02303	3.4673	2.02219	3.3429		2.01952	3.4626	2.01868	3.3367		2.03146	3.4561	2.03034	3.3293		2.02289	3.4673	2.02528	3.2366		2.01994	3.4849
2.02416	3.4673	2.02331	3.3433		2.02079	3.4629	2.0198	3.3364		2.03258	3.4561	2.03146	3.3278		2.02416	3.4673	2.02654	3.2363		2.02107	3.4849
2.02528	3.4673	2.02444	3.3436		2.02191	3.4626	2.02093	3.3364		2.03385	3.4564	2.03272	3.3281		2.02528	3.4673	2.02767	3.2363		2.02219	3.4852
2.02654	3.4673	2.02556	3.3436		2.02303	3.4629	2.02205	3.3364		2.03497	3.4561	2.03385	3.3281		2.0264	3.467	2.02879	3.2363		2.02331	3.4852
2.02767	3.4676	2.02683	3.3429		2.02416	3.4629	2.02317	3.3364		2.0361	3.4561	2.03497	3.3281		2.02753	3.467	2.02992	3.2357		2.02458	3.4852
2.02879	3.4676	2.02795	3.3426		2.02542	3.4635	2.02444	3.3364		2.03722	3.4567	2.03624	3.3281		2.02879	3.4666	2.03118	3.2351		2.0257	3.4856
2.02992	3.4676	2.02907	3.3429		2.02654	3.4629	2.02556	3.3364		2.03848	3.457	2.03736	3.3278		2.02992	3.467	2.0323	3.2347		2.02683	3.4856
2.03118	3.4679	2.0302	3.3423		2.02767	3.4629	2.02669	3.3361		2.03961	3.457	2.03848	3.3278		2.03104	3.4673	2.03343	3.2341		2.02795	3.4856
2.0323	3.4676	2.03146	3.3429		2.02879	3.4629	2.02781	3.3361		2.04073	3.457	2.03961	3.3278		2.03216	3.4673	2.03455	3.2335		2.02921	3.4856
2.03343	3.4676	2.03258	3.3423		2.02992	3.4632	2.02907	3.3364		2.04199	3.457	2.04087	3.3271		2.03343	3.4673	2.03581	3.2329		2.03034	3.4856
2.03455	3.4673	2.03371	3.3429		2.03118	3.4639	2.0302	3.3358		2.04312	3.4573	2.04199	3.3271		2.03455	3.4673	2.03694	3.2329		2.03146	3.4856
2.03581	3.4682	2.03483	3.3417		2.0323	3.4632	2.03132	3.3355		2.04424	3.4577	2.04312	3.3278		2.03567	3.4676	2.03806	3.2326		2.03258	3.4849
2.03694	3.4682	2.03596	3.3417		2.03343	3.4635	2.03244	3.3358		2.04537	3.4573	2.04424	3.3274		2.0368	3.4676	2.03919	3.232		2.03385	3.4852
2.03806	3.4682	2.03722	3.3417		2.03455	3.4635	2.03371	3.3358		2.04663	3.4573	2.04551	3.3278		2.03806	3.4673	2.04045	3.232		2.03497	3.4849
2.03919	3.4682	2.03834	3.3414		2.03581	3.4639	2.03483	3.3358		2.04775	3.4573	2.04663	3.3278		2.03919	3.4673	2.04157	3.232		2.0361	3.4852
2.04045	3.4688	2.03947	3.3408		2.03694	3.4642	2.03596	3.3358		2.04888	3.4573	2.04775	3.3271		2.04031	3.4673	2.0427	3.2316		2.03722	3.4852
2.04157	3.4688	2.04059	3.3411		2.03806	3.4639	2.03708	3.3352		2.05014	3.4573	2.04902	3.3271		2.04143	3.4676	2.04382	3.2316		2.03848	3.4852
2.0427	3.4691	2.04185	3.3411		2.03919	3.4642	2.0382	3.3349		2.05126	3.458	2.05014	3.3271		2.0427	3.4682	2.04508	3.2313		2.03961	3.4856
2.04382	3.4688	2.04298	3.3408		2.04045	3.4645	2.03947	3.3352		2.05239	3.458	2.05126	3.3281		2.04382	3.4682	2.04621	3.2304		2.04073	3.4856
2.04508	3.4691	2.0441	3.3411		2.04157	3.4645	2.04059	3.3346		2.05351	3.4583	2.05239	3.3271		2.04494	3.4682	2.04733	3.2304		2.04185	3.4852
2.04621	3.4688	2.04522	3.3405		2.0427	3.4645	2.04171	3.3349		2.05478	3.4583	2.05365	3.3271		2.04607	3.4682	2.04846	3.2301		2.04298	3.4859
2.04733	3.4691	2.04649	3.3411		2.04382	3.4645	2.04284	3.3346		2.0559	3.4583	2.05478	3.3278		2.04733	3.4682	2.04972	3.2301		2.04424	3.4856
2.04846	3.4691	2.04761	3.3408		2.04494	3.4645	2.0441	3.3349		2.05702	3.4583	2.0559	3.3274		2.04846	3.4682	2.05084	3.2301		2.04537	3.4856
2.04972	3.4691	2.04874	3.3408		2.04621	3.4645	2.04522	3.3346		2.05815	3.4583	2.05716	3.3271		2.04958	3.4682	2.05197	3.2292		2.04649	3.4856
2.05084	3.4691	2.04986	3.3408		2.04733	3.4645	2.04635	3.334		2.05941	3.4583	2.05829	3.3281		2.0507	3.4685	2.05323	3.2295		2.04761	3.4852
2.05197	3.4691	2.05112	3.3402		2.04846	3.4645	2.04747	3.334		2.06053	3.4583	2.05941	3.3278		2.05197	3.4682	2.05435	3.2295		2.04888	3.4859
2.05309	3.4694	2.05225	3.3408		2.04958	3.4645	2.04874	3.334		2.06166	3.4586	2.06053	3.3274		2.05309	3.4682	2.05548	3.2285		2.05	3.4852
2.05435	3.4694	2.05337	3.3405		2.05084	3.4645	2.04986	3.334		2.06292	3.4589	2.0618	3.3265		2.05421	3.4682	2.0566	3.2282		2.05112	3.4852
2.05548	3.4697	2.05449	3.3402		2.05197	3.4645	2.05098	3.3336		2.06404	3.4589	2.06292	3.3271		2.05548	3.4682	2.05787	3.2279		2.05225	3.4859
2.0566	3.4697	2.05576	3.3405		2.05309	3.4648	2.05211	3.3333		2.06517	3.4589	2.06404	3.3268		2.0566	3.4685	2.05899	3.2261		2.05351	3.4862
2.05772	3.4701	2.05688	3.3402		2.05421	3.4648	2.05337	3.3336		2.06629	3.4589	2.06531	3.3265		2.05772	3.4688	2.06011	3.2273		2.05463	3.4856
2.05899	3.4701	2.05801	3.3392		2.05548	3.4651	2.05449	3.3336		2.06756	3.4592	2.06643	3.3265		2.05885	3.4688	2.06124	3.2254		2.05576	3.4859
2.06011	3.4694	2.05913	3.3392		2.0566	3.4654	2.05562	3.3333		2.06868	3.4592	2.06756	3.3265		2.06011	3.4688	2.0625	3.2251		2.05688	3.4859
2.06124	3.4697	2.06039	3.3392		2.05772	3.4654	2.05674	3.3336		2.0698	3.4592	2.06868	3.3262		2.06124	3.4685	2.06362	3.2251		2.05815	3.4859
2.06236	3.4701	2.06152	3.3392		2.05885	3.4651	2.05787	3.3336		2.07107	3.4595	2.06994	3.325		2.06236	3.4691	2.06475	3.2248		2.05927	3.4859
2.06362	3.4701	2.06264	3.3395		2.06011	3.4654	2.05913	3.3336		2.07219	3.4595	2.07107	3.325		2.06348	3.4691	2.06587	3.2251		2.06039	3.4865
2.06475	3.4704	2.06376	3.3392		2.06124	3.466	2.06025	3.3336		2.07331	3.4598	2.07219	3.3247		2.06475	3.4691	2.06713	3.2245		2.06152	3.4868
2.06587	3.4704	2.06503	3.3392		2.06236	3.4657	2.06138	3.333		2.07444	3.4598	2.07331	3.324		2.06587	3.4697	2.06826	3.2239		2.06278	3.4868
2.06699	3.4701	2.06615	3.3395		2.06348	3.4657	2.0625	3.3333		2.0757	3.4595	2.07458	3.3234		2.06699	3.4697	2.06938	3.2236		2.0639	3.4868
2.06826	3.4707	2.06728	3.3389		2.06461	3.4663	2.06376	3.3333		2.07683	3.4598	2.0757	3.325		2.06812	3.4694	2.07051	3.2233		2.06503	3.4868
2.06938	3.4701	2.0684	3.3389		2.06587	3.4663	2.06489	3.3333		2.07795	3.4598	2.07683	3.3237		2.06938	3.4694	2.07177	3.2227		2.06615	3.4868
2.07051	3.4701	2.06966	3.3383		2.06699	3.4666	2.06601	3.3333		2.07907	3.4598	2.07809	3.3237		2.07051	3.4694	2.07289	3.2233		2.06742	3.4871
2.07163	3.4704	2.07079	3.3383		2.06812	3.4666	2.06713	3.3333		2.08034	3.4604	2.07921	3.324		2.07163	3.4694	2.07402	3.222		2.06854	3.4871
2.07289	3.4704	2.07191	3.3383		2.06924	3.4663	2.0684	3.333		2.08146	3.4601	2.08034	3.3234		2.07275	3.4694	2.07514	3.2217		2.06966	3.4871
2.07402	3.4707	2.07303	3.338		2.07051	3.4666	2.06952	3.333		2.08258	3.4598	2.08146	3.3234		2.07402	3.4697	2.0764	3.2214		2.07079	3.4868
2.07514	3.4707	2.0743	3.338		2.07163	3.4666	2.07065	3.333		2.08385	3.4601	2.08272	3.3228		2.07514	3.4701	2.07753	3.2205		2.07205	3.4874
2.07626	3.471	2.07542	3.3383		2.07275	3.4663	2.07177	3.3333		2.08497	3.4604	2.08385	3.3231		2.07626	3.4704	2.07865	3.2205		2.07317	3.4874
2.07753	3.4707	2.07654	3.3374		2.07388	3.467	2.07289	3.333		2.0861	3.4604	2.08497	3.3231		2.07739	3.4707	2.07978	3.2205		2.0743	3.4874
2.07865	3.471	2.07767	3.3371		2.07514	3.4673	2.07416	3.333		2.08722	3.4604	2.08624	3.3225		2.07865	3.4701	2.08104	3.2202		2.07542	3.4868
2.07978	3.471	2.07893	3.3377		2.07626	3.4663	2.07528	3.333		2.08848	3.4604	2.08736	3.3222		2.07978	3.4701	2.08216	3.2199		2.07669	3.4871
2.0809	3.471	2.08006	3.3371		2.07739	3.4666	2.0764	3.333		2.08961	3.4601	2.08848	3.3222		2.0809	3.4707	2.08329	3.2196		2.07781	3.4874
2.08216	3.471	2.08118	3.3371		2.07851	3.467	2.07753	3.3327		2.09073	3.4604	2.08961	3.3225		2.08202	3.471	2.08441	3.2189		2.07893	3.4874
2.08329	3.471	2.0823	3.3367		2.07963	3.4673	2.07879	3.3327		2.09199	3.4604	2.09087	3.3219		2.08329	3.4707	2.08567	3.2192		2.08006	3.488
2.08441	3.471	2.08357	3.3367		2.0809	3.467	2.07992	3.3321		2.09312	3.4604	2.09199	3.3222		2.08441	3.4707	2.0868	3.2189		2.08132	3.4883
2.08553	3.471	2.08469	3.3374		2.08202	3.467	2.08104	3.3324		2.09424	3.4611	2.09312	3.3222		2.08553	3.471	2.08792	3.2186		2.08244	3.488
2.08666	3.471	2.08581	3.3374		2.08315	3.4673	2.08216	3.3324		2.09537	3.4611	2.09438	3.3216		2.08666	3.4713	2.08904	3.218		2.08357	3.4883
2.08792	3.471	2.08694	3.3367		2.08427	3.467	2.08343	3.3324		2.09663	3.4614	2.09551	3.3222		2.08792	3.471	2.09031	3.2183		2.08469	3.4887
2.08904	3.471	2.0882	3.3371		2.08553	3.467	2.08455	3.3321		2.09775	3.4617	2.09663	3.3216		2.08904	3.471	2.09143	3.2165		2.08596	3.4887
2.09017	3.471	2.08933	3.3371		2.08666	3.4673	2.08567	3.3321		2.09888	3.4617	2.09775	3.3216		2.09017	3.471	2.09256	3.2171		2.08708	3.488
2.09129	3.471	2.09045	3.3371		2.08778	3.4673	2.0868	3.3324		2.1	3.4617	2.09902	3.3216		2.09129	3.4713	2.09368	3.2168		2.0882	3.488
2.09256	3.471	2.09157	3.3367		2.0889	3.4673	2.08792	3.3318		2.10126	3.4617	2.10014	3.3225		2.09256	3.4713	2.09494	3.2158		2.08933	3.4877
2.09368	3.4713	2.09284	3.3361		2.09017	3.4676	2.08919	3.3321		2.10239	3.4617	2.10126	3.3219		2.09368	3.4713	2.09607	3.2158		2.09059	3.4883
2.0948	3.4713	2.09396	3.3358		2.09129	3.4679	2.09031	3.3318		2.10351	3.4617	2.10239	3.3225		2.0948	3.4713	2.09719	3.2152		2.09171	3.4887
2.09593	3.4716	2.09508	3.3361		2.09242	3.4682	2.09143	3.3318		2.10478	3.4617	2.10365	3.3219		2.09593	3.471	2.09831	3.2152		2.09284	3.4887
2.09719	3.4716	2.09621	3.3355		2.09354	3.4682	2.09256	3.3315		2.1059	3.4617	2.10478	3.3225		2.09719	3.471	2.09958	3.2149		2.09396	3.4887
2.09831	3.4719	2.09747	3.3355		2.09466	3.4682	2.09382	3.3315		2.10702	3.462	2.1059	3.3216		2.09831	3.4713	2.1007	3.2146		2.09522	3.4883
2.09944	3.4719	2.0986	3.3355		2.09593	3.4685	2.09494	3.3318		2.10815	3.4626	2.10716	3.3219		2.09944	3.4716	2.10183	3.214		2.09635	3.4883
2.10056	3.4722	2.09972	3.3349		2.09705	3.4685	2.09607	3.3315		2.10941	3.4626	2.10829	3.3225		2.10056	3.4716	2.10309	3.2127		2.09747	3.4887
2.10183	3.4722	2.10084	3.3349		2.09817	3.4682	2.09719	3.3312		2.11053	3.4623	2.10941	3.3225		2.10183	3.4716	2.10421	3.2124		2.0986	3.489
2.10295	3.4722	2.10211	3.3352		2.0993	3.4688	2.09846	3.3315		2.11166	3.4623	2.11053	3.3219		2.10295	3.4719	2.10534	3.2118		2.09986	3.489
2.10407	3.4725	2.10323	3.3346		2.10056	3.4685	2.09958	3.3312		2.11278	3.4623	2.1118	3.3225		2.10407	3.4719	2.10646	3.2109		2.10098	3.4887
2.1052	3.4725	2.10435	3.3352		2.10169	3.4691	2.1007	3.3305		2.11404	3.4626	2.11292	3.3216		2.1052	3.4719	2.10772	3.2112		2.10211	3.4896
2.10646	3.4728	2.10548	3.3349		2.10281	3.4691	2.10183	3.3312		2.11517	3.4626	2.11404	3.3219		2.10646	3.4716	2.10885	3.2112		2.10323	3.4893
2.10758	3.4728	2.1066	3.3352		2.10393	3.4691	2.10295	3.3302		2.11629	3.4626	2.11531	3.3222		2.10758	3.4716	2.10997	3.2109		2.10449	3.4893
2.10871	3.4728	2.10787	3.3346		2.1052	3.4691	2.10421	3.3302		2.11756	3.4626	2.11643	3.3216		2.10871	3.4719	2.1111	3.2099		2.10562	3.4893
2.10983	3.4728	2.10899	3.3349		2.10632	3.4691	2.10534	3.3305		2.11868	3.4626	2.11756	3.3216		2.10997	3.4719	2.11236	3.2099		2.10674	3.4896
2.1111	3.4728	2.11011	3.3349		2.10744	3.4691	2.10646	3.3299		2.1198	3.4626	2.11868	3.3216		2.1111	3.4719	2.11348	3.2096		2.10787	3.4896
2.11222	3.4728	2.11124	3.3349		2.10857	3.4691	2.10758	3.3296		2.12093	3.4626	2.11994	3.3212		2.11222	3.4719	2.11461	3.2093		2.10899	3.4896
2.11334	3.4732	2.1125	3.3346		2.10969	3.4691	2.10885	3.3299		2.12219	3.4626	2.12107	3.3212		2.11334	3.4719	2.11573	3.2087		2.11025	3.4896
2.11447	3.4732	2.11362	3.3349		2.11096	3.4694	2.10997	3.329		2.12331	3.4626	2.12219	3.3216		2.11461	3.4719	2.11699	3.2078		2.11138	3.4896
2.11573	3.4738	2.11475	3.3343		2.11208	3.4694	2.1111	3.3293		2.12444	3.4626	2.12346	3.3212		2.11573	3.4719	2.11812	3.2075		2.1125	3.4896
2.11685	3.4735	2.11587	3.334		2.1132	3.4697	2.11222	3.329		2.1257	3.4626	2.12458	3.3212		2.11685	3.4719	2.11952	3.2072		2.11362	3.4896
2.11798	3.4741	2.11713	3.3336		2.11433	3.4691	2.11348	3.3287		2.12683	3.4626	2.1257	3.3212		2.11798	3.4722	2.12065	3.2062		2.11489	3.4905
2.1191	3.4741	2.11826	3.3336		2.11559	3.4697	2.11461	3.3284		2.12795	3.4626	2.12683	3.3209		2.11924	3.4722	2.12177	3.2056		2.11601	3.4902
2.12037	3.4741	2.11938	3.3336		2.11671	3.4691	2.11573	3.3284		2.12907	3.4629	2.12809	3.3206		2.12037	3.4719	2.12303	3.2059		2.11713	3.4899
2.12149	3.4744	2.12051	3.3336		2.11784	3.4694	2.11685	3.329		2.13034	3.4629	2.12921	3.3209		2.12149	3.4719	2.12416	3.2053		2.11826	3.4902
2.12261	3.4747	2.12177	3.3343		2.11896	3.4697	2.11798	3.3284		2.13146	3.4629	2.13034	3.3209		2.12261	3.4725	2.12528	3.2059		2.11952	3.4905
2.12374	3.4744	2.12289	3.334		2.12022	3.4697	2.11924	3.3278		2.13258	3.4632	2.1316	3.3206		2.12388	3.4725	2.1264	3.205		2.12065	3.4905
2.125	3.4741	2.12402	3.334		2.12135	3.4704	2.12037	3.3278		2.13371	3.4635	2.13272	3.3203		2.125	3.4725	2.12767	3.2044		2.12177	3.4905
2.12612	3.4744	2.12514	3.3336		2.12247	3.4704	2.12149	3.3278		2.13497	3.4635	2.13385	3.3203		2.12612	3.4728	2.12879	3.2041		2.12289	3.4908
2.12725	3.4741	2.1264	3.3336		2.1236	3.471	2.12261	3.3281		2.1361	3.4635	2.13497	3.3206		2.12725	3.4728	2.12992	3.2037		2.12416	3.4908
2.12837	3.4741	2.12753	3.334		2.12472	3.4701	2.12388	3.3278		2.13722	3.4635	2.13624	3.3206		2.12851	3.4728	2.13104	3.2034		2.12528	3.4905
2.12963	3.4744	2.12865	3.3327		2.12598	3.4701	2.125	3.3278		2.13848	3.4635	2.13736	3.3203		2.12963	3.4728	2.1323	3.2031		2.1264	3.4908
2.13076	3.4747	2.12978	3.3336		2.12711	3.4704	2.12612	3.3274		2.13961	3.4635	2.13848	3.3203		2.13076	3.4728	2.13343	3.2028		2.12753	3.4908
2.13188	3.475	2.13104	3.3333		2.12823	3.4701	2.12725	3.3271		2.14073	3.4635	2.13961	3.3197		2.13188	3.4728	2.13455	3.2025		2.12879	3.4905
2.13301	3.475	2.13216	3.3327		2.12935	3.471	2.12851	3.3278		2.14185	3.4635	2.14087	3.32		2.13315	3.4728	2.13567	3.2019		2.12992	3.4905
2.13427	3.4747	2.13329	3.3327		2.13062	3.4707	2.12963	3.3271		2.14312	3.4635	2.14199	3.3194		2.13427	3.4728	2.13694	3.2013		2.13104	3.4908
2.13539	3.475	2.13441	3.333		2.13174	3.471	2.13076	3.3274		2.14424	3.4635	2.14312	3.3194		2.13539	3.4732	2.13806	3.2013		2.13216	3.4911
2.13652	3.4747	2.13567	3.3324		2.13287	3.471	2.13188	3.3268		2.14537	3.4639	2.14438	3.3191		2.13652	3.4732	2.13919	3.2013		2.13343	3.4905
2.13764	3.475	2.1368	3.3324		2.13399	3.4713	2.13301	3.3271		2.14649	3.4642	2.14551	3.3194		2.13778	3.4732	2.14031	3.2003		2.13455	3.4911
2.1389	3.4753	2.13792	3.3321		2.13525	3.471	2.13427	3.3265		2.14775	3.4642	2.14663	3.3191		2.1389	3.4738	2.14157	3.201		2.13567	3.4908
2.14003	3.4756	2.13904	3.3321		2.13638	3.471	2.13539	3.3268		2.14888	3.4645	2.14775	3.3188		2.14003	3.4738	2.1427	3.2		2.1368	3.4908
2.14115	3.4756	2.14031	3.3321		2.1375	3.4716	2.13652	3.3268		2.15	3.4645	2.14902	3.3188		2.14115	3.4738	2.14382	3.1991		2.13806	3.4905
2.14228	3.475	2.14143	3.3321		2.13862	3.4713	2.13764	3.3265		2.15126	3.4645	2.15014	3.3188		2.14242	3.4738	2.14494	3.1991		2.13919	3.4908
2.14354	3.4756	2.14256	3.3318		2.13975	3.4719	2.1389	3.3262		2.15239	3.4645	2.15126	3.3191		2.14354	3.4741	2.14621	3.1988		2.14031	3.4908
2.14466	3.4756	2.14368	3.3315		2.14101	3.4719	2.14003	3.3262		2.15351	3.4645	2.15253	3.3188		2.14466	3.4741	2.14733	3.1979		2.14143	3.4905
2.14579	3.4756	2.14494	3.3315		2.14213	3.4719	2.14115	3.3262		2.15463	3.4645	2.15365	3.3181		2.14579	3.4741	2.14846	3.1975		2.1427	3.4914
2.14691	3.475	2.14607	3.3315		2.14326	3.4719	2.14228	3.3265		2.1559	3.4645	2.15478	3.3181		2.14705	3.4744	2.14958	3.1966		2.14382	3.4914
2.14817	3.4756	2.14719	3.3312		2.14438	3.4719	2.14354	3.3262		2.15702	3.4645	2.1559	3.3178		2.14817	3.4738	2.15084	3.1963		2.14494	3.4914
2.1493	3.4756	2.14831	3.3315		2.14565	3.4719	2.14466	3.3262		2.15815	3.4645	2.15716	3.3178		2.1493	3.4747	2.15197	3.196		2.14607	3.4921
2.15042	3.4756	2.14958	3.3315		2.14677	3.4719	2.14579	3.3259		2.15927	3.4645	2.15829	3.3185		2.15042	3.4747	2.15309	3.1957		2.14733	3.4918
2.15154	3.4756	2.1507	3.3309		2.14789	3.4719	2.14691	3.3259		2.16053	3.4645	2.15941	3.3178		2.15169	3.4747	2.15421	3.1951		2.14846	3.4924
2.15281	3.4756	2.15183	3.3312		2.14902	3.4719	2.14803	3.3262		2.16166	3.4645	2.16053	3.3181		2.15281	3.4747	2.15548	3.1954		2.14958	3.4924
2.15393	3.4756	2.15295	3.3309		2.15028	3.4719	2.1493	3.3256		2.16278	3.4645	2.1618	3.3181		2.15393	3.4747	2.1566	3.1944		2.1507	3.4921
2.15506	3.4756	2.15421	3.3312		2.1514	3.4719	2.15042	3.3259		2.16404	3.4645	2.16292	3.3175		2.1552	3.4747	2.15772	3.1948		2.15197	3.4924
2.15618	3.4756	2.15534	3.3312		2.15253	3.4719	2.15154	3.3259		2.16517	3.4651	2.16404	3.3178		2.15632	3.4753	2.15885	3.1941		2.15309	3.4924
2.15744	3.4756	2.15646	3.3309		2.15365	3.4722	2.15267	3.3259		2.16629	3.4654	2.16531	3.3178		2.15744	3.4753	2.16011	3.1923		2.15421	3.4924
2.15857	3.4759	2.15758	3.3312		2.15478	3.4719	2.15393	3.3256		2.16742	3.4651	2.16643	3.3175		2.15857	3.4756	2.16124	3.1923		2.15534	3.493
2.15969	3.4763	2.15885	3.3305		2.15604	3.4719	2.15506	3.3256		2.16868	3.4651	2.16756	3.3178		2.15983	3.4756	2.16236	3.192		2.1566	3.493
2.16081	3.4766	2.15997	3.3305		2.15716	3.4719	2.15618	3.3256		2.1698	3.4654	2.16868	3.3175		2.16096	3.4759	2.16348	3.1917		2.15772	3.4933
2.16194	3.4766	2.1611	3.3309		2.15829	3.4728	2.1573	3.3259		2.17093	3.4654	2.16994	3.3175		2.16208	3.4759	2.16475	3.1917		2.15885	3.493
2.1632	3.4766	2.16222	3.3309		2.15941	3.4728	2.15857	3.3256		2.17219	3.4654	2.17107	3.3169		2.1632	3.4759	2.16587	3.191		2.15997	3.4933
2.16433	3.4766	2.16348	3.3305		2.16067	3.4728	2.15969	3.325		2.17331	3.4654	2.17219	3.3169		2.16447	3.4759	2.16699	3.1907		2.16124	3.4933
2.16545	3.4766	2.16461	3.3305		2.1618	3.4728	2.16081	3.325		2.17444	3.4654	2.17346	3.3169		2.16559	3.4759	2.16826	3.1898		2.16236	3.4933
2.16657	3.4769	2.16573	3.3309		2.16292	3.4728	2.16194	3.325		2.17556	3.4657	2.17458	3.3169		2.16671	3.4756	2.16938	3.1898		2.16348	3.4936
2.16784	3.4772	2.16685	3.3305		2.16404	3.4728	2.16306	3.3247		2.17683	3.466	2.1757	3.3166		2.16784	3.4763	2.17051	3.1898		2.16461	3.4939
2.16896	3.4769	2.16812	3.3305		2.16531	3.4728	2.16433	3.324		2.17795	3.4663	2.17683	3.3172		2.1691	3.4763	2.17163	3.1898		2.16587	3.4936
2.17008	3.4775	2.16924	3.3305		2.16643	3.4728	2.16545	3.3247		2.17907	3.4663	2.17809	3.3166		2.17022	3.4763	2.17289	3.1898		2.16699	3.4939
2.17121	3.4775	2.17037	3.3299		2.16756	3.4728	2.16657	3.3243		2.1802	3.4663	2.17921	3.3163		2.17135	3.4766	2.17402	3.1892		2.16812	3.4936
2.17247	3.4775	2.17149	3.3305		2.16868	3.4728	2.1677	3.324		2.18146	3.4657	2.18034	3.316		2.17247	3.4763	2.17514	3.1889		2.16924	3.4939
2.1736	3.4775	2.17275	3.3302		2.16994	3.4728	2.16896	3.3234		2.18258	3.4657	2.1816	3.3163		2.17374	3.4766	2.17626	3.1879		2.17051	3.4939
2.17472	3.4775	2.17388	3.3302		2.17107	3.4728	2.17008	3.324		2.18371	3.4663	2.18272	3.3166		2.17486	3.4766	2.17753	3.1864		2.17163	3.4939
2.17584	3.4775	2.175	3.3296		2.17219	3.4728	2.17121	3.324		2.18497	3.466	2.18385	3.3166		2.17598	3.4766	2.17865	3.1858		2.17275	3.4933
2.17711	3.4775	2.17612	3.3296		2.17331	3.4735	2.17233	3.324		2.1861	3.4663	2.18497	3.316		2.17711	3.4766	2.17978	3.1855		2.17388	3.4939
2.17823	3.4781	2.17725	3.3299		2.17444	3.4735	2.1736	3.3228		2.18722	3.4663	2.18624	3.315		2.17837	3.4763	2.1809	3.1851		2.17514	3.4939
2.17935	3.4781	2.17851	3.3296		2.1757	3.4738	2.17472	3.3228		2.18834	3.4663	2.18736	3.3154		2.17949	3.4763	2.18216	3.1848		2.17626	3.4942
2.18048	3.4781	2.17963	3.3296		2.17683	3.4738	2.17584	3.3231		2.18961	3.4666	2.18848	3.315		2.18062	3.4766	2.18329	3.1848		2.17739	3.4942
2.18174	3.4781	2.18076	3.3296		2.17795	3.4738	2.17697	3.3228		2.19073	3.467	2.18961	3.3141		2.18174	3.4763	2.18441	3.1845		2.17851	3.4942
2.18287	3.4784	2.18188	3.3293		2.17907	3.4747	2.17809	3.3228		2.19185	3.467	2.19087	3.3147		2.18301	3.4766	2.18553	3.1845		2.17963	3.4942
2.18399	3.4787	2.18315	3.3293		2.18034	3.4747	2.17935	3.3234		2.19298	3.4673	2.19199	3.3141		2.18413	3.4766	2.1868	3.1836		2.1809	3.4942
2.18511	3.4787	2.18427	3.3293		2.18146	3.4747	2.18048	3.3228		2.19424	3.4679	2.19312	3.3147		2.18525	3.4763	2.18792	3.1842		2.18202	3.4942
2.18638	3.4787	2.18539	3.3287		2.18258	3.4747	2.1816	3.3228		2.19537	3.4676	2.19438	3.3147		2.18638	3.4766	2.18904	3.1833		2.18315	3.4942
2.1875	3.479	2.18652	3.329		2.18371	3.4747	2.18272	3.3231		2.19649	3.4676	2.19551	3.3138		2.18764	3.4769	2.19017	3.1824		2.18427	3.4942
2.18862	3.4787	2.18778	3.3287		2.18497	3.4747	2.18399	3.3225		2.19775	3.4679	2.19663	3.3147		2.18876	3.4772	2.19143	3.1811		2.18553	3.4945
2.18975	3.4794	2.1889	3.329		2.1861	3.4747	2.18511	3.3225		2.19888	3.4679	2.19775	3.3138		2.18989	3.4769	2.19256	3.1811		2.18666	3.4949
2.19101	3.479	2.19003	3.329		2.18722	3.4753	2.18624	3.3222		2.2	3.4679	2.19902	3.3135		2.19101	3.4769	2.19368	3.1808		2.18778	3.4952
2.19213	3.4794	2.19115	3.3287		2.18834	3.4747	2.18736	3.3225		2.20112	3.4676	2.20014	3.3135		2.19228	3.4766	2.1948	3.1799		2.1889	3.4952
2.19326	3.4794	2.19242	3.329		2.18947	3.4747	2.18862	3.3222		2.20239	3.4673	2.20126	3.3144		2.1934	3.4766	2.19607	3.1799		2.19017	3.4952
2.19438	3.4794	2.19354	3.3287		2.19073	3.475	2.18975	3.3222		2.20351	3.4676	2.20253	3.3135		2.19452	3.4769	2.19719	3.1796		2.19129	3.4952
2.19565	3.4794	2.19466	3.3284		2.19185	3.475	2.19087	3.3222		2.20463	3.4679	2.20365	3.3132		2.19565	3.4769	2.19831	3.1796		2.19242	3.4952
2.19677	3.4797	2.19579	3.3281		2.19298	3.4756	2.19199	3.3222		2.2059	3.4676	2.20478	3.3132		2.19691	3.4775	2.19944	3.1799		2.19354	3.4952
2.19789	3.48	2.19705	3.3284		2.1941	3.4753	2.19312	3.3219		2.20702	3.4679	2.2059	3.3132		2.19803	3.4772	2.2007	3.1796		2.1948	3.4952
2.19902	3.4803	2.19817	3.3274		2.19537	3.4756	2.19438	3.3219		2.20815	3.4676	2.20716	3.3138		2.19916	3.4775	2.20183	3.1789		2.19593	3.4952
2.20028	3.48	2.1993	3.3278		2.19649	3.4759	2.19551	3.3219		2.20927	3.4679	2.20829	3.3132		2.20042	3.4775	2.20295	3.1777		2.19705	3.4952
2.2014	3.48	2.20042	3.3271		2.19761	3.4756	2.19663	3.3219		2.21053	3.4679	2.20941	3.3132		2.20154	3.4775	2.20407	3.1771		2.19817	3.4952
2.20253	3.4803	2.20169	3.3274		2.19874	3.4766	2.19775	3.3219		2.21166	3.4679	2.21067	3.3135		2.20267	3.4778	2.20534	3.1762		2.19944	3.4952
2.20365	3.4806	2.20281	3.3268		2.2	3.4763	2.19902	3.3219		2.21278	3.4682	2.2118	3.3129		2.20379	3.4781	2.20646	3.1758		2.20056	3.4952
2.20492	3.4806	2.20393	3.3268		2.20112	3.4759	2.20014	3.3216		2.2139	3.4679	2.21292	3.3132		2.20506	3.4778	2.20758	3.1752		2.20169	3.4952
2.20604	3.4809	2.20506	3.3259		2.20225	3.4759	2.20126	3.3212		2.21517	3.4682	2.21404	3.3129		2.20618	3.4781	2.20871	3.1752		2.20281	3.4952
2.20716	3.4806	2.20632	3.3259		2.20337	3.4763	2.20239	3.3212		2.21629	3.4682	2.21531	3.3129		2.2073	3.479	2.20997	3.1746		2.20407	3.4952
2.20829	3.4806	2.20744	3.3259		2.20449	3.4766	2.20365	3.3212		2.21742	3.4682	2.21643	3.3129		2.20843	3.479	2.2111	3.1746		2.2052	3.4952
2.20955	3.4806	2.20857	3.3259		2.20576	3.4766	2.20478	3.3209		2.21868	3.4682	2.21756	3.3129		2.20969	3.4784	2.21222	3.1746		2.20632	3.4952
2.21067	3.4812	2.20969	3.3259		2.20688	3.4766	2.2059	3.3212		2.2198	3.4682	2.21868	3.3129		2.21081	3.4787	2.21348	3.174		2.20744	3.4952
2.2118	3.4803	2.21096	3.3259		2.20801	3.4766	2.20702	3.3209		2.22093	3.4682	2.21994	3.3126		2.21194	3.4787	2.21461	3.1737		2.20871	3.4952
2.21292	3.4806	2.21208	3.3256		2.20913	3.4766	2.20815	3.3209		2.22205	3.4688	2.22107	3.3126		2.21306	3.4787	2.21573	3.1731		2.20983	3.4952
2.21419	3.4809	2.2132	3.3256		2.21039	3.4766	2.20941	3.3212		2.22331	3.4691	2.22219	3.3129		2.21433	3.4787	2.21685	3.1724		2.21096	3.4952
2.21531	3.4809	2.21433	3.3253		2.21152	3.4766	2.21053	3.32		2.22444	3.4688	2.22346	3.3129		2.21545	3.479	2.21812	3.1721		2.21208	3.4952
2.21643	3.4809	2.21559	3.325		2.21264	3.4769	2.21166	3.3212		2.22556	3.4691	2.22458	3.3126		2.21657	3.4787	2.21924	3.1712		2.21334	3.4952
2.21756	3.4812	2.21671	3.325		2.21376	3.4766	2.21278	3.32		2.22669	3.4694	2.2257	3.3129		2.2177	3.479	2.22037	3.1706		2.21447	3.4952
2.21882	3.4809	2.21784	3.3256		2.21503	3.4766	2.21404	3.3206		2.22795	3.4694	2.22683	3.3126		2.21896	3.4794	2.22149	3.1706		2.21559	3.4952
2.21994	3.4812	2.21896	3.3253		2.21615	3.4769	2.21517	3.32		2.22907	3.4694	2.22809	3.3126		2.22008	3.4794	2.22275	3.17		2.21671	3.4955
2.22107	3.4812	2.22022	3.325		2.21728	3.4772	2.21629	3.3203		2.2302	3.4694	2.22921	3.3129		2.22121	3.4794	2.22388	3.17		2.21798	3.4955
2.22219	3.4806	2.22135	3.3247		2.2184	3.4772	2.21742	3.3194		2.23146	3.4694	2.23034	3.3119		2.22233	3.4794	2.225	3.1693		2.2191	3.4952
2.22346	3.4812	2.22247	3.3247		2.21952	3.4772	2.21868	3.3191		2.23258	3.4697	2.2316	3.3119		2.2236	3.4794	2.22612	3.1693		2.22022	3.4955
2.22458	3.4812	2.2236	3.325		2.22079	3.4775	2.2198	3.3188		2.23371	3.4701	2.23272	3.3119		2.22472	3.4797	2.22739	3.169		2.22135	3.4952
2.2257	3.4812	2.22486	3.325		2.22191	3.4775	2.22093	3.3188		2.23483	3.4701	2.23385	3.3119		2.22584	3.4794	2.22851	3.1681		2.22261	3.4952
2.22683	3.4812	2.22598	3.3247		2.22303	3.4772	2.22205	3.3191		2.2361	3.4701	2.23497	3.3119		2.22697	3.4797	2.22963	3.1669		2.22374	3.4961
2.22795	3.4812	2.22711	3.3247		2.22416	3.4775	2.22331	3.3188		2.23722	3.4701	2.23624	3.3119		2.22823	3.4794	2.23076	3.1672		2.22486	3.4961
2.22921	3.4809	2.22823	3.3247		2.22542	3.4775	2.22444	3.3181		2.23834	3.4701	2.23736	3.3123		2.22935	3.48	2.23202	3.1665		2.22598	3.4961
2.23034	3.4812	2.22949	3.3243		2.22654	3.4775	2.22556	3.3185		2.23961	3.4697	2.23848	3.3119		2.23048	3.4803	2.23315	3.1662		2.22725	3.4961
2.23146	3.4815	2.23062	3.3247		2.22767	3.4775	2.22669	3.3185		2.24073	3.4697	2.23975	3.3119		2.2316	3.4803	2.23427	3.1653		2.22837	3.4961
2.23258	3.4812	2.23174	3.324		2.22879	3.4775	2.22781	3.3188		2.24185	3.4701	2.24087	3.3113		2.23287	3.4803	2.23539	3.1653		2.22949	3.4961
2.23385	3.4812	2.23287	3.3243		2.23006	3.4778	2.22907	3.3181		2.24298	3.4701	2.24199	3.3119		2.23399	3.4803	2.23666	3.1653		2.23062	3.4961
2.23497	3.4815	2.23413	3.3247		2.23118	3.4775	2.2302	3.3185		2.24424	3.4701	2.24312	3.3113		2.23511	3.4806	2.23778	3.1641		2.23188	3.4961
2.2361	3.4812	2.23525	3.324		2.2323	3.4784	2.23132	3.3181		2.24537	3.4701	2.24438	3.311		2.23624	3.4812	2.2389	3.1634		2.23301	3.4961
2.23722	3.4812	2.23638	3.3243		2.23343	3.4784	2.23244	3.3178		2.24649	3.4701	2.24551	3.311		2.2375	3.4812	2.24003	3.1622		2.23413	3.4961
2.23848	3.4815	2.2375	3.3243		2.23455	3.4784	2.23371	3.3181		2.24761	3.4701	2.24663	3.3113		2.23862	3.4812	2.24129	3.1613		2.23525	3.4961
2.23961	3.4818	2.23876	3.3243		2.23581	3.4784	2.23483	3.3185		2.24888	3.4701	2.24775	3.3107		2.23975	3.4812	2.24242	3.161		2.23652	3.4967
2.24073	3.4818	2.23989	3.3243		2.23694	3.479	2.23596	3.3181		2.25	3.4701	2.24902	3.3107		2.24087	3.4809	2.24354	3.161		2.23764	3.497
2.24185	3.4818	2.24101	3.3237		2.23806	3.4787	2.23708	3.3181		2.25112	3.4704	2.25014	3.3107		2.24213	3.4809	2.24466	3.161		2.23876	3.497
2.24312	3.4825	2.24213	3.324		2.23919	3.479	2.23834	3.3178		2.25239	3.4704	2.25126	3.311		2.24326	3.4815	2.24593	3.161		2.23989	3.4967
2.24424	3.4825	2.2434	3.3237		2.24045	3.4794	2.23947	3.3181		2.25351	3.4701	2.25253	3.311		2.24438	3.4815	2.24705	3.1603		2.24115	3.497
2.24537	3.4831	2.24452	3.3237		2.24157	3.4794	2.24059	3.3185		2.25463	3.4701	2.25365	3.311		2.24551	3.4812	2.24817	3.1603		2.24228	3.497
2.24649	3.4825	2.24565	3.3237		2.2427	3.4794	2.24171	3.3178		2.25576	3.4704	2.25478	3.3101		2.24677	3.4818	2.2493	3.16		2.2434	3.497
2.24775	3.4828	2.24677	3.324		2.24382	3.4794	2.24284	3.3181		2.25702	3.4704	2.2559	3.311		2.24789	3.4815	2.25056	3.1597		2.24452	3.497
2.24888	3.4837	2.24789	3.3234		2.24508	3.4797	2.2441	3.3181		2.25815	3.4704	2.25716	3.311		2.24902	3.4815	2.25169	3.1585		2.24579	3.497
2.25	3.4837	2.24916	3.3237		2.24621	3.4797	2.24522	3.3178		2.25927	3.4707	2.25829	3.3101		2.25028	3.4815	2.25281	3.1588		2.24691	3.497
2.25112	3.484	2.25028	3.3234		2.24733	3.4797	2.24635	3.3175		2.26053	3.4704	2.25941	3.311		2.2514	3.4812	2.25393	3.1579		2.24803	3.497
2.25239	3.4834	2.2514	3.3234		2.24846	3.48	2.24747	3.3175		2.26166	3.4707	2.26067	3.3095		2.25253	3.4815	2.2552	3.1572		2.24916	3.497
2.25351	3.4837	2.25253	3.3234		2.24972	3.48	2.24874	3.3175		2.26278	3.471	2.2618	3.3095		2.25365	3.4818	2.25632	3.1566		2.25028	3.4973
2.25463	3.4837	2.25379	3.3234		2.25084	3.4803	2.24986	3.3166		2.2639	3.471	2.26292	3.3107		2.25492	3.4818	2.25744	3.1563		2.25154	3.4976
2.25576	3.4843	2.25492	3.3228		2.25197	3.48	2.25098	3.3169		2.26517	3.471	2.26404	3.3104		2.25604	3.4818	2.25857	3.156		2.25267	3.498
2.25702	3.4846	2.25604	3.3225		2.25309	3.4803	2.25211	3.3166		2.26629	3.471	2.26531	3.3101		2.25716	3.4818	2.25983	3.156		2.25379	3.498
2.25815	3.4846	2.25716	3.3225		2.25421	3.4803	2.25337	3.3172		2.26742	3.471	2.26643	3.3092		2.25829	3.4818	2.26096	3.1557		2.25492	3.498
2.25927	3.4843	2.25843	3.3222		2.25548	3.4803	2.25449	3.3169		2.26854	3.471	2.26756	3.3085		2.25955	3.4818	2.26208	3.156		2.25618	3.498
2.26039	3.4843	2.25955	3.3219		2.2566	3.4803	2.25562	3.3166		2.2698	3.4713	2.26868	3.3082		2.26067	3.4815	2.26334	3.1554		2.2573	3.498
2.26166	3.484	2.26067	3.3216		2.25772	3.4812	2.25674	3.3169		2.27093	3.4713	2.26994	3.3085		2.2618	3.4821	2.26447	3.1541		2.25843	3.498
2.26278	3.4846	2.2618	3.3212		2.25885	3.4809	2.25787	3.3163		2.27205	3.4716	2.27107	3.3082		2.26292	3.4821	2.26559	3.1532		2.25955	3.498
2.2639	3.4849	2.26306	3.3209		2.26011	3.4812	2.25913	3.3163		2.27331	3.4716	2.27219	3.3082		2.26419	3.4818	2.26671	3.1532		2.26081	3.498
2.26503	3.4849	2.26419	3.3212		2.26124	3.4815	2.26025	3.316		2.27444	3.4719	2.27346	3.3082		2.26531	3.4821	2.26798	3.152		2.26194	3.498
2.26629	3.4849	2.26531	3.3212		2.26236	3.4815	2.26138	3.3163		2.27556	3.4719	2.27458	3.3079		2.26643	3.4821	2.2691	3.151		2.26306	3.4989
2.26742	3.4849	2.26643	3.3212		2.26348	3.4818	2.2625	3.3157		2.27669	3.4719	2.2757	3.3079		2.26756	3.4821	2.27022	3.151		2.26419	3.4983
2.26854	3.4852	2.2677	3.3206		2.26475	3.4818	2.26376	3.3157		2.27795	3.4722	2.27683	3.3076		2.26882	3.4825	2.27135	3.151		2.26545	3.498
2.26966	3.4852	2.26882	3.3212		2.26587	3.4815	2.26489	3.316		2.27907	3.4725	2.27809	3.3076		2.26994	3.4828	2.27261	3.151		2.26657	3.4986
2.27093	3.4856	2.26994	3.3203		2.26699	3.4821	2.26601	3.315		2.2802	3.4725	2.27921	3.3079		2.27107	3.4821	2.27374	3.1501		2.2677	3.4989
2.27205	3.4849	2.27107	3.3206		2.26812	3.4821	2.26713	3.3154		2.28146	3.4725	2.28034	3.3079		2.27219	3.4821	2.27486	3.1507		2.26882	3.4989
2.27317	3.4852	2.27233	3.3206		2.26924	3.4821	2.2684	3.3147		2.28258	3.4728	2.2816	3.3079		2.27346	3.4818	2.27598	3.1501		2.27008	3.4989
2.2743	3.4852	2.27346	3.3203		2.27051	3.4815	2.26952	3.3144		2.28371	3.4728	2.28272	3.307		2.27458	3.4825	2.27725	3.1495		2.27121	3.4989
2.27556	3.4852	2.27458	3.3206		2.27163	3.4818	2.27065	3.315		2.28483	3.4728	2.28385	3.3073		2.2757	3.4831	2.27837	3.1479		2.27233	3.4989
2.27669	3.4856	2.2757	3.3203		2.27275	3.4821	2.27177	3.3144		2.2861	3.4728	2.28497	3.3067		2.27683	3.4825	2.27949	3.1467		2.27346	3.4992
2.27781	3.4852	2.27697	3.32		2.27388	3.4821	2.27289	3.3144		2.28722	3.4728	2.28624	3.307		2.27809	3.4821	2.28062	3.1467		2.27472	3.4989
2.27893	3.4849	2.27809	3.3203		2.27514	3.4821	2.27416	3.3138		2.28834	3.4728	2.28736	3.3073		2.27921	3.4825	2.28188	3.1464		2.27584	3.4992
2.2802	3.4856	2.27921	3.3203		2.27626	3.4831	2.27528	3.3141		2.28947	3.4732	2.28848	3.3073		2.28034	3.4831	2.28301	3.1455		2.27697	3.4998
2.28132	3.4859	2.28034	3.3206		2.27739	3.4828	2.2764	3.3135		2.29073	3.4732	2.28961	3.3064		2.28146	3.4831	2.28413	3.1461		2.27809	3.4998
2.28244	3.4852	2.2816	3.3203		2.27851	3.4831	2.27753	3.3141		2.29185	3.4728	2.29087	3.3076		2.28272	3.4831	2.28525	3.1445		2.27935	3.4995
2.28357	3.4852	2.28272	3.32		2.27978	3.4831	2.27879	3.3132		2.29298	3.4735	2.29199	3.3067		2.28385	3.4834	2.28652	3.1455		2.28048	3.4998
2.28483	3.4849	2.28385	3.3206		2.2809	3.4828	2.27992	3.3132		2.29424	3.4735	2.29312	3.3067		2.28497	3.4834	2.28764	3.1436		2.2816	3.4998
2.28596	3.4852	2.28497	3.3203		2.28202	3.4831	2.28104	3.3138		2.29537	3.4735	2.29438	3.307		2.2861	3.4834	2.28876	3.1424		2.28272	3.4998
2.28708	3.4852	2.28624	3.32		2.28315	3.4831	2.28216	3.3129		2.29649	3.4738	2.29551	3.3064		2.28736	3.484	2.28989	3.1411		2.28399	3.5007
2.2882	3.4859	2.28736	3.32		2.28427	3.4831	2.28343	3.3129		2.29761	3.4738	2.29663	3.3064		2.28848	3.484	2.29115	3.1417		2.28511	3.5004
2.28947	3.4852	2.28848	3.3203		2.28553	3.4831	2.28455	3.3138		2.29888	3.4738	2.29775	3.3064		2.28961	3.4834	2.29228	3.1411		2.28624	3.5001
2.29059	3.4859	2.28961	3.32		2.28666	3.4831	2.28567	3.3129		2.3	3.4738	2.29902	3.3057		2.29087	3.484	2.2934	3.1408		2.28736	3.5004
2.29171	3.4856	2.29087	3.32		2.28778	3.4831	2.2868	3.3132		2.30112	3.4735	2.30014	3.3057		2.29199	3.4837	2.29452	3.1414		2.28862	3.5001
2.29284	3.4859	2.29199	3.3203		2.2889	3.4831	2.28792	3.3132		2.30239	3.4735	2.30126	3.3061		2.29312	3.484	2.29579	3.1402		2.28975	3.5007
2.2941	3.4852	2.29312	3.3197		2.29017	3.4831	2.28919	3.3135		2.30351	3.4738	2.30253	3.3057		2.29424	3.484	2.29691	3.1396		2.29087	3.5004
2.29522	3.4852	2.29424	3.3203		2.29129	3.4834	2.29031	3.3132		2.30463	3.4738	2.30365	3.3057		2.29551	3.4846	2.29803	3.1402		2.29199	3.5007
2.29635	3.4859	2.29551	3.3197		2.29242	3.4831	2.29143	3.3135		2.30576	3.4738	2.30478	3.3057		2.29663	3.4846	2.29916	3.1386		2.29326	3.5011
2.29747	3.4859	2.29663	3.3194		2.29354	3.4831	2.29256	3.3132		2.30702	3.4738	2.3059	3.3057		2.29775	3.4846	2.30042	3.1383		2.29438	3.5014
2.2986	3.4862	2.29775	3.32		2.2948	3.4837	2.29382	3.3129		2.30815	3.4735	2.30716	3.3054		2.29888	3.4843	2.30154	3.1377		2.29551	3.5011
2.29986	3.4862	2.29888	3.3197		2.29593	3.484	2.29494	3.3129		2.30927	3.4735	2.30829	3.3057		2.30014	3.4846	2.30267	3.1365		2.29663	3.5007
2.30098	3.4862	2.30014	3.3197		2.29705	3.4837	2.29607	3.3129		2.31039	3.4738	2.30941	3.3054		2.30126	3.4849	2.30379	3.1362		2.29789	3.5007
2.30211	3.4862	2.30126	3.3197		2.29817	3.4837	2.29719	3.3129		2.31166	3.4738	2.31067	3.3054		2.30239	3.4856	2.30506	3.1362		2.29902	3.5011
2.30323	3.4862	2.30239	3.3188		2.2993	3.4843	2.29846	3.3129		2.31278	3.4741	2.3118	3.3051		2.30351	3.4856	2.30618	3.1349		2.30014	3.5007
2.30449	3.4862	2.30351	3.3188		2.30056	3.484	2.29958	3.3129		2.3139	3.4741	2.31292	3.3051		2.30478	3.4852	2.3073	3.1349		2.30126	3.5007
2.30562	3.4868	2.30478	3.3194		2.30169	3.484	2.3007	3.3129		2.31517	3.4741	2.31404	3.3048		2.3059	3.4856	2.30857	3.1352		2.30253	3.5017
2.30674	3.4868	2.3059	3.3197		2.30281	3.4843	2.30183	3.3129		2.31629	3.4741	2.31531	3.3051		2.30702	3.4852	2.30969	3.1343		2.30365	3.5007
2.30787	3.4868	2.30702	3.3181		2.30393	3.4846	2.30295	3.3129		2.31742	3.4741	2.31643	3.3051		2.30815	3.4862	2.31081	3.1346		2.30478	3.5014
2.30913	3.4874	2.30815	3.3188		2.3052	3.4846	2.30421	3.3129		2.31854	3.4744	2.31756	3.3051		2.30941	3.4856	2.31194	3.1324		2.3059	3.5011
2.31025	3.4874	2.30927	3.3188		2.30632	3.4849	2.30534	3.3126		2.3198	3.4744	2.31868	3.3051		2.31053	3.4862	2.3132	3.1324		2.30716	3.5007
2.31138	3.4868	2.31053	3.3175		2.30744	3.484	2.30646	3.3126		2.32093	3.475	2.31994	3.3042		2.31166	3.4862	2.31433	3.1315		2.30829	3.5011
2.3125	3.4877	2.31166	3.3188		2.30857	3.484	2.30758	3.3119		2.32205	3.475	2.32107	3.3036		2.31278	3.4862	2.31545	3.1309		2.30941	3.5011
[truncated: 2,230 more rows]

## Sheet: S11 G Capacity
Cycle Number	Areal Capacity
	(mAh/cm2)
	Al90.0 In10	Al94.5 In5.5	Al97.5 In2.5	Al98.8 In1.2	Al99.8 In0.2
1	4.1	4.04242	4.05463	2.91194	1.44677
2	4.0948	4.1809	3.74775	2.15618	0.96812
3	4.06503	4.1611	3.33806	1.72486	0.68736
4	4.01292	4.0868	3.14831	1.53399	0.58258
5	3.9448	4.02388	3.03188	1.44831	0.50632

## Sheet: S11 H CE
Cycle Number	CE
	%
	Al90.0 In10	Al94.5 In5.5	Al97.5 In2.5	Al98.8 In1.2	Al99.8 In0.2
1	83.81	82.78	82.57	59.45	29.57
2	98.55	99.06	84.86	67.23	47.6
3	99.3	99.1	89.26	79.72	72.54
4	98.91	98.13	93.64	88.51	85.57
5	98.66	98.87	96.39	94.08	89.65
