# Supplementary material for: Aluminum foil negative electrodes with multiphase microstructure for all-solid-state Li-ion batteries
Source: Nat Commun. 2023 Jul 18;14:3975. doi: 10.1038/s41467-023-39685-x (PMC10354103; doi:10.1038/s41467-023-39685-x)
Supplement: Supplementary file 3 — Source Data [file 41467_2023_39685_MOESM3_ESM.zip › S12 Pressure.xlsx]

## Sheet: S12 A
15 MPa					24 MPa					50 MPa					70 MPa
Charge Areal Capacity	Voltage	Discharge Areal Capacity	Voltage		Charge Areal Capacity	Voltage	Discharge Areal Capacity	Voltage		Charge Areal Capacity	Voltage	Discharge Areal Capacity	Voltage		Charge Areal Capacity	Voltage	Discharge Areal Capacity	Voltage
(mAh/cm2)	(V)	(mAh/cm2)	(V)		(mAh/cm2)	(V)	(mAh/cm2)	(V)		(mAh/cm2)	(V)	(mAh/cm2)	(V)		(mAh/cm2)	(V)	(mAh/cm2)	(V)
0	1.1544	0	3.8601		0	1.077	0	3.856		0	1.3523	0	3.8799		0	1.2165	0	3.8929
0.00112	1.3632	0.00112	3.8532		0.00112	1.4112	0.00112	3.8492		0.00112	1.3523	0.0014	3.8799		0.00112	1.2165	0.00112	3.8929
0.00225	1.7054	0.00225	3.8449		0.00225	1.7324	0.00225	3.8439		0.00239	1.7104	0.00253	3.8684		0.00239	1.3656	0.00239	3.888
0.00351	1.9758	0.00351	3.8405		0.00351	1.9959	0.00351	3.838		0.00351	1.9761	0.00365	3.8604		0.00351	1.7125	0.00351	3.8827
0.00492	2.2321	0.00463	3.8359		0.00463	2.1546	0.00463	3.8337		0.00463	2.186	0.00492	3.8539		0.00463	1.8852	0.00463	3.8796
0.00604	2.3732	0.00576	3.8331		0.00576	2.2408	0.00576	3.8315		0.00576	2.2597	0.00604	3.8492		0.00576	2.0353	0.00576	3.8762
0.00716	2.4315	0.00688	3.8278		0.00716	2.3134	0.00688	3.8281		0.00702	2.3469	0.00716	3.8442		0.00702	2.1602	0.00702	3.8731
0.00829	2.4758	0.00815	3.8247		0.00829	2.3608	0.00815	3.825		0.00815	2.3937	0.00829	3.8396		0.00815	2.2492	0.00815	3.8712
0.00955	2.5105	0.00927	3.8229		0.00955	2.4058	0.00927	3.8235		0.00927	2.451	0.00955	3.834		0.00927	2.3224	0.00927	3.8684
0.01067	2.5425	0.01039	3.8191		0.01067	2.4414	0.01039	3.8207		0.01039	2.4839	0.01067	3.8297		0.01039	2.3859	0.01039	3.8656
0.0118	2.5691	0.01152	3.817		0.0118	2.4733	0.01152	3.8182		0.01166	2.513	0.0118	3.8272		0.01166	2.4405	0.01166	3.8635
0.01292	2.5958	0.01278	3.8136		0.01292	2.5016	0.01278	3.8154		0.01278	2.5518	0.01306	3.8238		0.01278	2.4836	0.01278	3.8601
0.01419	2.615	0.0139	3.8114		0.01419	2.5319	0.0139	3.8139		0.0139	2.5747	0.01419	3.8204		0.0139	2.5186	0.0139	3.8582
0.01531	2.6361	0.01503	3.8077		0.01531	2.5564	0.01503	3.812		0.01503	2.6079	0.01531	3.8176		0.01517	2.5614	0.01517	3.8566
0.01643	2.6569	0.01615	3.8049		0.01643	2.5787	0.01615	3.8086		0.01629	2.6293	0.01643	3.8136		0.01629	2.5859	0.01629	3.8539
0.01756	2.6755	0.01742	3.8036		0.01756	2.6032	0.01742	3.807		0.01742	2.6504	0.0177	3.8105		0.01742	2.607	0.01742	3.8526
0.01882	2.6935	0.01854	3.8021		0.01882	2.6243	0.01854	3.8052		0.01854	2.6696	0.01882	3.8083		0.01854	2.6259	0.01854	3.8501
0.01994	2.7086	0.01966	3.7971		0.01994	2.6445	0.01966	3.8033		0.01966	2.6873	0.01994	3.8055		0.0198	2.6442	0.0198	3.8492
0.02107	2.7241	0.02079	3.7965		0.02107	2.6587	0.02079	3.8024		0.02093	2.7031	0.02107	3.8033		0.02093	2.6603	0.02093	3.8477
0.02219	2.7375	0.02205	3.7943		0.02219	2.6801	0.02205	3.7977		0.02205	2.7179	0.02233	3.7974		0.02205	2.6755	0.02205	3.8461
0.02346	2.7508	0.02317	3.7922		0.02331	2.6935	0.02317	3.7981		0.02317	2.7319	0.02346	3.7956		0.02317	2.6897	0.02317	3.8439
0.02458	2.7641	0.0243	3.7897		0.02458	2.708	0.0243	3.795		0.0243	2.7511	0.02458	3.7934		0.02444	2.7031	0.02444	3.8427
0.0257	2.7728	0.02542	3.7872		0.0257	2.7223	0.02542	3.7943		0.02556	2.7629	0.0257	3.7912		0.02556	2.7155	0.02556	3.8411
0.02683	2.7843	0.02669	3.7863		0.02683	2.7384	0.02669	3.7925		0.02669	2.7737	0.02697	3.7888		0.02669	2.7263	0.02669	3.8377
0.02809	2.7961	0.02781	3.7838		0.02795	2.7489	0.02781	3.7915		0.02781	2.7843	0.02809	3.7866		0.02795	2.7372	0.02795	3.8374
0.02921	2.8057	0.02893	3.7822		0.02921	2.7613	0.02893	3.7875		0.02907	2.7945	0.02921	3.7841		0.02907	2.7533	0.02907	3.8353
0.03034	2.8156	0.03006	3.7807		0.03034	2.7728	0.03006	3.7878		0.0302	2.8041	0.03034	3.7826		0.0302	2.7632	0.0302	3.8325
0.03174	2.8265	0.03132	3.7779		0.03146	2.784	0.03118	3.7869		0.03132	2.8128	0.0316	3.7807		0.03132	2.7722	0.03132	3.8318
0.03287	2.8358	0.03244	3.777		0.03258	2.7948	0.03244	3.7847		0.03244	2.8218	0.03272	3.7776		0.03258	2.7806	0.03258	3.8306
0.03399	2.8447	0.03357	3.7754		0.03385	2.8023	0.03357	3.7829		0.03371	2.8305	0.03385	3.776		0.03371	2.7892	0.03371	3.8287
0.03525	2.8534	0.03469	3.7726		0.03497	2.8113	0.03469	3.7816		0.03483	2.8382	0.03497	3.772		0.03483	2.7976	0.03483	3.8275
0.03638	2.8621	0.03596	3.772		0.0361	2.8221	0.03581	3.7791		0.03596	2.8463	0.03624	3.7705		0.0361	2.8057	0.03596	3.8266
0.0375	2.868	0.03708	3.7702		0.03722	2.8305	0.03708	3.7782		0.03708	2.8544	0.03736	3.7677		0.03722	2.8137	0.03722	3.8253
0.03862	2.8761	0.0382	3.768		0.03848	2.8376	0.0382	3.7776		0.03834	2.8646	0.03848	3.7661		0.03834	2.8215	0.03834	3.8229
0.03989	2.885	0.03933	3.7677		0.03961	2.8469	0.03933	3.7754		0.03947	2.872	0.03961	3.763		0.03947	2.8289	0.03947	3.8219
0.04101	2.8928	0.04059	3.7667		0.04073	2.8544	0.04045	3.7739		0.04059	2.8792	0.04087	3.7618		0.04073	2.8389	0.04073	3.8213
0.04213	2.9002	0.04171	3.763		0.04185	2.8624	0.04171	3.7726		0.04171	2.8857	0.04199	3.7596		0.04185	2.8466	0.04185	3.8185
0.04326	2.9052	0.04284	3.7624		0.04312	2.8695	0.04284	3.772		0.04298	2.8922	0.04312	3.7581		0.04298	2.8525	0.04298	3.8173
0.04452	2.9126	0.04396	3.7599		0.04424	2.8776	0.04396	3.7695		0.0441	2.8999	0.04438	3.7574		0.0441	2.8596	0.0441	3.8163
0.04565	2.9195	0.04522	3.7581		0.04537	2.8847	0.04508	3.768		0.04522	2.9058	0.04551	3.754		0.04537	2.8661	0.04537	3.8154
0.04677	2.9269	0.04635	3.7568		0.04649	2.8922	0.04635	3.7674		0.04635	2.9123	0.04663	3.7516		0.04649	2.873	0.04649	3.8139
0.04789	2.9325	0.04747	3.7562		0.04775	2.899	0.04747	3.7671		0.04761	2.9182	0.04775	3.7503		0.04761	2.8785	0.04761	3.8114
0.04916	2.9396	0.0486	3.7537		0.04888	2.904	0.0486	3.764		0.04874	2.9238	0.04902	3.7488		0.04888	2.8854	0.04874	3.8108
0.05028	2.9458	0.04986	3.7522		0.05	2.9105	0.04972	3.7633		0.04986	2.9331	0.05014	3.7472		0.05	2.8906	0.05	3.8098
0.0514	2.9517	0.05098	3.7512		0.05112	2.9173	0.05098	3.7612		0.05098	2.9396	0.05126	3.746		0.05112	2.8968	0.05112	3.8083
0.05253	2.9585	0.05211	3.7512		0.05225	2.9244	0.05211	3.7599		0.05225	2.9449	0.05239	3.7438		0.05225	2.903	0.05225	3.8074
0.05379	2.9629	0.05323	3.7485		0.05351	2.9303	0.05323	3.759		0.05337	2.9498	0.05365	3.7429		0.05351	2.9089	0.05351	3.8061
0.05492	2.9691	0.05435	3.7472		0.05463	2.9359	0.05435	3.7581		0.05449	2.956	0.05478	3.7416		0.05463	2.9176	0.05463	3.8052
0.05604	2.9746	0.05562	3.7466		0.05576	2.9427	0.05562	3.7568		0.05576	2.9619	0.0559	3.7407		0.05576	2.9229	0.05576	3.8033
0.05716	2.9799	0.05674	3.7447		0.05688	2.9489	0.05674	3.755		0.05688	2.9672	0.05702	3.7376		0.05688	2.9284	0.05688	3.8027
0.05843	2.9849	0.05787	3.7435		0.05815	2.9539	0.05787	3.7537		0.05801	2.9722	0.05829	3.737		0.05815	2.934	0.05815	3.8008
0.05955	2.9901	0.05899	3.7426		0.05927	2.9591	0.05899	3.7525		0.05913	2.9774	0.05941	3.7354		0.05927	2.9387	0.05927	3.7999
0.06067	2.996	0.06025	3.7416		0.06039	2.965	0.06011	3.7516		0.06039	2.9824	0.06053	3.7351		0.06039	2.9446	0.06039	3.7984
0.0618	3.001	0.06138	3.7407		0.06152	2.9697	0.06138	3.7519		0.06152	2.9877	0.06166	3.7326		0.06166	2.9495	0.06152	3.7971
0.06306	3.0038	0.0625	3.7388		0.06278	2.9753	0.0625	3.75		0.06264	2.992	0.06292	3.732		0.06278	2.9545	0.06278	3.7965
0.06419	3.0094	0.06362	3.7367		0.0639	2.9805	0.06362	3.7481		0.06376	2.9988	0.06404	3.7314		0.0639	2.9598	0.0639	3.7959
0.06531	3.0134	0.06489	3.7364		0.06503	2.9849	0.06475	3.7475		0.06503	3.0035	0.06517	3.7286		0.06503	2.9644	0.06503	3.794
0.06643	3.0171	0.06601	3.7345		0.06615	2.9905	0.06601	3.7472		0.06615	3.0078	0.06629	3.7277		0.06629	2.9688	0.06629	3.7922
0.06756	3.0205	0.06713	3.7336		0.06742	2.9954	0.06713	3.745		0.06728	3.0122	0.06756	3.7274		0.06742	2.9734	0.06742	3.7909
0.06882	3.0252	0.06826	3.7326		0.06854	2.9998	0.06826	3.7438		0.0684	3.0159	0.06868	3.7252		0.06854	2.9802	0.06854	3.7912
0.06994	3.0273	0.06952	3.732		0.06966	3.0035	0.06938	3.7435		0.06966	3.0202	0.0698	3.7243		0.06966	2.9846	0.06966	3.7897
0.07107	3.0317	0.07065	3.7292		0.07079	3.0069	0.07065	3.7422		0.07079	3.0239	0.07107	3.7233		0.07093	2.9883	0.07093	3.7881
0.07219	3.0348	0.07177	3.728		0.07205	3.0115	0.07177	3.7413		0.07191	3.0277	0.07219	3.7218		0.07205	2.9926	0.07205	3.7872
0.07346	3.0382	0.07289	3.7274		0.07317	3.0156	0.07289	3.7401		0.07303	3.0308	0.07331	3.7205		0.07317	2.997	0.07317	3.7866
0.07458	3.0407	0.07416	3.7264		0.0743	3.0184	0.07402	3.7385		0.0743	3.0345	0.07444	3.7199		0.07444	3.0004	0.0743	3.7863
0.0757	3.0435	0.07528	3.7249		0.07542	3.0221	0.07528	3.7376		0.07542	3.0385	0.0757	3.7187		0.07556	3.0044	0.07556	3.7847
0.07683	3.0463	0.0764	3.7236		0.07669	3.0264	0.0764	3.736		0.07654	3.0422	0.07683	3.7168		0.07669	3.0075	0.07669	3.7838
0.07809	3.0478	0.07753	3.7224		0.07781	3.0292	0.07753	3.7354		0.07767	3.0453	0.07795	3.7162		0.07781	3.0103	0.07781	3.7835
0.07921	3.0503	0.07879	3.7212		0.07893	3.032	0.07865	3.7339		0.07893	3.0475	0.07907	3.7156		0.07907	3.0134	0.07907	3.7816
0.08034	3.0534	0.07992	3.7209		0.08006	3.0354	0.07992	3.7329		0.08006	3.05	0.08034	3.7147		0.0802	3.0171	0.0802	3.781
0.08146	3.0556	0.08104	3.719		0.08132	3.0373	0.08104	3.732		0.08118	3.0528	0.08146	3.7128		0.08132	3.0221	0.08132	3.7798
0.08272	3.0571	0.08216	3.7168		0.08244	3.0407	0.08216	3.7317		0.08244	3.0559	0.08258	3.7116		0.08244	3.0246	0.08244	3.7782
0.08385	3.0593	0.08343	3.7165		0.08357	3.0428	0.08329	3.7292		0.08357	3.0583	0.08371	3.7112		0.08371	3.0267	0.08371	3.7767
0.08497	3.0618	0.08455	3.7159		0.08469	3.0463	0.08455	3.7283		0.08469	3.0605	0.08497	3.7103		0.08483	3.0286	0.08483	3.7764
0.0861	3.063	0.08567	3.7156		0.08581	3.0475	0.08567	3.7277		0.08581	3.0627	0.0861	3.7088		0.08596	3.0317	0.08596	3.7754
0.08736	3.0655	0.0868	3.714		0.08708	3.0487	0.0868	3.7267		0.08708	3.0655	0.08722	3.7078		0.08722	3.0345	0.08708	3.7742
0.08848	3.0667	0.08806	3.7134		0.0882	3.0518	0.08792	3.7264		0.0882	3.0667	0.08834	3.7069		0.08834	3.0366	0.08834	3.7736
0.08961	3.0683	0.08919	3.7116		0.08933	3.0534	0.08919	3.7249		0.08933	3.0692	0.08961	3.7054		0.08947	3.0388	0.08947	3.7723
0.09073	3.0704	0.09031	3.7109		0.09045	3.0562	0.09031	3.7236		0.09045	3.0704	0.09073	3.705		0.09059	3.041	0.09059	3.7708
0.09199	3.0723	0.09143	3.7103		0.09171	3.0574	0.09143	3.7221		0.09171	3.0735	0.09185	3.7044		0.09185	3.0435	0.09185	3.7702
0.09312	3.0726	0.0927	3.7091		0.09284	3.0587	0.09256	3.7221		0.09284	3.0751	0.09298	3.7035		0.09298	3.0447	0.09298	3.7692
0.09424	3.0742	0.09382	3.7081		0.09396	3.0618	0.09368	3.7215		0.09396	3.0766	0.09424	3.7023		0.0941	3.0466	0.0941	3.7677
0.09537	3.0751	0.09494	3.7063		0.09508	3.0627	0.09494	3.7196		0.09508	3.0782	0.09537	3.7004		0.09522	3.0484	0.09522	3.7664
0.09663	3.0773	0.09607	3.7057		0.09635	3.0639	0.09607	3.7178		0.09635	3.0804	0.09649	3.6998		0.09649	3.0512	0.09649	3.7652
0.09775	3.0785	0.09733	3.7054		0.09747	3.0664	0.09719	3.7168		0.09747	3.0816	0.09775	3.7001		0.09761	3.0531	0.09761	3.7652
0.09888	3.0804	0.09846	3.7038		0.0986	3.068	0.09831	3.7168		0.0986	3.0822	0.09888	3.6988		0.09874	3.0546	0.09874	3.764
0.1	3.0813	0.09958	3.7029		0.09972	3.0683	0.09958	3.7165		0.09972	3.0835	0.1	3.697		0.1	3.0565	0.09986	3.7633
0.10126	3.0822	0.1007	3.7016		0.10098	3.0701	0.1007	3.7159		0.10098	3.0859	0.10112	3.6954		0.10112	3.058	0.10112	3.7615
0.10239	3.0828	0.10197	3.7013		0.10211	3.072	0.10183	3.7147		0.10211	3.0875	0.10239	3.6942		0.10225	3.059	0.10225	3.7602
0.10351	3.0844	0.10309	3.7004		0.10323	3.0729	0.10295	3.7128		0.10323	3.0893	0.10351	3.6939		0.10337	3.0608	0.10337	3.7599
0.10463	3.0856	0.10421	3.6995		0.10463	3.0738	0.10421	3.7125		0.10435	3.0897	0.10463	3.6936		0.10463	3.0621	0.10463	3.759
0.1059	3.0862	0.10534	3.6976		0.10576	3.0745	0.10534	3.7112		0.10562	3.0903	0.10576	3.6926		0.10576	3.0636	0.10576	3.7584
0.10702	3.0878	0.1066	3.6967		0.10688	3.076	0.10646	3.7109		0.10674	3.0918	0.10702	3.6911		0.10688	3.0655	0.10688	3.7568
0.10815	3.0881	0.10772	3.6964		0.10815	3.0773	0.10758	3.7097		0.10787	3.0924	0.10815	3.6902		0.10801	3.0667	0.10801	3.7565
0.10927	3.089	0.10885	3.6957		0.10927	3.0788	0.10885	3.7091		0.10899	3.0931	0.10927	3.6899		0.10927	3.0683	0.10927	3.7556
0.11053	3.0903	0.10997	3.6942		0.11039	3.0797	0.10997	3.7075		0.11025	3.0946	0.11039	3.6889		0.11039	3.0695	0.11039	3.755
0.11166	3.0918	0.1111	3.693		0.11152	3.0807	0.1111	3.7066		0.11138	3.0952	0.11166	3.6883		0.11152	3.0707	0.11152	3.7534
0.11278	3.0918	0.11236	3.6926		0.11278	3.0816	0.11222	3.7066		0.1125	3.0959	0.11278	3.6874		0.11278	3.072	0.11264	3.7522
0.1139	3.0924	0.11348	3.6914		0.1139	3.0822	0.11348	3.7057		0.11376	3.0965	0.1139	3.6858		0.1139	3.0735	0.1139	3.7522
0.11517	3.0943	0.11461	3.6911		0.11503	3.0831	0.11461	3.7041		0.11489	3.0983	0.11503	3.6852		0.11503	3.0748	0.11503	3.7509
0.11629	3.0959	0.11573	3.6908		0.11615	3.0841	0.11573	3.7032		0.11601	3.0993	0.11629	3.6849		0.11615	3.0757	0.11615	3.7503
0.11742	3.0965	0.11699	3.6895		0.11742	3.085	0.11685	3.7019		0.11713	3.1002	0.11742	3.6843		0.11742	3.0766	0.11728	3.7488
0.11854	3.0971	0.11812	3.688		0.11854	3.0862	0.11812	3.701		0.1184	3.1011	0.11854	3.6824		0.11854	3.0779	0.11854	3.7488
0.11966	3.098	0.11924	3.6864		0.11966	3.0875	0.11924	3.7004		0.11952	3.1021	0.11966	3.6815		0.11966	3.0788	0.11966	3.7472
0.12093	3.0986	0.12037	3.6855		0.12079	3.0878	0.12037	3.7004		0.12065	3.103	0.12093	3.6802		0.12079	3.0797	0.12079	3.7469
0.12205	3.0986	0.12163	3.6852		0.12205	3.0878	0.12149	3.6985		0.12177	3.1039	0.12205	3.6802		0.12205	3.0807	0.12205	3.7463
0.12317	3.0993	0.12275	3.684		0.12317	3.0887	0.12261	3.6979		0.12303	3.1048	0.12317	3.6802		0.12317	3.0816	0.12317	3.7453
0.1243	3.0996	0.12388	3.683		0.1243	3.0893	0.12388	3.6967		0.12416	3.1058	0.12444	3.6784		0.1243	3.0831	0.1243	3.7438
0.12556	3.1008	0.125	3.6827		0.12542	3.0903	0.125	3.6967		0.12528	3.1061	0.12556	3.6778		0.12556	3.0847	0.12542	3.7432
0.12669	3.1027	0.12626	3.6818		0.12669	3.0921	0.12612	3.6957		0.1264	3.1067	0.12669	3.6765		0.12669	3.0862	0.12669	3.7419
0.12781	3.1033	0.12739	3.6812		0.12781	3.0928	0.12725	3.6939		0.12767	3.1076	0.12781	3.6756		0.12781	3.0862	0.12781	3.7407
0.12893	3.1036	0.12851	3.6802		0.12893	3.0928	0.12851	3.6936		0.12879	3.1083	0.12907	3.675		0.12893	3.0875	0.12893	3.7407
0.1302	3.1039	0.12963	3.679		0.13006	3.0937	0.12963	3.6923		0.12992	3.1095	0.1302	3.6747		0.1302	3.0878	0.13006	3.7398
0.13132	3.1048	0.1309	3.6784		0.13132	3.0943	0.13076	3.6917		0.13104	3.1101	0.13132	3.6737		0.13132	3.0884	0.13132	3.7391
0.13244	3.1061	0.13202	3.6768		0.13244	3.0952	0.13188	3.6917		0.1323	3.1104	0.13244	3.6728		0.13244	3.0897	0.13244	3.7385
0.13357	3.107	0.13315	3.6759		0.13357	3.0968	0.13315	3.6905		0.13343	3.1107	0.13371	3.6716		0.13357	3.0906	0.13357	3.7382
0.13483	3.1073	0.13427	3.6759		0.13469	3.0971	0.13427	3.6902		0.13455	3.112	0.13483	3.6719		0.13483	3.0906	0.13483	3.7364
0.13596	3.1076	0.13553	3.6747		0.13596	3.0974	0.13539	3.6886		0.13581	3.1129	0.13596	3.6706		0.13596	3.0909	0.13596	3.7351
0.13708	3.1089	0.13666	3.6747		0.13708	3.098	0.13652	3.6871		0.13694	3.1141	0.13708	3.6697		0.13708	3.0924	0.13708	3.7348
0.1382	3.1086	0.13778	3.6737		0.1382	3.098	0.13778	3.6864		0.13806	3.1148	0.13834	3.6678		0.13834	3.0937	0.1382	3.7342
0.13947	3.1098	0.1389	3.6722		0.13933	3.0986	0.1389	3.6864		0.13919	3.1148	0.13947	3.6675		0.13947	3.094	0.13947	3.7333
0.14059	3.1107	0.14017	3.6716		0.14045	3.0993	0.14003	3.6855		0.14045	3.1157	0.14059	3.6669		0.14059	3.0943	0.14059	3.7317
0.14171	3.1114	0.14129	3.6713		0.14171	3.0999	0.14115	3.6843		0.14157	3.1172	0.14171	3.6657		0.14171	3.0949	0.14171	3.7305
0.14284	3.112	0.14242	3.6706		0.14284	3.0999	0.14242	3.6833		0.1427	3.1176	0.14298	3.6654		0.14298	3.0962	0.14284	3.7302
0.1441	3.1126	0.14354	3.6691		0.14396	3.1008	0.14354	3.6827		0.14382	3.1182	0.1441	3.6638		0.1441	3.0971	0.1441	3.7302
0.14522	3.1129	0.1448	3.6678		0.14508	3.1017	0.14466	3.6815		0.14508	3.1185	0.14522	3.6644		0.14522	3.098	0.14522	3.7302
0.14635	3.1138	0.14593	3.6675		0.14635	3.1027	0.14579	3.6812		0.14621	3.1188	0.14635	3.6641		0.14649	3.0983	0.14635	3.7292
0.14747	3.1138	0.14705	3.6666		0.14747	3.1036	0.14705	3.6802		0.14733	3.1194	0.14761	3.6638		0.14761	3.099	0.14761	3.7271
0.14874	3.1145	0.14817	3.6663		0.1486	3.1036	0.14817	3.6793		0.14846	3.1197	0.14874	3.6626		0.14874	3.0999	0.14874	3.7264
0.14986	3.1145	0.14944	3.6654		0.14972	3.1036	0.1493	3.6787		0.14972	3.1203	0.14986	3.6616		0.14986	3.1002	0.14986	3.7258
0.15098	3.1154	0.15056	3.6647		0.15098	3.1039	0.15042	3.6765		0.15084	3.121	0.15098	3.6607		0.15112	3.1014	0.15098	3.7255
0.15211	3.1157	0.15169	3.6644		0.15211	3.1058	0.15154	3.6765		0.15197	3.1213	0.15225	3.6595		0.15225	3.1021	0.15225	3.7246
0.15337	3.1169	0.15281	3.6632		0.15323	3.1067	0.15281	3.6759		0.15309	3.1219	0.15337	3.6589		0.15337	3.1033	0.15337	3.7233
0.15449	3.1169	0.15407	3.6623		0.15435	3.1073	0.15393	3.6756		0.15435	3.1231	0.15449	3.6585		0.15449	3.1042	0.15449	3.7227
0.15562	3.1176	0.1552	3.6616		0.15562	3.1076	0.15506	3.675		0.15548	3.1241	0.15576	3.6576		0.15576	3.1042	0.15562	3.7218
0.15674	3.1182	0.15632	3.661		0.15674	3.1086	0.15618	3.674		0.1566	3.1244	0.15688	3.657		0.15688	3.1045	0.15688	3.7209
0.15801	3.1185	0.15744	3.6604		0.15787	3.1092	0.15744	3.6725		0.15772	3.125	0.15801	3.6564		0.15801	3.1055	0.15801	3.7205
0.15913	3.1194	0.15871	3.6598		0.15899	3.1098	0.15857	3.6719		0.15899	3.1256	0.15913	3.6558		0.15927	3.1064	0.15913	3.7196
0.16025	3.1197	0.15983	3.6585		0.16025	3.1104	0.15969	3.6716		0.16011	3.1259	0.16039	3.6548		0.16039	3.1067	0.16025	3.719
0.16138	3.1207	0.16096	3.6579		0.16138	3.1107	0.16081	3.6709		0.16124	3.1259	0.16152	3.6542		0.16152	3.1079	0.16152	3.7178
0.16264	3.1216	0.16208	3.6567		0.1625	3.111	0.16208	3.6697		0.16236	3.1266	0.16264	3.6536		0.16264	3.1086	0.16264	3.7174
0.16376	3.1222	0.16334	3.6564		0.16362	3.1123	0.1632	3.6685		0.16362	3.1272	0.16376	3.6539		0.1639	3.1089	0.16376	3.7168
0.16489	3.1222	0.16447	3.6561		0.16489	3.1129	0.16433	3.6678		0.16475	3.1275	0.16503	3.6523		0.16503	3.1092	0.16503	3.715
0.16601	3.1222	0.16559	3.6554		0.16601	3.1129	0.16545	3.6669		0.16587	3.1278	0.16615	3.6508		0.16615	3.1101	0.16615	3.715
0.16728	3.1231	0.16671	3.6548		0.16713	3.1138	0.16671	3.6666		0.16713	3.1287	0.16728	3.6502		0.16728	3.111	0.16728	3.714
0.1684	3.1231	0.16798	3.6536		0.16826	3.1138	0.16784	3.666		0.16826	3.1297	0.1684	3.6496		0.16854	3.1123	0.1684	3.7134
0.16952	3.1241	0.1691	3.6527		0.16952	3.1148	0.16896	3.6651		0.16938	3.1303	0.16966	3.6489		0.16966	3.1132	0.16966	3.7131
0.17065	3.1247	0.17022	3.6514		0.17065	3.1141	0.17008	3.6647		0.17051	3.1303	0.17079	3.6486		0.17079	3.1138	0.17079	3.7122
0.17177	3.125	0.17135	3.6514		0.17177	3.1154	0.17135	3.6632		0.17177	3.1309	0.17191	3.6483		0.17205	3.1141	0.17191	3.7119
0.17303	3.1259	0.17247	3.6499		0.17289	3.1157	0.17247	3.6623		0.17289	3.1318	0.17303	3.6471		0.17317	3.1151	0.17303	3.71
0.17416	3.1275	0.17374	3.6499		0.17402	3.1166	0.1736	3.6616		0.17402	3.1321	0.1743	3.6471		0.1743	3.1157	0.1743	3.7088
0.17528	3.1278	0.17486	3.6492		0.17528	3.1176	0.17472	3.661		0.17514	3.1321	0.17542	3.6465		0.17542	3.116	0.17542	3.7085
0.1764	3.1278	0.17598	3.6492		0.1764	3.1179	0.17598	3.6601		0.1764	3.1328	0.17654	3.6452		0.17669	3.1166	0.17654	3.7085
0.17767	3.1284	0.17711	3.648		0.17753	3.1179	0.17711	3.6595		0.17753	3.1334	0.17781	3.6452		0.17781	3.1172	0.17781	3.7081
0.17879	3.1287	0.17837	3.6471		0.17865	3.1182	0.17823	3.6585		0.17865	3.1334	0.17893	3.644		0.17893	3.1179	0.17893	3.7066
0.17992	3.129	0.17949	3.6471		0.17992	3.1188	0.17935	3.6573		0.17978	3.1337	0.18006	3.643		0.1802	3.1185	0.18006	3.706
0.18104	3.1297	0.18062	3.6461		0.18104	3.1194	0.18048	3.657		0.18104	3.134	0.18118	3.643		0.18132	3.1188	0.18118	3.7054
0.1823	3.13	0.18174	3.6458		0.18216	3.1194	0.18174	3.6564		0.18216	3.134	0.18244	3.6427		0.18244	3.1194	0.18244	3.7041
0.18343	3.1315	0.18301	3.6452		0.18329	3.121	0.18287	3.6554		0.18329	3.1343	0.18357	3.6415		0.18357	3.1194	0.18357	3.7038
0.18455	3.1315	0.18413	3.6437		0.18455	3.1225	0.18399	3.6548		0.18441	3.134	0.18469	3.6403		0.18483	3.1207	0.18469	3.7035
0.18567	3.1318	0.18525	3.6434		0.18567	3.1222	0.18511	3.6542		0.18567	3.1343	0.18581	3.6396		0.18596	3.1216	0.18581	3.7029
0.18694	3.1324	0.18638	3.6424		0.1868	3.1222	0.18638	3.6539		0.1868	3.1352	0.18708	3.639		0.18708	3.1228	0.18708	3.701
0.18806	3.1328	0.18764	3.6418		0.18792	3.1231	0.1875	3.6523		0.18792	3.1365	0.1882	3.6387		0.1882	3.1231	0.1882	3.7016
0.18919	3.1334	0.18876	3.6409		0.18919	3.1235	0.18862	3.6517		0.18904	3.1368	0.18933	3.6387		0.18947	3.1238	0.18933	3.6998
0.19031	3.134	0.18989	3.6403		0.19031	3.1238	0.18975	3.6505		0.19031	3.1374	0.19045	3.6375		0.19059	3.1241	0.19059	3.6995
0.19157	3.1343	0.19101	3.6396		0.19143	3.1241	0.19101	3.6508		0.19143	3.1383	0.19171	3.6362		0.19171	3.1247	0.19171	3.6979
0.1927	3.1346	0.19228	3.6393		0.19256	3.125	0.19213	3.6499		0.19256	3.139	0.19284	3.6359		0.19298	3.1256	0.19284	3.6979
0.19382	3.1352	0.1934	3.6384		0.19382	3.1262	0.19326	3.6496		0.19382	3.1393	0.19396	3.6344		0.1941	3.1262	0.19396	3.6976
0.19494	3.1362	0.19452	3.6387		0.19494	3.1278	0.19438	3.6486		0.19494	3.1399	0.19508	3.6337		0.19522	3.1262	0.19522	3.6967
0.19621	3.1368	0.19565	3.6384		0.19607	3.1287	0.19565	3.6483		0.19607	3.1399	0.19635	3.6334		0.19635	3.1269	0.19635	3.6964
0.19733	3.1371	0.19691	3.6368		0.19719	3.1287	0.19677	3.6471		0.19719	3.1399	0.19747	3.6328		0.19761	3.1284	0.19747	3.6951
0.19846	3.1374	0.19803	3.6356		0.19846	3.1297	0.19789	3.6461		0.19846	3.1408	0.1986	3.6322		0.19874	3.1287	0.1986	3.6942
0.19958	3.138	0.19916	3.6356		0.19958	3.1293	0.19902	3.6455		0.19958	3.1411	0.19972	3.6322		0.19986	3.1293	0.19986	3.6936
0.20084	3.138	0.20028	3.6353		0.2007	3.1306	0.20028	3.6446		0.2007	3.1411	0.20098	3.6306		0.20098	3.1297	0.20098	3.6926
0.20197	3.139	0.20154	3.635		0.20183	3.1306	0.2014	3.6434		0.20183	3.1417	0.20211	3.6306		0.20225	3.1306	0.20211	3.6923
0.20309	3.139	0.20267	3.6337		0.20295	3.1318	0.20253	3.643		0.20309	3.1427	0.20323	3.6288		0.20337	3.1312	0.20337	3.6914
0.20421	3.1393	0.20379	3.6331		0.20421	3.1324	0.20365	3.6415		0.20421	3.1436	0.20435	3.6285		0.20449	3.1318	0.20449	3.6908
0.20548	3.1402	0.20492	3.6328		0.20534	3.1324	0.20492	3.6412		0.20534	3.1439	0.20562	3.6282		0.20576	3.1321	0.20562	3.6895
0.2066	3.1411	0.20618	3.6319		0.20646	3.1334	0.20604	3.6406		0.20646	3.1445	0.20674	3.6282		0.20688	3.1324	0.20674	3.6886
0.20772	3.1408	0.2073	3.631		0.20758	3.1334	0.20716	3.6406		0.20772	3.1445	0.20787	3.6272		0.20801	3.1324	0.20801	3.6883
0.20885	3.1417	0.20843	3.6306		0.20885	3.1343	0.20829	3.6403		0.20885	3.1445	0.20913	3.6272		0.20913	3.1324	0.20913	3.6877
0.21011	3.143	0.20955	3.6306		0.20997	3.1349	0.20955	3.6396		0.20997	3.1448	0.21025	3.6266		0.21039	3.1334	0.21025	3.6874
0.21124	3.143	0.21081	3.63		0.2111	3.1352	0.21067	3.6384		0.2111	3.1452	0.21138	3.6248		0.21152	3.1346	0.21138	3.6864
0.21236	3.1436	0.21194	3.6288		0.21222	3.1362	0.2118	3.6372		0.21236	3.1455	0.2125	3.6238		0.21264	3.1355	0.21264	3.6861
0.21348	3.1439	0.21306	3.6285		0.21348	3.1374	0.21292	3.6359		0.21348	3.1464	0.21376	3.6235		0.21376	3.1365	0.21376	3.6852
0.21475	3.1445	0.21419	3.6285		0.21461	3.1377	0.21404	3.6359		0.21461	3.1473	0.21489	3.6238		0.21503	3.1371	0.21489	3.684
0.21587	3.1448	0.21545	3.6272		0.21573	3.138	0.21531	3.6356		0.21573	3.1479	0.21601	3.6232		0.21615	3.1377	0.21615	3.683
0.21699	3.1461	0.21657	3.6269		0.21685	3.139	0.21643	3.6344		0.21699	3.1489	0.21713	3.6229		0.21728	3.1383	0.21728	3.6833
0.21812	3.1464	0.2177	3.6254		0.21812	3.1396	0.21756	3.6334		0.21812	3.1492	0.2184	3.6223		0.21854	3.139	0.2184	3.6827
0.21938	3.1467	0.21882	3.6251		0.21924	3.1399	0.21868	3.6331		0.21924	3.1498	0.21952	3.6213		0.21966	3.1393	0.21952	3.6821
0.22051	3.1473	0.22008	3.6248		0.22037	3.1408	0.21994	3.6328		0.22051	3.1501	0.22065	3.6204		0.22079	3.1402	0.22079	3.6799
0.22163	3.1476	0.22121	3.6244		0.22149	3.1411	0.22107	3.6316		0.22163	3.1507	0.22177	3.6189		0.22191	3.1421	0.22191	3.6793
0.22275	3.1492	0.22233	3.6238		0.22275	3.1421	0.22219	3.631		0.22275	3.1517	0.22303	3.6186		0.22317	3.1421	0.22303	3.6784
0.22402	3.1498	0.22346	3.6238		0.22388	3.1433	0.22331	3.6303		0.22388	3.1523	0.22416	3.6182		0.2243	3.1427	0.22416	3.6784
0.22514	3.1504	0.22458	3.6235		0.225	3.1439	0.22458	3.6306		0.22514	3.1529	0.22528	3.6179		0.22542	3.143	0.22542	3.6778
0.22626	3.1504	0.22584	3.622		0.22612	3.1439	0.2257	3.6297		0.22626	3.1532	0.2264	3.6186		0.22654	3.143	0.22654	3.6771
0.22739	3.1507	0.22697	3.6213		0.22739	3.1448	0.22683	3.6288		0.22739	3.1541	0.22767	3.6186		0.22781	3.1436	0.22767	3.6775
0.22851	3.151	0.22809	3.6207		0.22851	3.1458	0.22795	3.6275		0.22851	3.1545	0.22879	3.6173		0.22893	3.1442	0.22893	3.6762
0.22978	3.1526	0.22921	3.6207		0.22963	3.1473	0.22921	3.6263		0.22978	3.1548	0.22992	3.6155		0.23006	3.1461	0.23006	3.6753
0.2309	3.1529	0.23048	3.6198		0.23076	3.147	0.23034	3.6257		0.2309	3.156	0.23104	3.6142		0.23132	3.1467	0.23118	3.6747
0.23202	3.1535	0.2316	3.6198		0.23188	3.1483	0.23146	3.6254		0.23202	3.1563	0.2323	3.6139		0.23244	3.1476	0.2323	3.6734
0.23315	3.1545	0.23272	3.6182		0.23315	3.1492	0.23258	3.6248		0.23315	3.1569	0.23343	3.6133		0.23357	3.1479	0.23357	3.6731
0.23441	3.1541	0.23385	3.6173		0.23427	3.1507	0.23385	3.6248		0.23441	3.1582	0.23455	3.6133		0.23469	3.1486	0.23469	3.6731
0.23553	3.1557	0.23511	3.6164		0.23539	3.151	0.23497	3.6244		0.23553	3.1582	0.23567	3.6133		0.23596	3.1495	0.23581	3.6728
0.23666	3.156	0.23624	3.6164		0.23652	3.151	0.2361	3.6235		0.23666	3.1588	0.23694	3.6124		0.23708	3.1504	0.23694	3.6706
0.23778	3.1566	0.23736	3.6161		0.23778	3.152	0.23722	3.6226		0.23778	3.1594	0.23806	3.6117		0.2382	3.151	0.2382	3.6703
0.23904	3.1576	0.23848	3.6148		0.2389	3.1529	0.23848	3.621		0.23904	3.16	0.23919	3.6111		0.23947	3.152	0.23933	3.6703
0.24017	3.1585	0.23975	3.6145		0.24003	3.1538	0.23961	3.6207		0.24017	3.1603	0.24031	3.6099		0.24059	3.1529	0.24045	3.67
0.24129	3.1591	0.24087	3.6145		0.24115	3.1541	0.24073	3.6201		0.24129	3.161	0.24157	3.6089		0.24171	3.1535	0.24171	3.6685
0.24242	3.1597	0.24199	3.6139		0.24242	3.1554	0.24185	3.6201		0.24242	3.1616	0.2427	3.6086		0.24284	3.1545	0.24284	3.6678
0.24368	3.1603	0.24312	3.6139		0.24354	3.1566	0.24312	3.6182		0.24368	3.1619	0.24382	3.608		0.2441	3.1551	0.24396	3.6669
0.2448	3.161	0.24438	3.6127		0.24466	3.1569	0.24424	3.617		0.2448	3.1628	0.24508	3.6083		0.24522	3.156	0.24508	3.6666
0.24593	3.1616	0.24551	3.6124		0.24579	3.1582	0.24537	3.6167		0.24593	3.1638	0.24621	3.6074		0.24635	3.1569	0.24635	3.666
0.24705	3.1625	0.24663	3.6117		0.24705	3.1594	0.24649	3.617		0.24719	3.1641	0.24733	3.6068		0.24747	3.1572	0.24747	3.666
0.24831	3.1631	0.24775	3.612		0.24817	3.16	0.24761	3.6161		0.24831	3.1647	0.24846	3.6055		0.24874	3.1588	0.2486	3.6647
0.24944	3.1641	0.24902	3.6114		0.2493	3.1603	0.24888	3.6155		0.24944	3.1662	0.24972	3.6049		0.24986	3.1594	0.24972	3.6632
0.25056	3.165	0.25014	3.6108		0.25042	3.1616	0.25	3.6155		0.25056	3.1669	0.25084	3.6037		0.25098	3.1594	0.25098	3.6623
0.25169	3.1659	0.25126	3.6089		0.25169	3.1622	0.25112	3.6145		0.25183	3.1675	0.25197	3.6031		0.25225	3.16	0.25211	3.6623
0.25295	3.1665	0.25239	3.6089		0.25281	3.1641	0.25225	3.6133		0.25295	3.1681	0.25309	3.6031		0.25337	3.161	0.25323	3.662
0.25407	3.1678	0.25365	3.608		0.25393	3.1647	0.25351	3.6133		0.25407	3.1687	0.25435	3.6034		0.25449	3.1619	0.25435	3.6623
0.2552	3.1684	0.25478	3.6074		0.25506	3.1653	0.25463	3.6127		0.2552	3.1693	0.25548	3.6027		0.25562	3.1625	0.25562	3.662
0.25632	3.1687	0.2559	3.6065		0.25632	3.1665	0.25576	3.612		0.25646	3.1709	0.2566	3.6018		0.25688	3.1634	0.25674	3.6607
0.25758	3.1706	0.25702	3.6068		0.25744	3.1675	0.25688	3.612		0.25758	3.1721	0.25772	3.6		0.25801	3.1647	0.25787	3.6598
0.25871	3.1706	0.25829	3.6062		0.25857	3.1681	0.25815	3.6099		0.25871	3.1727	0.25899	3.6		0.25913	3.1656	0.25913	3.6576
0.25983	3.1712	0.25941	3.6062		0.25969	3.1687	0.25927	3.6096		0.25983	3.174	0.26011	3.5987		0.26025	3.1665	0.26025	3.6573
0.26096	3.1721	0.26053	3.6052		0.26096	3.17	0.26039	3.6086		0.2611	3.1752	0.26124	3.5984		0.26152	3.1672	0.26138	3.6573
0.26222	3.1727	0.26166	3.6049		0.26208	3.1709	0.26152	3.6083		0.26222	3.1752	0.26236	3.5978		0.26264	3.1681	0.2625	3.6564
0.26334	3.174	0.26292	3.6046		0.2632	3.1712	0.26278	3.6074		0.26334	3.1762	0.26362	3.5975		0.26376	3.1696	0.26376	3.657
0.26447	3.1743	0.26404	3.6037		0.26433	3.1727	0.2639	3.6071		0.26447	3.1774	0.26475	3.5972		0.26503	3.1706	0.26489	3.6558
0.26559	3.1749	0.26517	3.6034		0.26545	3.1734	0.26503	3.6065		0.26573	3.1789	0.26587	3.5965		0.26615	3.1718	0.26601	3.6554
0.26685	3.1762	0.26629	3.6021		0.26671	3.1746	0.26615	3.6052		0.26685	3.1799	0.26699	3.5953		0.26728	3.1727	0.26713	3.6548
0.26798	3.1777	0.26756	3.6015		0.26784	3.1752	0.26742	3.6052		0.26798	3.1802	0.26826	3.5956		0.2684	3.1734	0.2684	3.6542
0.2691	3.1789	0.26868	3.6012		0.26896	3.1755	0.26854	3.6049		0.2691	3.182	0.26938	3.5953		0.26966	3.174	0.26952	3.6536
0.27022	3.1799	0.2698	3.6006		0.27008	3.1762	0.26966	3.6043		0.27037	3.183	0.27051	3.5941		0.27079	3.1758	0.27065	3.6527
0.27149	3.1808	0.27093	3.6		0.27135	3.1786	0.27079	3.6034		0.27149	3.1842	0.27177	3.5941		0.27191	3.1771	0.27191	3.6523
0.27261	3.182	0.27219	3.6003		0.27247	3.1793	0.27205	3.6018		0.27261	3.1848	0.27289	3.5931		0.27303	3.178	0.27303	3.652
0.27374	3.1827	0.27331	3.6		0.2736	3.1802	0.27317	3.6015		0.27374	3.1861	0.27402	3.5922		0.2743	3.1789	0.27416	3.6517
0.27486	3.1827	0.27444	3.5993		0.27472	3.1817	0.2743	3.6003		0.275	3.187	0.27514	3.5925		0.27542	3.1805	0.27528	3.6514
0.27612	3.1836	0.27556	3.5993		0.27598	3.1833	0.27542	3.6		0.27612	3.1886	0.2764	3.5919		0.27654	3.1808	0.27654	3.6508
0.27725	3.1848	0.27683	3.5984		0.27711	3.183	0.27669	3.6		0.27725	3.1901	0.27753	3.5907		0.27781	3.1814	0.27767	3.6496
0.27837	3.1855	0.27795	3.5981		0.27823	3.1839	0.27781	3.5996		0.27851	3.1913	0.27865	3.5907		0.27893	3.1824	0.27879	3.648
0.27949	3.1855	0.27907	3.5969		0.27935	3.1848	0.27893	3.599		0.27963	3.1923	0.27978	3.5888		0.28006	3.1839	0.28006	3.6477
0.28062	3.1876	0.2802	3.5962		0.28062	3.1858	0.28006	3.5984		0.28076	3.1941	0.28104	3.5882		0.28118	3.1845	0.28118	3.6474
0.28188	3.1886	0.28146	3.5962		0.28174	3.1864	0.28118	3.5975		0.28188	3.1954	0.28216	3.5879		0.28244	3.1858	0.2823	3.6461
0.28301	3.1898	0.28258	3.5953		0.28287	3.1879	0.28244	3.5969		0.28315	3.1982	0.28329	3.5879		0.28357	3.1873	0.28343	3.6458
0.28413	3.1901	0.28371	3.5959		0.28399	3.1889	0.28357	3.5965		0.28427	3.1994	0.28441	3.5879		0.28469	3.1886	0.28469	3.6455
0.28525	3.1917	0.28483	3.5956		0.28525	3.1901	0.28469	3.5956		0.28539	3.2003	0.28567	3.5875		0.28581	3.1892	0.28581	3.6446
0.28652	3.1935	0.2861	3.5941		0.28638	3.1907	0.28581	3.5947		0.28652	3.2028	0.2868	3.5872		0.28708	3.1907	0.28694	3.6449
0.28764	3.1941	0.28722	3.5941		0.2875	3.192	0.28708	3.5944		0.28778	3.2047	0.28792	3.5866		0.2882	3.1923	0.28806	3.6443
0.28876	3.1954	0.28834	3.5938		0.28862	3.1938	0.2882	3.5938		0.2889	3.2056	0.28904	3.5854		0.28933	3.1932	0.28933	3.644
0.28989	3.1972	0.28947	3.5928		0.28989	3.1948	0.28933	3.5928		0.29003	3.2078	0.29031	3.5844		0.29059	3.1938	0.29045	3.6421
0.29115	3.1988	0.29059	3.5928		0.29101	3.1954	0.29045	3.5925		0.29115	3.2096	0.29143	3.5829		0.29171	3.1948	0.29157	3.6424
0.29228	3.1988	0.29185	3.5922		0.29213	3.1972	0.29171	3.591		0.29242	3.2115	0.29256	3.5829		0.29284	3.1969	0.2927	3.6421
0.2934	3.2	0.29298	3.5913		0.29326	3.1988	0.29284	3.591		0.29354	3.2143	0.29368	3.5829		0.29396	3.1975	0.29396	3.6415
0.29452	3.2013	0.2941	3.5897		0.29438	3.1997	0.29396	3.591		0.29466	3.2158	0.29494	3.5829		0.29522	3.1985	0.29508	3.6409
0.29579	3.2025	0.29522	3.5903		0.29565	3.1997	0.29508	3.5897		0.29579	3.2183	0.29607	3.582		0.29635	3.2006	0.29621	3.6403
0.29691	3.2047	0.29649	3.5894		0.29677	3.2016	0.29635	3.5903		0.29705	3.2202	0.29719	3.5823		0.29747	3.2022	0.29747	3.6396
0.29803	3.2059	0.29761	3.5891		0.29789	3.2022	0.29747	3.5897		0.29817	3.223	0.29831	3.5807		0.2986	3.2031	0.2986	3.6387
0.29916	3.2078	0.29874	3.5888		0.29902	3.2037	0.2986	3.5888		0.2993	3.2251	0.29958	3.5798		0.29986	3.2044	0.29972	3.6375
0.30042	3.2096	0.29986	3.5888		0.30028	3.2056	0.29972	3.5869		0.30056	3.2273	0.3007	3.5795		0.30098	3.2062	0.30084	3.6372
0.30154	3.2103	0.30112	3.5891		0.3014	3.2065	0.30098	3.5869		0.30169	3.2295	0.30183	3.5789		0.30211	3.2075	0.30211	3.6365
0.30267	3.2118	0.30225	3.5869		0.30253	3.209	0.30211	3.5872		0.30281	3.232	0.30309	3.5782		0.30337	3.2081	0.30323	3.6368
0.30379	3.214	0.30337	3.5869		0.30365	3.2099	0.30323	3.5869		0.30393	3.2341	0.30421	3.5776		0.30449	3.2096	0.30435	3.6362
0.30506	3.2149	0.30449	3.5869		0.30492	3.2103	0.30435	3.5854		0.3052	3.2363	0.30534	3.5773		0.30562	3.2112	0.30548	3.6356
0.30618	3.2174	0.30576	3.586		0.30604	3.2118	0.30562	3.5844		0.30632	3.2388	0.30646	3.5773		0.30674	3.2121	0.30674	3.6347
0.3073	3.2186	0.30688	3.586		0.30716	3.2143	0.30674	3.5844		0.30744	3.2428	0.30772	3.5764		0.30801	3.213	0.30787	3.6328
0.30843	3.2205	0.30801	3.5851		0.30829	3.2152	0.30787	3.5832		0.30857	3.2456	0.30885	3.5751		0.30913	3.214	0.30899	3.6334
0.30969	3.2227	0.30913	3.5841		0.30955	3.2171	0.30899	3.5826		0.30983	3.2481	0.30997	3.5751		0.31025	3.2152	0.31025	3.6322
0.31081	3.2242	0.31039	3.5841		0.31067	3.2192	0.31025	3.582		0.31096	3.2512	0.3111	3.5739		0.31138	3.2171	0.31138	3.6319
0.31194	3.2258	0.31152	3.5832		0.3118	3.2202	0.31138	3.5817		0.31208	3.254	0.31236	3.573		0.31264	3.2192	0.3125	3.6316
0.31306	3.2276	0.31264	3.5826		0.31292	3.223	0.3125	3.5813		0.3132	3.2571	0.31348	3.5727		0.31376	3.2211	0.31362	3.6316
0.31433	3.2298	0.31376	3.582		0.31419	3.2236	0.31362	3.5804		0.31447	3.2602	0.31461	3.573		0.31489	3.223	0.31489	3.6313
0.31545	3.2323	0.31503	3.5813		0.31531	3.2254	0.31489	3.5804		0.31559	3.2633	0.31573	3.5727		0.31615	3.2239	0.31601	3.6297
0.31657	3.2341	0.31615	3.5813		0.31643	3.2285	0.31601	3.5798		0.31671	3.2661	0.31699	3.5724		0.31728	3.2254	0.31713	3.6285
0.3177	3.2366	0.31728	3.581		0.31756	3.2289	0.31713	3.5798		0.31784	3.2692	0.31812	3.5711		0.3184	3.2267	0.31826	3.6288
0.31896	3.2397	0.3184	3.5807		0.31882	3.232	0.31826	3.5795		0.3191	3.2716	0.31924	3.5702		0.31952	3.2279	0.31952	3.6272
0.32008	3.2422	0.31966	3.5801		0.31994	3.2335	0.31938	3.5789		0.32022	3.2747	0.32037	3.5689		0.32079	3.2295	0.32065	3.6263
0.32121	3.244	0.32079	3.5798		0.32107	3.2351	0.32065	3.5779		0.32135	3.28	0.32163	3.568		0.32191	3.2316	0.32177	3.6263
0.32233	3.2475	0.32191	3.5798		0.32219	3.2375	0.32177	3.5776		0.32247	3.2834	0.32275	3.5677		0.32303	3.2326	0.32303	3.6266
0.3236	3.249	0.32303	3.5795		0.32346	3.24	0.32289	3.577		0.32374	3.2862	0.32388	3.5674		0.3243	3.2347	0.32416	3.6263
0.32472	3.2515	0.3243	3.5792		0.32458	3.2422	0.32402	3.5767		0.32486	3.289	0.325	3.5668		0.32542	3.2366	0.32528	3.626
0.32584	3.2546	0.32542	3.5789		0.3257	3.2447	0.32528	3.5755		0.32598	3.293	0.32626	3.5665		0.32654	3.2382	0.3264	3.6257
0.32697	3.258	0.32654	3.5789		0.32683	3.2459	0.3264	3.5755		0.32711	3.2961	0.32739	3.5665		0.32767	3.2397	0.32767	3.6251
0.32809	3.2605	0.32767	3.5779		0.32795	3.2484	0.32753	3.5745		0.32837	3.2999	0.32851	3.5658		0.32893	3.2416	0.32879	3.6244
0.32935	3.2639	0.32893	3.5776		0.32921	3.2506	0.32865	3.5742		0.32949	3.3036	0.32978	3.5646		0.33006	3.2431	0.32992	3.6229
0.33048	3.2673	0.33006	3.5779		0.33034	3.2533	0.32992	3.5736		0.33062	3.307	0.3309	3.564		0.33118	3.2447	0.33118	3.622
0.3316	3.2698	0.33118	3.5767		0.33146	3.2552	0.33104	3.5733		0.33188	3.311	0.33202	3.5634		0.3323	3.2465	0.3323	3.6217
0.33272	3.2744	0.3323	3.5764		0.33258	3.2583	0.33216	3.572		0.33301	3.3154	0.33315	3.5624		0.33357	3.2484	0.33343	3.6217
0.33399	3.2772	0.33357	3.5758		0.33385	3.2608	0.33329	3.572		0.33413	3.3185	0.33441	3.5621		0.33469	3.2502	0.33455	3.622
0.33511	3.2803	0.33469	3.5755		0.33497	3.2636	0.33455	3.5717		0.33525	3.3237	0.33553	3.5618		0.33581	3.2521	0.33581	3.621
0.33624	3.2844	0.33581	3.5751		0.3361	3.2664	0.33567	3.5708		0.33652	3.3274	0.33666	3.5618		0.33708	3.254	0.33694	3.6207
0.33736	3.2875	0.33694	3.5745		0.33722	3.2685	0.3368	3.5699		0.33764	3.3318	0.33778	3.5621		0.3382	3.258	0.33806	3.6204
0.33862	3.2906	0.3382	3.5739		0.33848	3.2713	0.33792	3.5702		0.33876	3.3355	0.33904	3.5606		0.33933	3.2599	0.33919	3.6195
0.33975	3.2946	0.33933	3.5739		0.33961	3.2744	0.33919	3.5693		0.33989	3.3395	0.34017	3.5606		0.34045	3.2626	0.34045	3.6189
0.34087	3.298	0.34045	3.573		0.34073	3.2766	0.34031	3.5683		0.34115	3.3436	0.34129	3.5606		0.34171	3.2645	0.34157	3.6176
0.34199	3.3017	0.34157	3.573		0.34185	3.2797	0.34143	3.5674		0.34228	3.3473	0.34242	3.5587		0.34284	3.2673	0.3427	3.6164
0.34326	3.3054	0.3427	3.5724		0.34312	3.2831	0.34256	3.5671		0.3434	3.351	0.34368	3.5578		0.34396	3.2692	0.34396	3.6164
0.34438	3.3104	0.34396	3.572		0.34424	3.2853	0.34382	3.5665		0.34452	3.355	0.3448	3.5572		0.34508	3.2719	0.34508	3.6164
0.34551	3.3144	0.34508	3.5708		0.34537	3.2887	0.34494	3.5658		0.34579	3.3612	0.34593	3.5572		0.34635	3.2744	0.34621	3.6158
0.34663	3.3188	0.34621	3.5714		0.34649	3.2915	0.34607	3.5655		0.34691	3.365	0.34705	3.5569		0.34747	3.2769	0.34733	3.6164
0.34789	3.3222	0.34733	3.5708		0.34775	3.2949	0.34719	3.5652		0.34803	3.3693	0.34831	3.5569		0.3486	3.2797	0.3486	3.6161
0.34902	3.325	0.3486	3.5702		0.34888	3.298	0.34846	3.5643		0.34916	3.373	0.34944	3.5556		0.34986	3.284	0.34972	3.6155
0.35014	3.3305	0.34972	3.5699		0.35	3.3011	0.34958	3.5643		0.35042	3.3764	0.35056	3.5553		0.35098	3.2865	0.35084	3.6145
0.35126	3.334	0.35084	3.5689		0.35112	3.3045	0.3507	3.5646		0.35154	3.3805	0.35169	3.5553		0.35211	3.2899	0.35197	3.6136
0.35253	3.3383	0.35197	3.5689		0.35239	3.3082	0.35183	3.564		0.35267	3.3839	0.35295	3.5538		0.35323	3.2927	0.35323	3.6124
0.35365	3.3433	0.35323	3.5686		0.35351	3.3116	0.35295	3.5624		0.35379	3.3867	0.35407	3.5534		0.35449	3.2955	0.35435	3.612
0.35478	3.346	0.35435	3.5683		0.35463	3.315	0.35421	3.5615		0.35506	3.3891	0.3552	3.5538		0.35562	3.2992	0.35548	3.6114
0.3559	3.3498	0.35548	3.5671		0.35576	3.3191	0.35534	3.5615		0.35618	3.3925	0.35646	3.5528		0.35674	3.3026	0.3566	3.6111
0.35716	3.3535	0.3566	3.5668		0.35688	3.3219	0.35646	3.5606		0.3573	3.3947	0.35758	3.5528		0.35787	3.3061	0.35787	3.6114
0.35829	3.3566	0.35787	3.5668		0.35815	3.3253	0.35758	3.5603		0.35843	3.3972	0.35871	3.5525		0.35913	3.3095	0.35899	3.6111
0.35941	3.36	0.35899	3.5662		0.35927	3.3287	0.35885	3.56		0.35969	3.3987	0.35983	3.5522		0.36025	3.3129	0.36011	3.6108
0.36053	3.364	0.36011	3.5662		0.36039	3.3324	0.35997	3.56		0.36081	3.3994	0.3611	3.5516		0.36138	3.3166	0.36138	3.6096
0.3618	3.3681	0.36124	3.5655		0.36152	3.3361	0.3611	3.5593		0.36194	3.3997	0.36222	3.551		0.36264	3.3219	0.3625	3.6089
0.36292	3.3708	0.3625	3.5649		0.36278	3.3402	0.36222	3.559		0.3632	3.3997	0.36334	3.5494		0.36376	3.3256	0.36362	3.6086
0.36404	3.3743	0.36362	3.5652		0.3639	3.3439	0.36348	3.5575		0.36433	3.3994	0.36447	3.5488		0.36489	3.3293	0.36475	3.608
0.36517	3.3774	0.36475	3.5649		0.36503	3.3467	0.36461	3.5581		0.36545	3.3994	0.36573	3.5479		0.36601	3.3321	0.36601	3.6065
0.36643	3.3801	0.36587	3.5646		0.36615	3.3507	0.36573	3.5569		0.36657	3.3997	0.36685	3.5476		0.36728	3.3355	0.36713	3.6068
0.36756	3.3829	0.36713	3.5637		0.36742	3.3541	0.36685	3.5565		0.36784	3.3994	0.36798	3.5469		0.3684	3.3389	0.36826	3.6068
0.36868	3.3848	0.36826	3.5637		0.36854	3.3575	0.36812	3.5562		0.36896	3.3994	0.3691	3.5463		0.36952	3.3423	0.36938	3.6065
0.3698	3.3867	0.36938	3.5637		0.36966	3.3594	0.36924	3.5556		0.37008	3.3991	0.37037	3.5466		0.37065	3.346	0.37065	3.6058
0.37107	3.3885	0.37051	3.5634		0.37079	3.3643	0.37037	3.5553		0.37121	3.3984	0.37149	3.5463		0.37191	3.3491	0.37177	3.6052
0.37219	3.3891	0.37177	3.5631		0.37205	3.3665	0.37149	3.555		0.37247	3.3981	0.37261	3.5451		0.37303	3.3526	0.37289	3.6043
0.37331	3.3901	0.37289	3.5621		0.37317	3.3702	0.37275	3.5547		0.3736	3.3972	0.37374	3.5445		0.37416	3.3563	0.37416	3.6037
0.37444	3.3907	0.37402	3.5615		0.3743	3.3721	0.37388	3.5544		0.37472	3.3972	0.375	3.5435		0.37542	3.3606	0.37528	3.604
0.3757	3.391	0.37514	3.5609		0.37542	3.3749	0.375	3.5538		0.37584	3.3969	0.37612	3.5426		0.37654	3.3631	0.3764	3.6037
0.37683	3.391	0.3764	3.5606		0.37669	3.3767	0.37612	3.5531		0.37711	3.396	0.37725	3.5429		0.37767	3.3659	0.37753	3.6015
0.37795	3.391	0.37753	3.5603		0.37781	3.3786	0.37739	3.5522		0.37823	3.3953	0.37837	3.5429		0.37879	3.3681	0.37879	3.6012
0.37907	3.3901	0.37865	3.56		0.37893	3.3805	0.37851	3.5516		0.37935	3.3947	0.37963	3.5426		0.38006	3.3705	0.37992	3.6012
0.38034	3.3894	0.37978	3.5593		0.38006	3.3808	0.37963	3.5513		0.38048	3.395	0.38076	3.5414		0.38118	3.3724	0.38104	3.6015
0.38146	3.3891	0.38104	3.5596		0.38132	3.3826	0.38076	3.5507		0.38174	3.3944	0.38188	3.5407		0.3823	3.3743	0.3823	3.6018
0.38258	3.3891	0.38216	3.559		0.38244	3.3836	0.38202	3.551		0.38287	3.3941	0.38301	3.5407		0.38343	3.3755	0.38343	3.6012
0.38371	3.3891	0.38329	3.559		0.38357	3.3842	0.38315	3.551		0.38399	3.3938	0.38427	3.5401		0.38469	3.3767	0.38455	3.6003
0.38497	3.3882	0.38441	3.5584		0.38469	3.3848	0.38427	3.5503		0.38511	3.3932	0.38539	3.5386		0.38581	3.3783	0.38567	3.5993
0.3861	3.3882	0.38567	3.5578		0.38581	3.3854	0.38539	3.55		0.38638	3.3929	0.38652	3.5379		0.38694	3.3795	0.38694	3.5987
0.38722	3.3873	0.3868	3.5578		0.38708	3.3857	0.38652	3.5494		0.3875	3.3932	0.38778	3.5376		0.3882	3.3798	0.38806	3.5978
0.38834	3.3867	0.38792	3.5565		0.3882	3.3857	0.38778	3.5482		0.38862	3.3932	0.3889	3.5373		0.38933	3.3805	0.38919	3.5972
0.38947	3.3863	0.38904	3.5559		0.38933	3.386	0.3889	3.5476		0.38975	3.3925	0.39003	3.537		0.39045	3.3808	0.39031	3.5965
0.39073	3.3857	0.39031	3.5562		0.39045	3.386	0.39003	3.5479		0.39101	3.3925	0.39115	3.5358		0.39157	3.3808	0.39157	3.5965
0.39185	3.3854	0.39143	3.5556		0.39171	3.386	0.39115	3.5466		0.39213	3.3925	0.39242	3.5358		0.39284	3.3811	0.3927	3.5962
0.39298	3.3854	0.39256	3.5556		0.39284	3.386	0.39242	3.5472		0.39326	3.3922	0.39354	3.5345		0.39396	3.3814	0.39382	3.5953
0.3941	3.3854	0.39368	3.5556		0.39396	3.386	0.39354	3.5466		0.39452	3.3919	0.39466	3.5342		0.39508	3.3811	0.39508	3.595
0.39537	3.3848	0.39494	3.5553		0.39508	3.3863	0.39466	3.5457		0.39565	3.3916	0.39579	3.5339		0.39621	3.3814	0.39621	3.5959
0.39649	3.3842	0.39607	3.5553		0.39635	3.386	0.39579	3.546		0.39677	3.3913	0.39705	3.5336		0.39747	3.3811	0.39733	3.5962
0.39761	3.3836	0.39719	3.555		0.39747	3.3857	0.39705	3.5457		0.39789	3.391	0.39817	3.5321		0.3986	3.3808	0.39846	3.5934
0.39874	3.3832	0.39831	3.5544		0.3986	3.3854	0.39817	3.5451		0.39916	3.3907	0.3993	3.5321		0.39972	3.3808	0.39972	3.5941
0.4	3.3826	0.39958	3.5541		0.39972	3.3854	0.3993	3.5445		0.40028	3.3901	0.40042	3.5317		0.40098	3.3805	0.40084	3.5938
0.40112	3.3826	0.4007	3.5541		0.40098	3.3851	0.40042	3.5445		0.4014	3.3894	0.40169	3.5314		0.40211	3.3801	0.40197	3.5925
0.40225	3.3826	0.40183	3.5534		0.40211	3.3845	0.40169	3.5441		0.40253	3.3891	0.40281	3.5314		0.40323	3.3798	0.40309	3.5922
0.40337	3.3823	0.40295	3.5531		0.40323	3.3845	0.40281	3.5438		0.40379	3.3891	0.40393	3.5311		0.40435	3.3798	0.40435	3.5922
0.40463	3.3817	0.40407	3.5525		0.40435	3.3839	0.40393	3.5426		0.40492	3.3885	0.40506	3.5296		0.40562	3.3795	0.40548	3.5922
0.40576	3.3814	0.40534	3.5522		0.40562	3.3839	0.40506	3.5417		0.40604	3.3879	0.40632	3.5296		0.40674	3.3789	0.4066	3.59
0.40688	3.3811	0.40646	3.5513		0.40674	3.3836	0.40632	3.541		0.40716	3.3879	0.40744	3.5283		0.40787	3.3789	0.40787	3.5903
0.40801	3.3805	0.40758	3.5507		0.40787	3.3832	0.40744	3.5407		0.40843	3.3873	0.40857	3.5274		0.40899	3.3789	0.40899	3.5907
0.40927	3.3798	0.40871	3.5503		0.40899	3.3836	0.40857	3.5407		0.40955	3.3873	0.40969	3.5268		0.41025	3.3783	0.41011	3.5907
0.41039	3.3798	0.40997	3.5503		0.41025	3.3836	0.40969	3.5407		0.41067	3.3873	0.41096	3.5265		0.41138	3.378	0.41124	3.5903
0.41152	3.3805	0.4111	3.5503		0.41138	3.3826	0.41096	3.5401		0.4118	3.3873	0.41208	3.5265		0.4125	3.378	0.4125	3.5897
0.41264	3.3798	0.41222	3.5503		0.4125	3.3826	0.41208	3.5392		0.41306	3.3873	0.4132	3.5259		0.41376	3.378	0.41362	3.5879
0.4139	3.3798	0.41334	3.55		0.41362	3.3823	0.41348	3.5395		0.41419	3.3873	0.41447	3.5259		0.41489	3.378	0.41475	3.5875
0.41503	3.3795	0.41461	3.5494		0.41489	3.3814	0.41461	3.5389		0.41531	3.3876	0.41559	3.5246		0.41601	3.3777	0.41587	3.5869
0.41615	3.3792	0.41573	3.5491		0.41601	3.3811	0.41573	3.5383		0.41643	3.3876	0.41671	3.5234		0.41713	3.3774	0.41713	3.5869
0.41728	3.3792	0.41685	3.5488		0.41713	3.3808	0.41685	3.5383		0.4177	3.3873	0.41784	3.5228		0.4184	3.377	0.41826	3.5866
0.41854	3.3783	0.41798	3.5479		0.41826	3.3805	0.41812	3.5386		0.41882	3.3873	0.4191	3.5218		0.41952	3.3767	0.41938	3.586
0.41966	3.3783	0.41924	3.5476		0.41938	3.3808	0.41924	3.5379		0.41994	3.3873	0.42022	3.5218		0.42065	3.3764	0.42065	3.586
0.42079	3.3786	0.42037	3.5469		0.42065	3.3805	0.42037	3.5379		0.42107	3.3873	0.42135	3.5218		0.42177	3.3767	0.42177	3.5857
0.42191	3.378	0.42149	3.5472		0.42177	3.3798	0.42149	3.5376		0.42233	3.3873	0.42247	3.5215		0.42303	3.3767	0.42289	3.5857
0.42317	3.378	0.42261	3.5466		0.42289	3.3798	0.42275	3.5367		0.42346	3.3873	0.42374	3.5212		0.42416	3.3761	0.42402	3.5854
0.4243	3.378	0.42388	3.5466		0.42402	3.3795	0.42388	3.5364		0.42458	3.387	0.42486	3.5215		0.42528	3.3752	0.42528	3.586
0.42542	3.3777	0.425	3.546		0.42528	3.3795	0.425	3.5358		0.42584	3.3863	0.42598	3.5212		0.42654	3.3752	0.4264	3.5851
0.42654	3.3774	0.42612	3.5463		0.4264	3.3798	0.42612	3.5355		0.42697	3.3863	0.42711	3.5193		0.42767	3.3749	0.42753	3.5844
0.42781	3.377	0.42725	3.5457		0.42753	3.3795	0.42739	3.5352		0.42809	3.3863	0.42837	3.5193		0.42879	3.3746	0.42865	3.5835
0.42893	3.377	0.42851	3.5454		0.42865	3.3789	0.42851	3.5348		0.42921	3.3863	0.42949	3.5187		0.42992	3.3749	0.42992	3.5826
0.43006	3.3767	0.42963	3.5457		0.42992	3.3786	0.42963	3.533		0.43048	3.3863	0.43062	3.5178		0.43118	3.3752	0.43104	3.5817
0.43118	3.3767	0.43076	3.5454		0.43104	3.3783	0.43076	3.5324		0.4316	3.386	0.43174	3.5166		0.4323	3.3752	0.43216	3.5817
0.43244	3.3764	0.43188	3.5448		0.43216	3.3783	0.43202	3.5324		0.43272	3.386	0.43301	3.5166		0.43343	3.3749	0.43343	3.5807
0.43357	3.3761	0.43315	3.5448		0.43329	3.3783	0.43315	3.5321		0.43385	3.3857	0.43413	3.5162		0.43455	3.3743	0.43455	3.5813
0.43469	3.3761	0.43427	3.5445		0.43455	3.3783	0.43427	3.5317		0.43511	3.3854	0.43525	3.5162		0.43581	3.3743	0.43567	3.5813
0.43581	3.3758	0.43539	3.5441		0.43567	3.3783	0.43539	3.5314		0.43624	3.3854	0.43638	3.5153		0.43694	3.3743	0.4368	3.5807
0.43708	3.3758	0.43652	3.5438		0.4368	3.378	0.43666	3.5305		0.43736	3.3854	0.43764	3.5153		0.43806	3.3743	0.43806	3.5813
0.4382	3.3761	0.43778	3.5432		0.43792	3.377	0.43778	3.5305		0.43848	3.3854	0.43876	3.5144		0.43933	3.3743	0.43919	3.5804
0.43933	3.3761	0.4389	3.5429		0.43919	3.3777	0.4389	3.5302		0.43975	3.3854	0.43989	3.5131		0.44045	3.3733	0.44031	3.5798
0.44045	3.3761	0.44003	3.542		0.44031	3.377	0.44003	3.5299		0.44087	3.3854	0.44101	3.5131		0.44157	3.3736	0.44143	3.5795
0.44171	3.3761	0.44115	3.541		0.44143	3.3774	0.44115	3.5299		0.44199	3.3854	0.44228	3.5131		0.4427	3.3739	0.4427	3.5795
0.44284	3.3761	0.44242	3.5414		0.44256	3.3767	0.44242	3.5293		0.44312	3.3854	0.4434	3.5119		0.44396	3.3733	0.44382	3.5789
0.44396	3.3761	0.44354	3.541		0.44382	3.3767	0.44354	3.529		0.44438	3.3854	0.44452	3.5119		0.44508	3.3733	0.44494	3.5779
0.44508	3.3758	0.44466	3.5401		0.44494	3.3761	0.44466	3.529		0.44551	3.3854	0.44579	3.5119		0.44621	3.3739	0.44621	3.5776
0.44621	3.3761	0.44579	3.5401		0.44607	3.3764	0.44579	3.5293		0.44663	3.3854	0.44691	3.5116		0.44733	3.3736	0.44733	3.5767
0.44747	3.3752	0.44705	3.5404		0.44719	3.3761	0.44705	3.5286		0.44775	3.3854	0.44803	3.5107		0.4486	3.373	0.44846	3.5761
0.4486	3.3752	0.44817	3.5401		0.44846	3.3767	0.44817	3.528		0.44902	3.3854	0.44916	3.5104		0.44972	3.3727	0.44958	3.5761
0.44972	3.3749	0.4493	3.5398		0.44958	3.3761	0.4493	3.5271		0.45014	3.3854	0.45042	3.51		0.45084	3.373	0.45084	3.5758
0.45084	3.3752	0.45042	3.5392		0.4507	3.3764	0.45042	3.5271		0.45126	3.3854	0.45154	3.5094		0.45211	3.3724	0.45197	3.5758
0.45211	3.3746	0.45169	3.5386		0.45183	3.3761	0.45169	3.5265		0.45239	3.3854	0.45267	3.5076		0.45323	3.3724	0.45309	3.5758
0.45323	3.3743	0.45281	3.5386		0.45295	3.3764	0.45281	3.5265		0.45365	3.3851	0.45379	3.5076		0.45435	3.3724	0.45421	3.5758
0.45435	3.3743	0.45393	3.5386		0.45421	3.3764	0.45393	3.5255		0.45478	3.3848	0.45506	3.506		0.45548	3.3721	0.45548	3.5751
0.45548	3.3746	0.45506	3.5379		0.45534	3.3761	0.45506	3.5252		0.4559	3.3854	0.45618	3.5063		0.45674	3.3718	0.4566	3.5745
0.45674	3.3743	0.45632	3.5376		0.45646	3.3764	0.45632	3.5252		0.45716	3.3851	0.4573	3.506		0.45787	3.3715	0.45772	3.5742
0.45787	3.3743	0.45744	3.5376		0.45758	3.3764	0.45744	3.5249		0.45829	3.3848	0.45843	3.5054		0.45899	3.3715	0.45899	3.5742
0.45899	3.3739	0.45857	3.5376		0.45885	3.3761	0.45857	3.5249		0.45941	3.3845	0.45969	3.5051		0.46011	3.3715	0.46011	3.5733
0.46011	3.3739	0.45969	3.5376		0.45997	3.3761	0.45969	3.5246		0.46053	3.3845	0.46081	3.5051		0.46138	3.3715	0.46124	3.573
0.46138	3.3743	0.46096	3.5373		0.4611	3.3758	0.46096	3.524		0.4618	3.3845	0.46194	3.5048		0.4625	3.3712	0.46236	3.5727
0.4625	3.3743	0.46208	3.5383		0.46222	3.3761	0.46208	3.5231		0.46292	3.3845	0.46306	3.5035		0.46362	3.3712	0.46362	3.5708
0.46362	3.3743	0.4632	3.5367		0.46348	3.3755	0.4632	3.5237		0.46404	3.3845	0.46433	3.5029		0.46489	3.3715	0.46475	3.5708
0.46475	3.3739	0.46433	3.5373		0.46461	3.3752	0.46433	3.5237		0.46517	3.3845	0.46545	3.5023		0.46601	3.3712	0.46587	3.5708
0.46601	3.3739	0.46545	3.5367		0.46573	3.3752	0.46559	3.5234		0.46643	3.3845	0.46657	3.502		0.46713	3.3715	0.46699	3.5708
0.46713	3.3736	0.46671	3.5355		0.46685	3.3752	0.46671	3.5224		0.46756	3.3845	0.4677	3.5011		0.46826	3.3715	0.46826	3.5708
0.46826	3.3736	0.46784	3.5355		0.46812	3.3752	0.46784	3.5218		0.46868	3.3845	0.46896	3.5014		0.46952	3.3715	0.46938	3.5711
0.46938	3.3736	0.46896	3.5352		0.46924	3.3752	0.46896	3.5215		0.4698	3.3845	0.47008	3.502		0.47065	3.3712	0.47051	3.5708
0.47065	3.373	0.47008	3.5352		0.47037	3.3755	0.47022	3.5212		0.47107	3.3845	0.47121	3.5004		0.47177	3.3705	0.47177	3.5696
0.47177	3.3736	0.47135	3.5352		0.47149	3.3749	0.47135	3.5209		0.47219	3.3845	0.47247	3.5004		0.47289	3.3708	0.47289	3.5696
0.47289	3.3733	0.47247	3.5352		0.47275	3.3752	0.47247	3.5209		0.47331	3.3845	0.4736	3.4989		0.47416	3.3708	0.47402	3.5693
0.47402	3.3727	0.4736	3.5345		0.47388	3.3749	0.4736	3.5203		0.47444	3.3845	0.47472	3.4983		0.47528	3.3712	0.47514	3.5689
0.47528	3.373	0.47472	3.5333		0.475	3.3752	0.47472	3.52		0.4757	3.3845	0.47584	3.4973		0.4764	3.3705	0.4764	3.5683
0.4764	3.3733	0.47598	3.533		0.47612	3.3752	0.47598	3.52		0.47683	3.3845	0.47711	3.4973		0.47767	3.3705	0.47753	3.5674
0.47753	3.3733	0.47711	3.5324		0.47725	3.3746	0.47711	3.52		0.47795	3.3845	0.47823	3.497		0.47879	3.3705	0.47865	3.5674
0.47865	3.373	0.47823	3.5327		0.47851	3.3743	0.47823	3.5193		0.47907	3.3842	0.47935	3.4964		0.47992	3.3702	0.47978	3.5668
0.47992	3.373	0.47935	3.5317		0.47963	3.3743	0.47935	3.5197		0.48034	3.3845	0.48048	3.4958		0.48104	3.3699	0.48104	3.5665
0.48104	3.373	0.48062	3.5317		0.48076	3.3746	0.48062	3.5193		0.48146	3.3845	0.48174	3.4958		0.4823	3.3699	0.48216	3.5658
0.48216	3.3727	0.48174	3.5317		0.48188	3.3743	0.48174	3.519		0.48258	3.3839	0.48287	3.4958		0.48343	3.3696	0.48329	3.5655
0.48329	3.373	0.48287	3.5317		0.48315	3.3743	0.48287	3.5178		0.48371	3.3839	0.48399	3.4952		0.48455	3.3696	0.48455	3.5655
0.48455	3.3727	0.48399	3.5314		0.48427	3.3743	0.48399	3.5175		0.48497	3.3842	0.48511	3.4945		0.48567	3.3696	0.48567	3.5652
0.48567	3.373	0.48525	3.5308		0.48539	3.3739	0.48525	3.5175		0.4861	3.3842	0.48638	3.4933		0.48694	3.3696	0.4868	3.5652
0.4868	3.3727	0.48638	3.5302		0.48652	3.3743	0.48638	3.5172		0.48722	3.3842	0.4875	3.4927		0.48806	3.3696	0.48792	3.5649
0.48792	3.3727	0.4875	3.5302		0.48778	3.3739	0.4875	3.5166		0.48848	3.3845	0.48862	3.4918		0.48919	3.3696	0.48919	3.5649
0.48919	3.3727	0.48862	3.5299		0.4889	3.3743	0.48862	3.5166		0.48961	3.3842	0.48975	3.4914		0.49045	3.3696	0.49031	3.5646
0.49031	3.3727	0.48989	3.5299		0.49003	3.3743	0.48989	3.5166		0.49073	3.3836	0.49101	3.4914		0.49157	3.3693	0.49143	3.5637
0.49143	3.373	0.49101	3.5299		0.49115	3.3736	0.49101	3.5156		0.49185	3.3842	0.49213	3.4905		0.4927	3.3693	0.49256	3.5637
0.49256	3.3727	0.49213	3.5296		0.49242	3.3743	0.49213	3.5147		0.49312	3.3842	0.49326	3.4908		0.49382	3.3693	0.49382	3.5634
0.49368	3.3727	0.49326	3.529		0.49354	3.3743	0.49326	3.5153		0.49424	3.3839	0.49438	3.4902		0.49508	3.3693	0.49494	3.5627
0.49494	3.3727	0.49452	3.5286		0.49466	3.3733	0.49452	3.5147		0.49537	3.3836	0.49565	3.4893		0.49621	3.3693	0.49607	3.5618
0.49607	3.3724	0.49565	3.5293		0.49579	3.3733	0.49565	3.5144		0.49649	3.3836	0.49677	3.489		0.49733	3.3693	0.49733	3.5609
0.49719	3.3724	0.49677	3.529		0.49705	3.3733	0.49677	3.5141		0.49775	3.3836	0.49789	3.4883		0.4986	3.3693	0.49846	3.5606
0.49831	3.3724	0.49789	3.529		0.49817	3.3733	0.49789	3.5144		0.49888	3.3836	0.49902	3.4883		0.49972	3.3693	0.49958	3.5606
0.49958	3.3724	0.49916	3.529		0.4993	3.3733	0.49916	3.5138		0.5	3.3836	0.50028	3.4874		0.50084	3.3696	0.5007	3.5603
0.5007	3.3724	0.50028	3.528		0.50042	3.3736	0.50028	3.5144		0.50112	3.3839	0.5014	3.4871		0.50197	3.3693	0.50197	3.56
0.50183	3.3724	0.5014	3.5277		0.50169	3.3736	0.5014	3.5138		0.50239	3.3839	0.50253	3.4862		0.50323	3.3687	0.50309	3.56
0.50295	3.3727	0.50253	3.5271		0.50281	3.3739	0.50253	3.5135		0.50351	3.3839	0.50379	3.4859		0.50435	3.3687	0.50421	3.56
0.50421	3.3724	0.50379	3.5265		0.50393	3.3733	0.50365	3.5128		0.50463	3.3836	0.50492	3.4859		0.50548	3.3687	0.50534	3.5596
0.50534	3.3724	0.50492	3.5265		0.50506	3.3733	0.50492	3.5131		0.50576	3.3836	0.50604	3.4856		0.5066	3.3687	0.5066	3.56
0.50646	3.3724	0.50604	3.5262		0.50618	3.373	0.50604	3.5119		0.50702	3.3836	0.50716	3.4856		0.50787	3.3687	0.50772	3.56
0.50758	3.3724	0.50716	3.5259		0.50744	3.3733	0.50716	3.5119		0.50815	3.3836	0.50843	3.4849		0.50899	3.3687	0.50885	3.5587
0.50885	3.3724	0.50843	3.5255		0.50857	3.3733	0.50829	3.5119		0.50927	3.3836	0.50955	3.4846		0.51011	3.3687	0.51011	3.5584
0.50997	3.3718	0.50955	3.5252		0.50969	3.3733	0.50955	3.5119		0.51039	3.3836	0.51067	3.4837		0.51138	3.3687	0.51124	3.5578
0.5111	3.3724	0.51067	3.5249		0.51081	3.3733	0.51067	3.5116		0.51166	3.3836	0.5118	3.4828		0.5125	3.3687	0.51236	3.5581
0.51222	3.3724	0.5118	3.5249		0.51208	3.3736	0.5118	3.5107		0.51278	3.3836	0.51306	3.4818		0.51362	3.3687	0.51348	3.5578
0.51348	3.3724	0.51306	3.5249		0.5132	3.3733	0.51292	3.5107		0.5139	3.3836	0.51419	3.4821		0.51475	3.3687	0.51475	3.5578
0.51461	3.3727	0.51419	3.5246		0.51433	3.3733	0.51419	3.51		0.51517	3.3836	0.51531	3.4812		0.51601	3.3687	0.51587	3.5569
0.51573	3.3724	0.51531	3.5246		0.51545	3.3733	0.51531	3.5104		0.51629	3.3836	0.51643	3.4806		0.51713	3.3687	0.51699	3.5559
0.51685	3.3724	0.51643	3.5243		0.51671	3.3736	0.51643	3.5104		0.51742	3.3839	0.5177	3.4809		0.51826	3.3687	0.51812	3.5556
0.51812	3.3724	0.5177	3.5237		0.51784	3.3733	0.51756	3.51		0.51854	3.3836	0.51882	3.4812		0.51938	3.3687	0.51938	3.5559
0.51924	3.3721	0.51882	3.5231		0.51896	3.3736	0.51882	3.51		0.5198	3.3836	0.51994	3.4806		0.52065	3.3687	0.52051	3.5556
0.52037	3.3721	0.51994	3.5228		0.52008	3.3733	0.51994	3.5094		0.52093	3.3836	0.52107	3.4803		0.52177	3.3687	0.52163	3.555
0.52149	3.3724	0.52107	3.5231		0.52135	3.3733	0.52107	3.5091		0.52205	3.3836	0.52233	3.4797		0.52289	3.3684	0.52289	3.555
0.52275	3.3715	0.52219	3.5234		0.52247	3.3733	0.52219	3.5088		0.52317	3.3836	0.52346	3.479		0.52416	3.3687	0.52402	3.555
0.52388	3.3718	0.52346	3.5234		0.5236	3.3733	0.52346	3.5085		0.52444	3.3836	0.52458	3.4781		0.52528	3.3687	0.52514	3.555
0.525	3.3715	0.52458	3.5231		0.52472	3.373	0.52458	3.5079		0.52556	3.3836	0.5257	3.4778		0.5264	3.3684	0.52626	3.555
0.52612	3.3715	0.5257	3.5228		0.52598	3.3733	0.5257	3.5073		0.52669	3.3836	0.52697	3.4766		0.52753	3.3684	0.52753	3.5547
0.52739	3.3718	0.52711	3.5224		0.52711	3.3733	0.52683	3.5073		0.52781	3.3836	0.52809	3.4763		0.52879	3.3684	0.52865	3.5547
0.52851	3.3721	0.52823	3.5218		0.52823	3.3733	0.52809	3.5073		0.52907	3.3836	0.52921	3.4753		0.52992	3.3681	0.52978	3.5538
0.52963	3.3721	0.52949	3.5215		0.52935	3.373	0.52921	3.5069		0.5302	3.3836	0.53034	3.475		0.53104	3.3684	0.5309	3.5544
0.53076	3.3721	0.53062	3.5212		0.53062	3.373	0.53034	3.5066		0.53132	3.3836	0.5316	3.475		0.53216	3.3684	0.53216	3.5538
0.53202	3.3718	0.53174	3.5209		0.53174	3.3733	0.53146	3.5069		0.53244	3.3836	0.53272	3.475		0.53343	3.3687	0.53329	3.5538
0.53315	3.3718	0.53287	3.5206		0.53287	3.3727	0.53258	3.5069		0.53371	3.3836	0.53385	3.4744		0.53455	3.3681	0.53441	3.5528
0.53427	3.3724	0.53413	3.5203		0.53399	3.3733	0.53385	3.5066		0.53483	3.3836	0.53497	3.4744		0.53567	3.3684	0.53567	3.5519
0.53539	3.3718	0.53525	3.5206		0.53525	3.3733	0.53497	3.5054		0.53596	3.3836	0.53624	3.4741		0.53694	3.3687	0.5368	3.5516
0.53666	3.3724	0.53638	3.5197		0.53638	3.373	0.5361	3.5051		0.53708	3.3836	0.53736	3.4728		0.53806	3.3687	0.53792	3.5516
0.53778	3.3724	0.5375	3.5193		0.5375	3.373	0.53722	3.5048		0.53834	3.3839	0.53848	3.4732		0.53919	3.3681	0.53904	3.5516
0.5389	3.3724	0.53876	3.5197		0.53862	3.373	0.53848	3.5048		0.53947	3.3839	0.53975	3.4725		0.54031	3.3681	0.54031	3.5513
0.54003	3.3724	0.53989	3.5193		0.53975	3.373	0.53961	3.5051		0.54059	3.3832	0.54087	3.4719		0.54157	3.3681	0.54143	3.551
0.54129	3.3724	0.54101	3.519		0.54101	3.3727	0.54073	3.5048		0.54171	3.3836	0.54199	3.4716		0.5427	3.3677	0.54256	3.5513
0.54242	3.3724	0.54213	3.519		0.54213	3.373	0.54185	3.5045		0.54298	3.3836	0.54312	3.471		0.54382	3.3681	0.54368	3.551
0.54354	3.3724	0.5434	3.519		0.54326	3.3724	0.54312	3.5042		0.5441	3.3832	0.54438	3.4704		0.54494	3.3687	0.54494	3.5507
0.54466	3.3724	0.54452	3.519		0.54438	3.3724	0.54424	3.5045		0.54522	3.3836	0.54551	3.4701		0.54621	3.3684	0.54607	3.551
0.54593	3.3724	0.54565	3.5181		0.54565	3.3724	0.54537	3.5042		0.54649	3.3836	0.54663	3.4697		0.54733	3.3684	0.54719	3.5503
0.54705	3.3724	0.54677	3.5187		0.54677	3.3727	0.54649	3.5038		0.54761	3.3836	0.54775	3.4694		0.54846	3.3681	0.54846	3.5503
0.54817	3.3724	0.54803	3.5184		0.54789	3.3724	0.54775	3.5035		0.54874	3.3836	0.54902	3.4685		0.54972	3.3684	0.54958	3.5503
0.5493	3.3721	0.54916	3.5175		0.54902	3.373	0.54888	3.5032		0.54986	3.3832	0.55014	3.4682		0.55084	3.3681	0.5507	3.55
0.55042	3.3721	0.55028	3.5172		0.55028	3.3724	0.55	3.5032		0.55112	3.3832	0.55126	3.4673		0.55197	3.3681	0.55183	3.55
0.55169	3.3721	0.5514	3.5169		0.5514	3.3724	0.55112	3.5026		0.55225	3.3839	0.55239	3.4676		0.55309	3.3681	0.55309	3.5494
0.55281	3.3718	0.55267	3.5166		0.55253	3.3724	0.55239	3.5023		0.55337	3.3839	0.55365	3.4657		0.55435	3.3677	0.55421	3.5497
0.55393	3.3721	0.55379	3.5166		0.55365	3.3724	0.55351	3.502		0.55449	3.3836	0.55478	3.4663		0.55548	3.3677	0.55534	3.5485
0.55506	3.3721	0.55492	3.5162		0.55492	3.373	0.55463	3.5007		0.55576	3.3836	0.5559	3.4654		0.5566	3.3677	0.55646	3.5479
0.55632	3.3721	0.55604	3.5162		0.55604	3.373	0.55576	3.5011		0.55688	3.3836	0.55702	3.4648		0.55772	3.3681	0.55772	3.5479
0.55744	3.3724	0.5573	3.5162		0.55716	3.3724	0.55702	3.5007		0.55801	3.3836	0.55829	3.4651		0.55899	3.3677	0.55885	3.5476
0.55857	3.3718	0.55843	3.5144		0.55829	3.3724	0.55815	3.5004		0.55913	3.3836	0.55941	3.4645		0.56011	3.3677	0.55997	3.5469
0.55969	3.3721	0.55955	3.5147		0.55955	3.3724	0.55927	3.5007		0.56039	3.3836	0.56053	3.4648		0.56124	3.3681	0.56124	3.5466
0.56096	3.3715	0.56067	3.5153		0.56067	3.3727	0.56039	3.5001		0.56152	3.3836	0.56166	3.4642		0.5625	3.3681	0.56236	3.5466
0.56208	3.3727	0.5618	3.5144		0.5618	3.3724	0.56152	3.4989		0.56264	3.3836	0.56292	3.4635		0.56362	3.3684	0.56348	3.5463
0.5632	3.3721	0.56306	3.5144		0.56292	3.3727	0.56278	3.4998		0.56376	3.3836	0.56404	3.4635		0.56475	3.3677	0.56461	3.5457
0.56433	3.3721	0.56419	3.5141		0.56419	3.3733	0.5639	3.4995		0.56503	3.3836	0.56517	3.4626		0.56587	3.3677	0.56587	3.5454
0.56559	3.3718	0.56531	3.5138		0.56531	3.3733	0.56503	3.4995		0.56615	3.3836	0.56629	3.462		0.56713	3.3681	0.56699	3.5454
0.56671	3.3721	0.56643	3.5138		0.56643	3.3733	0.56615	3.4995		0.56728	3.3836	0.56756	3.462		0.56826	3.3677	0.56812	3.5448
0.56784	3.3721	0.5677	3.5138		0.56756	3.3733	0.56742	3.4995		0.5684	3.3836	0.56868	3.4617		0.56938	3.3677	0.56938	3.5448
0.56896	3.3724	0.56882	3.5135		0.56868	3.373	0.56854	3.4986		0.56966	3.3836	0.5698	3.4611		0.57051	3.3677	0.57051	3.5445
0.57022	3.3727	0.56994	3.5131		0.56994	3.373	0.56966	3.4989		0.57079	3.3836	0.57093	3.4604		0.57177	3.3677	0.57163	3.5448
0.57135	3.3718	0.57107	3.5135		0.57107	3.373	0.57079	3.4989		0.57191	3.3836	0.57219	3.4601		0.57289	3.3681	0.57275	3.5448
0.57247	3.3724	0.57233	3.5128		0.57219	3.373	0.57205	3.4983		0.57303	3.3836	0.57331	3.4604		0.57402	3.3684	0.57402	3.5448
0.5736	3.3724	0.57346	3.5125		0.57331	3.373	0.57317	3.498		0.5743	3.3836	0.57444	3.4598		0.57528	3.3684	0.57514	3.5441
0.57486	3.3727	0.57458	3.5122		0.57458	3.3733	0.5743	3.498		0.57542	3.3836	0.57556	3.4595		0.5764	3.3681	0.57626	3.5441
0.57598	3.3724	0.5757	3.5122		0.5757	3.3724	0.5757	3.497		0.57654	3.3836	0.57683	3.4583		0.57753	3.3681	0.57739	3.5432
0.57711	3.3721	0.57697	3.5125		0.57683	3.3727	0.57683	3.497		0.57767	3.3836	0.57795	3.4583		0.57865	3.3677	0.57865	3.5426
0.57823	3.3721	0.57809	3.5119		0.57795	3.373	0.57809	3.4964		0.57893	3.3836	0.57907	3.458		0.57992	3.3677	0.57978	3.5426
0.57949	3.3724	0.57921	3.5113		0.57921	3.3727	0.57921	3.4958		0.58006	3.3836	0.58034	3.4577		0.58104	3.3681	0.5809	3.542
0.58062	3.3724	0.58034	3.5116		0.58034	3.3727	0.58034	3.4958		0.58118	3.3836	0.58146	3.4577		0.58216	3.3681	0.58202	3.5423
0.58174	3.3724	0.5816	3.5113		0.58146	3.3727	0.58146	3.4958		0.58244	3.3836	0.58258	3.4567		0.58329	3.3681	0.58329	3.5414
0.58287	3.3724	0.58272	3.511		0.58258	3.3724	0.58258	3.4955		0.58357	3.3836	0.58371	3.4564		0.58455	3.3684	0.58441	3.5404
0.58413	3.3724	0.58385	3.5107		0.58385	3.3724	0.58385	3.4952		0.58469	3.3836	0.58497	3.4558		0.58567	3.3681	0.58553	3.541
0.58525	3.3724	0.58497	3.5107		0.58497	3.3727	0.58497	3.4945		0.58581	3.3836	0.5861	3.4552		0.5868	3.3677	0.5868	3.541
0.58638	3.373	0.58624	3.5104		0.5861	3.3724	0.5861	3.4945		0.58708	3.3836	0.58722	3.4546		0.58806	3.3684	0.58792	3.541
0.5875	3.3727	0.58736	3.51		0.58722	3.373	0.58722	3.4939		0.5882	3.3836	0.58834	3.4549		0.58919	3.3684	0.58904	3.5404
0.58876	3.3724	0.58848	3.5097		0.58848	3.3727	0.58848	3.4939		0.58933	3.3836	0.58961	3.4546		0.59031	3.3681	0.59017	3.5404
0.58989	3.3724	0.58961	3.5097		0.58961	3.3727	0.58961	3.4942		0.59045	3.3836	0.59073	3.4542		0.59143	3.3681	0.59143	3.5401
0.59101	3.3727	0.59087	3.5097		0.59073	3.3727	0.59073	3.4936		0.59171	3.3836	0.59185	3.4542		0.5927	3.3684	0.59256	3.5401
0.59213	3.3724	0.59199	3.51		0.59185	3.3724	0.59185	3.4942		0.59284	3.3836	0.59298	3.4539		0.59382	3.3687	0.59368	3.5404
0.5934	3.3724	0.59312	3.5094		0.59312	3.373	0.59312	3.4939		0.59396	3.3839	0.59424	3.4536		0.59494	3.3684	0.5948	3.5401
0.59452	3.373	0.59424	3.5094		0.59424	3.3727	0.59424	3.4939		0.59508	3.3842	0.59537	3.4533		0.59607	3.3681	0.59607	3.5398
0.59565	3.3724	0.59551	3.5091		0.59537	3.373	0.59537	3.4936		0.59635	3.3845	0.59649	3.4533		0.59733	3.3684	0.59719	3.5395
0.59677	3.3724	0.59663	3.5085		0.59649	3.3727	0.59649	3.4936		0.59747	3.3839	0.59761	3.4527		0.59846	3.3687	0.59831	3.5392
0.59789	3.3724	0.59775	3.5082		0.59761	3.3733	0.59775	3.4936		0.5986	3.3845	0.59888	3.4515		0.59958	3.3684	0.59958	3.5392
0.59916	3.3727	0.59888	3.5082		0.59888	3.373	0.59888	3.4933		0.59972	3.3845	0.6	3.4511		0.60084	3.3681	0.6007	3.5392
0.60028	3.3724	0.60014	3.5082		0.6	3.3733	0.6	3.4927		0.60098	3.3842	0.60112	3.4515		0.60197	3.3681	0.60183	3.5379
0.6014	3.3724	0.60126	3.5076		0.60112	3.3733	0.60112	3.4924		0.60211	3.3845	0.60225	3.4499		0.60309	3.3681	0.60295	3.5383
0.60253	3.373	0.60239	3.5076		0.60225	3.3727	0.60239	3.4918		0.60323	3.3842	0.60351	3.4496		0.60421	3.3681	0.60421	3.537
0.60379	3.3727	0.60351	3.5069		0.60351	3.373	0.60351	3.4921		0.60435	3.3842	0.60463	3.4496		0.60548	3.3677	0.60534	3.537
0.60492	3.3727	0.60478	3.5066		0.60463	3.3724	0.60463	3.4914		0.60562	3.3845	0.60576	3.4493		0.6066	3.3677	0.60646	3.5367
0.60604	3.3724	0.6059	3.5063		0.60576	3.373	0.60576	3.4908		0.60674	3.3845	0.60688	3.4493		0.60772	3.3684	0.60758	3.5367
0.60716	3.3724	0.60702	3.5063		0.60688	3.373	0.60702	3.4905		0.60787	3.3842	0.60815	3.4487		0.60885	3.3687	0.60885	3.5355
0.60843	3.3727	0.60815	3.5063		0.60815	3.373	0.60815	3.4905		0.60899	3.3842	0.60927	3.4484		0.61011	3.3684	0.60997	3.5361
0.60955	3.3724	0.60941	3.5063		0.60927	3.373	0.60927	3.4908		0.61025	3.3845	0.61039	3.4477		0.61124	3.3684	0.6111	3.5361
0.61067	3.3724	0.61053	3.506		0.61039	3.3724	0.61039	3.4905		0.61138	3.3845	0.61152	3.448		0.61236	3.3684	0.61236	3.5355
0.6118	3.3724	0.61166	3.506		0.61152	3.3733	0.61152	3.4905		0.6125	3.3845	0.61278	3.4477		0.61362	3.3684	0.61348	3.5358
0.61306	3.3724	0.61278	3.5051		0.61278	3.3733	0.61278	3.4896		0.61376	3.3845	0.6139	3.4477		0.61475	3.3687	0.61461	3.5352
0.61419	3.3724	0.61404	3.5054		0.6139	3.3733	0.6139	3.4899		0.61489	3.3842	0.61503	3.4474		0.61587	3.3687	0.61573	3.5352
0.61531	3.3727	0.61517	3.5048		0.61503	3.373	0.61503	3.4902		0.61601	3.3845	0.61615	3.4456		0.61699	3.3687	0.61699	3.5352
0.61643	3.3727	0.61629	3.5045		0.61615	3.3733	0.61615	3.4896		0.61713	3.3845	0.61742	3.4449		0.61826	3.3684	0.61812	3.5348
0.6177	3.3724	0.61742	3.5042		0.61742	3.3733	0.61742	3.4899		0.6184	3.3845	0.61854	3.4456		0.61938	3.3684	0.61924	3.5348
0.61882	3.373	0.61868	3.5042		0.61854	3.373	0.61854	3.489		0.61952	3.3845	0.61966	3.4449		0.62051	3.3687	0.62037	3.5342
0.61994	3.3724	0.6198	3.5042		0.61966	3.3733	0.61966	3.4893		0.62065	3.3845	0.62093	3.4456		0.62163	3.3687	0.62163	3.5339
0.62107	3.3724	0.62093	3.5042		0.62079	3.3733	0.62079	3.489		0.62177	3.3845	0.62205	3.4449		0.62289	3.3684	0.62275	3.5339
0.62233	3.3724	0.62205	3.5038		0.62205	3.3733	0.62205	3.489		0.62303	3.3845	0.62317	3.4446		0.62402	3.3684	0.62388	3.5336
0.62346	3.3727	0.62331	3.5038		0.62317	3.3733	0.62317	3.4893		0.62416	3.3845	0.6243	3.4449		0.62514	3.3687	0.62514	3.5336
0.62458	3.3727	0.62444	3.5038		0.6243	3.3733	0.6243	3.4887		0.62528	3.3845	0.62556	3.444		0.6264	3.3687	0.62626	3.5333
0.6257	3.3724	0.62556	3.5035		0.62542	3.373	0.62542	3.4887		0.6264	3.3845	0.62669	3.4434		0.62753	3.3687	0.62739	3.5336
0.62697	3.3727	0.62669	3.5035		0.62654	3.3733	0.62669	3.488		0.62767	3.3845	0.62781	3.4431		0.62865	3.3687	0.62851	3.5327
0.62809	3.3724	0.62781	3.5035		0.62781	3.3733	0.62781	3.488		0.62879	3.3845	0.62893	3.4425		0.62978	3.369	0.62978	3.533
0.62921	3.373	0.62907	3.5032		0.62893	3.3733	0.62893	3.4883		0.62992	3.3845	0.6302	3.4425		0.63104	3.3687	0.6309	3.5311
0.63034	3.3724	0.6302	3.5029		0.63006	3.373	0.63006	3.4883		0.63104	3.3845	0.63132	3.4415		0.63216	3.3687	0.63202	3.5321
0.6316	3.373	0.63132	3.5026		0.63118	3.3733	0.63132	3.488		0.6323	3.3845	0.63244	3.4418		0.63329	3.3687	0.63315	3.5305
0.63272	3.3724	0.63244	3.5026		0.63244	3.3733	0.63258	3.488		0.63343	3.3845	0.63357	3.4403		0.63441	3.3687	0.63441	3.5308
0.63385	3.3724	0.63371	3.502		0.63357	3.3733	0.63385	3.4871		0.63455	3.3845	0.63483	3.4403		0.63567	3.369	0.63553	3.5308
0.63497	3.3727	0.63483	3.5023		0.63469	3.3733	0.63497	3.488		0.63567	3.3845	0.63596	3.4397		0.6368	3.369	0.63666	3.5302
0.63624	3.373	0.63596	3.5023		0.63581	3.3733	0.6361	3.4868		0.63694	3.3845	0.63708	3.4397		0.63792	3.369	0.63792	3.5305
0.63736	3.373	0.63708	3.5011		0.63708	3.3733	0.63722	3.4865		0.63806	3.3845	0.6382	3.4397		0.63919	3.369	0.63904	3.5299
0.63848	3.3727	0.63834	3.5007		0.6382	3.373	0.63848	3.4859		0.63919	3.3845	0.63947	3.44		0.64031	3.3687	0.64017	3.5299
0.63961	3.3733	0.63947	3.5004		0.63933	3.3733	0.63961	3.4865		0.64031	3.3845	0.64059	3.4397		0.64143	3.369	0.64129	3.5302
0.64087	3.373	0.64059	3.5001		0.64045	3.373	0.64073	3.4856		0.64157	3.3848	0.64171	3.4391		0.64256	3.3693	0.64256	3.5302
0.64199	3.373	0.64171	3.4998		0.64171	3.3733	0.64185	3.4859		0.6427	3.3848	0.64284	3.4381		0.64382	3.369	0.64368	3.5296
0.64312	3.3733	0.64298	3.5001		0.64284	3.373	0.64312	3.4852		0.64382	3.3851	0.6441	3.4384		0.64494	3.369	0.6448	3.5299
0.64424	3.3733	0.6441	3.4998		0.64396	3.3733	0.64424	3.4849		0.64508	3.3851	0.64522	3.4378		0.64607	3.369	0.64593	3.5296
0.64551	3.3733	0.64522	3.4998		0.64508	3.3733	0.64537	3.4846		0.64621	3.3851	0.64635	3.4381		0.64719	3.3696	0.64719	3.5299
0.64663	3.3733	0.64635	3.4992		0.64635	3.3733	0.64649	3.4849		0.64733	3.3851	0.64747	3.4378		0.64846	3.3696	0.64831	3.529
0.64775	3.373	0.64761	3.4992		0.64747	3.3736	0.64775	3.4846		0.64846	3.3848	0.64874	3.4375		0.64958	3.3693	0.64944	3.5296
0.64888	3.3733	0.64874	3.4992		0.6486	3.3733	0.64888	3.4846		0.64972	3.3854	0.64986	3.4366		0.6507	3.3687	0.6507	3.5296
0.65	3.3733	0.64986	3.4992		0.64972	3.3733	0.65	3.4843		0.65084	3.3851	0.65098	3.4366		0.65197	3.369	0.65183	3.5283
0.65126	3.3739	0.65098	3.4992		0.65098	3.3733	0.65112	3.4843		0.65197	3.3851	0.65225	3.436		0.65309	3.369	0.65295	3.528
0.65239	3.3736	0.65225	3.4986		0.65211	3.3739	0.65239	3.4843		0.65309	3.3854	0.65337	3.4356		0.65421	3.3687	0.65407	3.5283
0.65351	3.3736	0.65337	3.4986		0.65323	3.3733	0.65351	3.4837		0.65435	3.3854	0.65449	3.435		0.65534	3.3696	0.65534	3.528
0.65463	3.3733	0.65449	3.4986		0.65435	3.3733	0.65463	3.4837		0.65548	3.3851	0.65562	3.435		0.6566	3.3696	0.65646	3.5274
0.6559	3.3733	0.65562	3.4983		0.65548	3.3733	0.65576	3.4837		0.6566	3.3854	0.65688	3.435		0.65772	3.3693	0.65758	3.5265
0.65702	3.3733	0.65688	3.4983		0.65674	3.3733	0.65688	3.4825		0.65772	3.3854	0.65801	3.4341		0.65885	3.3693	0.65871	3.5265
0.65815	3.3736	0.65801	3.498		0.65787	3.3736	0.65815	3.4828		0.65899	3.3854	0.65913	3.4341		0.65997	3.3696	0.65997	3.5259
0.65927	3.3733	0.65913	3.498		0.65899	3.3733	0.65927	3.4825		0.66011	3.3854	0.66025	3.4344		0.66124	3.3693	0.6611	3.5262
0.66053	3.3736	0.66025	3.498		0.66011	3.3736	0.66039	3.4821		0.66124	3.3854	0.66152	3.4341		0.66236	3.3696	0.66222	3.5252
0.66166	3.3736	0.66152	3.4976		0.66138	3.3733	0.66152	3.4815		0.66236	3.3854	0.66264	3.4341		0.66348	3.3696	0.66348	3.5255
0.66278	3.3743	0.66264	3.4973		0.6625	3.3733	0.66278	3.4809		0.66362	3.3854	0.66376	3.4341		0.66475	3.3696	0.66461	3.5249
0.6639	3.3739	0.66376	3.4964		0.66362	3.3733	0.6639	3.4815		0.66475	3.3854	0.66489	3.4338		0.66587	3.3696	0.66573	3.5255
0.66517	3.3736	0.66489	3.4964		0.66475	3.3733	0.66503	3.4812		0.66587	3.3857	0.66615	3.4338		0.66699	3.369	0.66685	3.5246
0.66629	3.3733	0.66615	3.4958		0.66601	3.3733	0.66615	3.4812		0.66699	3.3857	0.66728	3.4335		0.66812	3.3696	0.66812	3.5243
0.66742	3.3739	0.66728	3.4964		0.66713	3.3736	0.66742	3.4806		0.66826	3.3857	0.6684	3.4328		0.66938	3.3696	0.66924	3.5246
0.66854	3.3739	0.6684	3.4961		0.66826	3.3739	0.66882	3.4806		0.66938	3.3854	0.66952	3.4322		0.67051	3.369	0.67037	3.5243
0.6698	3.3743	0.66952	3.4958		0.66938	3.3739	0.66994	3.4803		0.67051	3.3854	0.67079	3.4322		0.67163	3.3693	0.67149	3.5237
0.67093	3.3739	0.67079	3.4945		0.67065	3.3736	0.67107	3.4803		0.67163	3.3854	0.67191	3.4316		0.67275	3.3696	0.67275	3.5243
0.67205	3.3743	0.67191	3.4945		0.67177	3.3736	0.67219	3.4803		0.67289	3.3854	0.67303	3.4307		0.67402	3.3696	0.67388	3.5237
0.67317	3.3743	0.67303	3.4949		0.67289	3.3739	0.67346	3.4803		0.67402	3.3854	0.67416	3.4307		0.67514	3.3696	0.675	3.524
0.67444	3.3743	0.67416	3.4942		0.67402	3.3739	0.67458	3.4803		0.67514	3.3854	0.67542	3.4307		0.67626	3.3696	0.67626	3.5243
0.67556	3.3733	0.67542	3.4939		0.67528	3.3739	0.6757	3.4797		0.6764	3.3854	0.67654	3.4294		0.67753	3.3699	0.67739	3.524
0.67669	3.3739	0.67654	3.4936		0.6764	3.3733	0.67683	3.4797		0.67753	3.3854	0.67767	3.4291		0.67865	3.3696	0.67851	3.5234
0.67781	3.3739	0.67767	3.4936		0.67753	3.3743	0.67795	3.48		0.67865	3.3854	0.67879	3.4294		0.67978	3.3702	0.67963	3.5234
0.67907	3.3739	0.67879	3.4942		0.67865	3.3743	0.67921	3.4797		0.67978	3.3854	0.68006	3.4288		0.6809	3.3702	0.6809	3.5221
0.6802	3.3743	0.68006	3.4936		0.67992	3.3743	0.68034	3.4797		0.68104	3.3854	0.68118	3.4285		0.68216	3.3699	0.68202	3.5218
0.68132	3.3743	0.68118	3.4936		0.68104	3.3739	0.68146	3.4794		0.68216	3.3854	0.6823	3.4285		0.68329	3.3696	0.68315	3.5215
0.68244	3.3736	0.6823	3.4939		0.68216	3.3743	0.68258	3.479		0.68329	3.3854	0.68343	3.4282		0.68441	3.3699	0.68427	3.5224
0.68371	3.3743	0.68343	3.4939		0.68329	3.3743	0.68385	3.479		0.68441	3.3857	0.68469	3.4282		0.68553	3.3702	0.68553	3.5206
0.68483	3.3743	0.68469	3.4933		0.68441	3.3743	0.68497	3.4784		0.68567	3.3857	0.68581	3.4285		0.6868	3.3699	0.68666	3.5218
0.68596	3.3743	0.68581	3.4933		0.68567	3.3743	0.6861	3.4784		0.6868	3.3854	0.68694	3.4285		0.68792	3.3696	0.68778	3.52
0.68708	3.3743	0.68694	3.4936		0.6868	3.3743	0.68722	3.4784		0.68792	3.3854	0.6882	3.4282		0.68904	3.3702	0.68904	3.5206
0.68834	3.3743	0.68806	3.493		0.68792	3.3746	0.68848	3.4784		0.68904	3.3854	0.68933	3.4276		0.69031	3.3702	0.69017	3.52
0.68947	3.3746	0.68947	3.4924		0.68904	3.3743	0.68961	3.4781		0.69031	3.3854	0.69045	3.4276		0.69143	3.3702	0.69129	3.5206
0.69059	3.3743	0.69059	3.4924		0.69031	3.3743	0.69073	3.4781		0.69143	3.3854	0.69157	3.4279		0.69256	3.3696	0.69242	3.52
0.69171	3.3739	0.69185	3.4914		0.69143	3.3743	0.69185	3.4778		0.69256	3.3854	0.69284	3.427		0.69368	3.3696	0.69368	3.5197
0.69298	3.3743	0.69298	3.4914		0.69256	3.3746	0.69312	3.4778		0.69368	3.3854	0.69396	3.427		0.69494	3.3699	0.6948	3.5203
0.6941	3.3752	0.6941	3.4918		0.69368	3.3743	0.69424	3.4778		0.69494	3.3854	0.69508	3.4273		0.69607	3.3699	0.69593	3.5197
0.69522	3.3755	0.69522	3.4911		0.69494	3.3743	0.69537	3.4778		0.69607	3.3854	0.69621	3.426		0.69719	3.3702	0.69705	3.5193
0.69635	3.3743	0.69649	3.4905		0.69607	3.3746	0.69649	3.4775		0.69719	3.3854	0.69747	3.426		0.69831	3.3705	0.69831	3.5197
0.69761	3.3749	0.69761	3.4902		0.69719	3.3743	0.69775	3.4775		0.69831	3.3857	0.6986	3.4254		0.69958	3.3705	0.69944	3.5197
0.69874	3.3752	0.69874	3.4902		0.69831	3.3743	0.69888	3.4772		0.69958	3.3857	0.69972	3.4245		0.7007	3.3705	0.70056	3.5197
0.69986	3.3755	0.69986	3.4899		0.69958	3.3749	0.7	3.4766		0.7007	3.386	0.70084	3.4248		0.70183	3.3705	0.70183	3.5193
0.70098	3.3749	0.70112	3.4899		0.7007	3.3743	0.70112	3.4769		0.70183	3.386	0.70211	3.4245		0.70309	3.3705	0.70295	3.5193
0.70225	3.3746	0.70225	3.4899		0.70183	3.3743	0.70239	3.4756		0.70295	3.3863	0.70323	3.4239		0.70421	3.3705	0.70407	3.5197
0.70337	3.3752	0.70337	3.4899		0.70295	3.3749	0.70351	3.475		0.70421	3.386	0.70435	3.4239		0.70534	3.3705	0.7052	3.519
0.70449	3.3749	0.70449	3.4899		0.70421	3.3743	0.70463	3.4759		0.70534	3.386	0.70548	3.4232		0.70646	3.3705	0.70646	3.519
0.70562	3.3746	0.70576	3.4896		0.70534	3.3743	0.70576	3.4753		0.70646	3.3863	0.70674	3.4232		0.70772	3.3705	0.70758	3.5187
0.70674	3.3743	0.70688	3.4899		0.70646	3.3749	0.70688	3.4747		0.70772	3.386	0.70787	3.4232		0.70885	3.3705	0.70871	3.5181
0.70801	3.3746	0.70801	3.4896		0.70758	3.3743	0.70815	3.4747		0.70885	3.3863	0.70899	3.4229		0.70997	3.3705	0.70983	3.5184
0.70913	3.3755	0.70913	3.489		0.70885	3.3743	0.70927	3.4747		0.70997	3.3863	0.71011	3.4226		0.7111	3.3705	0.7111	3.5178
0.71025	3.3755	0.71039	3.4893		0.70997	3.3749	0.71039	3.4738		0.7111	3.3863	0.71138	3.4223		0.71236	3.3705	0.71222	3.5175
0.71138	3.3755	0.71152	3.4887		0.7111	3.3746	0.71152	3.4741		0.71236	3.3863	0.7125	3.4223		0.71348	3.3705	0.71334	3.5169
0.71264	3.3752	0.71264	3.4883		0.71222	3.3752	0.71278	3.4741		0.71348	3.3863	0.71362	3.4226		0.71461	3.3705	0.71461	3.5169
0.71376	3.3755	0.71376	3.4887		0.71348	3.3749	0.7139	3.4741		0.71461	3.3863	0.71475	3.4223		0.71587	3.3708	0.71573	3.5169
0.71489	3.3752	0.71503	3.4887		0.71461	3.3749	0.71503	3.4741		0.71573	3.3867	0.71601	3.422		0.71699	3.3708	0.71685	3.5169
0.71601	3.3755	0.71615	3.4883		0.71573	3.3746	0.71615	3.4735		0.71699	3.3863	0.71713	3.4214		0.71812	3.3705	0.71798	3.5166
0.71728	3.3761	0.71728	3.4883		0.71685	3.3749	0.71742	3.4732		0.71812	3.3863	0.71826	3.4217		0.71924	3.3705	0.71924	3.5162
0.7184	3.3761	0.7184	3.488		0.71798	3.3746	0.71854	3.4741		0.71924	3.3863	0.71952	3.4211		0.72051	3.3712	0.72037	3.5159
0.71952	3.3761	0.71966	3.488		0.71924	3.3746	0.71966	3.4732		0.72037	3.3863	0.72065	3.4201		0.72163	3.3708	0.72149	3.515
0.72065	3.3761	0.72079	3.4883		0.72037	3.3752	0.72079	3.4732		0.72163	3.3867	0.72177	3.4204		0.72275	3.3708	0.72261	3.515
0.72191	3.3758	0.72191	3.488		0.72149	3.3752	0.72205	3.4738		0.72275	3.3873	0.72289	3.4201		0.72388	3.3705	0.72388	3.5147
0.72303	3.3752	0.72303	3.4874		0.72261	3.3752	0.72317	3.4735		0.72388	3.3873	0.72416	3.4201		0.72514	3.3705	0.725	3.5144
0.72416	3.3758	0.7243	3.4874		0.72388	3.3752	0.7243	3.4735		0.725	3.387	0.72528	3.4201		0.72626	3.3705	0.72612	3.5144
0.72528	3.3758	0.72542	3.4874		0.725	3.3752	0.72542	3.4735		0.72626	3.387	0.7264	3.4198		0.72739	3.3705	0.72739	3.5144
0.72654	3.3761	0.72654	3.4868		0.72612	3.3752	0.72669	3.4728		0.72739	3.3867	0.72753	3.4198		0.72865	3.3705	0.72851	3.5144
0.72767	3.3761	0.72767	3.4874		0.72725	3.3752	0.72781	3.4728		0.72851	3.3867	0.72879	3.4201		0.72978	3.3705	0.72963	3.5144
0.72879	3.3761	0.72893	3.4871		0.72851	3.3749	0.72893	3.4728		0.72963	3.387	0.72992	3.4204		0.7309	3.3705	0.73076	3.5141
0.72992	3.3761	0.73006	3.4868		0.72963	3.3752	0.73006	3.4728		0.7309	3.3867	0.73104	3.4198		0.73202	3.3708	0.73202	3.5138
0.73118	3.3761	0.73118	3.4862		0.73076	3.3752	0.73132	3.4725		0.73202	3.3867	0.73216	3.4198		0.73329	3.3708	0.73315	3.5135
0.7323	3.3761	0.7323	3.4859		0.73188	3.3749	0.73244	3.4725		0.73315	3.3873	0.73343	3.4198		0.73441	3.3715	0.73427	3.5135
0.73343	3.3761	0.73343	3.4859		0.73315	3.3749	0.73357	3.4722		0.73441	3.387	0.73455	3.4198		0.73553	3.3712	0.73539	3.5131
0.73455	3.3761	0.73469	3.4852		0.73427	3.3752	0.73469	3.4722		0.73553	3.3873	0.73567	3.4195		0.73666	3.3712	0.73666	3.5125
0.73581	3.3761	0.73581	3.4846		0.73539	3.3752	0.73581	3.4722		0.73666	3.3873	0.7368	3.4192		0.73792	3.3715	0.73778	3.5135
0.73694	3.3761	0.73694	3.4846		0.73652	3.3752	0.73708	3.4716		0.73778	3.3873	0.73806	3.4192		0.73904	3.3712	0.7389	3.5122
0.73806	3.3761	0.73806	3.4846		0.73778	3.3752	0.7382	3.4713		0.73904	3.3873	0.73919	3.4186		0.74017	3.3708	0.74017	3.5128
0.73919	3.3761	0.73933	3.4843		0.7389	3.3749	0.73933	3.471		0.74017	3.3873	0.74031	3.4183		0.74143	3.3705	0.74129	3.5122
0.74045	3.3761	0.74045	3.4843		0.74003	3.3755	0.74045	3.471		0.74129	3.387	0.74143	3.4183		0.74256	3.3708	0.74242	3.5125
0.74157	3.3761	0.74157	3.4843		0.74115	3.3752	0.74171	3.4704		0.74242	3.3873	0.7427	3.418		0.74368	3.3715	0.74354	3.5125
0.7427	3.3758	0.7427	3.484		0.74242	3.3752	0.74284	3.4707		0.74368	3.3873	0.74382	3.4173		0.7448	3.3712	0.7448	3.5122
0.74382	3.3755	0.74396	3.484		0.74354	3.3752	0.74396	3.4704		0.7448	3.3873	0.74494	3.4177		0.74607	3.3708	0.74593	3.5119
0.74508	3.3761	0.74508	3.4837		0.74466	3.3758	0.74508	3.4694		0.74593	3.3873	0.74607	3.4177		0.74719	3.3712	0.74705	3.5119
0.74621	3.3761	0.74649	3.4834		0.74579	3.3758	0.74635	3.4697		0.74705	3.3873	0.74733	3.4173		0.74831	3.3712	0.74817	3.5119
0.74733	3.3764	0.74761	3.4834		0.74691	3.3758	0.74747	3.4694		0.74831	3.3873	0.74846	3.417		0.74944	3.3712	0.74944	3.5113
0.74846	3.3764	0.74874	3.4834		0.74817	3.3755	0.7486	3.4697		0.74944	3.3873	0.74958	3.4167		0.7507	3.3708	0.75056	3.511
0.74972	3.3761	0.75	3.4828		0.7493	3.3758	0.74972	3.4697		0.75056	3.3873	0.75084	3.4167		0.75183	3.3712	0.75169	3.5107
0.75084	3.3755	0.75112	3.4825		0.75042	3.3758	0.75098	3.4694		0.75169	3.3873	0.75197	3.4167		0.75295	3.3712	0.75295	3.5107
0.75197	3.3764	0.75225	3.4815		0.75154	3.3752	0.75211	3.4688		0.75295	3.3873	0.75309	3.4158		0.75421	3.3715	0.75407	3.5104
0.75309	3.3761	0.75337	3.4812		0.75281	3.3752	0.75323	3.4691		0.75407	3.3873	0.75421	3.4164		0.75534	3.3712	0.7552	3.51
0.75435	3.3761	0.75463	3.4812		0.75393	3.3758	0.75435	3.4688		0.7552	3.3873	0.75548	3.4155		0.75646	3.3712	0.75632	3.51
0.75548	3.3761	0.75576	3.4809		0.75506	3.3761	0.75562	3.4685		0.75632	3.3873	0.7566	3.4152		0.75758	3.3715	0.75758	3.51
0.7566	3.3761	0.75688	3.4809		0.75618	3.3761	0.75674	3.4685		0.75758	3.3873	0.75772	3.4164		0.75885	3.3715	0.75871	3.51
0.75772	3.3767	0.75801	3.4812		0.75744	3.3761	0.75787	3.4682		0.75871	3.3873	0.75885	3.4155		0.75997	3.3715	0.75983	3.51
0.75885	3.3767	0.75927	3.4809		0.75857	3.3758	0.75899	3.4685		0.75983	3.3873	0.76011	3.4158		0.7611	3.3715	0.76096	3.51
0.76011	3.3767	0.76039	3.4806		0.75969	3.3761	0.76025	3.4682		0.76096	3.3873	0.76124	3.4155		0.76222	3.3715	0.76222	3.51
0.76124	3.3764	0.76152	3.4809		0.76081	3.3761	0.76138	3.4679		0.76222	3.3873	0.76236	3.4146		0.76348	3.3715	0.76334	3.5094
0.76236	3.3764	0.76264	3.48		0.76208	3.3761	0.7625	3.4682		0.76334	3.3873	0.76348	3.4142		0.76461	3.3715	0.76447	3.5094
0.76348	3.3767	0.7639	3.4797		0.7632	3.3761	0.76362	3.4679		0.76447	3.3873	0.76475	3.4142		0.76573	3.3715	0.76573	3.5091
0.76475	3.3761	0.76503	3.4797		0.76433	3.3761	0.76489	3.4676		0.76573	3.3873	0.76587	3.4139		0.76699	3.3715	0.76685	3.5094
0.76587	3.3767	0.76615	3.4797		0.76545	3.3761	0.76601	3.4676		0.76685	3.3873	0.76699	3.4139		0.76812	3.3715	0.76798	3.5085
0.76699	3.3761	0.76728	3.4794		0.76671	3.3761	0.76713	3.4663		0.76798	3.3873	0.76812	3.4139		0.76924	3.3715	0.7691	3.5082
0.76812	3.3764	0.76854	3.4794		0.76784	3.3761	0.76826	3.4666		0.7691	3.3876	0.76938	3.4136		0.77037	3.3715	0.77037	3.5082
0.76938	3.3764	0.76966	3.479		0.76896	3.3761	0.76938	3.4666		0.77037	3.3876	0.77051	3.4136		0.77163	3.3715	0.77149	3.5085
0.77051	3.3767	0.77079	3.4797		0.77008	3.3761	0.77065	3.4666		0.77149	3.3873	0.77163	3.413		0.77275	3.3715	0.77261	3.5082
0.77163	3.3764	0.77191	3.479		0.77135	3.3761	0.77177	3.4657		0.77261	3.3873	0.77275	3.413		0.77388	3.3715	0.77374	3.5082
0.77275	3.3767	0.77317	3.4787		0.77247	3.3764	0.77289	3.466		0.77374	3.3873	0.77402	3.413		0.775	3.3715	0.775	3.5073
0.77402	3.3764	0.7743	3.4787		0.7736	3.3761	0.77402	3.4654		0.775	3.3873	0.77514	3.413		0.77626	3.3715	0.77612	3.5073
0.77514	3.377	0.77542	3.4784		0.77472	3.3761	0.77528	3.4648		0.77612	3.3873	0.77626	3.4124		0.77739	3.3715	0.77725	3.5069
0.77626	3.3774	0.77654	3.4784		0.77598	3.3761	0.7764	3.4648		0.77725	3.3873	0.77739	3.4127		0.77851	3.3718	0.77851	3.5069
0.77739	3.377	0.77781	3.4781		0.77711	3.3761	0.77753	3.4645		0.77837	3.3873	0.77865	3.4124		0.77978	3.3724	0.77963	3.5069
0.77865	3.3764	0.77893	3.4781		0.77823	3.3761	0.77865	3.4639		0.77963	3.3873	0.77978	3.4124		0.7809	3.3721	0.78076	3.506
0.77978	3.3767	0.78006	3.4778		0.77935	3.3764	0.77992	3.4642		0.78076	3.3873	0.7809	3.4121		0.78202	3.3718	0.78188	3.5054
0.7809	3.3767	0.78118	3.4778		0.78062	3.3764	0.78104	3.4642		0.78188	3.3873	0.78202	3.4118		0.78315	3.3724	0.78315	3.5054
0.78202	3.377	0.78258	3.4775		0.78174	3.3764	0.78216	3.4642		0.78301	3.3873	0.78329	3.4124		0.78441	3.3724	0.78427	3.5054
0.78329	3.377	0.78371	3.4772		0.78287	3.3767	0.78329	3.4635		0.78427	3.3873	0.78441	3.4118		0.78553	3.3724	0.78539	3.5048
0.78441	3.3774	0.78497	3.4772		0.78399	3.3761	0.78455	3.4639		0.78539	3.3873	0.78553	3.4111		0.78666	3.3724	0.78666	3.5048
0.78553	3.3767	0.7861	3.4772		0.78511	3.3764	0.78567	3.4642		0.78652	3.3873	0.7868	3.4108		0.78778	3.3724	0.78778	3.5051
0.78666	3.3774	0.78722	3.4772		0.78638	3.3767	0.7868	3.4635		0.78764	3.3873	0.78792	3.4105		0.78904	3.3724	0.7889	3.5045
0.78792	3.3767	0.78834	3.4769		0.7875	3.3764	0.78792	3.4639		0.7889	3.3873	0.78904	3.4099		0.79017	3.3721	0.79003	3.5042
0.78904	3.377	0.78961	3.4772		0.78862	3.3764	0.78919	3.4639		0.79003	3.3873	0.79017	3.4102		0.79129	3.3724	0.79129	3.5042
0.79017	3.3777	0.79073	3.4766		0.78975	3.3764	0.79031	3.4635		0.79115	3.3873	0.79143	3.4099		0.79256	3.3724	0.79242	3.5038
0.79129	3.3774	0.79185	3.4769		0.79101	3.3764	0.79143	3.4635		0.79228	3.3873	0.79256	3.4099		0.79368	3.3727	0.79354	3.5035
0.79256	3.3774	0.79298	3.4766		0.79213	3.3767	0.79256	3.4635		0.79354	3.3873	0.79368	3.4093		0.7948	3.3727	0.79466	3.5042
0.79368	3.378	0.79424	3.4759		0.79326	3.3764	0.79382	3.4635		0.79466	3.3873	0.7948	3.4093		0.79593	3.3727	0.79593	3.5042
0.7948	3.3777	0.79537	3.4759		0.79438	3.3764	0.79494	3.4632		0.79579	3.3873	0.79607	3.409		0.79719	3.3724	0.79705	3.5035
0.79593	3.378	0.79649	3.4756		0.79565	3.3764	0.79607	3.4623		0.79691	3.3873	0.79719	3.409		0.79831	3.3727	0.79817	3.5035
0.79719	3.378	0.79761	3.4747		0.79677	3.3767	0.79719	3.4623		0.79817	3.3876	0.79831	3.409		0.79944	3.3724	0.79944	3.5038
0.79831	3.3774	0.79888	3.4741		0.79789	3.3764	0.79831	3.4623		0.7993	3.3879	0.79944	3.4093		0.80056	3.3724	0.80056	3.5038
0.79944	3.3774	0.8	3.4744		0.79902	3.3764	0.79958	3.4617		0.80042	3.3876	0.8007	3.4087		0.80183	3.3727	0.80169	3.5032
0.80056	3.3777	0.80112	3.4738		0.80028	3.3767	0.8007	3.4623		0.80169	3.3876	0.80183	3.4087		0.80295	3.3724	0.80281	3.5032
0.80183	3.3777	0.80225	3.4741		0.8014	3.3761	0.80183	3.462		0.80281	3.3876	0.80295	3.4084		0.80407	3.373	0.80407	3.5032
0.80295	3.3777	0.80351	3.4738		0.80253	3.3764	0.80295	3.462		0.80393	3.3882	0.80407	3.4087		0.80534	3.373	0.8052	3.5029
0.80407	3.3777	0.80463	3.4732		0.80365	3.3767	0.80421	3.4617		0.80506	3.3879	0.80534	3.4077		0.80646	3.3733	0.80632	3.502
0.8052	3.3777	0.80576	3.4735		0.80492	3.3764	0.80534	3.4614		0.80632	3.3879	0.80646	3.4077		0.80758	3.3727	0.80744	3.5017
0.80646	3.3777	0.80688	3.4735		0.80604	3.3764	0.80646	3.4611		0.80744	3.3882	0.80758	3.408		0.80871	3.3733	0.80871	3.502
0.80758	3.3774	0.80815	3.4732		0.80716	3.3761	0.80758	3.4608		0.80857	3.3882	0.80871	3.408		0.80997	3.3733	0.80983	3.5017
0.80871	3.3783	0.80927	3.4728		0.80829	3.3764	0.80885	3.4608		0.80969	3.3882	0.80997	3.4068		0.8111	3.3736	0.81096	3.5014
0.80983	3.378	0.81039	3.4725		0.80955	3.3767	0.81025	3.4604		0.81096	3.3882	0.8111	3.4071		0.81222	3.3733	0.81222	3.5014
0.8111	3.3777	0.81152	3.4725		0.81067	3.3764	0.81138	3.4611		0.81208	3.3882	0.81222	3.4071		0.81334	3.373	0.81334	3.5011
0.81222	3.3786	0.81278	3.4732		0.8118	3.377	0.8125	3.4604		0.8132	3.3882	0.81334	3.4062		0.81461	3.3727	0.81447	3.5011
0.81334	3.378	0.8139	3.4728		0.81292	3.3767	0.81362	3.4604		0.81433	3.3882	0.81461	3.4065		0.81573	3.3727	0.81559	3.5014
0.81447	3.3786	0.81503	3.4728		0.81404	3.3767	0.81503	3.4601		0.81559	3.3882	0.81573	3.4056		0.81685	3.3733	0.81685	3.5007
0.81573	3.3783	0.81615	3.4728		0.81531	3.3764	0.81643	3.4604		0.81671	3.3882	0.81685	3.4065		0.81798	3.3733	0.81798	3.5004
0.81685	3.3786	0.81728	3.4728		0.81643	3.3767	0.81756	3.4601		0.81784	3.3882	0.81812	3.4068		0.81924	3.3733	0.8191	3.5004
0.81798	3.3783	0.81854	3.4728		0.81756	3.3764	0.81882	3.4598		0.81896	3.3882	0.81924	3.4065		0.82037	3.373	0.82022	3.5001
0.8191	3.3783	0.81966	3.4725		0.81868	3.3764	0.81994	3.4592		0.82022	3.3882	0.82037	3.4062		0.82149	3.3733	0.82149	3.5004
0.82022	3.3783	0.82079	3.4725		0.81994	3.3767	0.82107	3.4589		0.82135	3.3885	0.82149	3.4065		0.82275	3.3733	0.82261	3.4995
0.82149	3.3789	0.82191	3.4725		0.82107	3.377	0.82219	3.4595		0.82247	3.3891	0.82275	3.4056		0.82388	3.3733	0.82374	3.4995
0.82261	3.378	0.82317	3.4722		0.82219	3.377	0.82346	3.4589		0.8236	3.3888	0.82388	3.4059		0.825	3.3736	0.825	3.4995
0.82374	3.3786	0.8243	3.4719		0.82331	3.3764	0.82458	3.4589		0.82486	3.3885	0.825	3.4056		0.82612	3.3736	0.82612	3.4995
0.82486	3.3789	0.82542	3.4722		0.82458	3.377	0.8257	3.4586		0.82598	3.3885	0.82612	3.4046		0.82739	3.3739	0.82725	3.4995
0.82612	3.3786	0.82654	3.471		0.8257	3.3774	0.82683	3.4583		0.82711	3.3885	0.82739	3.4056		0.82851	3.3736	0.82837	3.4992
0.82725	3.3783	0.82781	3.4716		0.82683	3.377	0.82795	3.4583		0.82823	3.3885	0.82851	3.4043		0.82963	3.3733	0.82963	3.4998
0.82837	3.3789	0.82893	3.4713		0.82795	3.377	0.82921	3.4583		0.82949	3.3885	0.82963	3.4053		0.83076	3.3733	0.83076	3.4998
0.82949	3.3786	0.83006	3.471		0.82921	3.3774	0.83034	3.458		0.83062	3.3888	0.83076	3.4043		0.83202	3.3736	0.83188	3.4998
0.83076	3.3783	0.83118	3.4704		0.83034	3.3777	0.83146	3.4583		0.83174	3.3891	0.83202	3.4034		0.83315	3.3743	0.83301	3.4992
0.83188	3.3789	0.83244	3.4704		0.83146	3.3767	0.83258	3.458		0.83301	3.3891	0.83315	3.4031		0.83427	3.3739	0.83427	3.4992
0.83301	3.3792	0.83357	3.4701		0.83258	3.3774	0.83385	3.4577		0.83413	3.3891	0.83427	3.4031		0.83553	3.3733	0.83539	3.4989
0.83413	3.3789	0.83469	3.4697		0.83385	3.3774	0.83497	3.4573		0.83525	3.3891	0.83539	3.4028		0.83666	3.3733	0.83652	3.4989
0.83539	3.3789	0.83581	3.4691		0.83497	3.3777	0.8361	3.457		0.83638	3.3894	0.83666	3.4031		0.83778	3.3736	0.83778	3.4983
0.83652	3.3789	0.83708	3.4694		0.8361	3.377	0.83722	3.4567		0.83764	3.3888	0.83778	3.4031		0.8389	3.3743	0.8389	3.4986
0.83764	3.3789	0.8382	3.4694		0.83722	3.378	0.83848	3.4567		0.83876	3.3894	0.8389	3.4031		0.84017	3.3739	0.84003	3.498
0.83876	3.3798	0.83933	3.4691		0.83848	3.3777	0.83961	3.4564		0.83989	3.3898	0.84003	3.4028		0.84129	3.3739	0.84115	3.4973
0.84003	3.3792	0.84045	3.4691		0.83961	3.3777	0.84073	3.4561		0.84101	3.3898	0.84129	3.4028		0.84242	3.3739	0.84242	3.4964
0.84115	3.3789	0.84171	3.4691		0.84073	3.378	0.84185	3.4558		0.84228	3.3901	0.84242	3.4025		0.84354	3.3743	0.84354	3.4964
0.84228	3.3792	0.84284	3.4688		0.84185	3.378	0.84312	3.4567		0.8434	3.3901	0.84354	3.4025		0.8448	3.3743	0.84466	3.4964
0.8434	3.3792	0.84396	3.4685		0.84312	3.378	0.84424	3.4555		0.84452	3.3898	0.84466	3.4025		0.84593	3.3739	0.84579	3.4958
0.84466	3.3792	0.84508	3.4682		0.84424	3.378	0.84537	3.4558		0.84565	3.3898	0.84593	3.4025		0.84705	3.3743	0.84705	3.4961
0.84579	3.3795	0.84635	3.4682		0.84537	3.378	0.84649	3.4555		0.84691	3.3898	0.84705	3.4025		0.84831	3.3743	0.84817	3.4958
0.84691	3.3795	0.84747	3.4679		0.84649	3.378	0.84775	3.4552		0.84803	3.3901	0.84817	3.4022		0.84944	3.3743	0.8493	3.4961
0.84803	3.3798	0.8486	3.4676		0.84761	3.378	0.84888	3.4555		0.84916	3.3901	0.84944	3.4022		0.85056	3.3743	0.85056	3.4958
0.8493	3.3792	0.84972	3.4676		0.84888	3.3786	0.85	3.4555		0.85028	3.3907	0.85056	3.4025		0.85169	3.3743	0.85169	3.4955
0.85042	3.3798	0.85098	3.4679		0.85	3.378	0.85112	3.4542		0.85154	3.3904	0.85169	3.4028		0.85295	3.3743	0.85281	3.4955
0.85154	3.3795	0.85211	3.4673		0.85112	3.378	0.85239	3.4546		0.85267	3.3907	0.85281	3.4025		0.85407	3.3743	0.85393	3.4955
0.85267	3.3798	0.85323	3.4673		0.85225	3.378	0.85351	3.4542		0.85379	3.3904	0.85407	3.4025		0.8552	3.3743	0.8552	3.4949
0.85393	3.3795	0.85435	3.4673		0.85351	3.3786	0.85463	3.4546		0.85492	3.3907	0.8552	3.4022		0.85646	3.3743	0.85632	3.4952
0.85506	3.3798	0.85562	3.4666		0.85463	3.378	0.85576	3.4542		0.85618	3.3907	0.85632	3.4022		0.85758	3.3743	0.85744	3.4942
0.85618	3.3798	0.85674	3.467		0.85576	3.3783	0.85688	3.4542		0.8573	3.3913	0.85744	3.4018		0.85871	3.3743	0.85857	3.4945
0.8573	3.3798	0.85787	3.467		0.85688	3.3786	0.85815	3.4536		0.85843	3.3913	0.85871	3.4012		0.85983	3.3743	0.85983	3.4949
0.85857	3.3798	0.85899	3.466		0.85815	3.3783	0.85927	3.4536		0.85955	3.3913	0.85983	3.4018		0.8611	3.3743	0.86096	3.4939
0.85969	3.3798	0.86025	3.466		0.85927	3.378	0.86039	3.4539		0.86081	3.3913	0.86096	3.4018		0.86222	3.3743	0.86208	3.4942
0.86081	3.3798	0.86138	3.4654		0.86039	3.3783	0.86152	3.4533		0.86194	3.3913	0.86208	3.4012		0.86334	3.3749	0.86334	3.4939
0.86194	3.3798	0.8625	3.4645		0.86152	3.378	0.86278	3.4536		0.86306	3.391	0.86334	3.4009		0.86447	3.3746	0.86447	3.4942
0.8632	3.3801	0.86362	3.4651		0.86278	3.3783	0.8639	3.4533		0.86419	3.3916	0.86447	3.4009		0.86573	3.3743	0.86559	3.4942
0.86433	3.3798	0.86489	3.4645		0.8639	3.3786	0.86503	3.4533		0.86545	3.3913	0.86559	3.4006		0.86685	3.3746	0.86671	3.4936
0.86545	3.3798	0.86601	3.4639		0.86503	3.3783	0.86615	3.4533		0.86657	3.3913	0.86671	3.4003		0.86798	3.3746	0.86798	3.4939
0.86657	3.3798	0.86713	3.4639		0.86615	3.3783	0.86742	3.453		0.8677	3.3916	0.86798	3.4		0.86924	3.3746	0.8691	3.4936
0.86784	3.3798	0.86826	3.4642		0.86742	3.3783	0.86854	3.4527		0.86896	3.3919	0.8691	3.3997		0.87037	3.3746	0.87022	3.4936
0.86896	3.3798	0.86952	3.4642		0.86854	3.3789	0.86966	3.4533		0.87008	3.3913	0.87022	3.4		0.87149	3.3746	0.87135	3.4927
0.87008	3.3798	0.87065	3.4635		0.86966	3.3786	0.87079	3.4527		0.87121	3.3916	0.87135	3.4		0.87261	3.3746	0.87261	3.4927
0.87121	3.3798	0.87177	3.4632		0.87079	3.3786	0.87205	3.4524		0.87233	3.3913	0.87261	3.3994		0.87388	3.3746	0.87374	3.4927
0.87247	3.3798	0.87289	3.4632		0.87205	3.3789	0.87317	3.4524		0.8736	3.3913	0.87374	3.4		0.875	3.3749	0.87486	3.4918
0.8736	3.3805	0.87402	3.4639		0.87317	3.3783	0.8743	3.4527		0.87472	3.3919	0.87486	3.3994		0.87612	3.3743	0.87612	3.4918
0.87472	3.3798	0.87528	3.4635		0.8743	3.3789	0.87542	3.4515		0.87584	3.3919	0.87598	3.3991		0.87725	3.3749	0.87725	3.4911
0.87584	3.3798	0.8764	3.4635		0.87542	3.3789	0.87669	3.4515		0.87697	3.3916	0.87725	3.3997		0.87851	3.3752	0.87837	3.4918
0.87711	3.3805	0.87753	3.4635		0.87669	3.3786	0.87781	3.4511		0.87823	3.3919	0.87837	3.3987		0.87963	3.3752	0.87949	3.4908
0.87823	3.3798	0.87865	3.4632		0.87781	3.3789	0.87893	3.4515		0.87935	3.3922	0.87949	3.3984		0.88076	3.3749	0.88076	3.4914
0.87935	3.3798	0.87992	3.4626		0.87893	3.3792	0.88006	3.4508		0.88048	3.3922	0.88062	3.3981		0.88202	3.3749	0.88188	3.4902
0.88048	3.3801	0.88104	3.4629		0.88006	3.3789	0.88132	3.4511		0.8816	3.3925	0.88188	3.3984		0.88315	3.3752	0.88301	3.4911
0.8816	3.3798	0.88216	3.4629		0.88118	3.3789	0.88244	3.4508		0.88287	3.3922	0.88301	3.3987		0.88427	3.3752	0.88413	3.4899
0.88287	3.3798	0.88329	3.4626		0.88244	3.3789	0.88357	3.4502		0.88399	3.3922	0.88413	3.3984		0.88539	3.3752	0.88539	3.4896
0.88399	3.3798	0.88455	3.462		0.88357	3.3789	0.88469	3.4505		0.88511	3.3919	0.88539	3.3972		0.88666	3.3752	0.88652	3.4893
0.88511	3.3798	0.88567	3.462		0.88469	3.3789	0.88581	3.4505		0.88624	3.3925	0.88652	3.3975		0.88778	3.3752	0.88764	3.4902
0.88624	3.3798	0.8868	3.4617		0.88581	3.3789	0.88708	3.4505		0.8875	3.3925	0.88764	3.3981		0.8889	3.3752	0.8889	3.489
0.8875	3.3798	0.88792	3.462		0.88708	3.3789	0.8882	3.4502		0.88862	3.3919	0.88876	3.3966		0.89003	3.3758	0.89003	3.4896
0.88862	3.3805	0.88919	3.4617		0.8882	3.3798	0.88933	3.4499		0.88975	3.3922	0.89003	3.3978		0.89129	3.3758	0.89115	3.489
0.88975	3.3801	0.89031	3.4614		0.88933	3.3795	0.89045	3.4499		0.89087	3.3929	0.89115	3.3966		0.89242	3.3752	0.89228	3.4896
0.89087	3.3805	0.89143	3.4614		0.89045	3.3792	0.89171	3.4496		0.89213	3.3922	0.89228	3.3969		0.89354	3.3752	0.89354	3.4887
0.89213	3.3798	0.89256	3.4614		0.89171	3.3792	0.89284	3.4496		0.89326	3.3925	0.8934	3.3969		0.8948	3.3755	0.89466	3.4893
0.89326	3.3805	0.89382	3.4611		0.89284	3.3795	0.89396	3.4499		0.89438	3.3922	0.89466	3.3963		0.89593	3.3755	0.89579	3.4893
0.89438	3.3805	0.89494	3.4614		0.89396	3.3792	0.89508	3.4496		0.89565	3.3925	0.89579	3.3966		0.89705	3.3758	0.89691	3.4887
0.89551	3.3801	0.89607	3.4611		0.89508	3.3792	0.89635	3.4496		0.89677	3.3929	0.89691	3.3963		0.89817	3.3758	0.89817	3.4887
0.89677	3.3805	0.89719	3.4601		0.89635	3.3792	0.89747	3.4496		0.89789	3.3925	0.89803	3.3966		0.89944	3.3761	0.8993	3.489
0.89789	3.3808	0.89846	3.4608		0.89747	3.3795	0.8986	3.4493		0.89902	3.3922	0.8993	3.3966		0.90056	3.3758	0.90042	3.488
0.89902	3.3808	0.89958	3.4604		0.8986	3.3792	0.89972	3.4496		0.90028	3.3925	0.90042	3.3963		0.90169	3.3764	0.90169	3.488
0.90014	3.3808	0.9007	3.4601		0.89972	3.3795	0.90098	3.449		0.9014	3.3929	0.90154	3.396		0.90281	3.3755	0.90281	3.4883
0.9014	3.3808	0.90183	3.4598		0.90098	3.3795	0.90211	3.449		0.90253	3.3929	0.90267	3.395		0.90407	3.3755	0.90393	3.488
0.90253	3.3811	0.90309	3.4595		0.90211	3.3792	0.90323	3.4484		0.90365	3.3929	0.90393	3.3956		0.9052	3.3764	0.90506	3.4877
0.90365	3.3808	0.90421	3.4598		0.90323	3.3795	0.90435	3.4477		0.90492	3.3925	0.90506	3.3944		0.90632	3.3761	0.90632	3.4874
0.90478	3.3811	0.90534	3.4592		0.90435	3.3798	0.90562	3.4484		0.90604	3.3929	0.90618	3.3947		0.90758	3.3761	0.90744	3.4865
0.90604	3.3811	0.90646	3.4598		0.90562	3.3798	0.90674	3.4484		0.90716	3.3929	0.9073	3.3953		0.90871	3.3761	0.90857	3.4868
0.90716	3.3808	0.90772	3.4589		0.90674	3.3798	0.90787	3.4484		0.90829	3.3929	0.90857	3.395		0.90983	3.3764	0.90969	3.4865
0.90829	3.3814	0.90885	3.4586		0.90787	3.3798	0.90899	3.4474		0.90955	3.3929	0.90969	3.3953		0.91096	3.3767	0.91096	3.4859
0.90941	3.3817	0.90997	3.4583		0.90899	3.3798	0.91025	3.4477		0.91067	3.3929	0.91081	3.3947		0.91222	3.377	0.91208	3.4868
0.91067	3.3814	0.9111	3.4586		0.91025	3.3798	0.91138	3.4471		0.9118	3.3929	0.91194	3.3941		0.91334	3.3764	0.9132	3.4862
0.9118	3.3817	0.91236	3.458		0.91138	3.3798	0.9125	3.4468		0.91292	3.3929	0.9132	3.3944		0.91447	3.3764	0.91447	3.4865
0.91292	3.3817	0.91348	3.458		0.9125	3.3798	0.91362	3.4468		0.91419	3.3929	0.91433	3.3938		0.91559	3.3761	0.91559	3.4865
0.91404	3.382	0.91461	3.458		0.91362	3.3798	0.91475	3.4465		0.91531	3.3929	0.91545	3.3938		0.91685	3.3767	0.91671	3.4856
0.91531	3.3817	0.91573	3.4583		0.91489	3.3798	0.91601	3.4459		0.91643	3.3929	0.91671	3.3938		0.91798	3.3767	0.91784	3.4856
0.91643	3.3817	0.91699	3.457		0.91601	3.3798	0.91713	3.4462		0.91756	3.3929	0.91784	3.3938		0.9191	3.3764	0.9191	3.4856
0.91756	3.3823	0.91812	3.4573		0.91713	3.3798	0.91826	3.4459		0.91882	3.3929	0.91896	3.3935		0.92022	3.3758	0.92022	3.4859
0.91868	3.3823	0.91924	3.4577		0.91826	3.3798	0.91938	3.4453		0.91994	3.3929	0.92008	3.3932		0.92149	3.3764	0.92135	3.4849
0.91994	3.3823	0.92037	3.4564		0.91938	3.3798	0.92065	3.4449		0.92107	3.3932	0.92135	3.3932		0.92261	3.3764	0.92247	3.4843
0.92107	3.3826	0.92163	3.4567		0.92065	3.3801	0.92177	3.4449		0.92219	3.3929	0.92247	3.3935		0.92374	3.3764	0.92374	3.4846
0.92219	3.3826	0.92275	3.4564		0.92177	3.3801	0.92289	3.4446		0.92346	3.3929	0.9236	3.3935		0.925	3.377	0.92486	3.4843
0.92331	3.3823	0.92416	3.4564		0.92289	3.3798	0.92402	3.4446		0.92458	3.3932	0.92472	3.3932		0.92612	3.377	0.92598	3.4837
0.92444	3.3826	0.92528	3.4561		0.92402	3.3805	0.92528	3.4446		0.9257	3.3938	0.92598	3.3932		0.92725	3.3774	0.92725	3.4837
0.9257	3.3826	0.9264	3.4561		0.92528	3.3801	0.9264	3.4446		0.92697	3.3938	0.92711	3.3929		0.92837	3.377	0.92837	3.4837
0.92683	3.3826	0.92753	3.4552		0.9264	3.3805	0.92753	3.4443		0.92809	3.3935	0.92823	3.3932		0.92963	3.377	0.92949	3.4834
0.92795	3.3826	0.92893	3.4549		0.92753	3.3805	0.92865	3.4446		0.92921	3.3938	0.92935	3.3932		0.93076	3.3767	0.93062	3.4837
0.92907	3.3826	0.93034	3.4555		0.92865	3.3805	0.92992	3.4446		0.93034	3.3932	0.93062	3.3929		0.93188	3.3767	0.93188	3.4834
0.93034	3.3826	0.93146	3.4549		0.92992	3.3801	0.93104	3.444		0.9316	3.3938	0.93174	3.3932		0.93315	3.3774	0.93301	3.484
0.93146	3.3826	0.93272	3.4552		0.93104	3.3801	0.93216	3.444		0.93272	3.3932	0.93287	3.3925		0.93427	3.3777	0.93413	3.4837
0.93258	3.3829	0.93385	3.4549		0.93216	3.3798	0.93329	3.444		0.93385	3.3932	0.93399	3.3932		0.93539	3.3774	0.93525	3.4837
0.93371	3.3826	0.93497	3.4542		0.93329	3.3801	0.93455	3.444		0.93497	3.3935	0.93525	3.3922		0.93652	3.3774	0.93652	3.4837
0.93497	3.3826	0.9361	3.4542		0.93455	3.3801	0.93567	3.4437		0.93624	3.3929	0.93638	3.3929		0.93778	3.377	0.93764	3.4831
0.9361	3.3826	0.93736	3.4546		0.93567	3.3808	0.9368	3.4434		0.93736	3.3935	0.9375	3.3929		0.9389	3.377	0.93876	3.4831
0.93722	3.3826	0.93848	3.4539		0.9368	3.3808	0.93792	3.4434		0.93848	3.3938	0.93862	3.3916		0.94003	3.3774	0.94003	3.4831
0.93834	3.3826	0.93961	3.4539		0.93792	3.3798	0.93919	3.4434		0.93961	3.3938	0.93989	3.3929		0.94115	3.3774	0.94115	3.4828
0.93961	3.3826	0.94073	3.4533		0.93919	3.3801	0.94031	3.4437		0.94087	3.3935	0.94101	3.3916		0.94242	3.3774	0.94228	3.4825
0.94073	3.3826	0.94199	3.4536		0.94031	3.3805	0.94143	3.4437		0.94199	3.3938	0.94213	3.3925		0.94354	3.3774	0.9434	3.4821
0.94185	3.3826	0.94312	3.453		0.94143	3.3801	0.94256	3.4434		0.94312	3.3938	0.9434	3.3916		0.94466	3.3777	0.94466	3.4828
0.94298	3.3826	0.94424	3.4533		0.94256	3.3805	0.94382	3.4434		0.94424	3.3938	0.94452	3.3916		0.94593	3.3777	0.94579	3.4818
0.94424	3.3826	0.94537	3.453		0.94382	3.3805	0.94494	3.4428		0.94551	3.3938	0.94565	3.3907		0.94705	3.378	0.94691	3.4815
0.94537	3.3826	0.94663	3.453		0.94494	3.3801	0.94607	3.4431		0.94663	3.3938	0.94677	3.3907		0.94817	3.3777	0.94803	3.4815
0.94649	3.3826	0.94775	3.453		0.94607	3.3808	0.94719	3.4431		0.94775	3.3938	0.94803	3.3901		0.9493	3.3777	0.9493	3.4818
0.94761	3.3829	0.94888	3.4533		0.94719	3.3808	0.94831	3.4431		0.94888	3.3938	0.94916	3.391		0.95056	3.378	0.95042	3.4806
0.94888	3.3826	0.95	3.453		0.94846	3.3808	0.94958	3.4425		0.95014	3.3938	0.95028	3.3901		0.95169	3.378	0.95154	3.4803
0.95	3.3829	0.95126	3.4527		0.94958	3.3808	0.9507	3.4425		0.95126	3.3938	0.9514	3.3898		0.95281	3.378	0.95281	3.4809
0.95112	3.3826	0.95239	3.453		0.9507	3.3808	0.95183	3.4418		0.95239	3.3938	0.95267	3.3891		0.95393	3.378	0.95393	3.4806
0.95225	3.3826	0.95351	3.4521		0.95183	3.3805	0.95295	3.4412		0.95351	3.3938	0.95379	3.3891		0.9552	3.3783	0.95506	3.4803
0.95351	3.3826	0.95463	3.4521		0.95295	3.3808	0.95421	3.4409		0.95478	3.3938	0.95492	3.3888		0.95632	3.3783	0.95618	3.4794
0.95463	3.3826	0.9559	3.4527		0.95421	3.3808	0.95534	3.4409		0.9559	3.3938	0.95604	3.3891		0.95744	3.378	0.95744	3.4803
0.95576	3.3826	0.95702	3.4518		0.95534	3.3808	0.95646	3.4406		0.95702	3.3938	0.9573	3.3888		0.95871	3.378	0.95857	3.4794
0.95688	3.3826	0.95815	3.4521		0.95646	3.3808	0.95758	3.4403		0.95829	3.3938	0.95843	3.3888		0.95983	3.378	0.95969	3.4794
0.95815	3.3829	0.95927	3.4508		0.95758	3.3808	0.95885	3.44		0.95941	3.3938	0.95955	3.3885		0.96096	3.378	0.96081	3.48
0.95927	3.3836	0.96053	3.4511		0.95885	3.3808	0.95997	3.44		0.96053	3.3938	0.96067	3.3882		0.96208	3.378	0.96208	3.48
0.96039	3.3832	0.96166	3.4508		0.95997	3.3808	0.9611	3.4403		0.96166	3.3941	0.96194	3.3882		0.96334	3.3783	0.9632	3.4797
0.96152	3.3836	0.96278	3.4508		0.9611	3.3808	0.96222	3.44		0.96292	3.3941	0.96306	3.3882		0.96447	3.378	0.96433	3.4784
0.96278	3.3832	0.9639	3.4505		0.96222	3.3808	0.96348	3.4397		0.96404	3.3941	0.96419	3.3879		0.96559	3.378	0.96545	3.4794
0.9639	3.3836	0.96517	3.4499		0.96348	3.3808	0.96461	3.4397		0.96517	3.3944	0.96531	3.3876		0.96671	3.378	0.96671	3.4794
0.96503	3.3832	0.96629	3.4502		0.96461	3.3808	0.96573	3.4394		0.96629	3.3938	0.96657	3.3876		0.96798	3.378	0.96784	3.4794
0.96615	3.3836	0.96742	3.4502		0.96573	3.3808	0.96685	3.4394		0.96756	3.3941	0.9677	3.3876		0.9691	3.378	0.96896	3.4787
0.96742	3.3839	0.96854	3.4499		0.96685	3.3811	0.96812	3.4387		0.96868	3.3938	0.96882	3.3876		0.97022	3.378	0.97022	3.4787
0.96854	3.3836	0.9698	3.4493		0.96812	3.3814	0.96924	3.4391		0.9698	3.3941	0.96994	3.3876		0.97149	3.378	0.97135	3.4787
0.96966	3.3839	0.97093	3.4496		0.96924	3.3808	0.97037	3.4387		0.97093	3.3941	0.97121	3.3873		0.97261	3.378	0.97247	3.4781
0.97079	3.3839	0.97205	3.4493		0.97037	3.3811	0.97149	3.4394		0.97219	3.3944	0.97233	3.3876		0.97374	3.3786	0.9736	3.4781
0.97205	3.3842	0.97317	3.4499		0.97149	3.3817	0.97275	3.4391		0.97331	3.3947	0.97346	3.3873		0.97486	3.3783	0.97486	3.4784
0.97317	3.3836	0.97444	3.4496		0.97275	3.3814	0.97388	3.4391		0.97444	3.3947	0.97472	3.3876		0.97612	3.3786	0.97598	3.4781
0.9743	3.3836	0.97556	3.4499		0.97388	3.3817	0.975	3.4387		0.97556	3.3947	0.97584	3.3876		0.97725	3.3789	0.97711	3.4781
0.97542	3.3842	0.97669	3.4496		0.975	3.382	0.97612	3.4391		0.97683	3.3947	0.97697	3.3876		0.97837	3.3786	0.97823	3.4781
0.97669	3.3842	0.97781	3.449		0.97612	3.382	0.97739	3.4391		0.97795	3.3944	0.97809	3.3879		0.97949	3.3786	0.97949	3.4781
0.97781	3.3845	0.97907	3.449		0.97739	3.382	0.97851	3.4387		0.97907	3.3947	0.97935	3.3873		0.98076	3.3789	0.98062	3.4769
0.97893	3.3845	0.9802	3.449		0.97851	3.3823	0.97963	3.4384		0.9802	3.3947	0.98048	3.3876		0.98188	3.3789	0.98174	3.4769
0.98006	3.3842	0.98132	3.448		0.97963	3.3823	0.98076	3.4384		0.98146	3.3947	0.9816	3.3873		0.98301	3.3789	0.98301	3.4769
0.98132	3.3845	0.98244	3.4487		0.98076	3.3826	0.98188	3.4384		0.98258	3.395	0.98272	3.3873		0.98413	3.3789	0.98413	3.4766
0.98244	3.3845	0.98371	3.4477		0.98202	3.3823	0.98315	3.4378		0.98371	3.3953	0.98399	3.3873		0.98539	3.3789	0.98525	3.4766
0.98357	3.3845	0.98483	3.4471		0.98315	3.3826	0.98427	3.4375		0.98497	3.3953	0.98511	3.387		0.98652	3.3789	0.98638	3.4763
0.98469	3.3845	0.98596	3.4471		0.98427	3.3826	0.98539	3.4372		0.9861	3.3947	0.98624	3.3873		0.98764	3.3789	0.98764	3.4756
0.98581	3.3848	0.98708	3.4477		0.98539	3.3829	0.98652	3.4375		0.98722	3.3953	0.98736	3.3873		0.9889	3.3789	0.98876	3.4756
0.98708	3.3845	0.98834	3.4468		0.98652	3.3826	0.98778	3.4375		0.98834	3.3953	0.98862	3.387		0.99003	3.3789	0.98989	3.4753
0.9882	3.3845	0.98947	3.4474		0.98778	3.3826	0.9889	3.4375		0.98961	3.3953	0.98975	3.3867		0.99115	3.3789	0.99101	3.4759
0.98933	3.3845	0.99059	3.4468		0.9889	3.3826	0.99003	3.4369		0.99073	3.3953	0.99087	3.3867		0.99228	3.3789	0.99228	3.4747
0.99045	3.3845	0.99171	3.4465		0.99003	3.3826	0.99115	3.4366		0.99185	3.3956	0.99199	3.3867		0.99354	3.3789	0.9934	3.4753
0.99171	3.3845	0.99284	3.4468		0.99115	3.3829	0.99242	3.4366		0.99298	3.3956	0.99326	3.3863		0.99466	3.3789	0.99452	3.4744
0.99284	3.3845	0.9941	3.4468		0.99242	3.3826	0.99354	3.4363		0.99424	3.395	0.99438	3.386		0.99579	3.3792	0.99579	3.4747
0.99396	3.3845	0.99522	3.4465		0.99354	3.3829	0.99466	3.4363		0.99537	3.3956	0.99551	3.3857		0.99691	3.3795	0.99691	3.4741
0.99508	3.3848	0.99635	3.4465		0.99466	3.3829	0.99579	3.4363		0.99649	3.3956	0.99663	3.386		0.99817	3.3792	0.99803	3.4741
0.99635	3.3848	0.99747	3.4446		0.99579	3.3829	0.99705	3.436		0.99761	3.396	0.99789	3.3857		0.9993	3.3795	0.99916	3.4741
0.99747	3.3848	0.99874	3.4456		0.99705	3.3832	0.99817	3.4356		0.99888	3.396	0.99902	3.3854		1.00042	3.3795	1.00042	3.4741
0.9986	3.3851	0.99986	3.4443		0.99817	3.3836	0.9993	3.4356		1	3.3956	1.00014	3.3857		1.00169	3.3795	1.00154	3.4735
0.99972	3.3848	1.00098	3.4437		0.9993	3.3829	1.00042	3.4353		1.00112	3.3963	1.00126	3.3857		1.00281	3.3795	1.00267	3.4735
1.00098	3.3848	1.00211	3.444		1.00042	3.3829	1.00169	3.4347		1.00225	3.3963	1.00253	3.386		1.00393	3.3792	1.00379	3.4732
1.00211	3.3848	1.00337	3.444		1.00169	3.3832	1.00281	3.4353		1.00351	3.3966	1.00365	3.3863		1.00506	3.3798	1.00506	3.4732
1.00323	3.3854	1.00449	3.4437		1.00281	3.3829	1.00393	3.4347		1.00463	3.396	1.00478	3.3854		1.00632	3.3798	1.00618	3.4735
1.00435	3.3851	1.00562	3.444		1.00393	3.3836	1.00506	3.4344		1.00576	3.3956	1.00604	3.3857		1.00744	3.3798	1.0073	3.4735
1.00562	3.3848	1.00674	3.4437		1.00506	3.3836	1.00632	3.4338		1.00688	3.3963	1.00716	3.3857		1.00857	3.3798	1.00857	3.4725
1.00674	3.3848	1.00801	3.4437		1.00632	3.3829	1.00744	3.4344		1.00815	3.3963	1.00829	3.3854		1.00969	3.3798	1.00969	3.4732
1.00787	3.3854	1.00913	3.4434		1.00744	3.3836	1.00857	3.4338		1.00927	3.396	1.00941	3.3854		1.01096	3.3798	1.01081	3.4725
1.00899	3.3848	1.01025	3.4437		1.00857	3.3829	1.00969	3.4338		1.01039	3.3963	1.01067	3.3851		1.01208	3.3805	1.01194	3.4732
1.01025	3.3854	1.01138	3.4437		1.00969	3.3829	1.01096	3.4341		1.01152	3.3963	1.0118	3.3848		1.0132	3.3801	1.0132	3.4728
1.01138	3.3854	1.01264	3.4431		1.01096	3.3829	1.01208	3.4344		1.01278	3.3969	1.01292	3.3848		1.01447	3.3798	1.01433	3.4722
1.0125	3.3851	1.01376	3.4437		1.01208	3.3832	1.0132	3.4338		1.0139	3.3969	1.01404	3.3848		1.01559	3.3798	1.01545	3.4719
1.01362	3.3854	1.01489	3.4431		1.0132	3.3832	1.01433	3.4335		1.01503	3.3966	1.01531	3.3848		1.01671	3.3798	1.01671	3.4716
1.01489	3.3854	1.01601	3.4425		1.01433	3.3829	1.01545	3.4332		1.01615	3.396	1.01643	3.3845		1.01784	3.3801	1.01784	3.4719
1.01601	3.3854	1.01728	3.4431		1.01559	3.3826	1.01671	3.4335		1.01742	3.396	1.01756	3.3845		1.0191	3.3801	1.01896	3.4716
1.01713	3.3854	1.0184	3.4428		1.01671	3.3826	1.01784	3.4335		1.01854	3.3966	1.01868	3.3842		1.02022	3.3801	1.02008	3.4722
1.01826	3.3854	1.01952	3.4428		1.01784	3.3832	1.01896	3.4328		1.01966	3.3969	1.01994	3.3842		1.02135	3.3805	1.02135	3.4713
1.01952	3.3854	1.02065	3.4425		1.01896	3.3832	1.02008	3.4332		1.02079	3.3969	1.02107	3.3839		1.02247	3.3805	1.02247	3.4716
1.02065	3.3854	1.02191	3.4425		1.02008	3.3836	1.02135	3.4332		1.02205	3.3972	1.02219	3.3839		1.02374	3.3805	1.0236	3.4716
1.02177	3.3854	1.02303	3.4418		1.02135	3.3836	1.02247	3.4322		1.02317	3.3969	1.02331	3.3839		1.02486	3.3801	1.02472	3.4713
1.02289	3.3854	1.02416	3.4425		1.02247	3.3826	1.0236	3.4322		1.0243	3.3969	1.02458	3.3839		1.02598	3.3808	1.02598	3.471
1.02416	3.3857	1.02528	3.4418		1.0236	3.3836	1.02472	3.4319		1.02556	3.3966	1.0257	3.3839		1.02725	3.3808	1.02711	3.4713
1.02528	3.3857	1.02654	3.4418		1.02472	3.3829	1.02598	3.4325		1.02669	3.3963	1.02683	3.3836		1.02837	3.3808	1.02823	3.4701
1.0264	3.3857	1.02767	3.4409		1.02598	3.3836	1.02711	3.4316		1.02781	3.3969	1.02795	3.3836		1.02949	3.3805	1.02949	3.4701
1.02753	3.3854	1.02879	3.4409		1.02711	3.3836	1.02823	3.4319		1.02893	3.3966	1.02921	3.3832		1.03062	3.3805	1.03062	3.4704
1.02879	3.3854	1.02992	3.4406		1.02823	3.3832	1.02935	3.4313		1.0302	3.3972	1.03034	3.3839		1.03188	3.3808	1.03174	3.4704
1.02992	3.386	1.03118	3.4403		1.02935	3.3836	1.03062	3.4313		1.03132	3.3972	1.03146	3.3832		1.03301	3.3808	1.03287	3.4704
1.03104	3.386	1.0323	3.4403		1.03062	3.3836	1.03174	3.4307		1.03244	3.3975	1.03258	3.3832		1.03413	3.3808	1.03413	3.4694
1.03216	3.386	1.03343	3.4397		1.03174	3.3836	1.03287	3.4307		1.03357	3.3972	1.03385	3.3832		1.03525	3.3808	1.03525	3.4697
1.03343	3.3854	1.03455	3.4391		1.03287	3.3836	1.03399	3.4304		1.03483	3.3972	1.03497	3.3832		1.03652	3.3808	1.03638	3.4694
1.03455	3.386	1.03581	3.4394		1.03399	3.3836	1.03525	3.4307		1.03596	3.3969	1.0361	3.3832		1.03764	3.3808	1.0375	3.4691
1.03567	3.3863	1.03694	3.4394		1.03525	3.3836	1.03638	3.4304		1.03708	3.3972	1.03736	3.3829		1.03876	3.3808	1.03876	3.4688
1.0368	3.386	1.03806	3.4394		1.03638	3.3836	1.0375	3.4313		1.0382	3.3969	1.03848	3.3829		1.04003	3.3808	1.03989	3.4688
1.03792	3.3863	1.03919	3.4394		1.0375	3.3836	1.03862	3.4301		1.03947	3.3966	1.03961	3.3829		1.04115	3.3808	1.04101	3.4688
1.03919	3.3863	1.04045	3.4397		1.03862	3.3842	1.03989	3.4301		1.04059	3.3969	1.04073	3.3829		1.04228	3.3808	1.04228	3.4691
1.04031	3.3863	1.04157	3.4387		1.03989	3.3842	1.04101	3.4297		1.04171	3.3972	1.04199	3.3826		1.0434	3.3808	1.0434	3.4688
1.04143	3.3863	1.0427	3.4384		1.04101	3.3839	1.04213	3.4297		1.04284	3.3975	1.04312	3.3826		1.04466	3.3811	1.04452	3.4688
1.04256	3.3863	1.04382	3.4391		1.04213	3.3839	1.04326	3.4285		1.0441	3.3972	1.04424	3.3826		1.04579	3.3811	1.04565	3.4685
1.04382	3.3863	1.04508	3.4384		1.04326	3.3842	1.04452	3.4285		1.04522	3.3972	1.04537	3.3823		1.04691	3.3814	1.04691	3.4685
1.04494	3.3863	1.04621	3.4381		1.04452	3.3839	1.04565	3.4285		1.04635	3.3972	1.04663	3.382		1.04803	3.3814	1.04803	3.4685
1.04607	3.3867	1.04733	3.4381		1.04565	3.3842	1.04677	3.4285		1.04747	3.3981	1.04775	3.3823		1.0493	3.3808	1.04916	3.4682
1.04719	3.3863	1.04846	3.4384		1.04677	3.3845	1.04789	3.4288		1.04874	3.3978	1.04888	3.3817		1.05042	3.3811	1.05028	3.4679
1.04846	3.3863	1.04958	3.4381		1.04789	3.3845	1.04902	3.4285		1.04986	3.3978	1.05	3.3817		1.05154	3.3817	1.05154	3.4679
1.04958	3.3863	1.05084	3.4381		1.04916	3.3845	1.05028	3.4285		1.05098	3.3981	1.05126	3.3817		1.05281	3.3814	1.05267	3.4679
1.0507	3.3867	1.05197	3.4378		1.05028	3.3845	1.0514	3.4288		1.05211	3.3975	1.05239	3.3814		1.05393	3.3811	1.05379	3.4673
1.05183	3.3873	1.05309	3.4378		1.0514	3.3845	1.05253	3.4282		1.05337	3.3975	1.05351	3.3814		1.05506	3.3814	1.05492	3.4673
1.05309	3.3863	1.05421	3.4378		1.05253	3.3845	1.05365	3.4282		1.05449	3.3975	1.05463	3.3814		1.05618	3.3814	1.05618	3.467
1.05421	3.3863	1.05548	3.4375		1.05365	3.3845	1.05492	3.4279		1.05562	3.3975	1.0559	3.3814		1.05744	3.3817	1.0573	3.466
1.05534	3.387	1.0566	3.4375		1.05492	3.3845	1.05604	3.4282		1.05674	3.3981	1.05702	3.3811		1.05857	3.3814	1.05843	3.4666
1.05646	3.387	1.05772	3.4372		1.05604	3.3845	1.05716	3.4282		1.05801	3.3984	1.05815	3.3808		1.05969	3.3814	1.05969	3.4663
1.05772	3.3873	1.05885	3.4369		1.05716	3.3845	1.05829	3.4276		1.05913	3.3984	1.05927	3.3808		1.06081	3.3817	1.06081	3.4663
1.05885	3.3873	1.06011	3.4369		1.05829	3.3845	1.05955	3.4273		1.06025	3.3987	1.06053	3.3808		1.06208	3.382	1.06194	3.466
1.05997	3.3873	1.06124	3.4363		1.05955	3.3848	1.06067	3.4279		1.06152	3.3991	1.06166	3.3805		1.0632	3.3817	1.06306	3.4657
1.0611	3.3873	1.06236	3.4363		1.06067	3.3848	1.0618	3.4276		1.06264	3.3987	1.06278	3.3801		1.06433	3.3817	1.06433	3.4642
1.06236	3.3873	1.06348	3.436		1.0618	3.3845	1.06292	3.4279		1.06376	3.3991	1.0639	3.3805		1.06559	3.382	1.06545	3.4642
1.06348	3.3873	1.06475	3.436		1.06292	3.3851	1.06419	3.4273		1.06489	3.3991	1.06517	3.3805		1.06671	3.3817	1.06657	3.4642
1.06461	3.3873	1.06587	3.436		1.06419	3.3848	1.06531	3.4273		1.06615	3.3991	1.06629	3.3808		1.06784	3.3817	1.0677	3.4648
1.06573	3.3876	1.06699	3.4356		1.06531	3.3851	1.06643	3.4273		1.06728	3.3994	1.06742	3.3805		1.06896	3.3817	1.06896	3.4639
1.06699	3.3873	1.06812	3.435		1.06643	3.3848	1.06756	3.4276		1.0684	3.3991	1.06854	3.3805		1.07022	3.3814	1.07008	3.4639
1.06812	3.3873	1.06938	3.4353		1.06756	3.3848	1.06882	3.427		1.06952	3.3991	1.0698	3.3795		1.07135	3.3814	1.07121	3.4645
1.06924	3.3876	1.07051	3.4353		1.06882	3.3851	1.06994	3.427		1.07079	3.3994	1.07093	3.3801		1.07247	3.3817	1.07247	3.4639
1.07037	3.3873	1.07163	3.435		1.06994	3.3854	1.07107	3.427		1.07191	3.3991	1.07205	3.3805		1.0736	3.3817	1.0736	3.4639
1.07163	3.3879	1.07275	3.435		1.07107	3.3851	1.07219	3.4266		1.07303	3.3991	1.07331	3.3792		1.07486	3.3817	1.07472	3.4635
1.07275	3.3879	1.07402	3.4344		1.07219	3.3851	1.07346	3.4266		1.07416	3.3987	1.07444	3.3789		1.07598	3.3817	1.07584	3.4632
1.07388	3.3876	1.07514	3.4344		1.07346	3.3851	1.07458	3.427		1.07542	3.3994	1.07556	3.3789		1.07711	3.3817	1.07711	3.4632
1.075	3.3879	1.07626	3.4344		1.07458	3.3851	1.0757	3.427		1.07654	3.3994	1.07669	3.3795		1.07837	3.3817	1.07823	3.4632
1.07626	3.3879	1.07739	3.4341		1.0757	3.3854	1.07683	3.4266		1.07767	3.3994	1.07795	3.3789		1.07949	3.3817	1.07935	3.4632
1.07739	3.3882	1.07865	3.4335		1.07683	3.3854	1.07795	3.4263		1.07879	3.3987	1.07907	3.3792		1.08062	3.3817	1.08048	3.4632
1.07851	3.3882	1.07978	3.4335		1.07809	3.3854	1.07921	3.4263		1.08006	3.3991	1.0802	3.3792		1.08174	3.3817	1.08174	3.4632
1.07963	3.3882	1.0809	3.4338		1.07921	3.3851	1.08034	3.4263		1.08118	3.3994	1.08132	3.3792		1.08301	3.3817	1.08287	3.4632
1.0809	3.3882	1.08202	3.4328		1.08034	3.3854	1.08146	3.4257		1.0823	3.3991	1.08258	3.3789		1.08413	3.382	1.08399	3.4639
1.08202	3.3882	1.08329	3.4328		1.08146	3.3854	1.08258	3.4251		1.08343	3.3994	1.08371	3.3777		1.08525	3.3817	1.08525	3.4632
1.08315	3.3882	1.08441	3.4328		1.08272	3.3854	1.08385	3.4248		1.08469	3.3994	1.08483	3.3777		1.08638	3.382	1.08638	3.4635
1.08427	3.3882	1.08553	3.4328		1.08385	3.3854	1.08497	3.426		1.08581	3.3994	1.08596	3.3783		1.08764	3.382	1.0875	3.4629
1.08553	3.3882	1.08666	3.4325		1.08497	3.3854	1.0861	3.4245		1.08694	3.3994	1.08722	3.3777		1.08876	3.3817	1.08862	3.4626
1.08666	3.3882	1.08792	3.4332		1.0861	3.3854	1.08722	3.4245		1.0882	3.3997	1.08834	3.3777		1.08989	3.3823	1.08989	3.4626
1.08778	3.3882	1.08904	3.4325		1.08722	3.3854	1.08848	3.4239		1.08933	3.3994	1.08947	3.3777		1.09115	3.3826	1.09101	3.4623
1.0889	3.3882	1.09017	3.4325		1.08848	3.3854	1.08961	3.4242		1.09045	3.3994	1.09059	3.3777		1.09228	3.3823	1.09213	3.4626
1.09017	3.3882	1.09129	3.4325		1.08961	3.3854	1.09073	3.4239		1.09157	3.3994	1.09185	3.3777		1.0934	3.382	1.09326	3.4626
1.09129	3.3882	1.09256	3.4319		1.09073	3.3854	1.09185	3.4235		1.09284	3.3994	1.09298	3.3774		1.09452	3.3823	1.09452	3.4617
1.09242	3.3882	1.09368	3.4319		1.09185	3.3854	1.09312	3.4239		1.09396	3.3994	1.0941	3.3774		1.09579	3.3826	1.09565	3.4623
1.09354	3.3882	1.0948	3.4316		1.09312	3.3854	1.09424	3.4232		1.09508	3.3994	1.09522	3.378		1.09691	3.3826	1.09677	3.4626
1.0948	3.3885	1.09593	3.4313		1.09424	3.3854	1.09537	3.4229		1.09621	3.3994	1.09649	3.3774		1.09803	3.3826	1.09803	3.462
1.09593	3.3882	1.09719	3.4316		1.09537	3.3857	1.09649	3.4232		1.09747	3.3997	1.09761	3.3774		1.09916	3.3826	1.09916	3.4617
1.09705	3.3885	1.09831	3.4307		1.09649	3.3854	1.09775	3.4229		1.0986	3.3997	1.09874	3.3774		1.10042	3.3829	1.10028	3.4614
1.09817	3.3888	1.09944	3.4316		1.09775	3.3857	1.09888	3.4229		1.09972	3.3997	1.09986	3.3767		1.10154	3.3829	1.1014	3.4608
1.0993	3.3891	1.10056	3.4313		1.09888	3.3863	1.1	3.4229		1.10084	3.3997	1.10112	3.3767		1.10267	3.3829	1.10267	3.4598
1.10056	3.3888	1.10183	3.4304		1.1	3.3854	1.10112	3.4226		1.10211	3.4	1.10225	3.3767		1.10379	3.3826	1.10379	3.4601
1.10169	3.3888	1.10295	3.4307		1.10112	3.3857	1.10239	3.4226		1.10323	3.3997	1.10337	3.3764		1.10506	3.3829	1.10492	3.4601
1.10281	3.3888	1.10407	3.4307		1.10239	3.3854	1.10351	3.4223		1.10435	3.3994	1.10463	3.3761		1.10618	3.3829	1.10604	3.4595
1.10393	3.3891	1.1052	3.4301		1.10351	3.386	1.10463	3.4223		1.10548	3.4	1.10576	3.3758		1.1073	3.3826	1.1073	3.4595
1.1052	3.3891	1.10632	3.4304		1.10463	3.386	1.10576	3.4223		1.10674	3.4003	1.10688	3.3764		1.10857	3.3826	1.10843	3.4595
1.10632	3.3891	1.10758	3.4297		1.10576	3.3857	1.10702	3.4223		1.10787	3.4003	1.10801	3.3761		1.10969	3.3826	1.10955	3.4595
1.10744	3.3891	1.10871	3.4301		1.10702	3.3857	1.10815	3.4226		1.10899	3.4006	1.10927	3.3755		1.11081	3.3829	1.11081	3.4592
1.10857	3.3891	1.10983	3.4294		1.10815	3.386	1.10927	3.422		1.11011	3.4003	1.11039	3.3758		1.11194	3.3829	1.11194	3.4592
1.10983	3.3891	1.11096	3.4294		1.10927	3.3863	1.11039	3.422		1.11138	3.4003	1.11152	3.3758		1.1132	3.3832	1.11306	3.4592
1.11096	3.3891	1.11222	3.4288		1.11039	3.3863	1.11152	3.4217		1.1125	3.4003	1.11264	3.3758		1.11433	3.3829	1.11419	3.4589
1.11208	3.3891	1.11334	3.4285		1.11166	3.3863	1.11278	3.4214		1.11362	3.4009	1.1139	3.3755		1.11545	3.3832	1.11545	3.4592
1.1132	3.3891	1.11447	3.4282		1.11278	3.386	1.1139	3.4211		1.11475	3.4009	1.11503	3.3749		1.11657	3.3836	1.11657	3.4595
1.11447	3.3891	1.11559	3.4285		1.1139	3.3863	1.11503	3.4214		1.11601	3.4003	1.11615	3.3749		1.11784	3.3836	1.1177	3.4589
1.11559	3.3891	1.11685	3.4285		1.11503	3.3863	1.11615	3.4211		1.11713	3.4003	1.11728	3.3749		1.11896	3.3836	1.11882	3.4592
1.11671	3.3891	1.11798	3.4285		1.11629	3.3863	1.11742	3.4204		1.11826	3.4006	1.11854	3.3755		1.12008	3.3836	1.12008	3.4589
1.11784	3.3891	1.1191	3.4285		1.11742	3.3863	1.11854	3.4204		1.11938	3.4012	1.11966	3.3752		1.12135	3.3836	1.12121	3.458
1.1191	3.3891	1.12022	3.4282		1.11854	3.3863	1.11966	3.4208		1.12065	3.4012	1.12079	3.3749		1.12247	3.3836	1.12233	3.4583
1.12022	3.3891	1.12149	3.4285		1.11966	3.3863	1.12079	3.4201		1.12177	3.4012	1.12191	3.3752		1.1236	3.3836	1.1236	3.458
1.12135	3.3891	1.12261	3.4282		1.12079	3.3863	1.12205	3.4208		1.12289	3.4012	1.12317	3.3743		1.12472	3.3836	1.12472	3.4577
1.12247	3.3898	1.12374	3.4282		1.12205	3.3863	1.12317	3.4208		1.12416	3.4015	1.1243	3.3746		1.12598	3.3836	1.12584	3.457
1.12374	3.3894	1.12486	3.4279		1.12317	3.3863	1.1243	3.4198		1.12528	3.4012	1.12542	3.3746		1.12711	3.3836	1.12697	3.4573
1.12486	3.3898	1.12612	3.4279		1.1243	3.387	1.12542	3.4204		1.1264	3.4015	1.12654	3.3739		1.12823	3.3836	1.12823	3.4573
1.12598	3.3898	1.12725	3.4279		1.12542	3.387	1.12669	3.4192		1.12753	3.4012	1.12781	3.3743		1.12935	3.3836	1.12935	3.4567
1.12711	3.3894	1.12837	3.427		1.12669	3.3863	1.12781	3.4201		1.12879	3.4012	1.12893	3.3739		1.13062	3.3836	1.13048	3.4564
1.12837	3.3894	1.12949	3.4273		1.12781	3.3867	1.12893	3.4192		1.12992	3.4012	1.13006	3.3739		1.13174	3.3836	1.1316	3.4564
1.12949	3.3904	1.13076	3.4273		1.12893	3.3867	1.13006	3.4192		1.13104	3.4012	1.13118	3.3739		1.13287	3.3836	1.13287	3.4564
1.13062	3.3901	1.13188	3.4273		1.13006	3.387	1.13132	3.4198		1.13216	3.4012	1.13244	3.3736		1.13399	3.3836	1.13399	3.4561
1.13174	3.3901	1.13301	3.4273		1.13132	3.3873	1.13244	3.4192		1.13343	3.4012	1.13357	3.3733		1.13525	3.3836	1.13511	3.4561
1.13301	3.3901	1.13413	3.427		1.13244	3.3873	1.13357	3.4198		1.13455	3.4012	1.13469	3.373		1.13638	3.3836	1.13638	3.4558
1.13413	3.3904	1.13539	3.4266		1.13357	3.3873	1.13469	3.4192		1.13567	3.4012	1.13596	3.3733		1.1375	3.3836	1.1375	3.4558
1.13525	3.3904	1.13652	3.4266		1.13469	3.3873	1.13596	3.4189		1.1368	3.4015	1.13708	3.3733		1.13876	3.3836	1.13862	3.4555
1.13638	3.3901	1.13764	3.4266		1.13596	3.3873	1.13708	3.4192		1.13806	3.4015	1.1382	3.3733		1.13989	3.3836	1.13975	3.4552
1.13764	3.3907	1.13876	3.4263		1.13708	3.3873	1.1382	3.4195		1.13919	3.4015	1.13933	3.373		1.14101	3.3836	1.14101	3.4549
1.13876	3.391	1.14003	3.4263		1.1382	3.3873	1.13933	3.4192		1.14031	3.4015	1.14059	3.3727		1.14213	3.3836	1.14213	3.4555
1.13989	3.391	1.14115	3.4266		1.13933	3.3873	1.14045	3.4192		1.14143	3.4022	1.14171	3.3733		1.1434	3.3836	1.14326	3.4549
1.14101	3.391	1.14228	3.4263		1.14059	3.3873	1.14171	3.4186		1.1427	3.4022	1.14284	3.373		1.14452	3.3836	1.14438	3.4546
1.14228	3.3907	1.1434	3.426		1.14171	3.3873	1.14284	3.4189		1.14382	3.4015	1.14396	3.3724		1.14565	3.3836	1.14565	3.4549
1.1434	3.391	1.14466	3.4263		1.14284	3.3879	1.14396	3.4186		1.14494	3.4018	1.14522	3.3727		1.14677	3.3836	1.14677	3.4546
1.14452	3.391	1.14579	3.4257		1.14396	3.3873	1.14508	3.4186		1.14607	3.4015	1.14635	3.3727		1.14803	3.3836	1.14789	3.4546
1.14565	3.391	1.14691	3.426		1.14522	3.3873	1.14635	3.4186		1.14733	3.4022	1.14747	3.3727		1.14916	3.3836	1.14916	3.4539
1.14691	3.391	1.14803	3.4254		1.14635	3.3879	1.14747	3.418		1.14846	3.4018	1.1486	3.3724		1.15028	3.3836	1.15028	3.4536
1.14803	3.391	1.1493	3.4254		1.14747	3.3873	1.1486	3.418		1.14958	3.4015	1.14986	3.3724		1.15154	3.3836	1.1514	3.4527
1.14916	3.391	1.15042	3.4248		1.1486	3.3879	1.14972	3.418		1.1507	3.4018	1.15098	3.3721		1.15267	3.3836	1.15253	3.4527
1.15028	3.391	1.15154	3.4245		1.14986	3.3882	1.15098	3.4177		1.15197	3.4018	1.15211	3.3721		1.15379	3.3836	1.15379	3.4527
1.1514	3.391	1.15267	3.4239		1.15098	3.3879	1.15211	3.417		1.15309	3.4022	1.15323	3.3724		1.15492	3.3839	1.15492	3.4527
1.15267	3.391	1.15393	3.4235		1.15211	3.3879	1.15323	3.4177		1.15421	3.4022	1.15449	3.3721		1.15618	3.3836	1.15604	3.4527
1.15379	3.391	1.15506	3.4245		1.15323	3.3876	1.15435	3.4167		1.15548	3.4018	1.15562	3.3721		1.1573	3.3839	1.15716	3.4527
1.15492	3.391	1.15618	3.4235		1.15435	3.3882	1.15562	3.417		1.1566	3.4022	1.15674	3.3721		1.15843	3.3839	1.15843	3.4527
1.15604	3.3913	1.1573	3.4232		1.15562	3.3882	1.15674	3.4167		1.15772	3.4022	1.15787	3.3718		1.15955	3.3842	1.15955	3.453
1.1573	3.3913	1.15857	3.4232		1.15674	3.3882	1.15787	3.4167		1.15885	3.4018	1.15913	3.3724		1.16081	3.3845	1.16067	3.453
1.15843	3.3913	1.15969	3.4229		1.15787	3.3882	1.15899	3.4164		1.16011	3.4018	1.16025	3.3721		1.16194	3.3845	1.16194	3.4527
1.15955	3.3913	1.16081	3.4232		1.15899	3.3882	1.16025	3.4167		1.16124	3.4022	1.16138	3.3715		1.16306	3.3845	1.16306	3.4527
1.16067	3.391	1.16194	3.4229		1.16025	3.3882	1.16138	3.4164		1.16236	3.4018	1.16264	3.3715		1.16433	3.3848	1.16419	3.4527
1.16194	3.391	1.16306	3.4223		1.16138	3.3882	1.1625	3.4161		1.16348	3.4018	1.16376	3.3708		1.16545	3.3845	1.16531	3.4518
1.16306	3.3916	1.16433	3.4223		1.1625	3.3882	1.16362	3.4164		1.16475	3.4022	1.16489	3.3708		1.16657	3.3845	1.16657	3.4518
1.16419	3.3919	1.16545	3.4223		1.16362	3.3882	1.16489	3.4158		1.16587	3.4022	1.16601	3.3708		1.1677	3.3845	1.1677	3.4527
1.16531	3.3919	1.16657	3.422		1.16489	3.3882	1.16601	3.4158		1.16699	3.4022	1.16728	3.3712		1.16896	3.3845	1.16882	3.4521
1.16657	3.3919	1.1677	3.4229		1.16601	3.3882	1.16713	3.4158		1.16812	3.4022	1.1684	3.3708		1.17008	3.3848	1.16994	3.4521
1.1677	3.3913	1.16896	3.4223		1.16713	3.3882	1.16826	3.4155		1.16938	3.4022	1.16952	3.3708		1.17121	3.3851	1.17121	3.4518
1.16882	3.3913	1.17008	3.422		1.16826	3.3888	1.16952	3.4155		1.17051	3.4022	1.17065	3.3708		1.17233	3.3848	1.17233	3.4518
1.16994	3.391	1.17121	3.422		1.16952	3.3888	1.17065	3.4158		1.17163	3.4022	1.17191	3.3702		1.1736	3.3845	1.17346	3.4518
1.17121	3.3913	1.17233	3.422		1.17065	3.3882	1.17177	3.4158		1.17275	3.4022	1.17303	3.3699		1.17472	3.3848	1.17472	3.4518
1.17233	3.3913	1.1736	3.4223		1.17177	3.3882	1.17289	3.4149		1.17402	3.4022	1.17416	3.3699		1.17584	3.3851	1.17584	3.4511
1.17346	3.3916	1.17472	3.422		1.17289	3.3888	1.17402	3.4146		1.17514	3.4022	1.17528	3.3705		1.17711	3.3848	1.17697	3.4511
1.17458	3.3916	1.17584	3.4214		1.17416	3.3885	1.17528	3.4142		1.17626	3.4022	1.17654	3.3699		1.17823	3.3851	1.17809	3.4508
1.17584	3.3916	1.17697	3.4211		1.17528	3.3888	1.1764	3.4133		1.17739	3.4022	1.17767	3.3699		1.17935	3.3851	1.17935	3.4515
1.17697	3.3916	1.17823	3.4211		1.1764	3.3888	1.17753	3.4142		1.17865	3.4022	1.17879	3.3699		1.18048	3.3854	1.18048	3.4511
1.17809	3.3913	1.17935	3.4204		1.17753	3.3888	1.17865	3.4139		1.17978	3.4022	1.17992	3.3696		1.18174	3.3854	1.1816	3.4508
1.17921	3.3919	1.18048	3.4208		1.17879	3.3888	1.17992	3.4133		1.1809	3.4022	1.18118	3.3696		1.18287	3.3854	1.18272	3.4499
1.18048	3.3916	1.1816	3.4208		1.17992	3.3888	1.18104	3.4136		1.18202	3.4022	1.1823	3.3696		1.18399	3.3854	1.18399	3.4496
1.1816	3.3919	1.18287	3.4204		1.18104	3.3891	1.18216	3.413		1.18329	3.4022	1.18343	3.3699		1.18511	3.3854	1.18511	3.4493
1.18272	3.3919	1.18399	3.4198		1.18216	3.3888	1.18329	3.413		1.18441	3.4022	1.18455	3.3693		1.18638	3.3854	1.18624	3.4496
1.18385	3.3922	1.18511	3.4198		1.18329	3.3888	1.18455	3.4133		1.18553	3.4022	1.18581	3.3693		1.1875	3.3854	1.1875	3.4493
1.18511	3.3919	1.18624	3.4195		1.18455	3.3891	1.18567	3.413		1.1868	3.4022	1.18694	3.3699		1.18862	3.3854	1.18862	3.4493
1.18624	3.3919	1.1875	3.4198		1.18567	3.3891	1.1868	3.4136		1.18792	3.4022	1.18806	3.3696		1.18989	3.3854	1.18975	3.4484
1.18736	3.3922	1.18862	3.4192		1.1868	3.3891	1.18792	3.413		1.18904	3.4022	1.18919	3.3696		1.19101	3.3854	1.19087	3.4484
1.18848	3.3919	1.18975	3.4195		1.18792	3.3891	1.18919	3.4133		1.19017	3.4022	1.19045	3.3693		1.19213	3.3854	1.19213	3.4487
1.18975	3.3919	1.19087	3.4189		1.18919	3.3891	1.19031	3.413		1.19143	3.4028	1.19157	3.3693		1.19326	3.3854	1.19326	3.448
1.19087	3.3922	1.19213	3.4195		1.19031	3.3898	1.19143	3.4127		1.19256	3.4031	1.1927	3.369		1.19452	3.3854	1.19438	3.4487
1.19199	3.3925	1.19326	3.4189		1.19143	3.3891	1.19256	3.413		1.19368	3.4028	1.19396	3.3687		1.19565	3.3854	1.19551	3.4477
1.19312	3.3922	1.19438	3.4189		1.19256	3.3891	1.19382	3.413		1.1948	3.4025	1.19508	3.3693		1.19677	3.3854	1.19677	3.4477
1.19438	3.3925	1.19551	3.4189		1.19382	3.3898	1.19494	3.4124		1.19607	3.4031	1.19621	3.3687		1.19789	3.3854	1.19789	3.4477
1.19551	3.3929	1.19677	3.4195		1.19494	3.3894	1.19607	3.4127		1.19719	3.4031	1.19733	3.3687		1.19916	3.3854	1.19902	3.4474
1.19663	3.3922	1.19789	3.4195		1.19607	3.3891	1.19719	3.4121		1.19831	3.4025	1.1986	3.3684		1.20028	3.3854	1.20028	3.4477
1.19775	3.3922	1.19902	3.4189		1.19719	3.3894	1.19846	3.4121		1.19944	3.4025	1.19972	3.3684		1.2014	3.3854	1.2014	3.4471
1.19902	3.3925	1.20014	3.4186		1.19846	3.3894	1.19958	3.4121		1.2007	3.4025	1.20084	3.3684		1.20267	3.3854	1.20253	3.4474
1.20014	3.3919	1.2014	3.4192		1.19958	3.3901	1.2007	3.4118		1.20183	3.4031	1.20197	3.3677		1.20379	3.3854	1.20365	3.4474
1.20126	3.3925	1.20253	3.4189		1.2007	3.3901	1.20183	3.4121		1.20295	3.4028	1.20323	3.3681		1.20492	3.3854	1.20492	3.4471
1.20239	3.3929	1.20365	3.4186		1.20183	3.3894	1.20295	3.4115		1.20407	3.4031	1.20435	3.3674		1.20604	3.3854	1.20604	3.4471
1.20365	3.3922	1.20478	3.4186		1.20309	3.3894	1.20421	3.4115		1.20534	3.4031	1.20548	3.3677		1.2073	3.3854	1.20716	3.4468
1.20478	3.3925	1.20604	3.418		1.20421	3.3898	1.20534	3.4115		1.20646	3.4028	1.2066	3.3677		1.20843	3.3854	1.20829	3.4468
1.2059	3.3929	1.20716	3.4177		1.20534	3.3901	1.20646	3.4111		1.20758	3.4028	1.20787	3.3677		1.20955	3.3857	1.20955	3.4465
1.20702	3.3925	1.20829	3.4177		1.20646	3.3901	1.20758	3.4111		1.20871	3.4031	1.20899	3.3677		1.21067	3.3857	1.21067	3.4462
1.20829	3.3925	1.20941	3.4177		1.20772	3.3901	1.20885	3.4105		1.20997	3.4031	1.21011	3.3674		1.21194	3.3854	1.2118	3.4462
1.20941	3.3929	1.21053	3.417		1.20885	3.3901	1.20997	3.4105		1.2111	3.4031	1.21124	3.3671		1.21306	3.3854	1.21306	3.4465
1.21053	3.3929	1.2118	3.4173		1.20997	3.3901	1.2111	3.4102		1.21222	3.4031	1.2125	3.3671		1.21419	3.3854	1.21419	3.4459
1.21166	3.3929	1.21292	3.4173		1.2111	3.3898	1.21222	3.4099		1.21334	3.4031	1.21362	3.3671		1.21545	3.3854	1.21531	3.4459
1.21278	3.3935	1.21404	3.4167		1.21236	3.3898	1.21348	3.4096		1.21461	3.4031	1.21475	3.3668		1.21657	3.3854	1.21643	3.4459
1.21404	3.3935	1.21517	3.4173		1.21348	3.3901	1.21461	3.4096		1.21573	3.4034	1.21587	3.3671		1.2177	3.3854	1.2177	3.4462
1.21517	3.3929	1.21643	3.4164		1.21461	3.3898	1.21573	3.4099		1.21685	3.4037	1.21713	3.3668		1.21882	3.3854	1.21882	3.4453
1.21629	3.3932	1.21756	3.4164		1.21573	3.3901	1.21685	3.4093		1.21812	3.4034	1.21826	3.3668		1.22008	3.3854	1.21994	3.4449
1.21742	3.3932	1.21868	3.4164		1.21699	3.3904	1.21812	3.4096		1.21924	3.4034	1.21938	3.3665		1.22121	3.3854	1.22107	3.4453
1.21868	3.3932	1.2198	3.4164		1.21812	3.3901	1.21924	3.4096		1.22037	3.4037	1.22065	3.3668		1.22233	3.3854	1.22233	3.4449
1.2198	3.3929	1.22107	3.4164		1.21924	3.3901	1.22037	3.4093		1.22149	3.4034	1.22177	3.3665		1.22346	3.3854	1.22346	3.4446
1.22093	3.3932	1.22219	3.4161		1.22037	3.3901	1.22149	3.4093		1.22275	3.404	1.22289	3.3665		1.22472	3.3854	1.22458	3.444
1.22205	3.3935	1.22331	3.4158		1.22149	3.3901	1.22275	3.4093		1.22388	3.4037	1.22402	3.3662		1.22584	3.3854	1.2257	3.4437
1.22331	3.3938	1.22444	3.4158		1.22275	3.3907	1.22388	3.4099		1.225	3.4043	1.22528	3.3662		1.22697	3.3854	1.22697	3.4434
1.22444	3.3935	1.2257	3.4152		1.22388	3.3907	1.225	3.4093		1.22612	3.404	1.2264	3.3662		1.22823	3.3854	1.22809	3.444
1.22556	3.3932	1.22683	3.4158		1.225	3.391	1.22612	3.4096		1.22739	3.404	1.22753	3.3656		1.22935	3.3854	1.22921	3.4437
1.22669	3.3938	1.22795	3.4152		1.22612	3.391	1.22739	3.4093		1.22851	3.4043	1.22865	3.3659		1.23048	3.3854	1.23048	3.4431
1.22795	3.3935	1.22907	3.4152		1.22739	3.3913	1.22851	3.4093		1.22963	3.404	1.22992	3.3656		1.2316	3.3854	1.2316	3.4437
1.22907	3.3941	1.23034	3.4149		1.22851	3.391	1.22963	3.409		1.23076	3.404	1.23104	3.3656		1.23287	3.3854	1.23272	3.4437
1.2302	3.3941	1.23146	3.4142		1.22963	3.391	1.23076	3.4087		1.23202	3.404	1.23216	3.3659		1.23399	3.3854	1.23385	3.4431
1.23132	3.3938	1.23258	3.4139		1.23076	3.3913	1.23202	3.4087		1.23315	3.404	1.23329	3.3656		1.23511	3.3854	1.23511	3.4437
1.23258	3.3944	1.23371	3.4136		1.23202	3.3913	1.23315	3.4087		1.23427	3.4043	1.23455	3.3653		1.23624	3.386	1.23624	3.4431
1.23371	3.3947	1.23497	3.4139		1.23315	3.391	1.23427	3.4084		1.23539	3.4043	1.23567	3.365		1.2375	3.386	1.23736	3.4431
1.23483	3.3941	1.2361	3.4133		1.23427	3.391	1.23539	3.4087		1.23666	3.4043	1.2368	3.365		1.23862	3.3854	1.23848	3.4431
1.23596	3.3944	1.23722	3.4139		1.23539	3.391	1.23652	3.4084		1.23778	3.4046	1.23792	3.3656		1.23975	3.3854	1.23975	3.4431
1.23722	3.3947	1.23834	3.4139		1.23666	3.3916	1.23778	3.4084		1.2389	3.4043	1.23919	3.3653		1.24101	3.386	1.24087	3.4434
1.23834	3.3944	1.23961	3.413		1.23778	3.3913	1.2389	3.4077		1.24003	3.4046	1.24031	3.365		1.24213	3.386	1.24199	3.4434
1.23947	3.3947	1.24073	3.4127		1.2389	3.3916	1.24003	3.4077		1.24129	3.4049	1.24143	3.3656		1.24326	3.3863	1.24326	3.4431
1.24059	3.395	1.24185	3.413		1.24003	3.3913	1.24115	3.4077		1.24242	3.4049	1.24256	3.3653		1.24438	3.3863	1.24438	3.4428
1.24185	3.395	1.24298	3.413		1.24129	3.3919	1.24242	3.408		1.24354	3.4049	1.24382	3.3656		1.24565	3.3863	1.24551	3.4428
1.24298	3.3947	1.24424	3.4127		1.24242	3.3919	1.24354	3.4071		1.24466	3.4053	1.24494	3.3653		1.24677	3.3863	1.24663	3.4428
1.2441	3.3956	1.24537	3.413		1.24354	3.3919	1.24466	3.4068		1.24593	3.4049	1.24607	3.365		1.24789	3.3867	1.24789	3.4422
1.24522	3.3956	1.24649	3.413		1.24466	3.3919	1.24579	3.4068		1.24705	3.4053	1.24719	3.3646		1.24902	3.3863	1.24902	3.4418
1.24649	3.3956	1.24761	3.413		1.24593	3.3919	1.24705	3.4068		1.24817	3.4049	1.24846	3.365		1.25028	3.3867	1.25014	3.4409
1.24761	3.3953	1.24888	3.4127		1.24705	3.3919	1.24817	3.4065		1.24944	3.4056	1.24958	3.364		1.2514	3.387	1.25126	3.4415
1.24874	3.3947	1.25	3.4124		1.24817	3.3916	1.2493	3.4056		1.25056	3.4056	1.2507	3.3643		1.25253	3.387	1.25253	3.4406
1.24986	3.3956	1.25112	3.4127		1.2493	3.3919	1.25042	3.4053		1.25169	3.4053	1.25197	3.3646		1.25379	3.387	1.25365	3.4409
1.25112	3.3953	1.25225	3.4127		1.25056	3.3919	1.25169	3.4056		1.25281	3.4049	1.25309	3.364		1.25492	3.3867	1.25478	3.4406
1.25225	3.3956	1.25351	3.4124		1.25169	3.3919	1.25281	3.4053		1.25407	3.4049	1.25421	3.364		1.25604	3.3867	1.25604	3.4403
1.25337	3.3956	1.25463	3.4118		1.25281	3.3913	1.25393	3.4053		1.2552	3.4053	1.25534	3.364		1.25716	3.3873	1.25716	3.4406
1.25449	3.3956	1.25576	3.4118		1.25393	3.3916	1.25506	3.4053		1.25632	3.4053	1.2566	3.364		1.25843	3.3867	1.25829	3.4403
1.25576	3.3956	1.25688	3.4118		1.25506	3.3913	1.25632	3.4053		1.25744	3.4056	1.25772	3.3634		1.25955	3.3867	1.25941	3.4406
1.25688	3.3956	1.25815	3.4115		1.25632	3.391	1.25744	3.4049		1.25871	3.4056	1.25885	3.3634		1.26067	3.3873	1.26067	3.44
1.25801	3.3956	1.25927	3.4111		1.25744	3.3919	1.25857	3.4053		1.25983	3.4056	1.25997	3.3628		1.2618	3.387	1.2618	3.4391
1.25913	3.3956	1.26039	3.4111		1.25857	3.3916	1.25969	3.4053		1.26096	3.4056	1.26124	3.3634		1.26306	3.387	1.26292	3.44
1.26039	3.3956	1.26152	3.4111		1.25969	3.3916	1.26096	3.4053		1.26208	3.4056	1.26236	3.3628		1.26419	3.3873	1.26404	3.4391
1.26152	3.396	1.26264	3.4102		1.26096	3.3919	1.26208	3.4053		1.26334	3.4062	1.26348	3.3634		1.26531	3.3876	1.26531	3.4397
1.26264	3.3963	1.2639	3.4099		1.26208	3.3919	1.2632	3.4049		1.26447	3.4062	1.26461	3.3625		1.26657	3.3876	1.26643	3.4387
1.26376	3.3966	1.26503	3.4099		1.2632	3.3919	1.26433	3.4046		1.26559	3.4056	1.26587	3.3631		1.2677	3.3879	1.26756	3.4394
1.26489	3.396	1.26615	3.4099		1.26433	3.3913	1.26545	3.4046		1.26671	3.4056	1.26699	3.3631		1.26882	3.3879	1.26882	3.4394
1.26615	3.3966	1.26728	3.4096		1.26559	3.3919	1.26671	3.4046		1.26798	3.4056	1.26812	3.3625		1.26994	3.3879	1.26994	3.4394
1.26728	3.3963	1.26854	3.4096		1.26671	3.3916	1.26784	3.4043		1.2691	3.4059	1.26924	3.3622		1.27121	3.3882	1.27107	3.4384
1.2684	3.3966	1.26966	3.409		1.26784	3.3919	1.26896	3.404		1.27022	3.4059	1.27051	3.3628		1.27233	3.3882	1.27219	3.4394
1.26952	3.3966	1.27079	3.4093		1.26896	3.3922	1.27008	3.404		1.27135	3.4059	1.27163	3.3622		1.27346	3.3882	1.27346	3.4384
1.27079	3.3966	1.27191	3.4084		1.27022	3.3922	1.27135	3.4037		1.27261	3.4059	1.27275	3.3622		1.27458	3.3882	1.27458	3.4381
1.27191	3.3966	1.27317	3.4087		1.27135	3.3922	1.27247	3.4037		1.27374	3.4056	1.27388	3.3622		1.27584	3.3882	1.2757	3.4391
1.27303	3.3966	1.2743	3.4084		1.27247	3.3919	1.2736	3.404		1.27486	3.4062	1.27514	3.3628		1.27697	3.3882	1.27683	3.4381
1.27416	3.3966	1.27542	3.409		1.2736	3.3919	1.27472	3.4034		1.27598	3.4062	1.27626	3.3622		1.27809	3.3882	1.27809	3.4381
1.27542	3.3966	1.27654	3.4093		1.27486	3.3925	1.27598	3.4037		1.27725	3.4062	1.27739	3.3622		1.27935	3.3888	1.27921	3.4381
1.27654	3.3966	1.27781	3.4087		1.27598	3.3922	1.27711	3.4034		1.27837	3.4059	1.27865	3.3622		1.28048	3.3891	1.28034	3.4381
1.27767	3.3966	1.27893	3.409		1.27711	3.3922	1.27823	3.4031		1.27949	3.4062	1.27978	3.3619		1.2816	3.3888	1.2816	3.4378
1.27879	3.3966	1.28006	3.4093		1.27823	3.3922	1.27935	3.4034		1.28076	3.4062	1.2809	3.3619		1.28272	3.3891	1.28272	3.4381
1.28006	3.3966	1.28118	3.4084		1.27949	3.3925	1.28062	3.4025		1.28188	3.4065	1.28202	3.3619		1.28399	3.3891	1.28385	3.4381
1.28118	3.3966	1.28244	3.4087		1.28062	3.3929	1.28174	3.4031		1.28301	3.4068	1.28329	3.3619		1.28511	3.3894	1.28497	3.4375
1.2823	3.3966	1.28357	3.4087		1.28174	3.3929	1.28287	3.4025		1.28413	3.4065	1.28441	3.3619		1.28624	3.3891	1.28624	3.4369
1.28343	3.3966	1.28469	3.4084		1.28287	3.3925	1.28399	3.4028		1.28539	3.4062	1.28553	3.3619		1.28736	3.3891	1.28736	3.4372
1.28469	3.3966	1.28581	3.408		1.28413	3.3925	1.28525	3.4025		1.28652	3.4062	1.28666	3.3622		1.28862	3.3891	1.28848	3.436
1.28581	3.3969	1.28708	3.408		1.28525	3.3925	1.28638	3.4025		1.28764	3.4068	1.28792	3.3619		1.28975	3.3891	1.28961	3.4372
1.28694	3.3969	1.2882	3.408		1.28638	3.3925	1.2875	3.4025		1.28876	3.4065	1.28904	3.3619		1.29087	3.3894	1.29087	3.4366
1.28806	3.3966	1.28933	3.408		1.2875	3.3929	1.28862	3.4025		1.29003	3.4071	1.29017	3.3619		1.29213	3.3894	1.29199	3.4363
1.28933	3.3969	1.29045	3.4084		1.28862	3.3929	1.28989	3.4022		1.29115	3.4071	1.29129	3.3615		1.29326	3.3901	1.29312	3.4366
1.29045	3.3972	1.29171	3.408		1.28989	3.3929	1.29101	3.4025		1.29228	3.4068	1.29256	3.3612		1.29438	3.3904	1.29438	3.4366
1.29157	3.3969	1.29284	3.4077		1.29101	3.3925	1.29213	3.4022		1.2934	3.4068	1.29368	3.3615		1.29551	3.3901	1.29551	3.4363
1.2927	3.3975	1.29396	3.408		1.29213	3.3929	1.29326	3.4018		1.29466	3.4071	1.2948	3.3615		1.29677	3.3898	1.29663	3.4366
1.29396	3.3975	1.29508	3.4074		1.29326	3.3929	1.29438	3.4015		1.29579	3.4071	1.29593	3.3615		1.29789	3.3904	1.29775	3.4356
1.29508	3.3975	1.29635	3.4074		1.29452	3.3932	1.29565	3.4015		1.29691	3.4068	1.29719	3.3606		1.29902	3.3904	1.29902	3.4366
1.29621	3.3975	1.29747	3.4065		1.29565	3.3932	1.29677	3.4018		1.29803	3.4071	1.29831	3.3609		1.30014	3.3904	1.30014	3.4353
1.29733	3.3975	1.2986	3.4059		1.29677	3.3935	1.29789	3.4015		1.2993	3.4071	1.29944	3.3606		1.3014	3.391	1.30126	3.4356
1.2986	3.3975	1.29972	3.4056		1.29789	3.3935	1.29902	3.4009		1.30042	3.4071	1.30056	3.3612		1.30253	3.3907	1.30239	3.4356
1.29972	3.3975	1.30098	3.4053		1.29916	3.3932	1.30028	3.4015		1.30154	3.4074	1.30183	3.3603		1.30365	3.3907	1.30365	3.4353
1.30084	3.3975	1.30211	3.4049		1.30028	3.3932	1.3014	3.4015		1.30267	3.4071	1.30295	3.36		1.30478	3.3907	1.30478	3.4347
1.30197	3.3975	1.30323	3.4046		1.3014	3.3935	1.30253	3.4006		1.30393	3.4068	1.30407	3.3603		1.30604	3.3904	1.3059	3.435
1.30323	3.3975	1.30435	3.4046		1.30253	3.3929	1.30365	3.4009		1.30506	3.4077	1.3052	3.36		1.30716	3.3901	1.30716	3.4338
1.30435	3.3975	1.30562	3.4046		1.30379	3.3932	1.30492	3.4009		1.30618	3.4077	1.30646	3.3597		1.30829	3.3907	1.30829	3.4344
1.30548	3.3975	1.30674	3.4043		1.30492	3.3935	1.30604	3.4006		1.30744	3.4077	1.30758	3.3609		1.30955	3.3907	1.30941	3.4341
1.3066	3.3975	1.30787	3.4046		1.30604	3.3929	1.30716	3.4009		1.30857	3.4077	1.30871	3.3603		1.31067	3.391	1.31053	3.4338
1.30787	3.3978	1.30899	3.4043		1.30716	3.3935	1.30829	3.4009		1.30969	3.4077	1.30997	3.3597		1.3118	3.3907	1.3118	3.4338
1.30899	3.3975	1.31025	3.4043		1.30843	3.3935	1.30955	3.4		1.31081	3.4077	1.3111	3.36		1.31292	3.391	1.31292	3.4338
1.31011	3.3978	1.31138	3.4046		1.30955	3.3929	1.31067	3.4		1.31208	3.4077	1.31222	3.3594		1.31419	3.391	1.31404	3.4335
1.31124	3.3975	1.3125	3.4046		1.31067	3.3932	1.3118	3.3997		1.3132	3.4077	1.31334	3.36		1.31531	3.3913	1.31517	3.4335
1.3125	3.3975	1.31362	3.4043		1.3118	3.3935	1.31292	3.4		1.31433	3.4077	1.31461	3.3594		1.31643	3.391	1.31643	3.4332
1.31362	3.3978	1.31489	3.4043		1.31306	3.3938	1.31419	3.3994		1.31545	3.4077	1.31573	3.36		1.31756	3.391	1.31756	3.4328
1.31475	3.3978	1.31601	3.4043		1.31419	3.3935	1.31531	3.3994		1.31671	3.408	1.31685	3.3597		1.31882	3.391	1.31868	3.4325
1.31587	3.3984	1.31713	3.4043		1.31531	3.3941	1.31643	3.3994		1.31784	3.4077	1.31798	3.3594		1.31994	3.391	1.31994	3.4332
1.31713	3.3978	1.31826	3.404		1.31643	3.3941	1.31756	3.3994		1.31896	3.408	1.31924	3.3597		1.32107	3.391	1.32107	3.4328
1.31826	3.3981	1.31952	3.4037		1.3177	3.3938	1.31882	3.3991		1.32008	3.4084	1.32037	3.3597		1.32233	3.3913	1.32219	3.4325
1.31938	3.3975	1.32065	3.4034		1.31882	3.3941	1.31994	3.3991		1.32135	3.4087	1.32149	3.3597		1.32346	3.3913	1.32331	3.4325
1.32051	3.3978	1.32177	3.4034		1.31994	3.3938	1.32107	3.3991		1.32247	3.4087	1.32261	3.3597		1.32458	3.391	1.32458	3.4325
1.32177	3.3984	1.32289	3.4031		1.32107	3.3938	1.32219	3.3987		1.3236	3.4087	1.32388	3.3588		1.3257	3.391	1.3257	3.4328
1.32289	3.3981	1.32416	3.4031		1.32219	3.3941	1.32331	3.3987		1.32472	3.4087	1.325	3.3591		1.32697	3.3913	1.32683	3.4325
1.32402	3.3984	1.32528	3.4028		1.32346	3.3944	1.32458	3.3987		1.32598	3.4087	1.32612	3.3591		1.32809	3.3916	1.32795	3.4325
1.32514	3.3984	1.3264	3.4031		1.32458	3.3941	1.3257	3.3991		1.32711	3.4087	1.32725	3.3581		1.32921	3.3913	1.32921	3.4325
1.32626	3.3984	1.32753	3.4028		1.3257	3.3947	1.32683	3.3987		1.32823	3.409	1.32851	3.3584		1.33034	3.391	1.33034	3.4328
1.32753	3.3984	1.32879	3.4025		1.32683	3.3944	1.32795	3.3984		1.32935	3.4087	1.32963	3.3584		1.3316	3.391	1.33146	3.4322
1.32865	3.3984	1.32992	3.4031		1.32809	3.3947	1.32921	3.3987		1.33062	3.4087	1.33076	3.3588		1.33272	3.3913	1.33272	3.4325
1.32978	3.3991	1.33104	3.4022		1.32921	3.3947	1.33034	3.3978		1.33174	3.409	1.33188	3.3581		1.33385	3.3916	1.33385	3.4322
1.3309	3.3987	1.33216	3.4031		1.33034	3.3944	1.33146	3.3981		1.33287	3.4087	1.33315	3.3581		1.33511	3.3913	1.33497	3.4325
1.33216	3.3987	1.33329	3.4018		1.33146	3.3947	1.33258	3.3981		1.33399	3.4087	1.33427	3.3575		1.33624	3.3913	1.3361	3.4313
1.33329	3.3987	1.33455	3.4022		1.33272	3.3947	1.33385	3.3978		1.33525	3.4087	1.33539	3.3575		1.33736	3.3913	1.33736	3.4316
1.33441	3.3987	1.33567	3.4025		1.33385	3.395	1.33497	3.3981		1.33638	3.4087	1.33652	3.3575		1.33848	3.3916	1.33848	3.4316
1.33553	3.3991	1.3368	3.4018		1.33497	3.3947	1.3361	3.3975		1.3375	3.4087	1.33778	3.3572		1.33975	3.3919	1.33961	3.4313
1.3368	3.3991	1.33792	3.4015		1.3361	3.3953	1.33722	3.3972		1.33876	3.4087	1.3389	3.3572		1.34087	3.3916	1.34073	3.431
1.33792	3.3994	1.33919	3.4015		1.33736	3.3956	1.33848	3.3972		1.33989	3.4087	1.34003	3.3572		1.34199	3.3916	1.34199	3.4307
1.33904	3.3987	1.34031	3.4018		1.33848	3.396	1.33961	3.3966		1.34101	3.4087	1.34129	3.3569		1.34312	3.3919	1.34312	3.431
1.34017	3.3991	1.34143	3.4012		1.33961	3.3953	1.34073	3.3966		1.34213	3.4087	1.34242	3.3569		1.34438	3.3919	1.34424	3.431
1.34143	3.3991	1.34256	3.4009		1.34073	3.3953	1.34185	3.3966		1.3434	3.4087	1.34354	3.3569		1.34551	3.3919	1.34551	3.4307
1.34256	3.3994	1.34382	3.4006		1.34199	3.3956	1.34312	3.3966		1.34452	3.4087	1.34466	3.3566		1.34663	3.3919	1.34663	3.4307
1.34368	3.3994	1.34494	3.4012		1.34312	3.3956	1.34424	3.3966		1.34565	3.4087	1.34593	3.3569		1.34789	3.3919	1.34775	3.4304
1.3448	3.3994	1.34607	3.4006		1.34424	3.3956	1.34537	3.396		1.34677	3.4087	1.34705	3.3569		1.34902	3.3919	1.34888	3.4297
1.34607	3.3994	1.34719	3.4003		1.34537	3.396	1.34649	3.3956		1.34803	3.4087	1.34817	3.3572		1.35014	3.3919	1.35014	3.4307
1.34719	3.3994	1.34846	3.4009		1.34663	3.396	1.34775	3.395		1.34916	3.4087	1.3493	3.3569		1.35126	3.3919	1.35126	3.4294
1.34831	3.3991	1.34958	3.4009		1.34775	3.396	1.34888	3.395		1.35028	3.4087	1.35056	3.3569		1.35253	3.3919	1.35239	3.4288
1.34944	3.3994	1.3507	3.4003		1.34888	3.396	1.35	3.395		1.3514	3.4087	1.35169	3.3569		1.35365	3.3919	1.35351	3.4285
1.3507	3.3997	1.35183	3.4		1.35	3.396	1.35112	3.395		1.35267	3.4087	1.35281	3.3566		1.35478	3.3919	1.35478	3.4285
1.35183	3.3994	1.35309	3.4		1.35112	3.3966	1.35225	3.395		1.35379	3.409	1.35393	3.3563		1.3559	3.3919	1.3559	3.4288
1.35295	3.4	1.35421	3.4006		1.35239	3.396	1.35351	3.3941		1.35492	3.4093	1.3552	3.3566		1.35716	3.3919	1.35702	3.4285
1.35407	3.3994	1.35534	3.4		1.35351	3.3963	1.35463	3.3944		1.35604	3.4087	1.35632	3.3569		1.35829	3.3919	1.35829	3.4276
1.35534	3.4	1.35646	3.4		1.35463	3.3963	1.35576	3.3947		1.3573	3.409	1.35744	3.3563		1.35941	3.3916	1.35941	3.4276
1.35646	3.4003	1.35772	3.3994		1.35576	3.3966	1.35688	3.3938		1.35843	3.4087	1.35857	3.3563		1.36067	3.3919	1.36053	3.4273
1.35758	3.4	1.35885	3.3994		1.35702	3.3966	1.35815	3.3941		1.35955	3.4093	1.35983	3.3563		1.3618	3.3919	1.36166	3.4273
1.35871	3.4003	1.35997	3.3994		1.35815	3.3966	1.35927	3.3938		1.36067	3.4096	1.36096	3.3553		1.36292	3.3919	1.36292	3.4273
1.35997	3.4003	1.3611	3.3991		1.35927	3.3969	1.36039	3.3941		1.36194	3.409	1.36208	3.3557		1.36404	3.3919	1.36404	3.4276
1.3611	3.4003	1.36236	3.3991		1.36039	3.3969	1.36152	3.3938		1.36306	3.4087	1.3632	3.355		1.36531	3.3919	1.36517	3.427
1.36222	3.4003	1.36348	3.3987		1.36166	3.3966	1.36278	3.3938		1.36419	3.409	1.36447	3.3557		1.36643	3.3922	1.36629	3.4273
1.36334	3.4003	1.36461	3.3991		1.36278	3.3969	1.3639	3.3932		1.36531	3.4096	1.36559	3.3547		1.36756	3.3919	1.36756	3.427
1.36461	3.4006	1.36573	3.3987		1.3639	3.3972	1.36503	3.3938		1.36657	3.4096	1.36671	3.3553		1.36882	3.3919	1.36868	3.427
1.36573	3.4003	1.36699	3.3984		1.36503	3.3969	1.36615	3.3929		1.3677	3.4096	1.36784	3.3553		1.36994	3.3919	1.3698	3.4273
1.36685	3.4003	1.36812	3.3987		1.36629	3.3972	1.36742	3.3935		1.36882	3.4096	1.3691	3.3544		1.37107	3.3919	1.37107	3.427
1.36798	3.4006	1.36924	3.3984		1.36742	3.3969	1.36854	3.3929		1.37008	3.4099	1.37022	3.3553		1.37219	3.3919	1.37219	3.427
1.36924	3.4003	1.37037	3.3981		1.36854	3.3969	1.36966	3.3932		1.37121	3.4096	1.37135	3.3553		1.37346	3.3919	1.37331	3.427
1.37037	3.4009	1.37163	3.3981		1.36966	3.3969	1.37079	3.3929		1.37233	3.4096	1.37261	3.3544		1.37458	3.3919	1.37444	3.427
1.37149	3.4006	1.37275	3.3981		1.37093	3.3972	1.37205	3.3929		1.37346	3.4096	1.37374	3.3535		1.3757	3.3925	1.3757	3.427
1.37261	3.4006	1.37388	3.3981		1.37205	3.3972	1.37317	3.3929		1.37472	3.4099	1.37486	3.3538		1.37683	3.3929	1.37683	3.427
1.37388	3.4003	1.375	3.3981		1.37317	3.3975	1.3743	3.3932		1.37584	3.4105	1.37598	3.355		1.37809	3.3929	1.37795	3.4263
1.375	3.4006	1.37626	3.3978		1.3743	3.3975	1.37542	3.3925		1.37697	3.4105	1.37725	3.3538		1.37921	3.3929	1.37907	3.4263
1.37612	3.4006	1.37739	3.3981		1.37556	3.3975	1.37669	3.3925		1.37809	3.4105	1.37837	3.3535		1.38034	3.3929	1.38034	3.427
1.37725	3.4009	1.37851	3.3975		1.37669	3.3975	1.37781	3.3925		1.37935	3.4105	1.37949	3.3541		1.38146	3.3929	1.38146	3.426
1.37837	3.4012	1.37963	3.3969		1.37781	3.3975	1.37893	3.3922		1.38048	3.4105	1.38062	3.3535		1.38272	3.3929	1.38258	3.426
1.37963	3.4009	1.3809	3.3975		1.37893	3.3975	1.38006	3.3922		1.3816	3.4108	1.38188	3.3541		1.38385	3.3925	1.38385	3.4257
1.38076	3.4012	1.38202	3.3972		1.38006	3.3975	1.38132	3.3919		1.38272	3.4108	1.38301	3.3544		1.38497	3.3929	1.38497	3.4263
1.38188	3.4012	1.38315	3.3972		1.38132	3.3975	1.38244	3.3922		1.38399	3.4105	1.38413	3.3535		1.38624	3.3929	1.3861	3.4254
1.38301	3.4012	1.38427	3.3972		1.38244	3.3975	1.38357	3.3916		1.38511	3.4105	1.38525	3.3538		1.38736	3.3929	1.38722	3.4254
1.38427	3.4012	1.38553	3.3966		1.38357	3.3975	1.38469	3.3919		1.38624	3.4105	1.38652	3.3535		1.38848	3.3929	1.38848	3.4254
1.38539	3.4012	1.38666	3.3966		1.38469	3.3975	1.38581	3.3913		1.38736	3.4108	1.38764	3.3535		1.38961	3.3929	1.38961	3.4257
1.38652	3.4012	1.38778	3.3963		1.38596	3.3975	1.38708	3.3913		1.38862	3.4108	1.38876	3.3538		1.39087	3.3929	1.39073	3.4257
1.38764	3.4012	1.3889	3.3966		1.38708	3.3975	1.3882	3.391		1.38975	3.4105	1.38989	3.3535		1.39199	3.3932	1.39199	3.4251
1.3889	3.4012	1.39017	3.3963		1.3882	3.3978	1.38933	3.3904		1.39087	3.4108	1.39115	3.3535		1.39312	3.3935	1.39312	3.4254
1.39003	3.4012	1.39129	3.3956		1.38933	3.3981	1.39045	3.3901		1.39199	3.4108	1.39228	3.3535		1.39424	3.3932	1.39424	3.4248
1.39115	3.4012	1.39242	3.396		1.39059	3.3978	1.39171	3.3907		1.39326	3.4108	1.3934	3.3532		1.39551	3.3929	1.39537	3.4251
1.39228	3.4012	1.39354	3.396		1.39171	3.3978	1.39284	3.3904		1.39438	3.4115	1.39452	3.3535		1.39663	3.3929	1.39663	3.4239
1.39354	3.4012	1.39466	3.395		1.39284	3.3978	1.39396	3.3904		1.39551	3.4108	1.39579	3.3532		1.39775	3.3932	1.39775	3.4239
1.39466	3.4012	1.39593	3.3963		1.39396	3.3981	1.39508	3.3898		1.39663	3.4111	1.39691	3.3535		1.39902	3.3935	1.39888	3.4235
1.39579	3.4012	1.39705	3.395		1.39522	3.3984	1.39635	3.3901		1.39789	3.4111	1.39803	3.3535		1.40014	3.3929	1.4	3.4235
1.39691	3.4012	1.39817	3.3947		1.39635	3.3981	1.39747	3.3901		1.39902	3.4118	1.39916	3.3529		1.40126	3.3935	1.40126	3.4226
1.39817	3.4012	1.3993	3.3938		1.39747	3.3984	1.3986	3.3894		1.40014	3.4115	1.40042	3.3535		1.40239	3.3932	1.40239	3.4229
1.3993	3.4012	1.40056	3.3944		1.3986	3.3984	1.39972	3.3901		1.4014	3.4115	1.40154	3.3532		1.40365	3.3935	1.40351	3.4223
1.40042	3.4012	1.40169	3.3941		1.39986	3.3984	1.40098	3.3901		1.40253	3.4115	1.40267	3.3529		1.40478	3.3935	1.40478	3.4223
1.40154	3.4012	1.40281	3.3938		1.40098	3.3984	1.40211	3.3901		1.40365	3.4115	1.40393	3.3529		1.4059	3.3935	1.4059	3.422
1.40281	3.4012	1.40393	3.3938		1.40211	3.3984	1.40323	3.3894		1.40478	3.4118	1.40506	3.3526		1.40716	3.3941	1.40702	3.4223
1.40393	3.4012	1.4052	3.3938		1.40323	3.3984	1.40435	3.3898		1.40604	3.4118	1.40618	3.3522		1.40829	3.3938	1.40815	3.422
1.40506	3.4012	1.40632	3.3938		1.40449	3.3984	1.40562	3.3894		1.40716	3.4118	1.4073	3.3529		1.40941	3.3941	1.40941	3.4223
1.40618	3.4012	1.40744	3.3932		1.40562	3.3984	1.40674	3.3894		1.40829	3.4115	1.40857	3.3529		1.41053	3.3938	1.41053	3.4214
1.40744	3.4012	1.40857	3.3929		1.40674	3.3984	1.40787	3.3894		1.40941	3.4115	1.40969	3.3529		1.4118	3.3941	1.41166	3.4217
1.40857	3.4015	1.40983	3.3932		1.40787	3.3984	1.40899	3.3888		1.41067	3.4118	1.41081	3.3519		1.41292	3.3944	1.41278	3.4211
1.40969	3.4012	1.41096	3.3929		1.40899	3.3984	1.41025	3.3891		1.4118	3.4121	1.41194	3.3522		1.41404	3.3944	1.41404	3.4214
1.41081	3.4015	1.41208	3.3929		1.41025	3.3984	1.41138	3.3894		1.41292	3.4121	1.4132	3.3526		1.41517	3.3947	1.41517	3.4214
1.41208	3.4022	1.4132	3.3929		1.41138	3.3984	1.4125	3.3888		1.41404	3.4124	1.41433	3.3522		1.41643	3.3947	1.41629	3.4214
1.4132	3.4022	1.41447	3.3929		1.4125	3.3984	1.41362	3.3891		1.41531	3.4124	1.41545	3.3516		1.41756	3.3944	1.41756	3.4214
1.41433	3.4015	1.41559	3.3929		1.41362	3.3984	1.41489	3.3888		1.41643	3.4124	1.41657	3.3519		1.41868	3.3944	1.41868	3.4211
1.41545	3.4018	1.41671	3.3929		1.41489	3.3984	1.41601	3.3891		1.41756	3.4124	1.41784	3.3522		1.41994	3.3944	1.4198	3.4208
1.41671	3.4022	1.41784	3.3929		1.41601	3.3984	1.41713	3.3885		1.41868	3.4124	1.41896	3.3519		1.42107	3.3944	1.42093	3.4208
1.41784	3.4018	1.4191	3.3929		1.41713	3.3987	1.41826	3.3879		1.41994	3.4124	1.42008	3.3516		1.42219	3.3947	1.42219	3.4208
1.41896	3.4022	1.42022	3.3922		1.41826	3.3987	1.41938	3.3879		1.42107	3.4124	1.42121	3.3519		1.42331	3.3947	1.42331	3.4204
1.42008	3.4018	1.42135	3.3922		1.41952	3.3987	1.42065	3.3879		1.42219	3.4124	1.42247	3.3516		1.42458	3.395	1.42444	3.4204
1.42135	3.4022	1.42247	3.3922		1.42065	3.3991	1.42177	3.3879		1.42331	3.4124	1.4236	3.3516		1.4257	3.3947	1.42556	3.4208
1.42247	3.4018	1.42374	3.3922		1.42177	3.3991	1.42289	3.3873		1.42458	3.4124	1.42472	3.3513		1.42683	3.3947	1.42683	3.4204
1.4236	3.4025	1.42486	3.3919		1.42289	3.3994	1.42402	3.3876		1.4257	3.4124	1.42584	3.3513		1.42795	3.395	1.42795	3.4208
1.42472	3.4022	1.42598	3.3919		1.42416	3.3994	1.42528	3.3873		1.42683	3.4124	1.42711	3.3516		1.42921	3.395	1.42907	3.4204
1.42598	3.4028	1.42711	3.3919		1.42528	3.3987	1.4264	3.3873		1.42795	3.4124	1.42823	3.3513		1.43034	3.395	1.43034	3.4195
1.42711	3.4022	1.42837	3.3913		1.4264	3.3994	1.42753	3.387		1.42921	3.4127	1.42935	3.3513		1.43146	3.395	1.43146	3.4198
1.42823	3.4025	1.42949	3.391		1.42753	3.3991	1.42865	3.3873		1.43034	3.4124	1.43048	3.3516		1.43272	3.3953	1.43258	3.4198
1.42935	3.4031	1.43062	3.3907		1.42879	3.3994	1.42992	3.3873		1.43146	3.4124	1.43174	3.3513		1.43385	3.3953	1.43371	3.4189
1.43048	3.4031	1.43174	3.3904		1.42992	3.3997	1.43104	3.3867		1.43272	3.4124	1.43287	3.351		1.43497	3.3956	1.43497	3.4189
1.43174	3.4025	1.43301	3.3901		1.43104	3.3994	1.43216	3.3867		1.43385	3.4124	1.43399	3.3507		1.4361	3.395	1.4361	3.4189
1.43287	3.4031	1.43413	3.3901		1.43216	3.3994	1.43329	3.3863		1.43497	3.4124	1.43525	3.3504		1.43736	3.3953	1.43722	3.4186
1.43399	3.4031	1.43525	3.3898		1.43343	3.3994	1.43455	3.386		1.4361	3.4124	1.43638	3.351		1.43848	3.3956	1.43834	3.418
1.43511	3.4031	1.43638	3.3898		1.43455	3.3994	1.43567	3.3863		1.43736	3.4124	1.4375	3.3507		1.43961	3.3956	1.43961	3.4183
1.43638	3.4031	1.43764	3.3901		1.43567	3.3994	1.4368	3.386		1.43848	3.4124	1.43862	3.3507		1.44073	3.395	1.44073	3.4183
1.4375	3.4031	1.43876	3.3898		1.4368	3.3997	1.43792	3.3863		1.43961	3.4124	1.43989	3.351		1.44199	3.396	1.44185	3.4183
1.43862	3.4031	1.43989	3.3894		1.43792	3.4	1.43919	3.386		1.44073	3.4124	1.44101	3.351		1.44312	3.3953	1.44312	3.4183
1.43975	3.4031	1.44101	3.3891		1.43919	3.3997	1.44031	3.3854		1.44199	3.4127	1.44213	3.3507		1.44424	3.396	1.44424	3.4183
1.44101	3.4031	1.44228	3.3891		1.44031	3.4	1.44143	3.386		1.44312	3.4127	1.44326	3.3504		1.44551	3.3956	1.44537	3.4183
1.44213	3.4031	1.4434	3.3898		1.44143	3.4	1.44256	3.3854		1.44424	3.413	1.44452	3.3498		1.44663	3.396	1.44649	3.418
1.44326	3.4031	1.44452	3.3898		1.44256	3.4	1.44382	3.3851		1.44537	3.4133	1.44565	3.3501		1.44775	3.3963	1.44775	3.4183
1.44438	3.4031	1.44565	3.3898		1.44382	3.3997	1.44494	3.386		1.44663	3.4133	1.44677	3.3501		1.44888	3.3966	1.44888	3.418
1.44565	3.4031	1.44691	3.3894		1.44494	3.4	1.44607	3.3851		1.44775	3.4133	1.44789	3.3498		1.45014	3.3963	1.45	3.418
1.44677	3.4031	1.44803	3.3891		1.44607	3.4	1.44719	3.3854		1.44888	3.4133	1.44916	3.3498		1.45126	3.3956	1.45112	3.4183
1.44789	3.4031	1.44916	3.3894		1.44719	3.4003	1.44846	3.3851		1.45	3.413	1.45028	3.3498		1.45239	3.396	1.45239	3.4183
1.44902	3.4031	1.45028	3.3894		1.44846	3.4003	1.44958	3.3851		1.45126	3.4133	1.4514	3.3491		1.45351	3.396	1.45351	3.4177
1.45028	3.4031	1.4514	3.3888		1.44958	3.4003	1.4507	3.3854		1.45239	3.4133	1.45253	3.3495		1.45478	3.3963	1.45463	3.418
1.4514	3.4031	1.45267	3.3885		1.4507	3.4003	1.45183	3.3845		1.45351	3.4133	1.45379	3.3491		1.4559	3.396	1.4559	3.418
1.45253	3.404	1.45379	3.3885		1.45183	3.4003	1.45295	3.3845		1.45463	3.4133	1.45492	3.3491		1.45702	3.396	1.45702	3.418
1.45365	3.4034	1.45492	3.3882		1.45309	3.4003	1.45421	3.3842		1.4559	3.4133	1.45604	3.3491		1.45829	3.396	1.45815	3.4183
1.45492	3.4037	1.45604	3.3891		1.45421	3.4003	1.45534	3.3842		1.45702	3.4133	1.45716	3.3488		1.45941	3.3966	1.45927	3.4183
1.45604	3.4037	1.4573	3.3885		1.45534	3.4003	1.45646	3.3842		1.45815	3.4133	1.45843	3.3491		1.46053	3.396	1.46053	3.418
1.45716	3.4034	1.45843	3.3885		1.45646	3.4006	1.45758	3.3842		1.45941	3.4133	1.45955	3.3491		1.46166	3.3963	1.46166	3.418
1.45829	3.404	1.45955	3.3882		1.45772	3.4009	1.45885	3.3842		1.46053	3.4136	1.46067	3.3488		1.46292	3.3966	1.46278	3.418
1.45955	3.404	1.46067	3.3882		1.45885	3.4006	1.45997	3.3839		1.46166	3.4136	1.46194	3.3491		1.46404	3.3963	1.4639	3.4177
1.46067	3.404	1.46194	3.3876		1.45997	3.4012	1.4611	3.3839		1.46278	3.4133	1.46306	3.3488		1.46517	3.3963	1.46517	3.4177
1.4618	3.404	1.46306	3.3873		1.4611	3.4012	1.46222	3.3842		1.46404	3.4133	1.46419	3.3491		1.46629	3.3963	1.46629	3.4173
1.46292	3.404	1.46419	3.3873		1.46236	3.4006	1.46348	3.3839		1.46517	3.4136	1.46531	3.3488		1.46756	3.3975	1.46742	3.417
1.46419	3.404	1.46531	3.3873		1.46348	3.4012	1.46461	3.3836		1.46629	3.4136	1.46657	3.3485		1.46868	3.3975	1.46868	3.417
1.46531	3.404	1.46657	3.387		1.46461	3.4009	1.46573	3.3836		1.46742	3.4136	1.4677	3.3485		1.4698	3.3975	1.4698	3.4164
1.46643	3.404	1.4677	3.3873		1.46573	3.4009	1.46685	3.3836		1.46868	3.4139	1.46882	3.3488		1.47107	3.3972	1.47093	3.4167
1.46756	3.404	1.46882	3.3867		1.46685	3.4012	1.46812	3.3832		1.4698	3.4139	1.46994	3.3485		1.47219	3.3975	1.47205	3.4164
1.46882	3.404	1.46994	3.3867		1.46812	3.4012	1.46924	3.3839		1.47093	3.4139	1.47121	3.3488		1.47331	3.3972	1.47331	3.4164
1.46994	3.404	1.47121	3.3863		1.46924	3.4012	1.47037	3.3836		1.47205	3.4139	1.47233	3.3488		1.47444	3.3972	1.47444	3.4161
1.47107	3.404	1.47233	3.3867		1.47037	3.4012	1.47149	3.3836		1.47331	3.4142	1.47346	3.3488		1.4757	3.3969	1.47556	3.4158
1.47219	3.4046	1.47346	3.3863		1.47149	3.4012	1.47275	3.3826		1.47444	3.4142	1.47458	3.3485		1.47683	3.3972	1.47669	3.4158
1.47346	3.4043	1.47458	3.386		1.47275	3.4012	1.47388	3.3829		1.47556	3.4142	1.47584	3.3485		1.47795	3.3975	1.47795	3.4155
1.47458	3.4049	1.47584	3.3857		1.47388	3.4012	1.475	3.3826		1.47669	3.4142	1.47697	3.3485		1.47907	3.3978	1.47907	3.4155
1.4757	3.4046	1.47697	3.3863		1.475	3.4012	1.47612	3.382		1.47795	3.4146	1.47809	3.3482		1.48034	3.3981	1.4802	3.4152
1.47683	3.4049	1.47809	3.3857		1.47612	3.4018	1.47739	3.3826		1.47907	3.4152	1.47921	3.3485		1.48146	3.3978	1.48146	3.4152
1.47809	3.4046	1.47921	3.3851		1.47739	3.4012	1.47851	3.3823		1.4802	3.4149	1.48048	3.3479		1.48258	3.3978	1.48258	3.4149
1.47921	3.4049	1.48048	3.3857		1.47851	3.4018	1.47963	3.3817		1.48132	3.4146	1.4816	3.3482		1.48385	3.3981	1.48371	3.4152
1.48034	3.4046	1.4816	3.3854		1.47963	3.4015	1.48076	3.3814		1.48258	3.4146	1.48272	3.3479		1.48497	3.3978	1.48483	3.4149
1.48146	3.4046	1.48272	3.3851		1.48076	3.4018	1.48188	3.382		1.48371	3.4152	1.48385	3.3479		1.4861	3.3978	1.4861	3.4149
1.48258	3.404	1.48385	3.3851		1.48202	3.4015	1.48315	3.3817		1.48483	3.4152	1.48511	3.3473		1.48722	3.3978	1.48722	3.4149
1.48385	3.4049	1.48511	3.3848		1.48315	3.4018	1.48427	3.3814		1.4861	3.4149	1.48624	3.3473		1.48848	3.3981	1.48834	3.4149
1.48497	3.4049	1.48624	3.3854		1.48427	3.4022	1.48539	3.3814		1.48722	3.4152	1.48736	3.347		1.48961	3.3978	1.48947	3.4149
1.4861	3.4046	1.48736	3.3854		1.48539	3.4018	1.48652	3.3814		1.48834	3.4152	1.48848	3.3467		1.49073	3.3978	1.49073	3.4142
1.48722	3.4049	1.48848	3.3848		1.48666	3.4022	1.48778	3.3808		1.48947	3.4152	1.48975	3.347		1.49185	3.3978	1.49185	3.4139
1.48848	3.4049	1.48975	3.3851		1.48778	3.4018	1.4889	3.3805		1.49073	3.4152	1.49087	3.3467		1.49312	3.3978	1.49298	3.4146
1.48961	3.4049	1.49087	3.3851		1.4889	3.4022	1.49003	3.3808		1.49185	3.4152	1.49199	3.3467		1.49424	3.3978	1.49424	3.4139
1.49073	3.4049	1.49199	3.3851		1.49003	3.4022	1.49115	3.3811		1.49298	3.4152	1.49326	3.3467		1.49537	3.3978	1.49537	3.4146
1.49185	3.4046	1.49312	3.3848		1.49129	3.4022	1.49242	3.3808		1.4941	3.4152	1.49438	3.3464		1.49663	3.3975	1.49649	3.4142
1.49312	3.4049	1.49438	3.3842		1.49242	3.4022	1.49354	3.3808		1.49537	3.4152	1.49551	3.3467		1.49775	3.3978	1.49761	3.4136
1.49424	3.4053	1.49551	3.3845		1.49354	3.4022	1.49466	3.3805		1.49649	3.4152	1.49663	3.347		1.49888	3.3981	1.49888	3.4146
1.49537	3.4053	1.49663	3.3845		1.49466	3.4022	1.49579	3.3808		1.49761	3.4155	1.49789	3.3467		1.5	3.3981	1.5	3.4139
1.49649	3.4049	1.49775	3.3842		1.49579	3.4022	1.49705	3.3805		1.49874	3.4155	1.49902	3.3467		1.50126	3.3984	1.50112	3.4139
1.49775	3.4053	1.49902	3.3836		1.49705	3.4022	1.49817	3.3805		1.5	3.4152	1.50014	3.347		1.50239	3.3981	1.50225	3.4139
1.49888	3.4056	1.50014	3.3839		1.49817	3.4022	1.4993	3.3805		1.50112	3.4152	1.50126	3.347		1.50351	3.3981	1.50351	3.4133
1.5	3.4059	1.50126	3.3836		1.4993	3.4022	1.50042	3.3801		1.50225	3.4158	1.50253	3.3467		1.50463	3.3981	1.50463	3.4136
1.50112	3.4049	1.50239	3.3836		1.50042	3.4022	1.50169	3.3798		1.50337	3.4158	1.50365	3.3467		1.5059	3.3984	1.50576	3.4133
1.50239	3.4056	1.50365	3.3836		1.50169	3.4022	1.50281	3.3798		1.50463	3.4158	1.50478	3.3467		1.50702	3.3984	1.50702	3.4121
1.50351	3.4056	1.50478	3.3836		1.50281	3.4022	1.50393	3.3801		1.50576	3.4155	1.5059	3.3467		1.50815	3.3984	1.50815	3.4121
1.50463	3.4059	1.5059	3.3836		1.50393	3.4022	1.50506	3.3801		1.50688	3.4155	1.50716	3.3467		1.50941	3.3984	1.50927	3.4121
1.50576	3.4059	1.50702	3.3836		1.50506	3.4022	1.50632	3.3798		1.50801	3.4152	1.50829	3.3464		1.51053	3.3987	1.51039	3.4127
1.50702	3.4059	1.50815	3.3829		1.50632	3.4022	1.50744	3.3795		1.50927	3.4152	1.50941	3.346		1.51166	3.3991	1.51166	3.4121
1.50815	3.4065	1.50941	3.3832		1.50744	3.4022	1.50857	3.3789		1.51039	3.4155	1.51053	3.346		1.51278	3.3984	1.51278	3.4115
1.50927	3.4059	1.51053	3.3832		1.50857	3.4022	1.50969	3.3789		1.51152	3.4155	1.5118	3.346		1.51404	3.3987	1.5139	3.4118
1.51039	3.4062	1.51166	3.3832		1.50969	3.4022	1.51081	3.3789		1.51264	3.4158	1.51292	3.3457		1.51517	3.3987	1.51503	3.4118
1.51166	3.4065	1.51278	3.3832		1.51096	3.4022	1.51208	3.3792		1.5139	3.4158	1.51404	3.3457		1.51629	3.3994	1.51629	3.4115
1.51278	3.4062	1.51404	3.3826		1.51208	3.4028	1.5132	3.3792		1.51503	3.4158	1.51517	3.3454		1.51742	3.3994	1.51742	3.4115
1.5139	3.4071	1.51517	3.3823		1.5132	3.4025	1.51433	3.3783		1.51615	3.4152	1.51643	3.3454		1.51868	3.3994	1.51854	3.4111
1.51503	3.4065	1.51629	3.382		1.51433	3.4025	1.51545	3.3795		1.51742	3.4158	1.51756	3.3454		1.5198	3.3994	1.5198	3.4111
1.51629	3.4068	1.51742	3.382		1.51559	3.4025	1.51671	3.3783		1.51854	3.4161	1.51868	3.3442		1.52093	3.3994	1.52093	3.4111
1.51742	3.4068	1.51868	3.382		1.51671	3.4028	1.51784	3.3789		1.51966	3.4161	1.51994	3.3445		1.52219	3.3994	1.52205	3.4111
1.51854	3.4071	1.5198	3.3814		1.51784	3.4025	1.51896	3.3777		1.52079	3.4161	1.52107	3.3442		1.52331	3.3994	1.52317	3.4108
1.51966	3.4071	1.52093	3.3811		1.51896	3.4025	1.52008	3.3789		1.52205	3.4161	1.52219	3.3442		1.52444	3.3994	1.52444	3.4108
1.52093	3.4071	1.52205	3.3814		1.52022	3.4025	1.52135	3.3777		1.52317	3.4161	1.52331	3.3454		1.52556	3.3994	1.52556	3.4111
1.52205	3.4074	1.52331	3.3808		1.52135	3.4025	1.52247	3.3777		1.5243	3.4161	1.52458	3.3451		1.52683	3.3997	1.52669	3.4111
1.52317	3.4074	1.52444	3.3805		1.52247	3.4028	1.5236	3.3774		1.52542	3.4161	1.5257	3.3454		1.52795	3.3997	1.52781	3.4111
1.5243	3.4077	1.52556	3.3805		1.5236	3.4028	1.52472	3.3777		1.52669	3.4161	1.52683	3.3454		1.52907	3.4	1.52907	3.4111
1.52556	3.4077	1.52669	3.3808		1.52486	3.4028	1.52598	3.3767		1.52781	3.4161	1.52795	3.3454		1.5302	3.3997	1.5302	3.4111
1.52669	3.4077	1.52795	3.3801		1.52598	3.4034	1.52711	3.3767		1.52893	3.4167	1.52921	3.3439		1.53146	3.3997	1.53132	3.4108
1.52781	3.4077	1.52907	3.3801		1.52711	3.4031	1.52823	3.3777		1.53006	3.4164	1.53034	3.3439		1.53258	3.3997	1.53258	3.4099
1.52893	3.4077	1.5302	3.3801		1.52823	3.4031	1.52935	3.3777		1.53132	3.4164	1.53146	3.3442		1.53371	3.3997	1.53371	3.4102
1.5302	3.4077	1.53132	3.3801		1.52935	3.4031	1.53062	3.3764		1.53244	3.4164	1.53258	3.3445		1.53497	3.4003	1.53483	3.4099
1.53132	3.4077	1.53258	3.3805		1.53062	3.4031	1.53174	3.3774		1.53357	3.4161	1.53385	3.3442		1.5361	3.4	1.53596	3.4099
1.53244	3.4077	1.53371	3.3801		1.53174	3.4031	1.53287	3.3774		1.53469	3.4161	1.53497	3.3442		1.53722	3.3997	1.53722	3.4096
1.53357	3.4077	1.53483	3.3805		1.53287	3.4031	1.53399	3.3777		1.53596	3.4164	1.5361	3.3436		1.53834	3.4	1.53834	3.4093
1.53469	3.4077	1.53596	3.3795		1.53399	3.4031	1.53525	3.3774		1.53708	3.4164	1.53722	3.3436		1.53961	3.4	1.53947	3.4093
1.53596	3.4077	1.53722	3.3801		1.53525	3.4031	1.53638	3.3774		1.5382	3.4164	1.53848	3.3436		1.54073	3.3994	1.54073	3.409
1.53708	3.4077	1.53834	3.3798		1.53638	3.4034	1.5375	3.3774		1.53933	3.4161	1.53961	3.3436		1.54185	3.3994	1.54185	3.4087
1.5382	3.4077	1.53947	3.3795		1.5375	3.4031	1.53862	3.3764		1.54059	3.4161	1.54073	3.3436		1.54298	3.4	1.54298	3.4087
1.53933	3.4077	1.54059	3.3792		1.53862	3.4034	1.53989	3.3764		1.54171	3.4164	1.54185	3.3436		1.54424	3.4	1.5441	3.4087
1.54059	3.4077	1.54185	3.3798		1.53989	3.4037	1.54101	3.3767		1.54284	3.4167	1.54312	3.3436		1.54537	3.4	1.54537	3.4084
1.54171	3.4077	1.54298	3.3792		1.54101	3.4034	1.54213	3.3767		1.5441	3.417	1.54424	3.3433		1.54649	3.4003	1.54649	3.408
1.54284	3.4077	1.5441	3.3795		1.54213	3.404	1.54326	3.3755		1.54522	3.417	1.54537	3.3433		1.54775	3.4003	1.54761	3.408
1.54396	3.4077	1.54522	3.3792		1.54326	3.404	1.54452	3.3758		1.54635	3.417	1.54649	3.3429		1.54888	3.4003	1.54874	3.4077
1.54522	3.408	1.54649	3.3795		1.54452	3.4034	1.54565	3.3758		1.54747	3.417	1.54775	3.3429		1.55	3.4003	1.55	3.4074
1.54635	3.4077	1.54761	3.3783		1.54565	3.404	1.54677	3.3755		1.54874	3.417	1.54888	3.3433		1.55112	3.4003	1.55112	3.4077
1.54747	3.4077	1.54874	3.3792		1.54677	3.404	1.54789	3.3752		1.54986	3.417	1.55	3.3436		1.55239	3.4003	1.55225	3.4077
1.5486	3.4077	1.54986	3.3789		1.54789	3.404	1.54902	3.3749		1.55098	3.417	1.55126	3.3429		1.55351	3.4006	1.55351	3.4074
1.54986	3.408	1.55112	3.3783		1.54916	3.404	1.55028	3.3752		1.55211	3.417	1.55239	3.3426		1.55463	3.4003	1.55463	3.4071
1.55098	3.408	1.55225	3.3786		1.55028	3.404	1.5514	3.3749		1.55337	3.417	1.55351	3.3429		1.55576	3.4003	1.55576	3.4071
1.55211	3.408	1.55337	3.3786		1.5514	3.404	1.55253	3.3749		1.55449	3.417	1.55463	3.3426		1.55702	3.4006	1.55688	3.4077
1.55323	3.4077	1.55449	3.3777		1.55253	3.404	1.55365	3.3749		1.55562	3.417	1.5559	3.3429		1.55815	3.4003	1.55815	3.4077
1.55449	3.4077	1.55576	3.3777		1.55379	3.4037	1.55492	3.3749		1.55674	3.417	1.55702	3.3426		1.55927	3.4003	1.55927	3.4071
1.55562	3.4087	1.55688	3.3774		1.55492	3.404	1.55604	3.3749		1.55801	3.417	1.55815	3.3423		1.56053	3.4003	1.56039	3.4074
1.55674	3.4077	1.55801	3.377		1.55604	3.404	1.55716	3.3749		1.55913	3.4173	1.55927	3.3426		1.56166	3.4003	1.56152	3.4068
1.55787	3.408	1.55913	3.3767		1.55716	3.404	1.55829	3.3749		1.56025	3.4173	1.56053	3.3426		1.56278	3.4003	1.56278	3.4071
1.55913	3.4084	1.56039	3.3767		1.55829	3.404	1.55955	3.3749		1.56138	3.4177	1.56166	3.3426		1.5639	3.4003	1.5639	3.4068
1.56025	3.4087	1.56152	3.3764		1.55955	3.404	1.56067	3.3749		1.56264	3.418	1.56278	3.3426		1.56517	3.4003	1.56503	3.4068
1.56138	3.4087	1.56264	3.3777		1.56067	3.4043	1.5618	3.3746		1.56376	3.418	1.5639	3.3426		1.56629	3.4003	1.56629	3.4065
1.5625	3.408	1.56376	3.3764		1.5618	3.4043	1.56292	3.3746		1.56489	3.418	1.56517	3.3417		1.56742	3.4003	1.56742	3.4068
1.56376	3.4087	1.56503	3.3774		1.56292	3.4049	1.56419	3.3743		1.56601	3.418	1.56629	3.3426		1.56854	3.4003	1.56854	3.4062
1.56489	3.4084	1.56615	3.3774		1.56419	3.4049	1.56531	3.3739		1.56728	3.418	1.56742	3.3423		1.5698	3.4003	1.56966	3.4062
1.56601	3.4087	1.56728	3.3761		1.56531	3.4046	1.56643	3.3743		1.5684	3.418	1.56854	3.3423		1.57093	3.4003	1.57093	3.4059
1.56713	3.4084	1.5684	3.377		1.56643	3.4049	1.56756	3.3743		1.56952	3.4177	1.5698	3.342		1.57205	3.4003	1.57205	3.4059
1.5684	3.4084	1.56966	3.3774		1.56756	3.4049	1.56882	3.3743		1.57065	3.4177	1.57093	3.3426		1.57331	3.4003	1.57317	3.4059
1.56952	3.4087	1.57079	3.377		1.56882	3.4049	1.56994	3.3733		1.57191	3.4183	1.57205	3.3414		1.57444	3.4003	1.5743	3.4062
1.57065	3.4084	1.57191	3.3764		1.56994	3.4049	1.57107	3.3733		1.57303	3.4183	1.57317	3.3414		1.57556	3.4003	1.57556	3.4056
1.57177	3.4087	1.57303	3.3764		1.57107	3.4049	1.57219	3.3736		1.57416	3.4183	1.57444	3.3408		1.57669	3.4006	1.57669	3.4049
1.57303	3.4087	1.5743	3.3755		1.57219	3.4049	1.57346	3.3736		1.57542	3.418	1.57556	3.3414		1.57795	3.4006	1.57781	3.4059
1.57416	3.4084	1.57542	3.3752		1.57346	3.4049	1.57458	3.3736		1.57654	3.4183	1.57669	3.3411		1.57907	3.4003	1.57907	3.4056
1.57528	3.4087	1.57654	3.3761		1.57458	3.4049	1.5757	3.3736		1.57767	3.418	1.57795	3.3411		1.5802	3.4003	1.5802	3.4053
1.5764	3.4087	1.57767	3.3761		1.5757	3.4049	1.57683	3.3736		1.57879	3.4183	1.57907	3.3414		1.58132	3.4006	1.58132	3.4049
1.57767	3.4087	1.57893	3.3752		1.57683	3.4049	1.57795	3.3736		1.58006	3.4186	1.5802	3.3405		1.58258	3.4006	1.58244	3.4049
1.57879	3.4087	1.58006	3.3752		1.57809	3.4049	1.57921	3.3733		1.58118	3.4183	1.58132	3.3414		1.58371	3.4006	1.58371	3.4043
1.57992	3.4087	1.58118	3.3752		1.57921	3.4049	1.58034	3.373		1.5823	3.4186	1.58258	3.3411		1.58483	3.4009	1.58483	3.4046
1.58104	3.4087	1.5823	3.3755		1.58034	3.4049	1.58146	3.3724		1.58343	3.4189	1.58371	3.3408		1.5861	3.4006	1.58596	3.4043
1.5823	3.4087	1.58343	3.3752		1.58146	3.4049	1.58258	3.3727		1.58469	3.4189	1.58483	3.3411		1.58722	3.4009	1.58708	3.4043
1.58343	3.4087	1.58469	3.3746		1.58272	3.4049	1.58385	3.3724		1.58581	3.4189	1.58596	3.3405		1.58834	3.4009	1.58834	3.4043
1.58455	3.4087	1.58581	3.3743		1.58385	3.4053	1.58497	3.3721		1.58694	3.4189	1.58722	3.3408		1.58947	3.4012	1.58947	3.4043
1.58567	3.4087	1.58694	3.3743		1.58497	3.4049	1.5861	3.3718		1.58806	3.4189	1.58834	3.3405		1.59073	3.4012	1.59059	3.4043
1.58694	3.409	1.58806	3.3746		1.5861	3.4049	1.58722	3.3718		1.58933	3.4192	1.58947	3.3408		1.59185	3.4009	1.59185	3.4034
1.58806	3.4096	1.58933	3.3739		1.58736	3.4049	1.58848	3.3718		1.59045	3.4192	1.59059	3.3408		1.59298	3.4009	1.59298	3.404
1.58919	3.4096	1.59045	3.3743		1.58848	3.4049	1.58961	3.3721		1.59157	3.4189	1.59185	3.3405		1.5941	3.4009	1.5941	3.4037
1.59031	3.4093	1.59157	3.3743		1.58961	3.4053	1.59073	3.3721		1.5927	3.4192	1.59298	3.3405		1.59537	3.4009	1.59522	3.4037
1.59157	3.4096	1.5927	3.3743		1.59073	3.4049	1.59185	3.3718		1.59396	3.4192	1.5941	3.3405		1.59649	3.4012	1.59649	3.4034
1.5927	3.4093	1.59396	3.3743		1.59185	3.4049	1.59312	3.3721		1.59508	3.4189	1.59522	3.3405		1.59761	3.4012	1.59761	3.4031
1.59382	3.4096	1.59508	3.3743		1.59312	3.4049	1.59424	3.3721		1.59621	3.4189	1.59649	3.3405		1.59888	3.4006	1.59874	3.4031
1.59494	3.4093	1.59621	3.3739		1.59424	3.4049	1.59537	3.3718		1.59733	3.4192	1.59761	3.3405		1.6	3.4009	1.59986	3.4028
1.59621	3.4096	1.59733	3.3743		1.59537	3.4056	1.59649	3.3718		1.5986	3.4195	1.59874	3.3398		1.60112	3.4009	1.60112	3.4028
1.59733	3.4096	1.5986	3.3736		1.59649	3.4056	1.59775	3.3715		1.59972	3.4192	1.59986	3.3398		1.60225	3.4012	1.60225	3.4018
1.59846	3.4099	1.59972	3.3733		1.59775	3.4053	1.59888	3.3715		1.60084	3.4192	1.60112	3.3398		1.60351	3.4012	1.60337	3.4018
1.59958	3.4099	1.60084	3.3733		1.59888	3.4059	1.6	3.3718		1.60197	3.4195	1.60225	3.3392		1.60463	3.4012	1.60463	3.4018
1.60084	3.4102	1.60197	3.373		1.6	3.4059	1.60112	3.3712		1.60323	3.4195	1.60337	3.3398		1.60576	3.4012	1.60576	3.4018
1.60197	3.4102	1.60323	3.3727		1.60112	3.4062	1.60225	3.3708		1.60435	3.4198	1.60449	3.3395		1.60688	3.4012	1.60688	3.4015
1.60309	3.4102	1.60435	3.373		1.60239	3.4059	1.60351	3.3715		1.60548	3.4198	1.60576	3.3392		1.60815	3.4012	1.60801	3.4015
1.60421	3.4099	1.60548	3.3727		1.60351	3.4056	1.60463	3.3708		1.6066	3.4198	1.60688	3.3395		1.60927	3.4012	1.60927	3.4015
1.60534	3.4105	1.6066	3.3727		1.60463	3.4059	1.60576	3.3715		1.60787	3.4198	1.60801	3.3389		1.61039	3.4018	1.61039	3.4015
1.6066	3.4105	1.60787	3.373		1.60576	3.4065	1.60688	3.3705		1.60899	3.4198	1.60913	3.3386		1.61166	3.4022	1.61152	3.4012
1.60772	3.4105	1.60899	3.373		1.60702	3.4065	1.60815	3.3708		1.61011	3.4198	1.61039	3.3383		1.61278	3.4022	1.61264	3.4012
1.60885	3.4105	1.61011	3.373		1.60815	3.4062	1.60927	3.3702		1.61138	3.4198	1.61152	3.3386		1.6139	3.4018	1.6139	3.4009
1.60997	3.4108	1.61124	3.3724		1.60927	3.4068	1.61039	3.3702		1.6125	3.4198	1.61264	3.3389		1.61503	3.4018	1.61503	3.4009
1.61124	3.4108	1.6125	3.3724		1.61039	3.4068	1.61152	3.3705		1.61362	3.4195	1.6139	3.3389		1.61629	3.4022	1.61615	3.4009
1.61236	3.4108	1.61362	3.3724		1.61166	3.4071	1.61278	3.3705		1.61475	3.4198	1.61503	3.3383		1.61742	3.4022	1.61742	3.4009
1.61348	3.4111	1.61475	3.3724		1.61278	3.4068	1.6139	3.3702		1.61601	3.4195	1.61615	3.3389		1.61854	3.4022	1.61854	3.4009
1.61461	3.4111	1.61587	3.3718		1.6139	3.4068	1.61503	3.3702		1.61713	3.4192	1.61728	3.338		1.61966	3.4022	1.61966	3.4009
1.61587	3.4115	1.61713	3.3715		1.61503	3.4068	1.61615	3.3699		1.61826	3.4192	1.61854	3.338		1.62093	3.4025	1.62079	3.4009
1.61699	3.4115	1.61826	3.3718		1.61629	3.4068	1.61742	3.3699		1.61938	3.4195	1.61966	3.3389		1.62205	3.4022	1.62205	3.4009
1.61812	3.4115	1.61938	3.3718		1.61742	3.4074	1.61854	3.3699		1.62065	3.4198	1.62079	3.3377		1.62317	3.4028	1.62317	3.4006
1.61924	3.4115	1.62051	3.3712		1.61854	3.4074	1.61966	3.3702		1.62177	3.4198	1.62191	3.3386		1.62444	3.4031	1.6243	3.4006
1.62051	3.4115	1.62177	3.3718		1.61966	3.4077	1.62079	3.3699		1.62289	3.4192	1.62317	3.3383		1.62556	3.4028	1.62542	3.4009
1.62163	3.4115	1.62289	3.3712		1.62079	3.4077	1.62205	3.3696		1.62402	3.4189	1.6243	3.3377		1.62669	3.4028	1.62669	3.4
1.62275	3.4115	1.62402	3.3712		1.62205	3.4074	1.62317	3.3699		1.62528	3.4192	1.62542	3.3383		1.62781	3.4028	1.62781	3.4006
1.62388	3.4115	1.62514	3.3712		1.62317	3.4077	1.6243	3.3699		1.6264	3.4195	1.62654	3.3383		1.62907	3.4028	1.62893	3.4
1.62514	3.4115	1.6264	3.3715		1.6243	3.4077	1.62542	3.3696		1.62753	3.4198	1.62781	3.3377		1.6302	3.4028	1.6302	3.4006
1.62626	3.4115	1.62753	3.3712		1.62542	3.4077	1.62669	3.369		1.62865	3.4198	1.62893	3.3377		1.63132	3.4031	1.63132	3.4003
1.62739	3.4115	1.62865	3.3715		1.62669	3.408	1.62781	3.369		1.62992	3.4198	1.63006	3.3374		1.63244	3.4034	1.63244	3.4003
1.62851	3.4118	1.62978	3.3712		1.62781	3.4077	1.62893	3.3693		1.63104	3.4198	1.63118	3.338		1.63371	3.4031	1.63357	3.4
1.62978	3.4118	1.63104	3.3708		1.62893	3.4077	1.63006	3.3687		1.63216	3.4198	1.63244	3.3374		1.63483	3.4037	1.63483	3.4006
1.6309	3.4118	1.63216	3.3715		1.63006	3.408	1.63132	3.3684		1.63329	3.4198	1.63357	3.3377		1.63596	3.4031	1.63596	3.4
1.63202	3.4124	1.63329	3.3712		1.63132	3.4084	1.63244	3.3684		1.63455	3.4195	1.63469	3.3367		1.63708	3.4028	1.63708	3.4
1.63315	3.4118	1.63441	3.3705		1.63244	3.4084	1.63357	3.3677		1.63567	3.4195	1.63581	3.3377		1.63834	3.4034	1.6382	3.3997
1.63441	3.4124	1.63553	3.3705		1.63357	3.4087	1.63469	3.3684		1.6368	3.4198	1.63708	3.3367		1.63947	3.4037	1.63947	3.3994
1.63553	3.4124	1.6368	3.3708		1.63469	3.4084	1.63581	3.3677		1.63792	3.4198	1.6382	3.3367		1.64059	3.4034	1.64059	3.3987
1.63666	3.4124	1.63792	3.3708		1.63596	3.4084	1.63708	3.3677		1.63919	3.4198	1.63933	3.3367		1.64185	3.4037	1.64171	3.3987
1.63778	3.4124	1.63904	3.3708		1.63708	3.4084	1.6382	3.3677		1.64031	3.4198	1.64045	3.3367		1.64298	3.4031	1.64298	3.3987
1.63904	3.4124	1.64017	3.3699		1.6382	3.4087	1.63933	3.3677		1.64143	3.4198	1.64171	3.3377		1.6441	3.4037	1.6441	3.3987
1.64017	3.4124	1.64143	3.3699		1.63933	3.4084	1.64045	3.3668		1.6427	3.4198	1.64284	3.3367		1.64522	3.4037	1.64522	3.3984
1.64129	3.4124	1.64256	3.3702		1.64059	3.4087	1.64171	3.3671		1.64382	3.4198	1.64396	3.3364		1.64649	3.4034	1.64635	3.3984
1.64242	3.4124	1.64368	3.3696		1.64171	3.4087	1.64284	3.3674		1.64494	3.4198	1.64508	3.3364		1.64761	3.4037	1.64761	3.3978
1.64368	3.4121	1.6448	3.3699		1.64284	3.408	1.64396	3.3671		1.64607	3.4198	1.64635	3.3367		1.64874	3.4034	1.64874	3.3978
1.6448	3.4124	1.64607	3.3696		1.64396	3.4087	1.64508	3.3668		1.64733	3.4198	1.64747	3.3371		1.64986	3.4037	1.64986	3.3978
1.64593	3.4124	1.64719	3.3696		1.64522	3.4087	1.64635	3.3668		1.64846	3.4198	1.6486	3.3364		1.65112	3.404	1.65098	3.3978
1.64705	3.4124	1.64831	3.3693		1.64635	3.408	1.64747	3.3668		1.64958	3.4198	1.64972	3.3367		1.65225	3.404	1.65225	3.3978
1.64831	3.4124	1.64944	3.3693		1.64747	3.4087	1.6486	3.3668		1.6507	3.4198	1.65098	3.3367		1.65337	3.404	1.65337	3.3984
1.64944	3.4124	1.6507	3.369		1.6486	3.4087	1.64972	3.3668		1.65197	3.4198	1.65211	3.3364		1.65463	3.404	1.65449	3.3984
1.65056	3.4124	1.65183	3.3687		1.64986	3.4087	1.65098	3.3668		1.65309	3.4198	1.65323	3.3364		1.65576	3.4046	1.65576	3.3975
1.65169	3.4121	1.65295	3.369		1.65098	3.4087	1.65211	3.3668		1.65421	3.4198	1.65435	3.3364		1.65688	3.4046	1.65688	3.3984
1.65295	3.4124	1.65407	3.369		1.65211	3.4087	1.65323	3.3668		1.65534	3.4198	1.65562	3.3364		1.65801	3.4049	1.65801	3.3975
1.65407	3.4124	1.65534	3.3687		1.65323	3.4087	1.65435	3.3668		1.6566	3.4198	1.65674	3.3364		1.65927	3.4043	1.65913	3.3978
1.6552	3.4124	1.65646	3.3684		1.65435	3.4087	1.65562	3.3665		1.65772	3.4198	1.65787	3.3364		1.66039	3.4037	1.66039	3.3981
1.65632	3.4124	1.65758	3.3681		1.65562	3.4087	1.65674	3.3665		1.65885	3.4198	1.65913	3.3364		1.66152	3.4043	1.66152	3.3972
1.65758	3.4124	1.65871	3.3684		1.65674	3.409	1.65787	3.3665		1.65997	3.4198	1.66025	3.3364		1.66264	3.4046	1.66264	3.3966
1.65871	3.4124	1.65997	3.3681		1.65787	3.4087	1.65899	3.3665		1.66124	3.4198	1.66138	3.3364		1.6639	3.4043	1.66376	3.3966
1.65983	3.4124	1.6611	3.3681		1.65899	3.4087	1.66025	3.3668		1.66236	3.4198	1.6625	3.3367		1.66503	3.404	1.66503	3.3969
1.66096	3.4124	1.66222	3.3681		1.66025	3.4087	1.66138	3.3665		1.66348	3.4198	1.66376	3.3364		1.66615	3.4043	1.66615	3.3963
1.66222	3.4124	1.66334	3.3674		1.66138	3.4087	1.6625	3.3665		1.66461	3.4198	1.66489	3.3364		1.66742	3.4043	1.66728	3.3969
1.66334	3.4124	1.66461	3.3674		1.6625	3.4087	1.66362	3.3668		1.66587	3.4198	1.66601	3.3367		1.66854	3.4046	1.66854	3.3963
1.66447	3.4127	1.66573	3.3674		1.66362	3.4087	1.66475	3.3662		1.66699	3.4198	1.66713	3.3361		1.66966	3.4046	1.66966	3.3963
1.66559	3.413	1.66685	3.3671		1.66489	3.409	1.66601	3.3656		1.66812	3.4198	1.6684	3.3361		1.67079	3.404	1.67079	3.3963
1.66685	3.4124	1.66798	3.3671		1.66601	3.409	1.66713	3.3656		1.66924	3.4201	1.66952	3.3361		1.67205	3.4046	1.67191	3.3963
1.66798	3.413	1.66924	3.3668		1.66713	3.409	1.66826	3.3653		1.67051	3.4208	1.67065	3.3364		1.67317	3.4046	1.67317	3.3963
1.6691	3.4133	1.67037	3.3668		1.66826	3.409	1.66938	3.365		1.67163	3.4204	1.67177	3.3361		1.6743	3.404	1.6743	3.395
1.67022	3.413	1.67149	3.3668		1.66952	3.4087	1.67065	3.3646		1.67275	3.4204	1.67303	3.3361		1.67542	3.4043	1.67542	3.395
1.67135	3.4124	1.67261	3.3665		1.67065	3.4087	1.67177	3.3643		1.67402	3.4204	1.67416	3.3361		1.67669	3.4046	1.67654	3.3947
1.67261	3.413	1.67388	3.3665		1.67177	3.4087	1.67289	3.3643		1.67514	3.4204	1.67528	3.3361		1.67781	3.4046	1.67781	3.3953
1.67374	3.4127	1.675	3.3665		1.67289	3.409	1.67402	3.364		1.67626	3.4211	1.6764	3.3358		1.67893	3.4049	1.67893	3.3947
1.67486	3.4127	1.67612	3.3665		1.67416	3.409	1.67528	3.3643		1.67739	3.4217	1.67767	3.3355		1.6802	3.4056	1.68006	3.3953
1.67598	3.413	1.67725	3.3665		1.67528	3.4093	1.6764	3.3631		1.67865	3.4214	1.67879	3.3358		1.68132	3.4053	1.68132	3.3956
1.67725	3.4133	1.67851	3.3662		1.6764	3.409	1.67753	3.3637		1.67978	3.4211	1.67992	3.3349		1.68244	3.4053	1.68244	3.3947
1.67837	3.4136	1.67963	3.3662		1.67753	3.409	1.67865	3.3637		1.6809	3.4211	1.68104	3.3358		1.68357	3.4056	1.68357	3.395
1.67949	3.4136	1.68076	3.3665		1.67879	3.409	1.67992	3.3628		1.68202	3.4214	1.6823	3.3355		1.68483	3.4056	1.68469	3.3944
1.68062	3.4136	1.68188	3.3662		1.67992	3.409	1.68104	3.3631		1.68329	3.4214	1.68343	3.3343		1.68596	3.4056	1.68596	3.3941
1.68188	3.4139	1.68315	3.3656		1.68104	3.409	1.68216	3.3631		1.68441	3.4214	1.68455	3.3349		1.68708	3.4053	1.68708	3.3941
1.68301	3.4133	1.68427	3.3659		1.68216	3.4093	1.68329	3.3625		1.68553	3.4217	1.68567	3.334		1.6882	3.4056	1.6882	3.3935
1.68413	3.4136	1.68539	3.3659		1.68329	3.409	1.68455	3.364		1.68666	3.4217	1.68694	3.3343		1.68947	3.4059	1.68933	3.3944
1.68525	3.4139	1.68652	3.3656		1.68455	3.4093	1.68567	3.3631		1.68792	3.4217	1.68806	3.3346		1.69059	3.4059	1.69059	3.3935
1.68652	3.4139	1.68778	3.3656		1.68567	3.4093	1.6868	3.3628		1.68904	3.4217	1.68919	3.3343		1.69171	3.4059	1.69171	3.3932
1.68764	3.4146	1.6889	3.3659		1.6868	3.4093	1.68792	3.3628		1.69017	3.4217	1.69031	3.3346		1.69298	3.4059	1.69284	3.3932
1.68876	3.4146	1.69003	3.3662		1.68792	3.4096	1.68919	3.3628		1.69129	3.4217	1.69157	3.3349		1.6941	3.4059	1.6941	3.3941
1.68989	3.4136	1.69115	3.3659		1.68919	3.4096	1.69031	3.3625		1.69256	3.422	1.6927	3.3349		1.69522	3.4059	1.69522	3.3929
1.69115	3.4142	1.69242	3.3659		1.69031	3.4096	1.69143	3.3625		1.69368	3.422	1.69382	3.334		1.69635	3.4059	1.69635	3.3935
1.69228	3.4142	1.69354	3.365		1.69143	3.4096	1.69256	3.3619		1.6948	3.422	1.69508	3.3343		1.69761	3.4059	1.69747	3.3929
1.6934	3.4142	1.69466	3.3646		1.69256	3.4096	1.69382	3.3622		1.69593	3.4223	1.69621	3.3343		1.69874	3.4059	1.69874	3.3932
1.69452	3.4152	1.69579	3.3646		1.69382	3.4096	1.69494	3.3622		1.69719	3.422	1.69733	3.3346		1.69986	3.4062	1.69986	3.3932
1.69579	3.4146	1.69705	3.3643		1.69494	3.4096	1.69607	3.3622		1.69831	3.4217	1.69846	3.3336		1.70098	3.4059	1.70098	3.3929
1.69691	3.4152	1.69817	3.3643		1.69607	3.4096	1.69719	3.3619		1.69944	3.422	1.69972	3.334		1.70225	3.4059	1.70211	3.3922
1.69803	3.4152	1.6993	3.3637		1.69719	3.4102	1.69831	3.3615		1.70056	3.422	1.70084	3.3333		1.70337	3.4062	1.70337	3.3925
1.69916	3.4152	1.70042	3.364		1.69846	3.4099	1.69958	3.3615		1.70183	3.4223	1.70197	3.3346		1.70449	3.4065	1.70449	3.3922
1.70042	3.4152	1.70169	3.3634		1.69958	3.4099	1.7007	3.3612		1.70295	3.4226	1.70309	3.3343		1.70576	3.4065	1.70562	3.3922
1.70154	3.4152	1.70281	3.3631		1.7007	3.4099	1.70183	3.3615		1.70407	3.4226	1.70435	3.3343		1.70688	3.4068	1.70688	3.3922
1.70267	3.4152	1.70393	3.3634		1.70183	3.4105	1.70295	3.3612		1.7052	3.4223	1.70548	3.3343		1.70801	3.4068	1.70801	3.3922
1.70379	3.4152	1.70506	3.3631		1.70309	3.4105	1.70421	3.3615		1.70646	3.4223	1.7066	3.3343		1.70913	3.4068	1.70913	3.3922
1.70506	3.4149	1.70618	3.3628		1.70421	3.4105	1.70534	3.3612		1.70758	3.4223	1.70772	3.333		1.71039	3.4065	1.71025	3.3919
1.70618	3.4152	1.70744	3.364		1.70534	3.4105	1.70646	3.3612		1.70871	3.4223	1.70899	3.334		1.71152	3.4065	1.71152	3.3916
1.7073	3.4152	1.70857	3.3631		1.70646	3.4105	1.70758	3.3609		1.70997	3.4223	1.71011	3.334		1.71264	3.4068	1.71264	3.3919
1.70843	3.4155	1.70969	3.3634		1.70772	3.4105	1.70885	3.3612		1.7111	3.4226	1.71124	3.333		1.71376	3.4068	1.71376	3.3922
1.70969	3.4152	1.71081	3.3628		1.70885	3.4105	1.70997	3.3609		1.71222	3.4223	1.71236	3.3327		1.71503	3.4068	1.71489	3.3919
1.71081	3.4152	1.71208	3.3628		1.70997	3.4111	1.7111	3.3609		1.71334	3.4226	1.71362	3.3336		1.71615	3.4068	1.71615	3.3919
1.71194	3.4155	1.7132	3.3625		1.7111	3.4108	1.71222	3.3606		1.71461	3.4226	1.71475	3.3327		1.71728	3.4065	1.71728	3.3919
1.71306	3.4158	1.71433	3.3628		1.71236	3.4111	1.71348	3.3606		1.71573	3.4226	1.71587	3.333		1.7184	3.4068	1.7184	3.3922
1.71433	3.4158	1.71545	3.3625		1.71348	3.4111	1.71461	3.3603		1.71685	3.4226	1.71699	3.333		1.71966	3.4068	1.71966	3.3919
1.71545	3.4158	1.71671	3.3625		1.71461	3.4115	1.71573	3.3609		1.71798	3.4226	1.71826	3.3327		1.72079	3.4068	1.72079	3.3916
1.71657	3.4155	1.71784	3.3625		1.71573	3.4115	1.71685	3.3603		1.71924	3.4226	1.71938	3.3327		1.72191	3.4068	1.72191	3.3916
1.7177	3.4161	1.71896	3.3622		1.71685	3.4115	1.71812	3.36		1.72037	3.4226	1.72051	3.3327		1.72317	3.4068	1.72303	3.391
1.71896	3.4161	1.72008	3.3615		1.71812	3.4115	1.71924	3.3597		1.72149	3.4226	1.72163	3.333		1.7243	3.4068	1.7243	3.3916
1.72008	3.4158	1.72135	3.3615		1.71924	3.4115	1.72037	3.3603		1.72261	3.4226	1.72289	3.3324		1.72542	3.4068	1.72542	3.3916
1.72121	3.4161	1.72247	3.3619		1.72037	3.4115	1.72149	3.3597		1.72388	3.4226	1.72402	3.3327		1.72654	3.4071	1.72654	3.3913
1.72233	3.4161	1.7236	3.3619		1.72149	3.4115	1.72275	3.3594		1.725	3.4226	1.72514	3.3324		1.72781	3.4074	1.72767	3.3904
1.7236	3.4161	1.72472	3.3612		1.72275	3.4115	1.72388	3.3594		1.72612	3.4226	1.7264	3.3324		1.72893	3.4071	1.72893	3.3907
1.72472	3.4161	1.72598	3.3612		1.72388	3.4115	1.725	3.3594		1.72725	3.4226	1.72753	3.3315		1.73006	3.4071	1.73006	3.3907
1.72584	3.4161	1.72711	3.3609		1.725	3.4115	1.72612	3.3594		1.72851	3.4226	1.72865	3.3318		1.73118	3.4068	1.73118	3.3898
1.72697	3.4161	1.72823	3.3612		1.72612	3.4118	1.72725	3.3597		1.72963	3.4226	1.72978	3.3318		1.73244	3.4071	1.73244	3.3907
1.72823	3.4161	1.72935	3.3609		1.72739	3.4115	1.72851	3.3597		1.73076	3.4226	1.73104	3.3324		1.73357	3.4077	1.73357	3.391
1.72935	3.4161	1.73062	3.3609		1.72851	3.4115	1.72963	3.3594		1.73188	3.4226	1.73216	3.3321		1.73469	3.4071	1.73469	3.3898
1.73048	3.4161	1.73174	3.3612		1.72963	3.4115	1.73076	3.3594		1.73315	3.4226	1.73329	3.3321		1.73581	3.4071	1.73581	3.3898
1.7316	3.4161	1.73287	3.3609		1.73076	3.4118	1.73188	3.3594		1.73427	3.4226	1.73441	3.3321		1.73708	3.4071	1.73708	3.3904
1.73272	3.4161	1.73399	3.3609		1.73202	3.4118	1.73315	3.3591		1.73539	3.4229	1.73567	3.3318		1.7382	3.4074	1.7382	3.3894
1.73399	3.4164	1.73525	3.3609		1.73315	3.4115	1.73427	3.3594		1.73652	3.4226	1.7368	3.3318		1.73933	3.4077	1.73933	3.3885
1.73511	3.4167	1.73638	3.3603		1.73427	3.4124	1.73539	3.3591		1.73778	3.4226	1.73792	3.3312		1.74059	3.4077	1.74045	3.3885
1.73624	3.4167	1.7375	3.3606		1.73539	3.4124	1.73652	3.3594		1.7389	3.4229	1.73904	3.3312		1.74171	3.4077	1.74171	3.3885
1.73736	3.417	1.73862	3.3606		1.73666	3.4124	1.73778	3.3591		1.74003	3.4229	1.74031	3.3312		1.74284	3.4077	1.74284	3.3885
1.73862	3.4167	1.73989	3.36		1.73778	3.4121	1.7389	3.3591		1.74115	3.4226	1.74143	3.3318		1.74396	3.4077	1.74396	3.3879
1.73975	3.4167	1.74101	3.36		1.7389	3.4121	1.74003	3.3588		1.74242	3.4229	1.74256	3.3315		1.74522	3.4077	1.74522	3.3882
1.74087	3.417	1.74213	3.36		1.74003	3.4124	1.74115	3.3591		1.74354	3.4229	1.74368	3.3312		1.74635	3.4077	1.74635	3.3879
1.74199	3.417	1.74326	3.3597		1.74129	3.4124	1.74242	3.3584		1.74466	3.4232	1.74494	3.3312		1.74747	3.4077	1.74747	3.3876
1.74326	3.4167	1.74452	3.3597		1.74242	3.4124	1.74354	3.3591		1.74579	3.4235	1.74607	3.3315		1.7486	3.4077	1.7486	3.387
1.74438	3.417	1.74565	3.3591		1.74354	3.4124	1.74466	3.3584		1.74705	3.4235	1.74719	3.3312		1.74986	3.4077	1.74986	3.3873
1.74551	3.417	1.74677	3.3594		1.74466	3.4124	1.74579	3.3584		1.74817	3.4235	1.74831	3.3318		1.75098	3.408	1.75098	3.3873
1.74663	3.417	1.74789	3.3594		1.74579	3.4124	1.74705	3.3591		1.7493	3.4235	1.74958	3.3318		1.75211	3.4084	1.75211	3.3873
1.74789	3.417	1.74916	3.3591		1.74705	3.4124	1.74817	3.3584		1.75042	3.4235	1.7507	3.3315		1.75337	3.408	1.75323	3.387
1.74902	3.417	1.75028	3.3591		1.74817	3.413	1.7493	3.3581		1.75169	3.4235	1.75183	3.3315		1.75449	3.408	1.75449	3.387
1.75014	3.417	1.7514	3.3591		1.7493	3.4133	1.75042	3.3578		1.75281	3.4235	1.75295	3.3315		1.75562	3.408	1.75562	3.3867
1.75126	3.4173	1.75253	3.3591		1.75042	3.413	1.75169	3.3584		1.75393	3.4235	1.75421	3.3312		1.75674	3.4084	1.75674	3.386
1.75253	3.417	1.75379	3.3588		1.75169	3.4127	1.75281	3.3581		1.7552	3.4235	1.75534	3.3312		1.75801	3.4084	1.75801	3.3863
1.75365	3.4177	1.75492	3.3591		1.75281	3.4124	1.75393	3.3575		1.75632	3.4235	1.75646	3.3309		1.75913	3.4084	1.75913	3.386
1.75478	3.4177	1.75604	3.3591		1.75393	3.4124	1.75506	3.3581		1.75744	3.4239	1.75758	3.3312		1.76025	3.408	1.76025	3.3857
1.7559	3.417	1.75716	3.3588		1.75506	3.4124	1.75618	3.3581		1.75857	3.4239	1.75885	3.3312		1.76138	3.4077	1.76138	3.3857
1.75716	3.4173	1.75829	3.3588		1.75632	3.4133	1.75744	3.3578		1.75983	3.4242	1.75997	3.3309		1.76264	3.408	1.76264	3.386
1.75829	3.417	1.75955	3.3588		1.75744	3.413	1.75857	3.3581		1.76096	3.4242	1.7611	3.3315		1.76376	3.4084	1.76376	3.3857
1.75941	3.417	1.76067	3.3591		1.75857	3.4127	1.75969	3.3575		1.76208	3.4242	1.76236	3.3309		1.76489	3.4087	1.76489	3.3857
1.76053	3.417	1.7618	3.3584		1.75969	3.4124	1.76081	3.3572		1.7632	3.4242	1.76348	3.3315		1.76601	3.4087	1.76601	3.3857
1.7618	3.4177	1.76292	3.3588		1.76096	3.413	1.76208	3.3575		1.76447	3.4245	1.76461	3.3315		1.76728	3.4087	1.76728	3.3857
1.76292	3.4177	1.76419	3.3584		1.76208	3.4124	1.7632	3.3575		1.76559	3.4245	1.76573	3.3315		1.7684	3.4084	1.7684	3.386
1.76404	3.4177	1.76531	3.3584		1.7632	3.4127	1.76433	3.3575		1.76671	3.4242	1.76699	3.3315		1.76952	3.4087	1.76952	3.3857
1.76517	3.418	1.76643	3.3588		1.76433	3.4124	1.76545	3.3578		1.76784	3.4245	1.76812	3.3315		1.77079	3.4087	1.77079	3.386
1.76643	3.418	1.76756	3.3584		1.76559	3.4124	1.76671	3.3572		1.7691	3.4245	1.76924	3.3312		1.77191	3.409	1.77191	3.3857
1.76756	3.418	1.76882	3.3581		1.76671	3.4124	1.76784	3.3575		1.77022	3.4245	1.77037	3.3302		1.77303	3.4087	1.77303	3.3857
1.76868	3.418	1.76994	3.3575		1.76784	3.413	1.76896	3.3572		1.77135	3.4245	1.77163	3.3305		1.77416	3.4093	1.77416	3.386
1.7698	3.418	1.77107	3.3584		1.76896	3.4124	1.77008	3.3572		1.77247	3.4245	1.77275	3.3312		1.77542	3.4096	1.77542	3.3857
1.77107	3.418	1.77219	3.3584		1.77022	3.4124	1.77135	3.3572		1.77374	3.4248	1.77388	3.3305		1.77654	3.409	1.77654	3.3857
1.77219	3.418	1.77346	3.3578		1.77135	3.4127	1.77247	3.3563		1.77486	3.4248	1.775	3.3305		1.77767	3.4093	1.77767	3.3854
1.77331	3.4186	1.77458	3.3581		1.77247	3.4124	1.7736	3.3563		1.77598	3.4245	1.77626	3.3312		1.77879	3.4099	1.77893	3.3854
1.77444	3.418	1.7757	3.3575		1.7736	3.4127	1.77472	3.356		1.77711	3.4245	1.77739	3.3302		1.78006	3.4099	1.78006	3.3857
1.7757	3.418	1.77683	3.3572		1.77486	3.4127	1.77598	3.356		1.77837	3.4248	1.77851	3.3299		1.78118	3.4105	1.78118	3.3857
1.77683	3.4186	1.77809	3.3581		1.77598	3.413	1.77711	3.3563		1.77949	3.4245	1.77963	3.3302		1.7823	3.4105	1.7823	3.3854
1.77795	3.4186	1.77921	3.3575		1.77711	3.413	1.77823	3.3563		1.78062	3.4248	1.7809	3.3293		1.78357	3.4102	1.78357	3.3857
1.77907	3.4189	1.78034	3.3578		1.77823	3.413	1.77935	3.3557		1.78174	3.4251	1.78202	3.3296		1.78469	3.4105	1.78469	3.3851
1.78034	3.4186	1.78146	3.3578		1.77935	3.413	1.78062	3.356		1.78301	3.4248	1.78315	3.3305		1.78581	3.4102	1.78581	3.3851
1.78146	3.4186	1.78272	3.3572		1.78062	3.4136	1.78174	3.3557		1.78413	3.4251	1.78427	3.3305		1.78694	3.4102	1.78694	3.3848
1.78258	3.4189	1.78385	3.3575		1.78174	3.4133	1.78287	3.356		1.78525	3.4254	1.78553	3.3302		1.7882	3.4105	1.7882	3.3851
1.78371	3.4189	1.78497	3.3575		1.78287	3.4133	1.78399	3.3557		1.78638	3.4257	1.78666	3.3305		1.78933	3.4105	1.78933	3.3848
1.78483	3.4189	1.7861	3.3575		1.78399	3.4136	1.78511	3.3557		1.78764	3.4257	1.78778	3.3302		1.79045	3.4105	1.79045	3.3842
1.7861	3.4186	1.78736	3.3572		1.78525	3.4136	1.78638	3.356		1.78876	3.4263	1.7889	3.3302		1.79157	3.4105	1.79171	3.3842
1.78722	3.4186	1.78848	3.3572		1.78638	3.4136	1.7875	3.356		1.78989	3.426	1.79017	3.3284		1.79284	3.4105	1.79284	3.3839
1.78834	3.4186	1.78961	3.3569		1.7875	3.4139	1.78862	3.3553		1.79101	3.4257	1.79129	3.3299		1.79396	3.4105	1.79396	3.3842
1.78947	3.4189	1.79073	3.3569		1.78862	3.4142	1.78975	3.3553		1.79228	3.426	1.79242	3.3299		1.79508	3.4105	1.79508	3.3842
1.79073	3.4186	1.79199	3.3569		1.78989	3.4139	1.79101	3.3553		1.7934	3.4266	1.79354	3.3284		1.79635	3.4105	1.79635	3.3839
1.79185	3.4189	1.79312	3.3569		1.79101	3.4142	1.79213	3.3553		1.79452	3.4266	1.7948	3.3299		1.79747	3.4105	1.79747	3.3839
1.79298	3.4186	1.79424	3.3566		1.79213	3.4139	1.79326	3.3553		1.79579	3.4263	1.79593	3.3278		1.7986	3.4105	1.7986	3.3836
1.7941	3.4186	1.79537	3.3563		1.79326	3.4133	1.79438	3.3553		1.79691	3.427	1.79705	3.3296		1.79972	3.4105	1.79972	3.3836
1.79537	3.4189	1.79663	3.3557		1.79452	3.4139	1.79565	3.3553		1.79803	3.4266	1.79831	3.3278		1.80098	3.4105	1.80098	3.3839
1.79649	3.4189	1.79775	3.356		1.79565	3.4142	1.79677	3.3553		1.79916	3.4266	1.79944	3.3278		1.80211	3.4105	1.80211	3.3839
1.79761	3.4195	1.79888	3.3557		1.79677	3.4142	1.79789	3.3547		1.80042	3.4266	1.80056	3.3278		1.80323	3.4105	1.80323	3.3839
1.79874	3.4192	1.8	3.3557		1.79789	3.4146	1.79902	3.3544		1.80154	3.4263	1.80169	3.3278		1.80435	3.4105	1.80449	3.3836
1.8	3.4198	1.80126	3.3557		1.79916	3.4146	1.80028	3.3547		1.80267	3.4263	1.80295	3.329		1.80562	3.4105	1.80562	3.3839
1.80112	3.4198	1.80239	3.3557		1.80028	3.4146	1.8014	3.3547		1.80379	3.4263	1.80407	3.3284		1.80674	3.4105	1.80674	3.3836
1.80225	3.4198	1.80351	3.3553		1.8014	3.4146	1.80253	3.3541		1.80506	3.4266	1.8052	3.3271		1.80787	3.4105	1.80787	3.3836
1.80337	3.4195	1.80463	3.356		1.80253	3.4146	1.80365	3.355		1.80618	3.427	1.80632	3.3271		1.80899	3.4105	1.80913	3.3836
1.80463	3.4192	1.8059	3.3557		1.80379	3.4149	1.80492	3.3547		1.8073	3.427	1.80758	3.3284		1.81025	3.4105	1.81025	3.3836
1.80576	3.4195	1.80702	3.3553		1.80492	3.4149	1.80604	3.3541		1.80843	3.427	1.80871	3.3274		1.81138	3.4105	1.81138	3.3836
1.80688	3.4201	1.80815	3.355		1.80604	3.4152	1.80716	3.3538		1.80969	3.427	1.80983	3.3268		1.8125	3.4105	1.8125	3.3836
1.80801	3.4195	1.80927	3.3553		1.80716	3.4152	1.80829	3.3547		1.81081	3.4273	1.81096	3.3281		1.81376	3.4105	1.81376	3.3829
1.80927	3.4198	1.81039	3.355		1.80829	3.4152	1.80955	3.3535		1.81194	3.4273	1.81222	3.3274		1.81489	3.4105	1.81489	3.3829
1.81039	3.4198	1.81166	3.355		1.80955	3.4152	1.81067	3.3535		1.81306	3.4273	1.81334	3.3268		1.81601	3.4105	1.81601	3.3829
1.81152	3.4195	1.81278	3.3553		1.81067	3.4152	1.8118	3.3532		1.81433	3.427	1.81447	3.3268		1.81713	3.4105	1.81728	3.3826
1.81264	3.4195	1.8139	3.355		1.8118	3.4155	1.81292	3.3541		1.81545	3.427	1.81559	3.3268		1.8184	3.4105	1.8184	3.3826
1.8139	3.4195	1.81503	3.3541		1.81292	3.4158	1.81404	3.3529		1.81657	3.4273	1.81685	3.3271		1.81952	3.4108	1.81952	3.3829
1.81503	3.4195	1.81629	3.3547		1.81419	3.4155	1.81531	3.3544		1.8177	3.4273	1.81798	3.3268		1.82065	3.4108	1.82065	3.382
1.81615	3.4198	1.81742	3.3547		1.81531	3.4152	1.81643	3.3541		1.81896	3.4273	1.8191	3.3265		1.82177	3.4111	1.82191	3.3826
1.81728	3.4201	1.81854	3.3544		1.81643	3.4152	1.81756	3.3529		1.82008	3.4273	1.82022	3.3265		1.82303	3.4111	1.82303	3.382
1.81854	3.4195	1.81966	3.3547		1.81756	3.4158	1.81868	3.3538		1.82121	3.4273	1.82149	3.3265		1.82416	3.4111	1.82416	3.382
1.81966	3.4195	1.82093	3.3535		1.81882	3.4155	1.81994	3.3538		1.82233	3.4273	1.82261	3.3268		1.82528	3.4115	1.82528	3.3817
1.82079	3.4198	1.82205	3.3538		1.81994	3.4155	1.82107	3.3529		1.8236	3.4273	1.82374	3.3271		1.82654	3.4115	1.82654	3.382
1.82191	3.4201	1.82317	3.3547		1.82107	3.4152	1.82219	3.3535		1.82472	3.4273	1.82486	3.3268		1.82767	3.4115	1.82767	3.3823
1.82317	3.4198	1.8243	3.3538		1.82219	3.4155	1.82331	3.3535		1.82584	3.4273	1.82612	3.3265		1.82879	3.4115	1.82879	3.382
1.8243	3.4198	1.82556	3.3544		1.82346	3.4158	1.82458	3.3529		1.82697	3.4273	1.82725	3.3265		1.82992	3.4118	1.83006	3.382
1.82542	3.4201	1.82669	3.3544		1.82458	3.4161	1.8257	3.3532		1.82823	3.4273	1.82837	3.3265		1.83118	3.4118	1.83118	3.382
1.82654	3.4204	1.82781	3.3544		1.8257	3.4158	1.82683	3.3532		1.82935	3.4279	1.82963	3.3265		1.8323	3.4115	1.8323	3.3823
1.82781	3.4201	1.82893	3.3544		1.82683	3.4161	1.82795	3.3526		1.83048	3.4276	1.83076	3.3268		1.83343	3.4115	1.83343	3.3817
1.82893	3.4198	1.8302	3.3532		1.82809	3.4161	1.82921	3.3526		1.8316	3.4273	1.83188	3.3262		1.83455	3.4121	1.83469	3.3817
1.83006	3.4198	1.83132	3.3544		1.82921	3.4161	1.83034	3.3522		1.83287	3.4279	1.83301	3.3265		1.83581	3.4124	1.83581	3.3814
1.83118	3.4198	1.83244	3.3535		1.83034	3.4161	1.83146	3.3516		1.83399	3.4279	1.83427	3.3268		1.83694	3.4118	1.83694	3.3817
1.83244	3.4204	1.83357	3.3529		1.83146	3.4161	1.83258	3.3526		1.83511	3.4282	1.83539	3.3268		1.83806	3.4115	1.8382	3.3814
1.83357	3.4201	1.83483	3.3526		1.83272	3.4161	1.83385	3.3516		1.83638	3.4282	1.83652	3.3268		1.83919	3.4118	1.83933	3.3814
1.83469	3.4198	1.83596	3.3529		1.83385	3.4161	1.83497	3.3513		1.8375	3.4282	1.83764	3.3268		1.84045	3.4121	1.84045	3.3811
1.83581	3.4208	1.83708	3.3535		1.83497	3.4161	1.8361	3.3519		1.83862	3.4279	1.8389	3.3268		1.84157	3.4121	1.84157	3.3811
1.83708	3.4204	1.8382	3.3532		1.8361	3.4161	1.83722	3.3522		1.83975	3.4279	1.84003	3.3265		1.8427	3.4124	1.84284	3.3811
1.8382	3.4208	1.83947	3.3526		1.83722	3.4161	1.83848	3.3516		1.84101	3.4279	1.84115	3.3265		1.84396	3.4124	1.84396	3.3811
1.83933	3.4208	1.84059	3.3535		1.83848	3.4161	1.83961	3.3513		1.84213	3.4282	1.84228	3.3265		1.84508	3.4124	1.84508	3.3805
1.84045	3.4208	1.84171	3.3526		1.83961	3.4164	1.84073	3.3513		1.84326	3.4282	1.84354	3.3262		1.84621	3.4124	1.84621	3.3805
1.84171	3.4208	1.84284	3.3526		1.84073	3.4161	1.84185	3.3516		1.84438	3.4282	1.84466	3.3268		1.84733	3.4124	1.84747	3.3805
1.84284	3.4208	1.8441	3.3526		1.84185	3.4161	1.84298	3.3516		1.84565	3.4282	1.84579	3.3262		1.8486	3.4124	1.8486	3.3805
1.84396	3.4208	1.84522	3.3526		1.84312	3.4164	1.84424	3.351		1.84677	3.4282	1.84691	3.3259		1.84972	3.4124	1.84972	3.3808
1.84508	3.4208	1.84635	3.3529		1.84424	3.4167	1.84537	3.3513		1.84789	3.4282	1.84817	3.3262		1.85084	3.4124	1.85098	3.3805
1.84621	3.4208	1.84747	3.3526		1.84537	3.4167	1.84649	3.351		1.84902	3.4282	1.8493	3.3265		1.85197	3.4127	1.85211	3.3808
1.84747	3.4208	1.84874	3.3522		1.84649	3.4167	1.84761	3.3513		1.85028	3.4282	1.85042	3.3268		1.85323	3.4124	1.85323	3.3798
1.8486	3.4208	1.84986	3.3516		1.84775	3.4164	1.84888	3.351		1.8514	3.4282	1.85154	3.3259		1.85435	3.4124	1.85435	3.3798
1.84972	3.4208	1.85098	3.3526		1.84888	3.417	1.85	3.351		1.85253	3.4282	1.85281	3.3256		1.85548	3.4127	1.85562	3.3798
1.85084	3.4214	1.85211	3.3519		1.85	3.417	1.85112	3.3513		1.85365	3.4282	1.85393	3.3256		1.85674	3.4124	1.85674	3.3798
1.85211	3.4208	1.85337	3.3516		1.85112	3.417	1.85225	3.351		1.85492	3.4282	1.85506	3.3262		1.85787	3.413	1.85787	3.3798
1.85323	3.4211	1.85449	3.351		1.85239	3.417	1.85351	3.351		1.85604	3.4282	1.85632	3.3253		1.85899	3.413	1.85899	3.3795
1.85435	3.4214	1.85562	3.3513		1.85351	3.417	1.85463	3.3507		1.85716	3.4282	1.85744	3.3259		1.86011	3.4133	1.86025	3.3798
1.85548	3.4217	1.85674	3.351		1.85463	3.417	1.85576	3.3507		1.85829	3.4282	1.85857	3.3262		1.86138	3.4133	1.86138	3.3795
1.85674	3.4211	1.85801	3.3513		1.85576	3.417	1.85688	3.351		1.85955	3.4282	1.85969	3.3253		1.8625	3.4133	1.8625	3.3792
1.85787	3.4217	1.85913	3.351		1.85702	3.417	1.85815	3.351		1.86067	3.4279	1.86096	3.3253		1.86362	3.4133	1.86362	3.3792
1.85899	3.4217	1.86025	3.3513		1.85815	3.417	1.85927	3.3504		1.8618	3.4279	1.86208	3.3253		1.86475	3.4133	1.86489	3.3789
1.86011	3.4214	1.86138	3.3507		1.85927	3.417	1.86039	3.3507		1.86292	3.4282	1.8632	3.3256		1.86601	3.4133	1.86601	3.3786
1.86138	3.422	1.8625	3.3504		1.86039	3.4173	1.86152	3.3504		1.86419	3.4282	1.86433	3.3253		1.86713	3.4133	1.86713	3.3789
1.8625	3.422	1.86376	3.3504		1.86166	3.417	1.86278	3.3504		1.86531	3.4282	1.86559	3.325		1.86826	3.4133	1.8684	3.3786
1.86362	3.4217	1.86489	3.3504		1.86278	3.4173	1.8639	3.3501		1.86643	3.4282	1.86671	3.3247		1.86952	3.4136	1.86952	3.3783
1.86475	3.4217	1.86601	3.3504		1.8639	3.4173	1.86503	3.3504		1.86756	3.4282	1.86784	3.325		1.87065	3.4133	1.87065	3.3786
1.86601	3.4223	1.86713	3.3504		1.86503	3.417	1.86615	3.3501		1.86882	3.4282	1.86896	3.3247		1.87177	3.4136	1.87177	3.3786
1.86713	3.4217	1.8684	3.3504		1.86629	3.4173	1.86742	3.3504		1.86994	3.4282	1.87022	3.3253		1.87289	3.4136	1.87303	3.378
1.86826	3.4217	1.86952	3.3504		1.86742	3.4173	1.86854	3.3498		1.87107	3.4282	1.87135	3.3247		1.87416	3.4139	1.87416	3.3786
1.86938	3.422	1.87065	3.3507		1.86854	3.4177	1.86966	3.3498		1.87233	3.4282	1.87247	3.3243		1.87528	3.4136	1.87528	3.3783
1.87065	3.4217	1.87177	3.351		1.86966	3.418	1.87079	3.3495		1.87346	3.4282	1.8736	3.3243		1.8764	3.4133	1.87669	3.3783
1.87177	3.4223	1.87303	3.3504		1.87079	3.4177	1.87191	3.3498		1.87458	3.4282	1.87486	3.3253		1.87767	3.4139	1.87781	3.3777
1.87289	3.4217	1.87416	3.3507		1.87205	3.418	1.87317	3.3498		1.8757	3.4282	1.87598	3.3247		1.87879	3.4139	1.87907	3.3783
1.87402	3.4217	1.87528	3.3507		1.87317	3.418	1.8743	3.3498		1.87697	3.4282	1.87711	3.3247		1.87992	3.4136	1.8802	3.3783
1.87528	3.422	1.8764	3.3507		1.8743	3.4183	1.87542	3.3498		1.87809	3.4282	1.87823	3.324		1.88104	3.4139	1.88132	3.378
1.8764	3.4226	1.87767	3.3504		1.87542	3.418	1.87654	3.3495		1.87921	3.4282	1.87949	3.3243		1.8823	3.4139	1.88258	3.3774
1.87753	3.4226	1.87879	3.3498		1.87669	3.418	1.87781	3.3498		1.88034	3.4285	1.88062	3.3243		1.88343	3.4136	1.88371	3.3774
1.87865	3.422	1.87992	3.3501		1.87781	3.418	1.87893	3.3501		1.8816	3.4288	1.88174	3.324		1.88455	3.4136	1.88483	3.3767
1.87992	3.4226	1.88104	3.3504		1.87893	3.418	1.88006	3.3491		1.88272	3.4285	1.88301	3.3237		1.88567	3.4139	1.88596	3.3767
1.88104	3.4223	1.8823	3.3495		1.88006	3.418	1.88118	3.3495		1.88385	3.4285	1.88413	3.3243		1.88694	3.4139	1.88722	3.3774
1.88216	3.422	1.88343	3.3498		1.88132	3.4183	1.88244	3.3491		1.88497	3.4282	1.88525	3.3243		1.88806	3.4139	1.88834	3.3774
1.88329	3.4217	1.88455	3.3498		1.88244	3.418	1.88357	3.3491		1.88624	3.4285	1.88638	3.3234		1.88919	3.4139	1.88947	3.3764
1.88455	3.4223	1.88567	3.3498		1.88357	3.4186	1.88469	3.3488		1.88736	3.4288	1.88764	3.324		1.89045	3.4142	1.89059	3.377
1.88567	3.4226	1.88694	3.3498		1.88469	3.4186	1.88581	3.3488		1.88848	3.4288	1.88876	3.3234		1.89157	3.4142	1.89185	3.3761
1.8868	3.4223	1.88806	3.3498		1.88596	3.418	1.88708	3.3485		1.88961	3.4291	1.88989	3.3234		1.8927	3.4139	1.89298	3.377
1.88792	3.4223	1.88919	3.3491		1.88708	3.4186	1.8882	3.3482		1.89087	3.4294	1.89101	3.3234		1.89382	3.4142	1.8941	3.3764
1.88919	3.4226	1.89031	3.3495		1.8882	3.4186	1.88933	3.3479		1.89199	3.4297	1.89228	3.3231		1.89508	3.4142	1.89537	3.3755
1.89031	3.4226	1.89157	3.3495		1.88933	3.4186	1.89045	3.3479		1.89312	3.4294	1.8934	3.3228		1.89621	3.4142	1.89649	3.3767
1.89143	3.4226	1.8927	3.3491		1.89059	3.4186	1.89171	3.3473		1.89424	3.4291	1.89452	3.3237		1.89733	3.4142	1.89761	3.3758
1.89256	3.4226	1.89382	3.3491		1.89171	3.4189	1.89284	3.3473		1.89551	3.4294	1.89565	3.3237		1.89846	3.4142	1.89874	3.3761
1.89382	3.4226	1.89494	3.3488		1.89284	3.4189	1.89396	3.3473		1.89663	3.4294	1.89691	3.3231		1.89972	3.4142	1.9	3.3764
1.89494	3.4226	1.89621	3.3488		1.89396	3.4189	1.89508	3.347		1.89775	3.4294	1.89803	3.3237		1.90084	3.4142	1.90112	3.3758
1.89607	3.4226	1.89733	3.3488		1.89522	3.4189	1.89621	3.3473		1.89888	3.4297	1.89916	3.3234		1.90197	3.4142	1.90225	3.3761
1.89719	3.4226	1.89846	3.3488		1.89635	3.4189	1.89747	3.3467		1.90014	3.4297	1.90028	3.3228		1.90309	3.4142	1.90337	3.3755
1.89846	3.4226	1.89958	3.3491		1.89747	3.4189	1.8986	3.3473		1.90126	3.4301	1.90154	3.3228		1.90435	3.4142	1.90463	3.3758
1.89958	3.4229	1.90084	3.3488		1.8986	3.4189	1.89972	3.3464		1.90239	3.4307	1.90267	3.3225		1.90548	3.4142	1.90576	3.3749
1.9007	3.4232	1.90197	3.3488		1.89986	3.4189	1.90084	3.347		1.90365	3.4301	1.90379	3.3231		1.9066	3.4149	1.90688	3.3752
1.90183	3.4226	1.90309	3.3482		1.90098	3.4192	1.90211	3.3467		1.90478	3.4297	1.90492	3.3231		1.90787	3.4146	1.90815	3.3749
1.90295	3.4229	1.90421	3.3485		1.90211	3.4189	1.90323	3.3467		1.9059	3.4301	1.90618	3.3228		1.90899	3.4152	1.90927	3.3752
1.90421	3.4229	1.90548	3.3479		1.90323	3.4189	1.90435	3.3467		1.90702	3.4301	1.9073	3.3228		1.91011	3.4146	1.91039	3.3749
1.90534	3.4235	1.9066	3.3482		1.90435	3.4189	1.90548	3.3467		1.90829	3.4304	1.90843	3.3222		1.91124	3.4146	1.91152	3.3749
1.90646	3.4232	1.90772	3.3473		1.90562	3.4189	1.90674	3.3467		1.90941	3.431	1.90955	3.3225		1.9125	3.4152	1.91278	3.3752
1.90758	3.4232	1.90885	3.347		1.90674	3.4189	1.90787	3.3467		1.91053	3.4304	1.91081	3.3225		1.91362	3.4152	1.9139	3.3749
1.90885	3.4242	1.91011	3.347		1.90787	3.4192	1.90899	3.3467		1.91166	3.431	1.91194	3.3216		1.91475	3.4152	1.91503	3.3746
1.90997	3.4245	1.91124	3.3467		1.90899	3.4192	1.91011	3.3467		1.91292	3.431	1.91306	3.3209		1.91587	3.4152	1.91629	3.3746
1.9111	3.4239	1.91236	3.3467		1.91025	3.4198	1.91138	3.3467		1.91404	3.4307	1.91433	3.3212		1.91713	3.4152	1.91742	3.3743
1.91222	3.4251	1.91348	3.346		1.91138	3.4195	1.9125	3.3467		1.91517	3.4307	1.91545	3.3222		1.91826	3.4152	1.91854	3.3746
1.91348	3.4245	1.91461	3.346		1.9125	3.4198	1.91362	3.347		1.91629	3.431	1.91657	3.3209		1.91938	3.4152	1.91966	3.3746
1.91461	3.4245	1.91587	3.3464		1.91362	3.4192	1.91475	3.3467		1.91756	3.431	1.9177	3.3222		1.92065	3.4152	1.92093	3.3739
1.91573	3.4245	1.91699	3.3467		1.91489	3.4192	1.91601	3.347		1.91868	3.4313	1.91896	3.3212		1.92177	3.4155	1.92205	3.3739
1.91685	3.4251	1.91812	3.346		1.91601	3.4189	1.91713	3.347		1.9198	3.4313	1.92008	3.3222		1.92289	3.4155	1.92317	3.3736
1.91812	3.4251	1.91924	3.3464		1.91713	3.4198	1.91826	3.3464		1.92093	3.4319	1.92121	3.3209		1.92402	3.4152	1.9243	3.3743
1.91924	3.4251	1.92051	3.3464		1.91826	3.4198	1.91938	3.3467		1.92219	3.4316	1.92233	3.3209		1.92528	3.4152	1.92556	3.3733
1.92037	3.4245	1.92163	3.3464		1.91952	3.4201	1.92065	3.3464		1.92331	3.4313	1.9236	3.3219		1.9264	3.4152	1.92669	3.3733
1.92149	3.4257	1.92275	3.3464		1.92065	3.4192	1.92177	3.3464		1.92444	3.4319	1.92472	3.3209		1.92753	3.4155	1.92781	3.3743
1.92275	3.4254	1.92388	3.3467		1.92177	3.4198	1.92289	3.3464		1.92556	3.4319	1.92584	3.3219		1.92865	3.4152	1.92907	3.3739
1.92388	3.4254	1.92514	3.3464		1.92289	3.4198	1.92402	3.3464		1.92683	3.4313	1.92697	3.3222		1.92992	3.4152	1.9302	3.3733
1.925	3.4254	1.92626	3.3467		1.92416	3.4208	1.92514	3.346		1.92795	3.4316	1.92823	3.3219		1.93104	3.4158	1.93132	3.3733
1.92612	3.4254	1.92739	3.3464		1.92528	3.4201	1.9264	3.346		1.92907	3.4319	1.92935	3.3206		1.93216	3.4155	1.93244	3.3739
1.92739	3.4257	1.92851	3.3464		1.9264	3.4195	1.92753	3.3457		1.9302	3.4319	1.93048	3.3206		1.93343	3.4152	1.93371	3.3739
1.92851	3.4254	1.92978	3.3464		1.92753	3.4189	1.92865	3.3454		1.93146	3.4319	1.9316	3.3206		1.93455	3.4158	1.93483	3.373
1.92963	3.4254	1.9309	3.346		1.92879	3.4201	1.92978	3.346		1.93258	3.4319	1.93287	3.3206		1.93567	3.4161	1.93596	3.3736
1.93076	3.4254	1.93202	3.346		1.92992	3.4195	1.93104	3.3451		1.93371	3.4319	1.93399	3.3212		1.9368	3.4161	1.93708	3.3727
1.93202	3.4254	1.93315	3.346		1.93104	3.4195	1.93216	3.3457		1.93483	3.4319	1.93511	3.3206		1.93806	3.4161	1.93834	3.3727
1.93315	3.4254	1.93441	3.346		1.93216	3.4204	1.93329	3.3457		1.9361	3.4319	1.93624	3.3212		1.93919	3.4161	1.93947	3.3727
1.93427	3.4254	1.93553	3.3457		1.93343	3.4198	1.93441	3.3457		1.93722	3.4319	1.9375	3.3203		1.94031	3.4164	1.94059	3.3724
1.93539	3.4254	1.93666	3.346		1.93455	3.4208	1.93567	3.3457		1.93834	3.4319	1.93862	3.3203		1.94143	3.4164	1.94185	3.3724
1.93666	3.426	1.93778	3.346		1.93567	3.4195	1.9368	3.3454		1.93961	3.4322	1.93975	3.3212		1.9427	3.4161	1.94298	3.3724
1.93778	3.4254	1.93904	3.346		1.9368	3.4204	1.93792	3.3448		1.94073	3.4325	1.94101	3.3212		1.94382	3.4161	1.9441	3.3721
1.9389	3.426	1.94017	3.3451		1.93792	3.4198	1.93904	3.3448		1.94185	3.4322	1.94213	3.3212		1.94494	3.4161	1.94522	3.3721
1.94003	3.426	1.94129	3.3454		1.93919	3.4201	1.94031	3.3448		1.94298	3.4325	1.94326	3.3203		1.94621	3.4167	1.94649	3.3721
1.94129	3.4254	1.94242	3.3454		1.94031	3.4198	1.94143	3.3445		1.94424	3.4325	1.94438	3.3203		1.94733	3.417	1.94761	3.3721
1.94242	3.4257	1.94368	3.3454		1.94143	3.4201	1.94256	3.3445		1.94537	3.4322	1.94565	3.3209		1.94846	3.4167	1.94874	3.3721
1.94354	3.426	1.9448	3.3448		1.94256	3.4198	1.94368	3.3448		1.94649	3.4325	1.94677	3.3212		1.94958	3.4167	1.94986	3.3718
1.94466	3.4254	1.94593	3.3454		1.94382	3.4198	1.94494	3.3448		1.94761	3.4325	1.94789	3.3212		1.95084	3.417	1.95112	3.3718
1.94593	3.4257	1.94705	3.3448		1.94494	3.4201	1.94607	3.3448		1.94888	3.4322	1.94902	3.3206		1.95197	3.417	1.95225	3.3715
1.94705	3.4257	1.94831	3.3451		1.94607	3.4201	1.94719	3.3448		1.95	3.4325	1.95028	3.3209		1.95309	3.417	1.95337	3.3718
1.94817	3.426	1.94944	3.3448		1.94719	3.4204	1.94831	3.3451		1.95112	3.4328	1.9514	3.3212		1.95421	3.4173	1.95463	3.3718
1.9493	3.4263	1.95056	3.3451		1.94846	3.4204	1.94958	3.3442		1.95225	3.4328	1.95253	3.3212		1.95548	3.4173	1.95576	3.3718
1.95056	3.426	1.95169	3.3445		1.94958	3.4208	1.9507	3.3448		1.95351	3.4328	1.95365	3.3206		1.9566	3.417	1.95688	3.3718
1.95169	3.4263	1.95295	3.3445		1.9507	3.4208	1.95183	3.3445		1.95463	3.4332	1.95492	3.3216		1.95772	3.417	1.95801	3.3708
1.95281	3.4263	1.95407	3.3451		1.95183	3.4208	1.95295	3.3445		1.95576	3.4328	1.95604	3.3206		1.95899	3.4173	1.95927	3.3715
1.95393	3.4263	1.9552	3.3445		1.95309	3.4208	1.95407	3.3448		1.95688	3.4328	1.95716	3.3216		1.96011	3.4173	1.96039	3.3708
1.9552	3.4263	1.95632	3.3442		1.95421	3.4208	1.95534	3.3445		1.95815	3.4328	1.95829	3.3206		1.96124	3.417	1.96152	3.3715
1.95632	3.4263	1.95758	3.3448		1.95534	3.4208	1.95646	3.3442		1.95927	3.4335	1.95955	3.3212		1.96236	3.4177	1.96264	3.3715
1.95744	3.4263	1.95871	3.3448		1.95646	3.4208	1.95758	3.3439		1.96039	3.4332	1.96067	3.3212		1.96362	3.418	1.9639	3.3712
1.95857	3.4266	1.95983	3.3445		1.95772	3.4208	1.95871	3.3442		1.96152	3.4328	1.9618	3.3209		1.96475	3.418	1.96503	3.3712
1.95969	3.427	1.96096	3.3442		1.95885	3.4208	1.95997	3.3442		1.96278	3.4328	1.96292	3.3206		1.96587	3.4177	1.96615	3.3712
1.96096	3.4263	1.96208	3.3442		1.95997	3.4208	1.9611	3.3442		1.9639	3.4332	1.96419	3.3212		1.96699	3.4173	1.96742	3.3712
1.96208	3.4263	1.96334	3.3442		1.9611	3.4211	1.96222	3.3439		1.96503	3.4335	1.96531	3.3203		1.96826	3.4177	1.96854	3.3702
1.9632	3.4263	1.96447	3.3442		1.96236	3.4208	1.96334	3.3442		1.96629	3.4332	1.96643	3.3197		1.96938	3.418	1.96966	3.3712
1.96433	3.427	1.96559	3.3442		1.96348	3.4211	1.96461	3.3439		1.96742	3.4335	1.9677	3.3203		1.97051	3.418	1.97079	3.3708
1.96559	3.4266	1.96671	3.3442		1.96461	3.4208	1.96573	3.3442		1.96854	3.4338	1.96882	3.32		1.97177	3.418	1.97205	3.3699
1.96671	3.4266	1.96798	3.3436		1.96573	3.4214	1.96685	3.3442		1.96966	3.4338	1.96994	3.32		1.97289	3.418	1.97317	3.3705
1.96784	3.4273	1.9691	3.3439		1.96699	3.4214	1.96798	3.3439		1.97093	3.4338	1.97107	3.32		1.97402	3.418	1.9743	3.3705
1.96896	3.427	1.97022	3.3436		1.96812	3.4214	1.96924	3.3442		1.97205	3.4338	1.97233	3.3203		1.97514	3.418	1.97542	3.3696
1.97022	3.4266	1.97135	3.3436		1.96924	3.4217	1.97037	3.3442		1.97317	3.4338	1.97346	3.3197		1.9764	3.418	1.97669	3.3696
1.97135	3.427	1.97261	3.3436		1.97037	3.4217	1.97149	3.3439		1.9743	3.4338	1.97458	3.3194		1.97753	3.418	1.97781	3.3696
1.97247	3.427	1.97374	3.3439		1.97149	3.4217	1.97261	3.3442		1.97556	3.4338	1.9757	3.3194		1.97865	3.418	1.97893	3.3696
1.9736	3.427	1.97486	3.3439		1.97275	3.4217	1.97388	3.3442		1.97669	3.4338	1.97697	3.3197		1.97978	3.418	1.9802	3.3699
1.97486	3.4273	1.97598	3.3439		1.97388	3.4217	1.975	3.3442		1.97781	3.4338	1.97809	3.3197		1.98104	3.418	1.98132	3.3696
1.97598	3.4273	1.97725	3.3436		1.975	3.4217	1.97612	3.3436		1.97893	3.4338	1.97921	3.3194		1.98216	3.4177	1.98244	3.3696
1.97711	3.4273	1.97837	3.3433		1.97612	3.422	1.97725	3.3445		1.9802	3.4338	1.98034	3.3194		1.98329	3.418	1.98385	3.3693
1.97823	3.4273	1.97949	3.3436		1.97739	3.4217	1.97851	3.3445		1.98132	3.4338	1.9816	3.3185		1.98441	3.418	1.98497	3.3693
1.97949	3.427	1.98062	3.3439		1.97851	3.4217	1.97963	3.3439		1.98244	3.4338	1.98272	3.3191		1.98567	3.418	1.98624	3.3696
1.98062	3.4273	1.98188	3.3439		1.97963	3.4217	1.98076	3.3439		1.98357	3.4338	1.98385	3.3191		1.9868	3.418	1.98736	3.3693
1.98174	3.4273	1.98301	3.3439		1.98076	3.422	1.98188	3.3442		1.98483	3.4338	1.98497	3.3188		1.98792	3.418	1.98848	3.3693
1.98287	3.4273	1.98413	3.3442		1.98202	3.4223	1.98301	3.3439		1.98596	3.4338	1.98624	3.3185		1.98919	3.418	1.98961	3.369
1.98413	3.4273	1.98525	3.3436		1.98315	3.4223	1.98427	3.3445		1.98708	3.4338	1.98736	3.3188		1.99031	3.418	1.99087	3.3687
1.98525	3.427	1.98652	3.3439		1.98427	3.422	1.98539	3.3436		1.9882	3.4338	1.98848	3.3185		1.99143	3.418	1.99199	3.3687
1.98638	3.4273	1.98764	3.3436		1.98539	3.4223	1.98652	3.3439		1.98947	3.4338	1.98961	3.3188		1.99256	3.418	1.99312	3.3687
1.9875	3.4273	1.98876	3.3442		1.98666	3.422	1.98764	3.3442		1.99059	3.4338	1.99087	3.3185		1.99382	3.418	1.99424	3.369
1.98876	3.4273	1.98989	3.3439		1.98778	3.4223	1.9889	3.3429		1.99171	3.4338	1.99199	3.3181		1.99494	3.4177	1.99551	3.3684
1.98989	3.427	1.99115	3.3442		1.9889	3.422	1.99003	3.3433		1.99284	3.4338	1.99312	3.3185		1.99607	3.4177	1.99663	3.3687
1.99101	3.4273	1.99228	3.3436		1.99003	3.422	1.99115	3.3433		1.9941	3.4338	1.99438	3.3181		1.99733	3.418	1.99775	3.3684
1.99213	3.4273	1.9934	3.3442		1.99129	3.4226	1.99228	3.3426		1.99522	3.4338	1.99551	3.3181		1.99846	3.418	1.99902	3.3684
1.9934	3.4273	1.99452	3.3442		1.99242	3.4226	1.99354	3.3426		1.99635	3.4338	1.99663	3.3181		1.99958	3.418	2.00014	3.3684
1.99452	3.4273	1.99579	3.3436		1.99354	3.4226	1.99466	3.3423		1.99747	3.4338	1.99775	3.3181		2.0007	3.418	2.00126	3.3684
1.99565	3.4273	1.99691	3.3436		1.99466	3.4223	1.99579	3.342		1.99874	3.4338	1.99902	3.3178		2.00197	3.418	2.00239	3.3681
1.99677	3.4276	1.99803	3.3433		1.99593	3.4226	1.99691	3.342		1.99986	3.4338	2.00014	3.3175		2.00309	3.418	2.00365	3.3681
1.99803	3.4273	1.99916	3.3433		1.99705	3.4226	1.99817	3.3417		2.00098	3.4338	2.00126	3.3181		2.00421	3.418	2.00478	3.3677
1.99916	3.4273	2.00042	3.3433		1.99817	3.4226	1.9993	3.3417		2.00225	3.4338	2.00239	3.3178		2.00534	3.418	2.0059	3.3677
2.00028	3.4279	2.00154	3.3429		1.9993	3.4226	2.00042	3.3417		2.00337	3.4338	2.00365	3.3178		2.0066	3.418	2.00702	3.3677
2.0014	3.4276	2.00267	3.3426		2.00056	3.4226	2.00154	3.3417		2.00449	3.4338	2.00478	3.3181		2.00772	3.418	2.00829	3.3677
2.00267	3.4276	2.00379	3.3426		2.00169	3.4226	2.00281	3.3417		2.00562	3.4338	2.0059	3.3181		2.00885	3.418	2.00941	3.3671
2.00379	3.4279	2.00506	3.3423		2.00281	3.4226	2.00393	3.3414		2.00688	3.4338	2.00702	3.3172		2.01011	3.418	2.01053	3.3671
2.00492	3.4282	2.00618	3.3426		2.00393	3.4226	2.00506	3.3411		2.00801	3.4338	2.00829	3.3172		2.01124	3.418	2.0118	3.3674
2.00604	3.4279	2.0073	3.3417		2.0052	3.4229	2.00618	3.3414		2.00913	3.4338	2.00941	3.3172		2.01236	3.418	2.01292	3.3671
2.0073	3.4282	2.00843	3.3423		2.00632	3.4226	2.00744	3.3408		2.01025	3.4341	2.01053	3.3169		2.01348	3.418	2.01404	3.3674
2.00843	3.4282	2.00969	3.3417		2.00744	3.4226	2.00857	3.3402		2.01152	3.4341	2.01166	3.3175		2.01475	3.418	2.01517	3.3671
2.00955	3.4282	2.01081	3.3408		2.00857	3.4226	2.00969	3.3402		2.01264	3.4341	2.01292	3.3169		2.01587	3.418	2.01643	3.3668
2.01067	3.4282	2.01194	3.3405		2.00969	3.4226	2.01081	3.3402		2.01376	3.4341	2.01404	3.3169		2.01699	3.418	2.01756	3.3668
2.0118	3.4282	2.01306	3.3402		2.01096	3.4229	2.01208	3.3405		2.01489	3.4347	2.01517	3.3169		2.01812	3.418	2.01868	3.3674
2.01306	3.4282	2.01419	3.3402		2.01208	3.4226	2.0132	3.3398		2.01615	3.4344	2.01629	3.3169		2.01938	3.4183	2.01994	3.3671
2.01419	3.4282	2.01545	3.3408		2.0132	3.4226	2.01433	3.3402		2.01728	3.4344	2.01756	3.3166		2.02051	3.4183	2.02107	3.3671
2.01531	3.4282	2.01657	3.3408		2.01433	3.4226	2.01545	3.3402		2.0184	3.4344	2.01868	3.3166		2.02163	3.418	2.02219	3.3665
2.01643	3.4282	2.0177	3.3398		2.01559	3.4232	2.01657	3.3402		2.01952	3.4347	2.0198	3.3169		2.02275	3.418	2.02331	3.3665
2.0177	3.4282	2.01882	3.3395		2.01671	3.4232	2.01784	3.3398		2.02079	3.4347	2.02093	3.316		2.02402	3.418	2.02458	3.3671
2.01882	3.4282	2.02008	3.3395		2.01784	3.4232	2.01896	3.3395		2.02191	3.4347	2.02219	3.3172		2.02514	3.418	2.0257	3.3662
2.01994	3.4282	2.02121	3.3395		2.01896	3.4232	2.02008	3.3398		2.02303	3.4347	2.02331	3.3172		2.02626	3.418	2.02683	3.3662
2.02107	3.4282	2.02233	3.3395		2.02022	3.4235	2.02121	3.3402		2.02416	3.4347	2.02444	3.3169		2.02753	3.418	2.02795	3.3668
2.02233	3.4282	2.02346	3.3392		2.02135	3.4229	2.02247	3.3395		2.02542	3.4347	2.0257	3.3169		2.02865	3.4186	2.02921	3.3665
2.02346	3.4282	2.02472	3.3395		2.02247	3.4235	2.0236	3.3398		2.02654	3.4347	2.02683	3.3169		2.02978	3.4186	2.03034	3.3665
2.02458	3.4282	2.02584	3.3392		2.0236	3.4235	2.02472	3.3405		2.02767	3.4347	2.02795	3.316		2.0309	3.4186	2.03146	3.3659
2.0257	3.4285	2.02697	3.3395		2.02486	3.4232	2.02584	3.3405		2.02879	3.435	2.02907	3.3157		2.03216	3.4183	2.03272	3.3656
2.02697	3.4282	2.02809	3.3392		2.02598	3.4239	2.02711	3.3405		2.03006	3.4353	2.03034	3.316		2.03329	3.4183	2.03385	3.3662
2.02809	3.4282	2.02935	3.3395		2.02711	3.4235	2.02823	3.3398		2.03118	3.4353	2.03146	3.3172		2.03441	3.4186	2.03497	3.3659
2.02921	3.4282	2.03048	3.3389		2.02823	3.4239	2.02935	3.3395		2.0323	3.435	2.03258	3.3163		2.03553	3.4186	2.0361	3.3656
2.03034	3.4285	2.0316	3.3395		2.02949	3.4245	2.03048	3.3398		2.03343	3.4347	2.03371	3.3169		2.0368	3.4189	2.03736	3.3653
2.0316	3.4288	2.03272	3.3392		2.03062	3.4242	2.03174	3.3402		2.03469	3.4347	2.03497	3.3163		2.03792	3.4192	2.03848	3.3653
2.03272	3.4285	2.03399	3.3392		2.03174	3.4242	2.03287	3.3398		2.03581	3.4347	2.0361	3.3169		2.03904	3.4195	2.03961	3.3653
2.03385	3.4288	2.03511	3.3398		2.03287	3.4245	2.03399	3.3395		2.03694	3.4353	2.03722	3.316		2.04031	3.4195	2.04073	3.3653
2.03497	3.4285	2.03624	3.3395		2.03413	3.4245	2.03511	3.3395		2.0382	3.4356	2.03834	3.3163		2.04143	3.4198	2.04199	3.365
2.03624	3.4291	2.03736	3.3398		2.03525	3.4245	2.03638	3.3389		2.03933	3.4356	2.03961	3.3166		2.04256	3.4198	2.04312	3.365
2.03736	3.4291	2.03862	3.3392		2.03638	3.4245	2.0375	3.3389		2.04045	3.4356	2.04073	3.3166		2.04368	3.4201	2.04424	3.3646
2.03848	3.4294	2.03975	3.3398		2.0375	3.4248	2.03862	3.3389		2.04157	3.4356	2.04185	3.3163		2.04494	3.4204	2.04551	3.3646
2.03961	3.4291	2.04087	3.3395		2.03876	3.4251	2.03975	3.3389		2.04284	3.4363	2.04298	3.316		2.04607	3.4204	2.04663	3.365
2.04087	3.4294	2.04199	3.3398		2.03989	3.4251	2.04101	3.3395		2.04396	3.436	2.04424	3.316		2.04719	3.4204	2.04775	3.3646
2.04199	3.4294	2.04326	3.3392		2.04101	3.4254	2.04213	3.3392		2.04508	3.4356	2.04537	3.316		2.04831	3.4204	2.04888	3.3643
2.04312	3.4297	2.04438	3.3392		2.04213	3.426	2.04326	3.3389		2.04621	3.4363	2.04649	3.3163		2.04958	3.4201	2.05014	3.3646
2.04424	3.4297	2.04551	3.3389		2.04326	3.4251	2.04438	3.3386		2.04747	3.4363	2.04761	3.316		2.0507	3.4198	2.05126	3.364
2.04551	3.4301	2.04663	3.3392		2.04452	3.4254	2.04551	3.3389		2.0486	3.436	2.04888	3.3163		2.05183	3.4198	2.05239	3.3643
2.04663	3.4301	2.04789	3.3392		2.04565	3.4254	2.04677	3.3386		2.04972	3.4356	2.05	3.3157		2.05309	3.4198	2.05351	3.364
2.04775	3.4301	2.04902	3.338		2.04677	3.4254	2.04789	3.3386		2.05084	3.4356	2.05112	3.316		2.05421	3.4198	2.05478	3.364
2.04888	3.4301	2.05014	3.3386		2.04789	3.426	2.04902	3.3389		2.05211	3.4356	2.05239	3.3157		2.05534	3.4198	2.0559	3.3637
2.05014	3.4304	2.05126	3.3389		2.04916	3.426	2.05014	3.3383		2.05323	3.4363	2.05351	3.3163		2.05646	3.4198	2.05702	3.364
2.05126	3.4301	2.05253	3.3386		2.05028	3.4254	2.0514	3.338		2.05435	3.4366	2.05463	3.316		2.05772	3.4201	2.05829	3.3637
2.05239	3.4307	2.05365	3.3386		2.0514	3.426	2.05253	3.3386		2.05548	3.4366	2.05576	3.3157		2.05885	3.4201	2.05941	3.3637
2.05351	3.4304	2.05478	3.3383		2.05253	3.4257	2.05365	3.3386		2.05674	3.4366	2.05702	3.3157		2.05997	3.4204	2.06053	3.3637
2.05478	3.4301	2.0559	3.338		2.05379	3.426	2.05478	3.338		2.05787	3.4372	2.05815	3.316		2.0611	3.4204	2.06166	3.364
2.0559	3.4304	2.05716	3.338		2.05492	3.4257	2.05604	3.3383		2.05899	3.4369	2.05927	3.3154		2.06236	3.4201	2.06292	3.364
2.05702	3.4307	2.05829	3.3383		2.05604	3.4257	2.05716	3.3374		2.06011	3.4372	2.06039	3.3157		2.06348	3.4208	2.06404	3.364
2.05815	3.4307	2.05941	3.338		2.05716	3.4257	2.05829	3.3374		2.06138	3.4366	2.06166	3.3157		2.06461	3.4204	2.06517	3.3634
2.05941	3.4301	2.06053	3.3377		2.05843	3.426	2.05941	3.3374		2.0625	3.4372	2.06278	3.3154		2.06587	3.4198	2.06643	3.364
2.06053	3.4307	2.0618	3.3377		2.05955	3.4263	2.06067	3.3377		2.06362	3.4369	2.0639	3.3157		2.06699	3.4198	2.06756	3.3637
2.06166	3.4304	2.06292	3.3377		2.06067	3.426	2.0618	3.3367		2.06475	3.4369	2.06503	3.315		2.06812	3.4204	2.06868	3.3634
2.06278	3.4304	2.06404	3.3374		2.0618	3.4263	2.06292	3.3371		2.06601	3.4369	2.06629	3.315		2.06924	3.4208	2.0698	3.3637
2.06404	3.4307	2.06517	3.3367		2.06306	3.4263	2.06404	3.3367		2.06713	3.4375	2.06742	3.315		2.07051	3.4208	2.07107	3.3634
2.06517	3.4304	2.06643	3.3367		2.06419	3.4263	2.06531	3.3367		2.06826	3.4372	2.06854	3.3154		2.07163	3.4208	2.07219	3.3631
2.06629	3.4307	2.06756	3.3364		2.06531	3.4263	2.06643	3.3367		2.06938	3.4375	2.06966	3.315		2.07275	3.4204	2.07331	3.3634
2.06742	3.4307	2.06868	3.3367		2.06643	3.4263	2.06756	3.3371		2.07065	3.4375	2.07093	3.3154		2.07388	3.4204	2.07444	3.3631
2.06868	3.4307	2.0698	3.3367		2.0677	3.4263	2.06868	3.3364		2.07177	3.4375	2.07205	3.315		2.07514	3.4208	2.0757	3.3631
2.0698	3.431	2.07107	3.3364		2.06882	3.4263	2.06994	3.3364		2.07289	3.4375	2.07317	3.3147		2.07626	3.4208	2.07683	3.3631
2.07093	3.4313	2.07219	3.3364		2.06994	3.4263	2.07107	3.3364		2.07416	3.4375	2.0743	3.315		2.07739	3.4208	2.07795	3.3631
2.07205	3.4313	2.07331	3.3364		2.07107	3.4266	2.07219	3.3361		2.07528	3.4375	2.07556	3.315		2.07865	3.4208	2.07921	3.3631
2.07331	3.4316	2.07444	3.3361		2.07219	3.427	2.07331	3.3364		2.0764	3.4375	2.07669	3.3144		2.07978	3.4208	2.08034	3.3628
2.07444	3.4316	2.0757	3.3361		2.07346	3.427	2.07458	3.3361		2.07753	3.4375	2.07781	3.3147		2.0809	3.4208	2.08146	3.3628
2.07556	3.4313	2.07683	3.3364		2.07458	3.4263	2.0757	3.3364		2.07879	3.4375	2.07907	3.315		2.08202	3.4208	2.08258	3.3628
2.07669	3.4319	2.07795	3.3358		2.0757	3.4263	2.07683	3.3361		2.07992	3.4375	2.0802	3.3147		2.08329	3.4208	2.08385	3.3628
2.07781	3.4316	2.07907	3.3355		2.07683	3.4266	2.07795	3.3358		2.08104	3.4375	2.08132	3.3147		2.08441	3.4208	2.08497	3.3622
2.07907	3.4313	2.0802	3.3358		2.07809	3.4263	2.07907	3.3361		2.08216	3.4375	2.08244	3.3144		2.08553	3.4208	2.0861	3.3622
2.0802	3.4319	2.08146	3.3358		2.07921	3.4263	2.08034	3.3361		2.08343	3.4375	2.08371	3.3147		2.08666	3.4208	2.08722	3.3625
2.08132	3.4319	2.08258	3.3355		2.08034	3.4266	2.08146	3.3358		2.08455	3.4375	2.08483	3.3141		2.08792	3.4208	2.08848	3.3615
2.08244	3.4319	2.08371	3.3355		2.08146	3.4263	2.08258	3.3358		2.08567	3.4375	2.08596	3.3141		2.08904	3.4211	2.08961	3.3622
2.08371	3.4319	2.08483	3.3355		2.08272	3.4263	2.08371	3.3352		2.0868	3.4375	2.08708	3.3144		2.09017	3.4208	2.09073	3.3619
2.08483	3.4319	2.0861	3.3352		2.08385	3.427	2.08497	3.3355		2.08806	3.4375	2.08834	3.3135		2.09143	3.4208	2.09199	3.3615
2.08596	3.4316	2.08722	3.3355		2.08497	3.4266	2.0861	3.3349		2.08919	3.4375	2.08947	3.3135		2.09256	3.4208	2.09312	3.3615
2.08708	3.4319	2.08834	3.3352		2.0861	3.4266	2.08722	3.3355		2.09031	3.4378	2.09059	3.3138		2.09368	3.4214	2.09424	3.3609
2.08834	3.4319	2.08947	3.3346		2.08736	3.427	2.08834	3.3349		2.09143	3.4378	2.09171	3.3135		2.0948	3.4214	2.09537	3.3609
2.08947	3.4319	2.09073	3.3355		2.08848	3.4266	2.08961	3.3352		2.0927	3.4381	2.09298	3.3138		2.09607	3.4217	2.09663	3.3609
2.09059	3.4319	2.09185	3.3349		2.08961	3.4266	2.09073	3.3352		2.09382	3.4381	2.0941	3.3129		2.09719	3.4211	2.09775	3.3609
2.09171	3.4322	2.09298	3.3352		2.09073	3.4273	2.09185	3.3352		2.09494	3.4375	2.09522	3.3129		2.09831	3.4214	2.09888	3.3619
2.09298	3.4319	2.0941	3.3352		2.09199	3.427	2.09298	3.3349		2.09607	3.4378	2.09635	3.3129		2.09944	3.4214	2.1	3.3609
2.0941	3.4325	2.09537	3.3349		2.09312	3.427	2.09424	3.3352		2.09733	3.4378	2.09761	3.3126		2.1007	3.4217	2.10126	3.3609
2.09522	3.4319	2.09649	3.3346		2.09424	3.427	2.09537	3.3352		2.09846	3.4378	2.09874	3.3126		2.10183	3.4217	2.10239	3.3609
2.09635	3.4322	2.09761	3.3346		2.09537	3.4273	2.09649	3.3352		2.09958	3.4381	2.09986	3.3132		2.10295	3.4217	2.10351	3.3603
2.09761	3.4325	2.09874	3.3343		2.09663	3.4266	2.09761	3.3349		2.1007	3.4378	2.10098	3.3126		2.10421	3.4217	2.10478	3.3609
2.09874	3.4328	2.1	3.3343		2.09775	3.4273	2.09888	3.3352		2.10197	3.4381	2.10225	3.3119		2.10534	3.4217	2.1059	3.3606
2.09986	3.4322	2.10112	3.3343		2.09888	3.4273	2.1	3.3346		2.10309	3.4378	2.10337	3.3132		2.10646	3.4217	2.10702	3.3609
2.10098	3.4325	2.10225	3.3346		2.1	3.4273	2.10112	3.3349		2.10421	3.4381	2.10449	3.3129		2.10758	3.4217	2.10815	3.3609
2.10225	3.4328	2.10337	3.3343		2.10126	3.4273	2.10225	3.3346		2.10548	3.4381	2.10576	3.3129		2.10885	3.4217	2.10941	3.3606
2.10337	3.4325	2.10463	3.3343		2.10239	3.4273	2.10351	3.3349		2.1066	3.4384	2.10688	3.3113		2.10997	3.4217	2.11053	3.3606
2.10449	3.4328	2.10576	3.3343		2.10351	3.4273	2.10463	3.3346		2.10772	3.4384	2.10801	3.3126		2.1111	3.422	2.11166	3.3606
2.10562	3.4328	2.10688	3.3343		2.10463	3.4276	2.10576	3.3349		2.10885	3.4381	2.10913	3.3126		2.11222	3.4226	2.11292	3.3606
2.10688	3.4325	2.10801	3.3343		2.10576	3.4279	2.10688	3.3346		2.11011	3.4381	2.11039	3.3126		2.11348	3.4226	2.11404	3.3606
2.10801	3.4325	2.10927	3.3343		2.10702	3.4276	2.10801	3.3346		2.11124	3.4387	2.11152	3.3126		2.11461	3.4226	2.11517	3.3606
2.10913	3.4325	2.11039	3.334		2.10815	3.4273	2.10927	3.3343		2.11236	3.4387	2.11264	3.3116		2.11573	3.4223	2.11629	3.3606
2.11025	3.4328	2.11152	3.3343		2.10927	3.4279	2.11039	3.3346		2.11348	3.4384	2.11376	3.3113		2.11699	3.4223	2.11756	3.3603
2.11152	3.4328	2.11264	3.3343		2.11039	3.4279	2.11152	3.3343		2.11475	3.4387	2.11503	3.3126		2.11812	3.4226	2.11868	3.3606
2.11264	3.4328	2.1139	3.334		2.11166	3.4276	2.11264	3.3343		2.11587	3.4391	2.11615	3.3119		2.11924	3.4226	2.1198	3.3603
2.11376	3.4325	2.11503	3.3343		2.11278	3.4279	2.1139	3.3346		2.11699	3.4391	2.11728	3.3113		2.12037	3.4226	2.12093	3.36
2.11489	3.4325	2.11615	3.334		2.1139	3.4276	2.11503	3.3343		2.11812	3.4391	2.1184	3.3113		2.12163	3.4226	2.12219	3.36
2.11615	3.4325	2.11728	3.334		2.11503	3.4282	2.11615	3.3343		2.11938	3.4394	2.11966	3.3113		2.12275	3.4226	2.12331	3.3597
2.11728	3.4328	2.11854	3.334		2.11629	3.4273	2.11728	3.334		2.12051	3.4394	2.12079	3.3119		2.12388	3.4226	2.12444	3.3588
2.1184	3.4325	2.11966	3.334		2.11742	3.4279	2.11854	3.334		2.12163	3.4394	2.12191	3.311		2.125	3.4226	2.1257	3.3591
2.11952	3.4328	2.12079	3.334		2.11854	3.4279	2.11966	3.3333		2.12275	3.4394	2.12303	3.311		2.12626	3.4226	2.12683	3.3594
2.12079	3.4328	2.12191	3.3333		2.11966	3.4279	2.12079	3.3333		2.12402	3.4394	2.1243	3.311		2.12739	3.4229	2.12795	3.3594
2.12191	3.4319	2.12317	3.333		2.12093	3.4282	2.12191	3.3336		2.12514	3.4394	2.12542	3.311		2.12851	3.4226	2.12907	3.3597
2.12303	3.4332	2.1243	3.3333		2.12205	3.4279	2.12317	3.3336		2.12626	3.4394	2.12654	3.311		2.12978	3.4229	2.13034	3.3591
2.12416	3.4332	2.12542	3.334		2.12317	3.4282	2.1243	3.3336		2.12739	3.4397	2.12767	3.3113		2.1309	3.4232	2.13146	3.3584
2.12542	3.4332	2.12654	3.3336		2.1243	3.4279	2.12542	3.3333		2.12865	3.4394	2.12893	3.3113		2.13202	3.4232	2.13258	3.3588
2.12654	3.4335	2.12781	3.333		2.12556	3.4279	2.12654	3.333		2.12978	3.4394	2.13006	3.311		2.13315	3.4235	2.13371	3.3584
2.12767	3.4335	2.12893	3.3327		2.12669	3.4279	2.12781	3.333		2.1309	3.4394	2.13118	3.311		2.13441	3.4235	2.13497	3.3588
2.12879	3.4335	2.13006	3.3327		2.12781	3.4282	2.12893	3.3343		2.13202	3.4394	2.1323	3.3107		2.13553	3.4235	2.1361	3.3584
2.13006	3.4335	2.13118	3.333		2.12893	3.4279	2.13006	3.3343		2.13329	3.4394	2.13357	3.3113		2.13666	3.4239	2.13722	3.3581
2.13118	3.4335	2.13244	3.3321		2.1302	3.4282	2.13118	3.3333		2.13441	3.44	2.13469	3.311		2.13778	3.4242	2.13848	3.3588
2.1323	3.4338	2.13357	3.3324		2.13132	3.4282	2.13244	3.333		2.13553	3.4394	2.13581	3.3113		2.13904	3.4245	2.13961	3.3584
2.13343	3.4338	2.13469	3.3333		2.13244	3.4282	2.13357	3.333		2.1368	3.44	2.13708	3.3113		2.14017	3.4248	2.14073	3.3584
2.13469	3.4341	2.13581	3.3327		2.13357	3.4282	2.13469	3.3327		2.13792	3.44	2.1382	3.311		2.14129	3.4248	2.14185	3.3581
2.13581	3.4341	2.13694	3.3324		2.13483	3.4282	2.13581	3.3327		2.13904	3.4397	2.13933	3.3107		2.14242	3.4251	2.14312	3.3584
2.13694	3.4338	2.1382	3.3321		2.13596	3.4279	2.13708	3.333		2.14017	3.4397	2.14045	3.3113		2.14368	3.4251	2.14424	3.3584
2.13806	3.4338	2.13933	3.3318		2.13708	3.4282	2.1382	3.3327		2.14143	3.4397	2.14171	3.311		2.1448	3.4251	2.14537	3.3581
2.13919	3.4338	2.14045	3.3321		2.1382	3.4282	2.13933	3.3324		2.14256	3.4397	2.14284	3.311		2.14593	3.4251	2.14649	3.3588
2.14045	3.4338	2.14157	3.3318		2.13933	3.4282	2.14045	3.3324		2.14368	3.4397	2.14396	3.3107		2.14719	3.4251	2.14775	3.3581
2.14157	3.4338	2.14284	3.3318		2.14059	3.4282	2.14157	3.3324		2.1448	3.4397	2.14508	3.311		2.14831	3.4254	2.14888	3.3584
2.1427	3.4344	2.14396	3.3321		2.14171	3.4285	2.14284	3.3324		2.14607	3.4397	2.14635	3.3107		2.14944	3.4254	2.15	3.3584
2.14382	3.4347	2.14508	3.3321		2.14284	3.4282	2.14396	3.3327		2.14719	3.4397	2.14747	3.3107		2.15056	3.4251	2.15126	3.3581
2.14508	3.4344	2.14621	3.3318		2.14396	3.4282	2.14508	3.3324		2.14831	3.44	2.1486	3.3104		2.15183	3.4257	2.15239	3.3581
2.14621	3.4344	2.14747	3.3315		2.14522	3.4282	2.14621	3.3324		2.14944	3.4397	2.14972	3.3107		2.15295	3.4257	2.15351	3.3581
2.14733	3.4347	2.1486	3.3321		2.14635	3.4282	2.14747	3.3324		2.1507	3.4397	2.15098	3.3107		2.15407	3.4254	2.15463	3.3581
2.14846	3.4347	2.14972	3.3318		2.14747	3.4285	2.1486	3.3324		2.15183	3.44	2.15211	3.3107		2.1552	3.4254	2.1559	3.3578
2.14972	3.4347	2.15084	3.3315		2.1486	3.4288	2.14972	3.3324		2.15295	3.44	2.15323	3.3104		2.15646	3.4254	2.15702	3.3572
2.15084	3.4347	2.15211	3.3312		2.14986	3.4285	2.15084	3.3324		2.15407	3.44	2.15435	3.3104		2.15758	3.4254	2.15815	3.3575
2.15197	3.4347	2.15323	3.3318		2.15098	3.4282	2.15211	3.3318		2.15534	3.4403	2.15562	3.3104		2.15871	3.4254	2.15927	3.3572
2.15309	3.4347	2.15435	3.3318		2.15211	3.4288	2.15323	3.3324		2.15646	3.4397	2.15674	3.3104		2.15997	3.4254	2.16053	3.3569
2.15435	3.4347	2.15548	3.3315		2.15323	3.4285	2.15435	3.3321		2.15758	3.44	2.15787	3.3107		2.1611	3.4254	2.16166	3.3572
2.15548	3.4347	2.15674	3.3318		2.15449	3.4285	2.15548	3.3318		2.15871	3.44	2.15899	3.3104		2.16222	3.4254	2.16278	3.3569
2.1566	3.435	2.15787	3.3312		2.15562	3.4288	2.15674	3.3318		2.15997	3.44	2.16025	3.3104		2.16334	3.4254	2.16404	3.3566
2.15772	3.4347	2.15899	3.3315		2.15674	3.4288	2.15787	3.3318		2.1611	3.4406	2.16138	3.3104		2.16461	3.4257	2.16517	3.3572
2.15899	3.4347	2.16011	3.3312		2.15787	3.4282	2.15899	3.3324		2.16222	3.4406	2.1625	3.3104		2.16573	3.4254	2.16629	3.3566
2.16011	3.435	2.16138	3.3312		2.15913	3.4291	2.16011	3.3318		2.16334	3.4406	2.16376	3.3104		2.16685	3.4254	2.16742	3.3563
2.16124	3.4353	2.1625	3.3312		2.16025	3.4294	2.16138	3.3321		2.16461	3.4406	2.16489	3.3101		2.16798	3.4254	2.16868	3.3566
2.16236	3.4353	2.16362	3.3315		2.16138	3.4291	2.1625	3.3318		2.16573	3.4403	2.16601	3.3104		2.16924	3.4254	2.1698	3.3563
2.16362	3.4347	2.16475	3.3312		2.1625	3.4291	2.16362	3.3318		2.16685	3.4403	2.16713	3.3098		2.17037	3.4254	2.17093	3.3557
2.16475	3.4356	2.16601	3.3312		2.16376	3.4291	2.16475	3.3318		2.16798	3.4403	2.1684	3.3092		2.17149	3.426	2.17205	3.3563
2.16587	3.4356	2.16713	3.3312		2.16489	3.4291	2.16601	3.3315		2.16924	3.4409	2.16952	3.3095		2.17275	3.4263	2.17331	3.3557
2.16699	3.4356	2.16826	3.3312		2.16601	3.4294	2.16713	3.3318		2.17037	3.4403	2.17065	3.3092		2.17388	3.4263	2.17444	3.3557
2.16826	3.4356	2.16938	3.3315		2.16713	3.4294	2.16826	3.3318		2.17149	3.4409	2.17177	3.3101		2.175	3.4263	2.17556	3.3553
2.16938	3.4356	2.17065	3.3309		2.1684	3.4297	2.16938	3.3315		2.17275	3.4409	2.17303	3.3088		2.17612	3.4263	2.17683	3.3553
2.17051	3.436	2.17177	3.3309		2.16952	3.4301	2.17051	3.3315		2.17388	3.4409	2.17416	3.3095		2.17739	3.4263	2.17795	3.355
2.17163	3.4356	2.17289	3.3312		2.17065	3.4297	2.17177	3.3318		2.175	3.4409	2.17528	3.3095		2.17851	3.4263	2.17907	3.355
2.17289	3.436	2.17402	3.3309		2.17177	3.4301	2.17289	3.3318		2.17612	3.4406	2.1764	3.3092		2.17963	3.4263	2.1802	3.355
2.17402	3.436	2.17528	3.3305		2.17289	3.4301	2.17402	3.3312		2.17739	3.4412	2.17767	3.3092		2.18076	3.4263	2.18146	3.3547
2.17514	3.4363	2.1764	3.3305		2.17416	3.4304	2.17514	3.3312		2.17851	3.4412	2.17879	3.3088		2.18202	3.4263	2.18258	3.3547
2.17626	3.4363	2.17753	3.3302		2.17528	3.4301	2.1764	3.3315		2.17963	3.4412	2.17992	3.3082		2.18315	3.4263	2.18371	3.3547
2.17753	3.4366	2.17865	3.3302		2.1764	3.4301	2.17753	3.3305		2.18076	3.4412	2.18104	3.3085		2.18427	3.4263	2.18497	3.3547
2.17865	3.4366	2.17992	3.3302		2.17753	3.4304	2.17865	3.3305		2.18202	3.4412	2.1823	3.3085		2.18553	3.4263	2.1861	3.3541
2.17978	3.4366	2.18104	3.3302		2.17879	3.4307	2.17978	3.3309		2.18315	3.4412	2.18343	3.3085		2.18666	3.4263	2.18722	3.3544
2.1809	3.4366	2.18216	3.3299		2.17992	3.4304	2.18104	3.3309		2.18427	3.4412	2.18455	3.3085		2.18778	3.4263	2.18834	3.3544
2.18216	3.4366	2.18329	3.3296		2.18104	3.4307	2.18216	3.3302		2.18539	3.4415	2.18567	3.3085		2.1889	3.4263	2.18961	3.3544
2.18329	3.4366	2.18455	3.3299		2.18216	3.431	2.18329	3.3305		2.18666	3.4415	2.18694	3.3079		2.19017	3.4263	2.19073	3.3544
2.18441	3.4366	2.18567	3.3296		2.18343	3.431	2.18441	3.3302		2.18778	3.4412	2.18806	3.3079		2.19129	3.4263	2.19185	3.3544
2.18553	3.4366	2.1868	3.3299		2.18455	3.4304	2.18567	3.3305		2.1889	3.4412	2.18919	3.3076		2.19242	3.4263	2.19298	3.3544
2.18666	3.4366	2.18792	3.3296		2.18567	3.431	2.1868	3.3302		2.19003	3.4412	2.19045	3.3079		2.19354	3.4263	2.19424	3.3541
2.18792	3.4366	2.18919	3.3293		2.1868	3.4307	2.18792	3.3299		2.19129	3.4418	2.19157	3.3082		2.1948	3.4263	2.19537	3.3538
2.18904	3.4366	2.19031	3.3296		2.18806	3.4307	2.18904	3.3305		2.19242	3.4418	2.1927	3.3079		2.19593	3.4263	2.19649	3.3541
2.19017	3.4366	2.19143	3.3296		2.18919	3.4307	2.19031	3.3302		2.19354	3.4415	2.19382	3.3076		2.19705	3.4263	2.19775	3.3538
2.19129	3.4366	2.19256	3.3296		2.19031	3.4304	2.19143	3.3299		2.19466	3.4418	2.19508	3.3076		2.19831	3.4263	2.19888	3.3535
2.19256	3.4366	2.19382	3.3284		2.19143	3.4316	2.19256	3.3299		2.19593	3.4418	2.19621	3.3076		2.19944	3.4263	2.2	3.3541
2.19368	3.4366	2.19494	3.3284		2.1927	3.4319	2.19368	3.3296		2.19705	3.4425	2.19733	3.3079		2.20056	3.4266	2.20112	3.3544
2.1948	3.4366	2.19607	3.3293		2.19382	3.4316	2.19494	3.3296		2.19817	3.4422	2.19846	3.3076		2.20169	3.4266	2.20239	3.3535
2.19593	3.4366	2.19719	3.3287		2.19494	3.4319	2.19607	3.3287		2.1993	3.4425	2.19972	3.307		2.20295	3.4266	2.20351	3.3541
2.19719	3.4366	2.19846	3.3287		2.19607	3.4313	2.19719	3.3287		2.20056	3.4428	2.20084	3.3073		2.20407	3.4263	2.20463	3.3532
2.19831	3.4366	2.19958	3.3284		2.19733	3.4313	2.19831	3.3293		2.20169	3.4428	2.20197	3.3073		2.2052	3.4263	2.20576	3.3535
2.19944	3.4369	2.2007	3.3281		2.19846	3.4316	2.19958	3.3293		2.20281	3.4428	2.20309	3.3073		2.20632	3.4266	2.20702	3.3529
2.20056	3.4372	2.20183	3.3284		2.19958	3.4313	2.2007	3.3287		2.20407	3.4431	2.20435	3.307		2.20758	3.4266	2.20815	3.3529
2.20183	3.4366	2.20295	3.3287		2.2007	3.4313	2.20183	3.3287		2.2052	3.4431	2.20548	3.307		2.20871	3.4263	2.20927	3.3522
2.20295	3.4375	2.20421	3.3281		2.20197	3.4316	2.20295	3.3281		2.20632	3.4431	2.2066	3.3073		2.20983	3.427	2.21053	3.3529
2.20407	3.4369	2.20534	3.3284		2.20309	3.4316	2.20407	3.3293		2.20744	3.4431	2.20772	3.3076		2.21096	3.427	2.21166	3.3529
2.2052	3.4369	2.20646	3.3278		2.20421	3.4322	2.20534	3.3287		2.20871	3.4431	2.20899	3.307		2.21222	3.4263	2.21278	3.3522
2.20646	3.4372	2.20758	3.3281		2.20534	3.4319	2.20646	3.3274		2.20983	3.4431	2.21011	3.3073		2.21334	3.4263	2.2139	3.3535
2.20758	3.4375	2.20885	3.3278		2.20646	3.4322	2.20758	3.3287		2.21096	3.4431	2.21124	3.3073		2.21447	3.4266	2.21517	3.3529
2.20871	3.4375	2.20997	3.3274		2.20772	3.4319	2.20871	3.3284		2.21208	3.4431	2.21236	3.307		2.21573	3.4266	2.21629	3.3519
2.20983	3.4375	2.2111	3.3271		2.20885	3.4322	2.20997	3.3278		2.21334	3.4431	2.21362	3.3073		2.21685	3.4266	2.21742	3.3519
2.2111	3.4375	2.21222	3.3274		2.20997	3.4328	2.2111	3.3278		2.21447	3.4431	2.21475	3.307		2.21798	3.4266	2.21854	3.3516
2.21222	3.4375	2.21348	3.3271		2.2111	3.4322	2.21222	3.3278		2.21559	3.4434	2.21587	3.3067		2.2191	3.427	2.2198	3.3516
2.21334	3.4375	2.21461	3.3274		2.21236	3.4322	2.21334	3.3274		2.21671	3.4434	2.21699	3.307		2.22037	3.427	2.22093	3.3519
2.21447	3.4375	2.21573	3.3271		2.21348	3.4325	2.21461	3.3274		2.21798	3.4437	2.21826	3.307		2.22149	3.427	2.22205	3.3522
2.21573	3.4378	2.21685	3.3271		2.21461	3.4325	2.21573	3.3274		2.2191	3.444	2.21938	3.307		2.22261	3.4266	2.22331	3.3516
2.21685	3.4378	2.21812	3.3265		2.21573	3.4328	2.21685	3.3271		2.22022	3.444	2.22051	3.3064		2.22374	3.4266	2.22444	3.3516
2.21798	3.4375	2.21924	3.3265		2.21699	3.4328	2.21798	3.3271		2.22135	3.444	2.22177	3.3064		2.225	3.427	2.22556	3.3516
2.2191	3.4378	2.22037	3.3265		2.21812	3.4328	2.21924	3.3271		2.22261	3.4437	2.22289	3.3064		2.22612	3.4266	2.22669	3.3516
2.22037	3.4375	2.22149	3.3268		2.21924	3.4328	2.22037	3.3265		2.22374	3.444	2.22402	3.3067		2.22725	3.4273	2.22795	3.3516
2.22149	3.4381	2.22275	3.3265		2.22037	3.4328	2.22149	3.3268		2.22486	3.4443	2.22514	3.3064		2.22851	3.4273	2.22907	3.3519
2.22261	3.4378	2.22388	3.3262		2.22163	3.4328	2.22261	3.3268		2.22598	3.4443	2.2264	3.3064		2.22963	3.4273	2.2302	3.3516
2.22374	3.4378	2.225	3.3265		2.22275	3.4328	2.22388	3.3268		2.22725	3.4443	2.22753	3.3067		2.23076	3.4276	2.23132	3.3516
2.225	3.4378	2.22612	3.3265		2.22388	3.4328	2.225	3.3268		2.22837	3.4443	2.22865	3.3067		2.23188	3.4282	2.23258	3.3522
2.22612	3.4375	2.22739	3.3262		2.225	3.4328	2.22612	3.3265		2.22949	3.4446	2.22978	3.3064		2.23315	3.4276	2.23371	3.3519
2.22725	3.4381	2.22851	3.3262		2.22626	3.4328	2.22725	3.3265		2.23062	3.4449	2.23104	3.3067		2.23427	3.4273	2.23483	3.3513
2.22837	3.4378	2.22963	3.3259		2.22739	3.4328	2.22851	3.3268		2.23188	3.4446	2.23216	3.3064		2.23539	3.4279	2.2361	3.3516
2.22963	3.4384	2.23076	3.3265		2.22851	3.4328	2.22963	3.3265		2.23301	3.444	2.23329	3.3064		2.23652	3.4279	2.23722	3.3519
2.23076	3.4381	2.23202	3.3262		2.22963	3.4328	2.23076	3.3268		2.23413	3.4443	2.23441	3.3054		2.23778	3.4276	2.23834	3.3516
2.23188	3.4381	2.23315	3.3262		2.2309	3.4328	2.23188	3.3265		2.23539	3.4443	2.23567	3.3064		2.2389	3.4282	2.23947	3.3513
2.23301	3.4384	2.23427	3.3256		2.23202	3.4328	2.23301	3.3262		2.23652	3.4449	2.2368	3.3064		2.24003	3.4285	2.24073	3.3516
2.23427	3.4384	2.23539	3.3262		2.23315	3.4328	2.23427	3.3265		2.23764	3.4449	2.23792	3.3061		2.24129	3.4288	2.24185	3.351
2.23539	3.4384	2.23666	3.3256		2.23427	3.4328	2.23539	3.3259		2.23876	3.4449	2.23904	3.3057		2.24242	3.4285	2.24298	3.3516
2.23652	3.4375	2.23778	3.3259		2.23553	3.4328	2.23652	3.3262		2.24003	3.4449	2.24031	3.3061		2.24354	3.4285	2.2441	3.351
2.23764	3.4381	2.2389	3.3253		2.23666	3.4328	2.23764	3.3262		2.24115	3.4449	2.24143	3.3061		2.24466	3.4288	2.24537	3.351
2.2389	3.4381	2.24003	3.3253		2.23778	3.4328	2.2389	3.3262		2.24228	3.4449	2.24256	3.3057		2.24593	3.4291	2.24649	3.3507
2.24003	3.4381	2.24129	3.3256		2.2389	3.4328	2.24003	3.3259		2.2434	3.4443	2.24368	3.3051		2.24705	3.4291	2.24761	3.3507
2.24115	3.4381	2.24242	3.3256		2.24003	3.4332	2.24115	3.3256		2.24466	3.4446	2.24494	3.3054		2.24817	3.4291	2.24888	3.3507
2.24228	3.4384	2.24354	3.3253		2.24129	3.4335	2.24228	3.3262		2.24579	3.4449	2.24607	3.3054		2.24944	3.4288	2.25	3.3501
2.2434	3.4381	2.24466	3.3253		2.24242	3.4328	2.24354	3.3256		2.24691	3.4449	2.24719	3.3057		2.25056	3.4291	2.25112	3.3501
2.24466	3.4378	2.24593	3.3256		2.24354	3.4328	2.24466	3.3259		2.24803	3.4449	2.24846	3.3051		2.25169	3.4291	2.25225	3.3501
2.24579	3.4387	2.24705	3.325		2.24466	3.4328	2.24579	3.3256		2.2493	3.4449	2.24958	3.3061		2.25281	3.4294	2.25351	3.3504
2.24691	3.4378	2.24817	3.325		2.24593	3.4328	2.24691	3.3256		2.25042	3.4446	2.2507	3.3064		2.25407	3.4294	2.25463	3.3501
2.24803	3.4384	2.2493	3.325		2.24705	3.4332	2.24817	3.3256		2.25154	3.4443	2.25183	3.3061		2.2552	3.4294	2.25576	3.3501
2.2493	3.4384	2.25056	3.3247		2.24817	3.4332	2.2493	3.3262		2.25267	3.4449	2.25309	3.3048		2.25632	3.4297	2.25702	3.3501
2.25042	3.4384	2.25169	3.3253		2.2493	3.4328	2.25042	3.3259		2.25393	3.4449	2.25421	3.3048		2.25744	3.4294	2.25815	3.3501
2.25154	3.4391	2.25281	3.325		2.25056	3.4335	2.25154	3.3253		2.25506	3.4449	2.25534	3.3048		2.25871	3.4297	2.25927	3.3501
2.25267	3.4384	2.25393	3.325		2.25169	3.4332	2.25281	3.3253		2.25618	3.4449	2.25646	3.3045		2.25983	3.4297	2.26039	3.3498
2.25393	3.4387	2.2552	3.3247		2.25281	3.4335	2.25393	3.3253		2.2573	3.4449	2.25772	3.3057		2.26096	3.4301	2.26166	3.3501
2.25506	3.4391	2.25632	3.3247		2.25393	3.4332	2.25506	3.3253		2.25857	3.4446	2.25885	3.3045		2.26222	3.4304	2.26278	3.3501
2.25618	3.4394	2.25744	3.3247		2.2552	3.4338	2.25618	3.3253		2.25969	3.4446	2.25997	3.3054		2.26334	3.4301	2.2639	3.3498
2.2573	3.4394	2.25857	3.3247		2.25632	3.4341	2.25744	3.3253		2.26081	3.4446	2.2611	3.3054		2.26447	3.4301	2.26503	3.3495
2.25857	3.4394	2.25983	3.325		2.25744	3.4341	2.25857	3.325		2.26194	3.4443	2.26236	3.3054		2.26559	3.4304	2.26629	3.3498
2.25969	3.4394	2.26096	3.3243		2.25857	3.4341	2.25969	3.3253		2.2632	3.4449	2.26348	3.3054		2.26685	3.4304	2.26742	3.3498
2.26081	3.4394	2.26208	3.3247		2.25983	3.4344	2.26081	3.3253		2.26433	3.4446	2.26461	3.3045		2.26798	3.4307	2.26854	3.3495
2.26194	3.4394	2.2632	3.3243		2.26096	3.4347	2.26194	3.3253		2.26545	3.4446	2.26573	3.3054		2.2691	3.4307	2.2698	3.3498
2.2632	3.4397	2.26433	3.3243		2.26208	3.4344	2.2632	3.325		2.26671	3.4443	2.26699	3.3039		2.27022	3.431	2.27093	3.3498
2.26433	3.4394	2.26559	3.324		2.2632	3.4347	2.26433	3.325		2.26784	3.4443	2.26812	3.3045		2.27149	3.4304	2.27205	3.3495
2.26545	3.4397	2.26671	3.3247		2.26447	3.4347	2.26545	3.325		2.26896	3.4446	2.26924	3.3051		2.27261	3.4301	2.27317	3.3495
2.26657	3.4394	2.26784	3.3243		2.26559	3.4347	2.26657	3.3247		2.27008	3.4443	2.27051	3.3042		2.27374	3.4304	2.27444	3.3495
2.26784	3.4403	2.26896	3.3243		2.26671	3.4344	2.26784	3.3247		2.27135	3.4446	2.27163	3.3042		2.27486	3.4307	2.27556	3.3495
2.26896	3.4403	2.27022	3.3247		2.26784	3.4347	2.26896	3.325		2.27247	3.4446	2.27275	3.3048		2.27612	3.431	2.27669	3.3495
2.27008	3.4409	2.27135	3.3247		2.2691	3.4347	2.27008	3.3247		2.2736	3.4449	2.27388	3.3045		2.27725	3.431	2.27781	3.3491
2.27121	3.4409	2.27247	3.3243		2.27022	3.4347	2.27121	3.3247		2.27472	3.4449	2.27514	3.3039		2.27837	3.4307	2.27907	3.3491
2.27247	3.4412	2.2736	3.3243		2.27135	3.435	2.27247	3.3247		2.27598	3.4453	2.27626	3.3042		2.27963	3.4304	2.2802	3.3488
2.2736	3.4412	2.27486	3.3243		2.27247	3.4347	2.2736	3.3247		2.27711	3.4453	2.27739	3.3045		2.28076	3.4304	2.28132	3.3495
2.27472	3.4409	2.27598	3.3243		2.2736	3.4347	2.27472	3.3247		2.27823	3.4453	2.27851	3.3045		2.28188	3.4307	2.28258	3.3488
2.27584	3.4409	2.27711	3.3243		2.27486	3.4347	2.27584	3.325		2.27935	3.4449	2.27978	3.3042		2.28301	3.4307	2.28371	3.3491
2.27711	3.4412	2.27823	3.3243		2.27598	3.4347	2.27711	3.3247		2.28062	3.4453	2.2809	3.303		2.28427	3.4307	2.28483	3.3488
2.27823	3.4415	2.27949	3.3243		2.27711	3.435	2.27823	3.3243		2.28174	3.4459	2.28202	3.3033		2.28539	3.431	2.28596	3.3482
2.27935	3.4415	2.28062	3.324		2.27823	3.4347	2.27935	3.3247		2.28287	3.4456	2.28315	3.3042		2.28652	3.431	2.28722	3.3488
2.28048	3.4415	2.28174	3.324		2.27949	3.435	2.28048	3.3247		2.28399	3.4453	2.28441	3.303		2.28764	3.431	2.28834	3.3479
2.28174	3.4415	2.28287	3.324		2.28062	3.435	2.28174	3.3243		2.28525	3.4453	2.28553	3.3039		2.2889	3.4313	2.28947	3.3485
2.28287	3.4412	2.28413	3.3237		2.28174	3.4353	2.28287	3.3247		2.28638	3.4456	2.28666	3.3026		2.29003	3.431	2.29059	3.3479
2.28399	3.4415	2.28525	3.3237		2.28287	3.435	2.28399	3.3243		2.2875	3.4459	2.28778	3.303		2.29115	3.4316	2.29185	3.3479
2.28511	3.4422	2.28638	3.3231		2.28413	3.4356	2.28511	3.3247		2.28862	3.4456	2.28904	3.3036		2.29242	3.4319	2.29298	3.3482
2.28638	3.4415	2.2875	3.3231		2.28525	3.4356	2.28638	3.3243		2.28989	3.4459	2.29017	3.303		2.29354	3.4319	2.2941	3.3479
2.2875	3.4422	2.28876	3.3234		2.28638	3.4356	2.2875	3.3243		2.29101	3.4459	2.29129	3.3026		2.29466	3.4316	2.29537	3.3479
2.28862	3.4422	2.28989	3.3234		2.2875	3.4356	2.28862	3.324		2.29213	3.4462	2.29242	3.3033		2.29579	3.4313	2.29649	3.3476
2.28975	3.4422	2.29101	3.3234		2.28876	3.4356	2.28975	3.3237		2.29326	3.4459	2.29368	3.3026		2.29705	3.4319	2.29761	3.3479
2.29101	3.4422	2.29213	3.3228		2.28989	3.4356	2.29101	3.324		2.29452	3.4462	2.2948	3.3026		2.29817	3.4319	2.29874	3.3476
2.29213	3.4422	2.2934	3.3225		2.29101	3.4356	2.29213	3.3237		2.29565	3.4465	2.29593	3.3026		2.2993	3.4316	2.3	3.3476
2.29326	3.4422	2.29452	3.3231		2.29213	3.4356	2.29326	3.3237		2.29677	3.4468	2.29705	3.3026		2.30042	3.4316	2.30112	3.3476
2.29438	3.4422	2.29565	3.3225		2.2934	3.4356	2.29438	3.3234		2.29803	3.4462	2.29831	3.3026		2.30169	3.4319	2.30225	3.3473
2.29565	3.4422	2.29677	3.3225		2.29452	3.436	2.29551	3.3234		2.29916	3.4462	2.29944	3.3026		2.30281	3.4319	2.30337	3.3473
2.29677	3.4422	2.29803	3.3231		2.29565	3.436	2.29677	3.3234		2.30028	3.4462	2.30056	3.3023		2.30393	3.4319	2.30463	3.3473
2.29789	3.4422	2.29916	3.3225		2.29677	3.4363	2.29789	3.3231		2.3014	3.4465	2.30197	3.3026		2.3052	3.4319	2.30576	3.3473
2.29902	3.4422	2.30028	3.3225		2.29803	3.4363	2.29902	3.3234		2.30267	3.4465	2.30337	3.3026		2.30632	3.4319	2.30688	3.3473
2.30028	3.4422	2.3014	3.3228		2.29916	3.4366	2.30014	3.3234		2.30379	3.4471	2.30449	3.3026		2.30744	3.4319	2.30815	3.3473
2.3014	3.4422	2.30267	3.3225		2.30028	3.4363	2.3014	3.3234		2.30492	3.4471	2.30576	3.303		2.30857	3.4319	2.30927	3.3473
2.30253	3.4422	2.30379	3.3225		2.3014	3.436	2.30253	3.3231		2.30604	3.4474	2.30688	3.3023		2.30983	3.4319	2.31039	3.3476
2.30365	3.4422	2.30492	3.3219		2.30267	3.4366	2.30365	3.3234		2.3073	3.4474	2.30801	3.302		2.31096	3.4319	2.31152	3.3473
2.30478	3.4422	2.30604	3.3222		2.30379	3.4366	2.30478	3.3234		2.30843	3.4468	2.30913	3.302		2.31208	3.4319	2.31278	3.3473
2.30604	3.4422	2.3073	3.3219		2.30492	3.4369	2.30604	3.3231		2.30955	3.4468	2.31039	3.302		2.3132	3.4319	2.3139	3.3473
2.30716	3.4425	2.30843	3.3216		2.30604	3.4366	2.30716	3.3228		2.31067	3.4468	2.31152	3.3023		2.31447	3.4319	2.31503	3.347
2.30829	3.4428	2.30955	3.3216		2.30716	3.4369	2.30829	3.3228		2.31194	3.4471	2.31264	3.302		2.31559	3.4319	2.31629	3.347
2.30941	3.4422	2.31067	3.3219		2.30843	3.4366	2.30941	3.3225		2.31306	3.4471	2.31376	3.3017		2.31671	3.4319	2.31742	3.347
2.31067	3.4425	2.3118	3.3216		2.30955	3.4369	2.31067	3.3225		2.31419	3.4474	2.31503	3.302		2.31798	3.4319	2.31854	3.347
2.3118	3.4422	2.31306	3.3216		2.31067	3.4369	2.3118	3.3228		2.31531	3.4477	2.31615	3.3017		2.3191	3.4322	2.31966	3.3473
[truncated: 4,271 more rows]

## Sheet: S12 B
15 MPa					24 MPa					50 MPa					70 MPa
Charge Areal Capacity	Voltage	Discharge Areal Capacity	Voltage		Charge Areal Capacity	Voltage	Discharge Areal Capacity	Voltage		Charge Areal Capacity	Voltage	Discharge Areal Capacity	Voltage		Charge Areal Capacity	Voltage	Discharge Areal Capacity	Voltage
(mAh/cm2)	(V)	(mAh/cm2)	(V)		(mAh/cm2)	(V)	(mAh/cm2)	(V)		(mAh/cm2)	(V)	(mAh/cm2)	(V)		(mAh/cm2)	(V)	(mAh/cm2)	(V)
0	3.3436	0	3.4099		0	3.3591	0	3.4387		0	3.6136	0	3.5038		0	3.5333	0	3.519
0.00688	3.4077	0.00688	3.3929		0.00688	3.444	0.00688	3.4223		0.00688	3.6136	0.00688	3.5038		0.00688	3.5333	0.00829	3.519
0.0139	3.6753	0.0139	3.3665		0.0139	3.6861	0.0139	3.3963		0.0139	3.6489	0.0139	3.475		0.0139	3.5944	0.01531	3.4945
0.02079	3.7351	0.02079	3.3491		0.02079	3.7097	0.02079	3.3752		0.02079	3.6709	0.02079	3.453		0.02079	3.6576	0.02219	3.4747
0.02781	3.7413	0.02781	3.3361		0.02781	3.714	0.02781	3.3578		0.02781	3.6706	0.02781	3.4335		0.02781	3.6703	0.02921	3.4592
0.03469	3.7435	0.03469	3.3206		0.03469	3.7165	0.03469	3.3442		0.03469	3.6694	0.03469	3.4173		0.03469	3.67	0.0361	3.4443
0.04171	3.7466	0.04171	3.3104		0.04171	3.7168	0.04171	3.3321		0.04171	3.6682	0.04171	3.4018		0.04171	3.6682	0.04312	3.4322
0.0486	3.7503	0.0486	3.2989		0.0486	3.7187	0.0486	3.3219		0.0486	3.6675	0.0486	3.3873		0.0486	3.6663	0.05	3.4195
0.05548	3.7509	0.05562	3.2871		0.05548	3.7218	0.05548	3.3095		0.05562	3.6669	0.05562	3.3758		0.05562	3.6654	0.05702	3.4105
0.0625	3.7519	0.0625	3.2791		0.0625	3.7227	0.0625	3.3008		0.0625	3.666	0.0625	3.3637		0.0625	3.6647	0.0639	3.4003
0.06938	3.7534	0.06938	3.2704		0.06938	3.7252	0.06938	3.2906		0.06938	3.666	0.06952	3.3529		0.06938	3.6638	0.07079	3.3848
0.0764	3.7553	0.0764	3.2611		0.0764	3.7255	0.0764	3.2828		0.0764	3.6654	0.0764	3.3436		0.0764	3.6623	0.07781	3.3761
0.08329	3.7562	0.08329	3.2549		0.08329	3.7261	0.08329	3.2747		0.08329	3.6654	0.08329	3.3281		0.08329	3.6616	0.08469	3.3684
0.09031	3.7568	0.09031	3.2459		0.09017	3.7264	0.09031	3.2664		0.09031	3.6654	0.09031	3.3194		0.09031	3.6616	0.09171	3.3606
0.09719	3.7574	0.09719	3.2406		0.09719	3.7267	0.09719	3.2589		0.09719	3.6654	0.09719	3.3113		0.09719	3.6623	0.0986	3.3513
0.10421	3.7584	0.10421	3.2335		0.10407	3.7267	0.10407	3.2515		0.10421	3.6654	0.10421	3.3026		0.10421	3.662	0.10562	3.3451
0.1111	3.7593	0.1111	3.2282		0.1111	3.7271	0.1111	3.245		0.1111	3.6654	0.1111	3.2949		0.1111	3.6623	0.1125	3.3383
0.11798	3.7599	0.11798	3.2233		0.11798	3.7271	0.11798	3.2406		0.11812	3.6654	0.11812	3.2871		0.11812	3.6623	0.11952	3.3315
0.125	3.7609	0.125	3.2183		0.125	3.7277	0.125	3.2332		0.125	3.6657	0.125	3.2816		0.125	3.662	0.1264	3.3253
0.13188	3.7618	0.13188	3.2121		0.13188	3.7283	0.13188	3.2292		0.13188	3.6657	0.13202	3.2741		0.13188	3.6626	0.13329	3.3188
0.1389	3.7615	0.1389	3.2081		0.13876	3.7277	0.1389	3.2236		0.1389	3.666	0.1389	3.2679		0.1389	3.6626	0.14031	3.3138
0.14579	3.7618	0.14579	3.2028		0.14579	3.728	0.14579	3.2183		0.14579	3.6663	0.14579	3.262		0.14579	3.6626	0.14719	3.3048
0.15281	3.7621	0.15281	3.1997		0.15267	3.7283	0.15267	3.2134		0.15281	3.6672	0.15281	3.2564		0.15281	3.6632	0.15421	3.2992
0.15969	3.7621	0.15969	3.1948		0.15969	3.7289	0.15969	3.209		0.15969	3.6672	0.15969	3.2515		0.15969	3.6638	0.1611	3.2943
0.16657	3.7621	0.16671	3.1913		0.16657	3.7292	0.16657	3.2041		0.16671	3.6675	0.16671	3.2462		0.16671	3.6647	0.16812	3.289
0.1736	3.7621	0.1736	3.1867		0.1736	3.7298	0.1736	3.2003		0.1736	3.6682	0.1736	3.2385		0.1736	3.6654	0.175	3.2847
0.18048	3.763	0.18048	3.1845		0.18048	3.7305	0.18048	3.196		0.18062	3.6685	0.18062	3.2338		0.18062	3.6654	0.18202	3.2797
0.1875	3.764	0.1875	3.1824		0.18736	3.7317	0.18736	3.1935		0.1875	3.6697	0.1875	3.2289		0.1875	3.6657	0.1889	3.275
0.19438	3.7649	0.19438	3.1793		0.19438	3.7317	0.19438	3.1892		0.19438	3.67	0.19452	3.2254		0.19438	3.6657	0.19593	3.271
0.2014	3.7655	0.2014	3.1749		0.20126	3.7314	0.20126	3.1858		0.2014	3.6706	0.2014	3.2205		0.2014	3.6657	0.20281	3.2679
0.20829	3.7658	0.20829	3.1731		0.20829	3.732	0.20829	3.1833		0.20829	3.6713	0.20829	3.2158		0.20829	3.666	0.20969	3.2633
0.21531	3.7667	0.21531	3.17		0.21517	3.7323	0.21517	3.1799		0.21531	3.6716	0.21531	3.213		0.21531	3.6666	0.21671	3.2592
0.22219	3.7661	0.22219	3.1669		0.22219	3.7323	0.22219	3.1758		0.22219	3.6722	0.22219	3.209		0.22219	3.6675	0.2236	3.2543
0.22907	3.7667	0.22907	3.1638		0.22907	3.7333	0.22907	3.174		0.22921	3.6728	0.22921	3.2053		0.22921	3.6682	0.23062	3.2496
0.2361	3.7667	0.2361	3.1607		0.23596	3.7336	0.23596	3.1718		0.2361	3.6728	0.2361	3.2013		0.2361	3.6688	0.2375	3.2471
0.24298	3.7674	0.24298	3.1588		0.24298	3.7342	0.24298	3.1687		0.24312	3.6731	0.24312	3.1985		0.24312	3.6691	0.24452	3.2437
0.25	3.7677	0.25	3.1563		0.24986	3.7345	0.24986	3.1662		0.25	3.6744	0.25	3.1938		0.25	3.6691	0.2514	3.2406
0.25688	3.7677	0.25688	3.1535		0.25688	3.7348	0.25688	3.1638		0.25688	3.675	0.25702	3.1904		0.25702	3.67	0.25843	3.2378
0.2639	3.768	0.2639	3.151		0.26376	3.7351	0.26376	3.1607		0.2639	3.6759	0.2639	3.1873		0.2639	3.6709	0.26531	3.2338
0.27079	3.768	0.27079	3.1492		0.27079	3.736	0.27079	3.1579		0.27079	3.6765	0.27093	3.1848		0.27079	3.6709	0.27233	3.2323
0.27767	3.7695	0.27781	3.1464		0.27767	3.7367	0.27767	3.1557		0.27781	3.6765	0.27781	3.183		0.27781	3.6709	0.27921	3.2285
0.28469	3.7705	0.28469	3.1433		0.28455	3.737	0.28455	3.1532		0.28469	3.6775	0.28469	3.1802		0.28469	3.6716	0.2861	3.2254
0.29157	3.7714	0.29157	3.1417		0.29157	3.7373	0.29157	3.1517		0.29171	3.6784	0.29171	3.1762		0.29171	3.6725	0.29312	3.2233
0.2986	3.772	0.2986	3.1399		0.29846	3.7379	0.29846	3.1489		0.2986	3.6787	0.2986	3.1746		0.2986	3.6728	0.3	3.2186
0.30548	3.7717	0.30548	3.1374		0.30548	3.7388	0.30548	3.1461		0.30562	3.6796	0.30562	3.1712		0.30562	3.6731	0.30702	3.2165
0.3125	3.7723	0.3125	3.1355		0.31236	3.7395	0.31236	3.1442		0.3125	3.6802	0.3125	3.1681		0.3125	3.674	0.3139	3.2137
0.31938	3.7726	0.31938	3.1331		0.31938	3.7407	0.31938	3.1424		0.31938	3.6806	0.31952	3.1659		0.31952	3.6753	0.32093	3.2115
0.3264	3.7733	0.3264	3.1318		0.32626	3.7413	0.32626	3.1399		0.3264	3.6815	0.3264	3.1634		0.3264	3.6759	0.32781	3.2093
0.33329	3.7757	0.33329	3.1287		0.33315	3.7416	0.33315	3.1386		0.33329	3.6824	0.33343	3.1613		0.33329	3.6765	0.33483	3.2078
0.34017	3.776	0.34017	3.1272		0.34017	3.7416	0.34017	3.1365		0.34031	3.6827	0.34031	3.16		0.34031	3.6771	0.34171	3.2053
0.34719	3.776	0.34719	3.1241		0.34705	3.7426	0.34705	3.1355		0.34719	3.6837	0.34719	3.1579		0.34719	3.6771	0.34874	3.2034
0.35407	3.777	0.35407	3.1228		0.35407	3.7432	0.35407	3.1337		0.35421	3.6849	0.35421	3.1554		0.35421	3.6778	0.35562	3.2022
0.3611	3.7773	0.3611	3.1197		0.36096	3.7432	0.36096	3.1315		0.3611	3.6858	0.3611	3.1535		0.3611	3.6781	0.3625	3.1985
0.36798	3.7776	0.36798	3.1182		0.36784	3.7444	0.36798	3.1293		0.36798	3.6858	0.36812	3.1523		0.36812	3.6784	0.36952	3.1985
0.375	3.7791	0.375	3.1166		0.37486	3.745	0.37486	3.1284		0.375	3.6864	0.375	3.1486		0.375	3.679	0.3764	3.1944
0.38188	3.7813	0.38188	3.1154		0.38174	3.7453	0.38174	3.1259		0.38188	3.6883	0.38202	3.1455		0.38202	3.6802	0.38343	3.1932
0.38876	3.7819	0.3889	3.1141		0.38876	3.7466	0.38876	3.1238		0.3889	3.6886	0.3889	3.1445		0.3889	3.6815	0.39031	3.1904
0.39579	3.7816	0.39579	3.1117		0.39565	3.7469	0.39565	3.1231		0.39579	3.6892	0.39593	3.1442		0.39579	3.6824	0.39733	3.1892
0.40267	3.7826	0.40267	3.1101		0.40267	3.7472	0.40267	3.1207		0.40281	3.6895	0.40281	3.1411		0.40281	3.6827	0.40421	3.1879
0.40969	3.7835	0.40969	3.1076		0.40955	3.7475	0.40955	3.1194		0.40969	3.6902	0.40969	3.1396		0.40969	3.683	0.41124	3.1855
0.41657	3.7857	0.41657	3.1045		0.41643	3.7488	0.41657	3.1182		0.41671	3.6911	0.41671	3.1377		0.41671	3.6833	0.41812	3.1839
0.4236	3.7863	0.4236	3.1033		0.42346	3.7497	0.42346	3.116		0.4236	3.6917	0.4236	3.1359		0.4236	3.6843	0.42514	3.1833
0.43048	3.7863	0.43048	3.1008		0.43034	3.7509	0.43034	3.1154		0.43062	3.6923	0.43062	3.1346		0.43062	3.6855	0.43202	3.1811
0.4375	3.7866	0.4375	3.0986		0.43736	3.7512	0.43736	3.1138		0.4375	3.6926	0.4375	3.1337		0.4375	3.6861	0.4389	3.1802
0.44438	3.7881	0.44438	3.098		0.44424	3.7519	0.44424	3.112		0.44438	3.6939	0.44452	3.1328		0.44452	3.6868	0.44593	3.178
0.45126	3.7906	0.45126	3.0971		0.45126	3.7525	0.45126	3.1107		0.4514	3.6951	0.4514	3.1306		0.4514	3.6871	0.45281	3.1771
0.45829	3.7915	0.45829	3.0928		0.45815	3.7528	0.45815	3.1086		0.45829	3.6964	0.45843	3.1293		0.45829	3.6877	0.45983	3.1758
0.46517	3.7919	0.46517	3.0924		0.46503	3.754	0.46503	3.107		0.46531	3.6973	0.46531	3.1269		0.46531	3.6877	0.46671	3.1737
0.47219	3.7937	0.47219	3.089		0.47205	3.7547	0.47205	3.1042		0.47219	3.6982	0.47233	3.1256		0.47219	3.6883	0.47374	3.1721
0.47907	3.7943	0.47907	3.0875		0.47893	3.7559	0.47893	3.1039		0.47921	3.6988	0.47921	3.1241		0.47921	3.6892	0.48062	3.1706
0.4861	3.7953	0.4861	3.0856		0.48596	3.7568	0.48596	3.1024		0.4861	3.6995	0.4861	3.1219		0.4861	3.6899	0.48764	3.1687
0.49298	3.7971	0.49298	3.0838		0.49284	3.7578	0.49284	3.1005		0.49312	3.7004	0.49312	3.1203		0.49312	3.6908	0.49452	3.1675
0.49986	3.7974	0.5	3.0819		0.49986	3.7584	0.49986	3.0996		0.5	3.7007	0.5	3.12		0.5	3.6917	0.50154	3.1665
0.50688	3.7974	0.50688	3.0797		0.50674	3.759	0.50674	3.0983		0.50688	3.701	0.50702	3.1179		0.50702	3.6923	0.50843	3.165
0.51376	3.7999	0.51376	3.0773		0.51362	3.7599	0.51362	3.0971		0.5139	3.7026	0.5139	3.1176		0.5139	3.6926	0.51531	3.1634
0.52079	3.8018	0.52079	3.0751		0.52065	3.7612	0.52065	3.0952		0.52079	3.7035	0.52093	3.1157		0.52093	3.6933	0.52233	3.1622
0.52767	3.8021	0.52767	3.0729		0.52753	3.7615	0.52753	3.0937		0.52781	3.7038	0.52781	3.1135		0.52781	3.6951	0.52921	3.1607
0.53469	3.8036	0.53469	3.0726		0.53455	3.7621	0.53455	3.0924		0.53469	3.7044	0.53483	3.1107		0.53469	3.6957	0.53624	3.16
0.54157	3.8043	0.54157	3.0698		0.54143	3.7627	0.54143	3.0906		0.54171	3.7057	0.54171	3.1098		0.54171	3.697	0.54312	3.1594
0.5486	3.8061	0.5486	3.0676		0.54846	3.7655	0.54846	3.0893		0.5486	3.7066	0.5486	3.1079		0.5486	3.6973	0.55014	3.1576
0.55548	3.8074	0.55548	3.0649		0.55534	3.7664	0.55534	3.0881		0.55548	3.7072	0.55562	3.107		0.55562	3.6976	0.55702	3.1563
0.56236	3.8077	0.56236	3.0627		0.56222	3.7671	0.56222	3.0866		0.5625	3.7078	0.5625	3.1055		0.5625	3.6979	0.56404	3.1554
0.56938	3.8089	0.56938	3.0618		0.56924	3.7677	0.56924	3.0847		0.56938	3.7081	0.56952	3.1039		0.56952	3.6985	0.57093	3.1538
0.57626	3.8117	0.57626	3.058		0.57612	3.7677	0.57612	3.0828		0.5764	3.7091	0.5764	3.1021		0.5764	3.6995	0.57781	3.1532
0.58329	3.8123	0.58329	3.0571		0.58315	3.7686	0.58315	3.0822		0.58329	3.7097	0.58343	3.1011		0.58343	3.7004	0.58483	3.151
0.59017	3.8129	0.59017	3.0552		0.59003	3.7711	0.59003	3.081		0.59031	3.7106	0.59031	3.1008		0.59031	3.7013	0.59171	3.1498
0.59719	3.8148	0.59719	3.0525		0.59691	3.772	0.59705	3.0797		0.59719	3.7119	0.59733	3.0996		0.59719	3.7013	0.59874	3.1486
0.60407	3.8167	0.60407	3.0503		0.60393	3.7723	0.60393	3.0785		0.60421	3.7125	0.60421	3.0971		0.60421	3.7029	0.60562	3.1483
0.61096	3.8173	0.6111	3.0481		0.61081	3.7726	0.61081	3.0757		0.6111	3.7134	0.61124	3.0965		0.6111	3.7035	0.61264	3.1476
0.61798	3.8179	0.61798	3.0466		0.61784	3.7736	0.61784	3.0751		0.61798	3.714	0.61812	3.0952		0.61812	3.7038	0.61952	3.1458
0.62486	3.8198	0.62486	3.0444		0.62472	3.776	0.62472	3.0732		0.625	3.7153	0.625	3.0931		0.625	3.7047	0.62654	3.1436
0.63188	3.8222	0.63188	3.0422		0.63174	3.7773	0.63174	3.0732		0.63188	3.7159	0.63202	3.0931		0.63202	3.7057	0.63343	3.143
0.63876	3.8225	0.63876	3.0404		0.63862	3.7773	0.63862	3.0714		0.6389	3.7165	0.6389	3.0918		0.6389	3.7066	0.64045	3.143
0.64579	3.8235	0.64579	3.0373		0.64551	3.7779	0.64565	3.0692		0.64579	3.7171	0.64593	3.0906		0.64593	3.7075	0.64733	3.1417
0.65267	3.8244	0.65267	3.036		0.65253	3.7785	0.65253	3.0683		0.65281	3.7181	0.65281	3.0893		0.65281	3.7078	0.65421	3.1405
0.65969	3.8263	0.65969	3.0342		0.65941	3.7807	0.65941	3.0667		0.65969	3.719	0.65983	3.0881		0.65969	3.7085	0.66124	3.139
0.66657	3.8275	0.66657	3.0317		0.66643	3.7826	0.66643	3.0652		0.66671	3.7193	0.66671	3.0881		0.66671	3.7088	0.66812	3.1386
0.67346	3.8281	0.67346	3.0304		0.67331	3.7826	0.67331	3.063		0.6736	3.7202	0.67374	3.0862		0.6736	3.7097	0.67514	3.1371
0.68048	3.8312	0.68048	3.0264		0.68034	3.7832	0.68034	3.063		0.68048	3.7215	0.68062	3.0838		0.68062	3.7106	0.68202	3.1355
0.68736	3.8318	0.68736	3.0252		0.68722	3.7841	0.68722	3.0618		0.6875	3.723	0.6875	3.0828		0.6875	3.7116	0.68904	3.1331
0.69438	3.8328	0.69438	3.0224		0.6941	3.7853	0.6941	3.0587		0.69438	3.7233	0.69452	3.0822		0.69452	3.7122	0.69593	3.1328
0.70126	3.8334	0.70126	3.0211		0.70112	3.7872	0.70112	3.0583		0.7014	3.7236	0.7014	3.0807		0.7014	3.7131	0.70295	3.1324
0.70829	3.8353	0.70829	3.0184		0.70801	3.7872	0.70801	3.0571		0.70829	3.7243	0.70843	3.0788		0.70843	3.7137	0.70983	3.1324
0.71517	3.8365	0.71517	3.0159		0.71503	3.7872	0.71503	3.0552		0.71531	3.7255	0.71531	3.0776		0.71531	3.714	0.71685	3.1315
0.72205	3.8384	0.72219	3.0143		0.72191	3.7888	0.72191	3.0537		0.72219	3.7264	0.72233	3.0766		0.72233	3.7147	0.72374	3.1303
0.72907	3.8387	0.72907	3.0122		0.72893	3.7915	0.72893	3.0525		0.72921	3.7274	0.72921	3.076		0.72921	3.7153	0.73062	3.129
0.73596	3.8411	0.73596	3.0081		0.73581	3.7925	0.73581	3.0515		0.7361	3.728	0.73624	3.0742		0.7361	3.7168	0.73764	3.1287
0.74298	3.8427	0.74298	3.0072		0.7427	3.7931	0.7427	3.05		0.74298	3.7283	0.74312	3.0729		0.74312	3.7171	0.74452	3.1275
0.74986	3.843	0.74986	3.0041		0.74972	3.7943	0.74972	3.0478		0.75	3.7286	0.75014	3.0717		0.75	3.7181	0.75154	3.1269
0.75688	3.8439	0.75688	3.0013		0.7566	3.7946	0.7566	3.0472		0.75688	3.7305	0.75702	3.0701		0.75702	3.719	0.75843	3.125
0.76376	3.8464	0.76376	3.0004		0.76362	3.7959	0.76362	3.0472		0.7639	3.7317	0.7639	3.0695		0.7639	3.7199	0.76545	3.1247
0.77065	3.8477	0.77079	2.9973		0.77051	3.7974	0.77051	3.0444		0.77079	3.7323	0.77093	3.068		0.77093	3.7205	0.77233	3.1231
0.77767	3.8483	0.77767	2.9951		0.77753	3.7977	0.77753	3.0428		0.77781	3.7329	0.77781	3.067		0.77781	3.7218	0.77935	3.1219
0.78455	3.8511	0.78455	2.992		0.78441	3.7977	0.78441	3.0419		0.78469	3.7333	0.78483	3.0667		0.78483	3.7221	0.78624	3.1207
0.79157	3.8529	0.79157	2.9895		0.79129	3.7999	0.79129	3.0404		0.79171	3.7339	0.79171	3.0642		0.79171	3.7224	0.79312	3.1197
0.79846	3.8523	0.79846	2.9867		0.79831	3.8015	0.79831	3.0394		0.7986	3.7348	0.79874	3.0633		0.79874	3.7233	0.80014	3.1188
0.80548	3.8545	0.80548	2.9836		0.8052	3.803	0.8052	3.0376		0.80548	3.736	0.80562	3.0618		0.80562	3.7249	0.80702	3.1188
0.81236	3.856	0.81236	2.9815		0.81222	3.8033	0.81222	3.0363		0.8125	3.7373	0.81264	3.0605		0.8125	3.7258	0.81404	3.1176
0.81938	3.8576	0.81938	2.9793		0.8191	3.8049	0.8191	3.0348		0.81938	3.7376	0.81952	3.0602		0.81952	3.7258	0.82093	3.116
0.82626	3.8588	0.82626	2.9762		0.82612	3.8067	0.82612	3.0329		0.8264	3.7382	0.8264	3.0583		0.8264	3.7261	0.82795	3.1157
0.83315	3.8604	0.83329	2.9737		0.83301	3.8074	0.83301	3.0323		0.83329	3.7388	0.83343	3.0577		0.83343	3.7274	0.83483	3.1141
0.84017	3.8625	0.84017	2.9709		0.83989	3.8077	0.83989	3.0317		0.84031	3.741	0.84031	3.0565		0.84031	3.7289	0.84185	3.1132
0.84705	3.8638	0.84705	2.9678		0.84691	3.8086	0.84691	3.0295		0.84719	3.7416	0.84733	3.0546		0.84733	3.7295	0.84874	3.1129
0.85407	3.8647	0.85407	2.9647		0.85379	3.8105	0.85379	3.027		0.85421	3.7419	0.85421	3.0543		0.85421	3.7302	0.85576	3.1107
0.86096	3.8681	0.86096	2.9616		0.86081	3.8126	0.86081	3.027		0.8611	3.7429	0.86124	3.0525		0.86124	3.7305	0.86264	3.1095
0.86798	3.8681	0.86798	2.9607		0.8677	3.8132	0.8677	3.0246		0.86798	3.7435	0.86812	3.0512		0.86812	3.7311	0.86952	3.1092
0.87486	3.8694	0.87486	2.9563		0.87472	3.8142	0.87472	3.0233		0.875	3.7441	0.87514	3.05		0.875	3.7326	0.87654	3.1079
0.88174	3.8721	0.88188	2.9536		0.8816	3.8151	0.8816	3.0218		0.88188	3.7453	0.88202	3.0481		0.88202	3.7336	0.88343	3.1067
0.88876	3.8731	0.88876	2.9511		0.88848	3.817	0.88848	3.0218		0.8889	3.7466	0.88904	3.0475		0.8889	3.7342	0.89045	3.1058
0.89565	3.874	0.89565	2.9477		0.89551	3.8179	0.89551	3.0193		0.89579	3.7475	0.89593	3.0472		0.89593	3.7345	0.89733	3.1045
0.90267	3.8756	0.90267	2.9443		0.90239	3.8185	0.90239	3.0174		0.90281	3.7478	0.90281	3.0456		0.90281	3.7354	0.90435	3.1039
0.90955	3.878	0.90955	2.9402		0.90941	3.8194	0.90941	3.0159		0.90969	3.7481	0.90983	3.0453		0.90983	3.7364	0.91124	3.1039
0.91657	3.8783	0.91657	2.9365		0.91629	3.8207	0.91629	3.0149		0.91671	3.7491	0.91671	3.0435		0.91671	3.7373	0.91826	3.1024
0.92346	3.8802	0.92346	2.934		0.92317	3.8225	0.92317	3.0134		0.9236	3.7497	0.92374	3.0422		0.92374	3.7382	0.92514	3.1011
0.93048	3.8827	0.93048	2.9306		0.9302	3.8235	0.9302	3.0115		0.93048	3.7506	0.93062	3.0413		0.93062	3.7388	0.93216	3.0996
0.93736	3.8839	0.93736	2.9272		0.93708	3.8235	0.93708	3.0112		0.9375	3.7516	0.93764	3.0401		0.93764	3.7398	0.93904	3.0983
0.94424	3.8852	0.94438	2.9232		0.9441	3.8247	0.9441	3.0087		0.94438	3.7522	0.94452	3.0385		0.94452	3.7407	0.94593	3.0986
0.95126	3.8876	0.95126	2.9191		0.95098	3.8263	0.95098	3.0075		0.9514	3.7534	0.95154	3.0382		0.9514	3.7416	0.95295	3.0977
0.95815	3.8886	0.95815	2.9148		0.95801	3.8278	0.95801	3.0069		0.95829	3.7547	0.95843	3.0363		0.95843	3.7422	0.95983	3.0949
0.96517	3.8892	0.96517	2.9095		0.96489	3.8281	0.96489	3.0053		0.96531	3.7556	0.96531	3.0357		0.96531	3.7432	0.96685	3.0946
0.97205	3.8904	0.97205	2.9049		0.97177	3.83	0.97177	3.0032		0.97219	3.7565	0.97233	3.0348		0.97233	3.7438	0.97374	3.0937
0.97907	3.8932	0.97907	2.9009		0.97879	3.8315	0.97879	3.0016		0.97921	3.7574	0.97921	3.0329		0.97921	3.7447	0.98076	3.0943
0.98596	3.8942	0.98596	2.8953		0.98567	3.8328	0.98567	3.001		0.9861	3.7578	0.98624	3.032		0.98624	3.7457	0.98764	3.0928
0.99284	3.8954	0.99298	2.8906		0.9927	3.8328	0.9927	2.9982		0.99298	3.759	0.99312	3.0304		0.99312	3.7463	0.99466	3.0915
0.99986	3.8985	0.99986	2.8854		0.99958	3.8337	0.99958	2.9976		1	3.7593	1.00014	3.0298		1.00014	3.7466	1.00154	3.0915
1.00674	3.8988	1.00674	2.8804		1.0066	3.8353	1.0066	2.996		1.00688	3.7596	1.00702	3.0289		1.00702	3.7478	1.00843	3.09
1.01376	3.901	1.01376	2.8757		1.01348	3.8359	1.01348	2.9954		1.0139	3.7605	1.01404	3.0277		1.0139	3.7488	1.01545	3.0887
1.02065	3.9028	1.02065	2.8677		1.02037	3.8371	1.02037	2.9926		1.02079	3.7621	1.02093	3.0267		1.02093	3.7491	1.02233	3.0884
1.02767	3.9041	1.02767	2.8624		1.02739	3.839	1.02739	2.9911		1.02781	3.7633	1.02795	3.0258		1.02781	3.7503	1.02935	3.0881
1.03455	3.9047	1.03455	2.8578		1.03427	3.8396	1.03427	2.9905		1.03469	3.7636	1.03483	3.0249		1.03483	3.7516	1.03624	3.0869
1.04157	3.9072	1.04157	2.8519		1.04129	3.8421	1.04129	2.9867		1.04171	3.7646	1.04171	3.023		1.04171	3.7522	1.04326	3.0862
1.04846	3.9084	1.04846	2.8451		1.04817	3.843	1.04817	2.9861		1.0486	3.7658	1.04874	3.0215		1.04874	3.7537	1.05014	3.085
1.05534	3.9094	1.05548	2.8385		1.0552	3.8439	1.0552	2.9846		1.05548	3.7667	1.05562	3.0218		1.05562	3.7553	1.05716	3.0844
1.06236	3.9112	1.06236	2.8317		1.06208	3.8442	1.06208	2.9824		1.0625	3.7671	1.06264	3.0211		1.06264	3.7556	1.06404	3.0819
1.06924	3.9134	1.06924	2.8255		1.06896	3.8452	1.06896	2.9812		1.06938	3.7683	1.06952	3.019		1.06952	3.7556	1.07107	3.0813
1.07626	3.9146	1.07767	2.8184		1.07598	3.8473	1.07598	2.9796		1.0764	3.7692	1.07654	3.0165		1.07654	3.7562	1.07795	3.081
1.08315	3.9168	1.08455	2.8119		1.08287	3.8486	1.08287	2.9768		1.08329	3.7702	1.08343	3.0162		1.08343	3.7568	1.08483	3.0797
1.09017	3.919	1.09157	2.8054		1.08989	3.8489	1.08989	2.9765		1.09031	3.7711	1.09045	3.0149		1.09031	3.7581	1.09185	3.0791
1.09705	3.9199	1.09846	2.7992		1.09677	3.8501	1.09677	2.9753		1.09719	3.7717	1.09733	3.0134		1.09733	3.7593	1.09874	3.0782
1.10393	3.9208	1.10548	2.7927		1.10379	3.8529	1.10379	2.9719		1.10421	3.7726	1.10421	3.0128		1.10421	3.7602	1.10576	3.0773
1.11096	3.9227	1.11236	2.7855		1.11067	3.8532	1.11067	2.9712		1.1111	3.7736	1.11124	3.0122		1.11124	3.7605	1.11264	3.0757
1.11784	3.9242	1.11924	2.779		1.11756	3.8532	1.11756	2.9691		1.11798	3.7748	1.11812	3.0106		1.11812	3.7618	1.11966	3.0757
1.12486	3.9252	1.12626	2.7725		1.12458	3.8545	1.12458	2.9678		1.125	3.7754	1.12514	3.0097		1.12514	3.763	1.12654	3.0748
1.13174	3.9283	1.13315	2.7666		1.13146	3.857	1.13146	2.966		1.13188	3.776	1.13202	3.0091		1.13202	3.764	1.13357	3.0729
1.13876	3.9292	1.14017	2.7604		1.13848	3.8585	1.13848	2.9641		1.1389	3.7767	1.13904	3.0078		1.13904	3.7646	1.14045	3.0723
1.14565	3.9295	1.14705	2.7536		1.14537	3.8588	1.14537	2.9619		1.14579	3.7782	1.14593	3.0063		1.14593	3.7652	1.14747	3.072
1.15267	3.9329	1.15407	2.7483		1.15225	3.8597	1.15239	2.9613		1.15281	3.7791	1.15295	3.0056		1.15295	3.7658	1.15435	3.0707
1.15955	3.9351	1.16096	2.7434		1.15927	3.8619	1.15927	2.9591		1.15969	3.7801	1.15983	3.0044		1.15983	3.7674	1.16124	3.0689
1.16643	3.936	1.16784	2.7356		1.16615	3.8635	1.16615	2.9567		1.16671	3.7807	1.16671	3.0022		1.16671	3.7683	1.16826	3.0689
1.17346	3.9369	1.17486	2.7303		1.17317	3.8641	1.17317	2.9545		1.1736	3.7816	1.17374	3.0007		1.17374	3.7692	1.17514	3.0673
1.18034	3.9397	1.18174	2.7235		1.18006	3.8647	1.18006	2.9517		1.18048	3.7829	1.18062	3.001		1.18062	3.7702	1.18216	3.0661
1.18736	3.9404	1.18876	2.7183		1.18708	3.8672	1.18708	2.9514		1.1875	3.7835	1.18764	3.0001		1.18764	3.7705	1.18904	3.0658
1.19424	3.9422	1.19565	2.7117		1.19396	3.8684	1.19396	2.9492		1.19438	3.7844	1.19452	2.9991		1.19452	3.772	1.19607	3.0652
1.20126	3.9438	1.20267	2.704		1.20084	3.869	1.20098	2.9467		1.2014	3.7853	1.20154	2.9979		1.20154	3.7733	1.20295	3.0642
1.20815	3.9453	1.20955	2.6972		1.20787	3.8694	1.20787	2.9443		1.20829	3.7857	1.20843	2.996		1.20843	3.7742	1.20997	3.0633
1.21503	3.9466	1.21657	2.6879		1.21475	3.8728	1.21475	2.9427		1.21531	3.7869	1.21545	2.9951		1.21545	3.7751	1.21685	3.0621
1.22205	3.9487	1.22346	2.6786		1.22177	3.8737	1.22177	2.9399		1.22219	3.7878	1.22233	2.9942		1.22233	3.7754	1.22388	3.0608
1.22893	3.9506	1.23034	2.6705		1.22865	3.8746	1.22865	2.9374		1.22921	3.7888	1.22935	2.9923		1.22935	3.777	1.23076	3.0596
1.23596	3.9521	1.23736	2.6618		1.23567	3.8749	1.23567	2.935		1.2361	3.7891	1.23624	2.9914		1.23624	3.7785	1.23764	3.0583
1.24284	3.9546	1.24424	2.6519		1.24256	3.8771	1.24256	2.934		1.24298	3.7897	1.24312	2.9908		1.24312	3.7791	1.24466	3.0583
1.24986	3.9546	1.25126	2.642		1.24944	3.8787	1.24958	2.9312		1.25	3.7903	1.25014	2.9898		1.25014	3.7804	1.25154	3.0571
1.25674	3.9562	1.25815	2.6305		1.25646	3.8793	1.25646	2.9297		1.25688	3.7915	1.25702	2.9889		1.25702	3.7807	1.25857	3.0559
1.26376	3.959	1.26517	2.615		1.26334	3.8796	1.26334	2.9269		1.2639	3.7925	1.26404	2.988		1.26404	3.781	1.26545	3.0549
1.27065	3.9599	1.27205	2.6014		1.27037	3.8827	1.27037	2.9253		1.27079	3.7934	1.27093	2.9858		1.27093	3.7822	1.27247	3.0546
1.27753	3.9614	1.27893	2.5822		1.27725	3.8839	1.27725	2.9213		1.27781	3.7937	1.27795	2.9852		1.27795	3.7832	1.27935	3.0531
1.28455	3.9639	1.28596	2.5608		1.28427	3.8849	1.28427	2.9201		1.28469	3.794	1.28483	2.9849		1.28483	3.7838	1.28638	3.0521
1.29143	3.9652	1.29284	2.5366		1.29115	3.8852	1.29115	2.9164		1.29171	3.7962	1.29185	2.9827		1.29185	3.7847	1.29326	3.0509
1.29846	3.9664	1.29986	2.5102		1.29803	3.888	1.29803	2.9139		1.2986	3.7968	1.29874	2.9808		1.29874	3.7857	1.30028	3.0503
1.30534	3.9698	1.30674	2.4842		1.30506	3.8892	1.30506	2.9111		1.30548	3.7977	1.30562	2.9808		1.30562	3.7863	1.30716	3.049
1.31236	3.9704	1.31376	2.465		1.31194	3.8892	1.31194	2.9095		1.3125	3.7984	1.31264	2.9796		1.31264	3.7866	1.31404	3.0481
1.31924	3.9729	1.32065	2.4395		1.31896	3.8901	1.31896	2.9058		1.31938	3.7993	1.31952	2.979		1.31952	3.7881	1.32107	3.0472
1.32612	3.9741	1.32767	2.4178		1.32584	3.892	1.32584	2.9043		1.3264	3.8005	1.32654	2.9765		1.32654	3.7894	1.32795	3.0456
1.33315	3.9751	1.33455	2.4033		1.33287	3.8935	1.33287	2.9012		1.33329	3.8012	1.33343	2.9759		1.33343	3.79	1.33497	3.045
1.34003	3.9772	1.34143	2.3841		1.33975	3.8951	1.33975	2.8978		1.34031	3.8021	1.34045	2.9746		1.34045	3.7906	1.34185	3.0441
1.34705	3.9794	1.34846	2.3651		1.34663	3.8951	1.34663	2.8953		1.34719	3.8033	1.34733	2.974		1.34733	3.7909	1.34888	3.0447
1.35393	3.9807	1.35534	2.3493		1.35365	3.8969	1.35365	2.8919		1.35421	3.8039	1.35435	2.9731		1.35435	3.7912	1.35576	3.0428
1.36096	3.9816	1.36236	2.3323		1.36053	3.8988	1.36053	2.8878		1.3611	3.8049	1.36124	2.9715		1.36124	3.7928	1.36278	3.0422
1.36784	3.9844	1.36924	2.3152		1.36756	3.8988	1.36756	2.885		1.36798	3.8064	1.36812	2.9697		1.36826	3.794	1.36966	3.0401
1.37486	3.9856	1.37626	2.2988		1.37444	3.9004	1.37444	2.8816		1.375	3.8074	1.37514	2.9694		1.37514	3.7953	1.37669	3.0401
1.38174	3.9872	1.38315	2.2821		1.38146	3.9025	1.38146	2.8788		1.38188	3.8086	1.38202	2.9688		1.38202	3.7956	1.38357	3.0388
1.38862	3.99	1.39003	2.2659		1.38834	3.9035	1.38834	2.8751		1.3889	3.8095	1.38904	2.9681		1.38904	3.7965	1.39045	3.0379
1.39565	3.9915	1.39705	2.2501		1.39522	3.9044	1.39522	2.8714		1.39579	3.8095	1.39593	2.9666		1.39593	3.7974	1.39747	3.037
1.40253	3.9934	1.40393	2.2331		1.40225	3.9056	1.40225	2.8668		1.40281	3.8101	1.40295	2.9647		1.40295	3.7984	1.40435	3.0357
1.40955	3.9955	1.41096	2.2213		1.40913	3.9072	1.40913	2.8637		1.40969	3.8108	1.40983	2.9638		1.40983	3.8002	1.41138	3.0357
1.41643	3.9962	1.41784	2.2046		1.41615	3.909	1.41615	2.8599		1.41671	3.8117	1.41685	2.9625		1.41685	3.8012	1.41826	3.0345
1.42346	3.998	1.41924	2.1993		1.42303	3.91	1.42303	2.8553		1.4236	3.8126	1.42374	2.9613		1.42374	3.8021	1.42528	3.0339
1.42612	3.9999				1.43006	3.9106	1.43006	2.8522		1.43048	3.8142	1.43076	2.9594		1.43076	3.8027	1.43216	3.0317
					1.43694	3.9118	1.43694	2.8466		1.4375	3.8151	1.43764	2.9591		1.43764	3.8046	1.43919	3.0314
					1.44382	3.9131	1.44382	2.8432		1.44438	3.8157	1.44452	2.9585		1.44452	3.8061	1.44607	3.0301
					1.45084	3.9149	1.45084	2.8379		1.4514	3.8167	1.45154	2.9573		1.45154	3.8061	1.45309	3.0289
					1.45772	3.9159	1.45772	2.8345		1.45829	3.8179	1.45843	2.9557		1.45843	3.8064	1.45997	3.0277
					1.46475	3.9177	1.46475	2.8308		1.46531	3.8194	1.46545	2.9545		1.46545	3.8077	1.46685	3.027
					1.47163	3.9199	1.47163	2.8249		1.47219	3.8198	1.47233	2.9536		1.47233	3.808	1.47388	3.0267
					1.47865	3.9205	1.47865	2.819		1.47921	3.8204	1.47935	2.9526		1.47935	3.8095	1.48076	3.0258
					1.48553	3.9211	1.48553	2.8156		1.4861	3.821	1.48624	2.9501		1.48624	3.8101	1.48778	3.0242
					1.49242	3.923	1.49242	2.8097		1.49298	3.8219	1.49326	2.9495		1.49326	3.8108	1.49466	3.0236
					1.49944	3.9239	1.49944	2.8054		1.5	3.8232	1.50014	2.9483		1.50014	3.8117	1.50169	3.0236
					1.50632	3.9252	1.50632	2.7985		1.50688	3.8241	1.50716	2.947		1.50716	3.8129	1.50857	3.0218
					1.51334	3.9264	1.51334	2.7936		1.5139	3.8247	1.51404	2.947		1.51404	3.8142	1.51559	3.0208
					1.52022	3.9283	1.52022	2.7886		1.52079	3.826	1.52093	2.9458		1.52093	3.8151	1.52247	3.0196
					1.52711	3.9295	1.52711	2.7821		1.52781	3.8266	1.52795	2.9439		1.52795	3.8163	1.52949	3.0196
					1.53413	3.9295	1.53413	2.7756		1.53469	3.8278	1.53483	2.9439		1.53483	3.8173	1.53638	3.018
					1.54101	3.9304	1.54101	2.7694		1.54171	3.8287	1.54185	2.9427		1.54185	3.8179	1.54326	3.0171
					1.54803	3.9329	1.54803	2.7626		1.5486	3.8297	1.54874	2.9402		1.54874	3.8188	1.55028	3.0153
					1.55492	3.9351	1.55492	2.7561		1.55548	3.8306	1.55576	2.9387		1.55576	3.8204	1.55716	3.0146
					1.56194	3.9354	1.56194	2.7499		1.5625	3.8312	1.56264	2.9384		1.56264	3.8216	1.56419	3.0131
					1.56882	3.936	1.56882	2.7415		1.56938	3.8328	1.56966	2.9377		1.56966	3.8219	1.57107	3.0125
					1.5757	3.9388	1.5757	2.7353		1.5764	3.834	1.57654	2.9365		1.57654	3.8225	1.57809	3.0118
					1.58272	3.94	1.58272	2.7279		1.58329	3.8346	1.58343	2.9346		1.58343	3.8232	1.58497	3.0109
					1.58961	3.9407	1.58961	2.7201		1.59031	3.8349	1.59045	2.9334		1.59045	3.8247	1.59199	3.0094
					1.59663	3.9431	1.59663	2.7155		1.59719	3.8359	1.59733	2.9331		1.59733	3.8263	1.59888	3.0084
					1.60351	3.9441	1.60351	2.7083		1.60421	3.8377	1.60435	2.9309		1.60435	3.8269	1.6059	3.0075
					1.61053	3.9453	1.61053	2.7018		1.6111	3.839	1.61124	2.9294		1.61124	3.8272	1.61278	3.0066
					1.61742	3.9459	1.61742	2.695		1.61798	3.8396	1.61826	2.9288		1.61826	3.8284	1.61966	3.0053
					1.6243	3.9472	1.6243	2.6879		1.625	3.8402	1.62514	2.9281		1.62514	3.8303	1.62669	3.0047
					1.63132	3.949	1.63132	2.6795		1.63188	3.8408	1.63216	2.9263		1.63216	3.8309	1.63357	3.0038
					1.6382	3.9506	1.6382	2.6745		1.6389	3.8418	1.63904	2.9241		1.63904	3.8315	1.64059	3.0029
					1.64522	3.9518	1.64522	2.6687		1.64579	3.843	1.64607	2.9235		1.64607	3.8318	1.64747	3.0013
					1.65211	3.9524	1.65211	2.6625		1.65281	3.8442	1.65295	2.9229		1.65295	3.8328	1.65449	2.9994
					1.65913	3.954	1.65913	2.6578		1.65969	3.8449	1.65983	2.9207		1.65983	3.8349	1.66138	2.9991
					1.66601	3.9552	1.66601	2.651		1.66671	3.8455	1.66685	2.9198		1.66685	3.8368	1.6684	2.9994
					1.67289	3.9555	1.67289	2.6442		1.6736	3.8461	1.67374	2.9188		1.67374	3.8374	1.67528	2.9976
					1.67992	3.9583	1.67992	2.6398		1.68048	3.8473	1.68076	2.9176		1.68076	3.8374	1.68216	2.997
					1.6868	3.9596	1.6868	2.633		1.6875	3.8498	1.68764	2.9173		1.68764	3.838	1.68919	2.9957
					1.69382	3.9605	1.69382	2.6265		1.69438	3.8504	1.69466	2.9154		1.69466	3.8393	1.69607	2.9945
					1.7007	3.9614	1.7007	2.6212		1.7014	3.8504	1.70154	2.9139		1.70154	3.8408	1.70309	2.9926
					1.70772	3.9639	1.70758	2.6141		1.70829	3.8504	1.70857	2.9133		1.70857	3.8421	1.70997	2.9917
					1.71461	3.9648	1.71461	2.6076		1.71531	3.8511	1.71545	2.912		1.71545	3.8427	1.71699	2.9898
					1.72149	3.9658	1.72149	2.5995		1.72219	3.8526	1.72233	2.9089		1.72233	3.8433	1.72388	2.9889
					1.72851	3.9667	1.72851	2.5921		1.72921	3.8542	1.72935	2.9086		1.72935	3.8449	1.7309	2.9886
					1.73539	3.9692	1.73539	2.5843		1.7361	3.8548	1.73624	2.9074		1.73624	3.8461	1.73778	2.9883
					1.74242	3.9704	1.74242	2.5753		1.74298	3.8551	1.74326	2.9061		1.74326	3.847	1.7448	2.9874
					1.7493	3.9717	1.7493	2.5657		1.75	3.8573	1.75014	2.9049		1.75014	3.8477	1.75169	2.9861
					1.75632	3.9732	1.75618	2.5586		1.75688	3.8585	1.75716	2.9043		1.75716	3.8486	1.75857	2.9852
					1.7632	3.9738	1.7632	2.5456		1.7639	3.8594	1.76404	2.9033		1.76404	3.8489	1.76559	2.9827
					1.77008	3.976	1.77008	2.5313		1.77079	3.8601	1.77107	2.9018		1.77107	3.8495	1.77247	2.9824
					1.77711	3.9766	1.77711	2.5115		1.77781	3.861	1.77795	2.899		1.77795	3.8504	1.77949	2.9818
					1.78399	3.9785	1.78399	2.4919		1.78469	3.8619	1.78497	2.8984		1.78497	3.8523	1.78638	2.9802
					1.79101	3.98	1.79101	2.4758		1.79171	3.8632	1.79185	2.8971		1.79185	3.8529	1.7934	2.979
					1.79789	3.981	1.79789	2.4575		1.7986	3.8647	1.79874	2.8953		1.79874	3.8542	1.80028	2.9777
					1.80478	3.9816	1.80478	2.4383		1.80548	3.8653	1.80576	2.894		1.80576	3.8554	1.8073	2.9768
					1.8118	3.9838	1.8118	2.4197		1.8125	3.8656	1.81264	2.8931		1.81264	3.8563	1.81419	2.9759
					1.81868	3.9856	1.81868	2.4011		1.81938	3.8666	1.81966	2.8912		1.81966	3.857	1.82121	2.9743
					1.8257	3.9862	1.8257	2.3847		1.8264	3.8678	1.82654	2.8894		1.82654	3.8576	1.82809	2.9731
					1.83258	3.9872	1.83258	2.3661		1.83329	3.8684	1.83357	2.8881		1.83357	3.8588	1.83497	2.9719
					1.83961	3.9896	1.83961	2.3496		1.84031	3.8706	1.84045	2.8878		1.84045	3.8601	1.84199	2.9719
					1.84649	3.9909	1.84649	2.3323		1.84719	3.8706	1.84747	2.8863		1.84747	3.8616	1.84888	2.97
					1.85337	3.9918	1.85337	2.314		1.85421	3.8715	1.85435	2.8854		1.85435	3.8625	1.8559	2.9691
					1.86039	3.9943	1.86039	2.2972		1.8611	3.8731	1.86124	2.8826		1.86124	3.8632	1.86278	2.9675
					1.86728	3.9955	1.86728	2.2799		1.86798	3.8746	1.86826	2.8816		1.86826	3.8641	1.8698	2.9672
					1.8743	3.9958	1.8743	2.2625		1.875	3.8749	1.87514	2.8795		1.87514	3.865	1.87669	2.9653
					1.88118	3.9968	1.88118	2.2483		1.88188	3.8756	1.88216	2.8782		1.88216	3.8663	1.88371	2.9635
					1.8882	3.9989	1.8882	2.23		1.8889	3.8756	1.88904	2.8779		1.88904	3.8675	1.89059	2.9632
					1.88947	3.9999	1.89508	2.2108		1.89579	3.8768	1.89607	2.877		1.89607	3.8681	1.89761	2.9613
							1.89789	2.1999		1.90281	3.8787	1.90295	2.8761		1.90295	3.8687	1.90449	2.9598
										1.90969	3.8808	1.90997	2.8742		1.90997	3.8712	1.91138	2.9585
										1.91671	3.8811	1.91685	2.8717		1.91685	3.8721	1.9184	2.9573
										1.9236	3.8818	1.92388	2.8695		1.92388	3.8728	1.92528	2.9563
										1.93062	3.8824	1.93076	2.8686		1.93076	3.8734	1.9323	2.9557
										1.9375	3.8833	1.93764	2.8668		1.93764	3.8743	1.93919	2.9539
										1.94438	3.8842	1.94466	2.8655		1.94466	3.8756	1.94621	2.9529
										1.9514	3.8855	1.95154	2.8633		1.95154	3.8768	1.95309	2.952
										1.95829	3.8861	1.95857	2.8627		1.95857	3.878	1.96011	2.9495
										1.96531	3.8873	1.96545	2.8627		1.96545	3.879	1.96699	2.9477
										1.97219	3.8889	1.97247	2.8606		1.97247	3.8799	1.97402	2.9467
										1.97921	3.8898	1.97935	2.8575		1.97935	3.8811	1.9809	2.9455
										1.9861	3.8901	1.98638	2.8571		1.98638	3.8824	1.98792	2.9452
										1.99312	3.8904	1.99326	2.8547		1.99326	3.883	1.9948	2.9433
										2	3.8926	2.00014	2.8537		2.00014	3.8833	2.00169	2.9415
										2.00688	3.8942	2.00716	2.8516		2.00716	3.8842	2.00871	2.9412
										2.0139	3.8951	2.01404	2.8503		2.01404	3.8858	2.01559	2.9399
										2.02079	3.8954	2.02107	2.8488		2.02107	3.8876	2.02261	2.9374
										2.02781	3.8969	2.02795	2.8466		2.02795	3.888	2.02949	2.9365
										2.03469	3.8982	2.03497	2.8454		2.03497	3.888	2.03652	2.9362
										2.04171	3.9	2.04185	2.8426		2.04185	3.8895	2.0434	2.9322
										2.0486	3.9007	2.04888	2.8413		2.04888	3.8914	2.05042	2.9315
										2.05562	3.9007	2.05576	2.8401		2.05576	3.8926	2.0573	2.9306
										2.0625	3.9016	2.06278	2.8373		2.06278	3.8932	2.06433	2.9278
										2.06938	3.9025	2.06966	2.8361		2.06966	3.8932	2.07121	2.9272
										2.0764	3.9044	2.07654	2.8348		2.07654	3.8948	2.07809	2.926
										2.08329	3.9056	2.08357	2.8323		2.08357	3.8966	2.08511	2.9247
										2.09031	3.9063	2.09045	2.8305		2.09045	3.8976	2.09199	2.9222
										2.09719	3.9075	2.09747	2.8283		2.09747	3.8982	2.09902	2.9207
										2.10421	3.909	2.10435	2.8274		2.10435	3.8988	2.1059	2.9191
										2.1111	3.91	2.11138	2.8252		2.11138	3.9004	2.11292	2.9182
										2.11812	3.9106	2.11826	2.8227		2.11826	3.9019	2.1198	2.916
										2.125	3.9112	2.12528	2.8209		2.12528	3.9032	2.12683	2.9133
										2.13188	3.9118	2.13216	2.8181		2.13216	3.9038	2.13371	2.9133
										2.1389	3.9125	2.13904	2.8165		2.13904	3.9047	2.14073	2.9114
										2.14579	3.9137	2.14607	2.8147		2.14607	3.9066	2.14761	2.9095
										2.15281	3.9152	2.15295	2.8116		2.15295	3.9072	2.15449	2.9074
										2.15969	3.9162	2.15997	2.8103		2.15997	3.9078	2.16152	2.9061
										2.16671	3.9174	2.16685	2.8072		2.16685	3.9081	2.1684	2.9036
										2.1736	3.9193	2.17388	2.8047		2.17388	3.909	2.17542	2.9021
										2.18062	3.9205	2.18076	2.8023		2.18076	3.9115	2.1823	2.9005
										2.1875	3.9211	2.18778	2.8004		2.18778	3.9128	2.18933	2.899
										2.19438	3.9221	2.19466	2.7985		2.19466	3.9131	2.19621	2.8962
										2.2014	3.9239	2.20169	2.7964		2.20169	3.9131	2.20323	2.8937
										2.20829	3.9252	2.20857	2.7936		2.20857	3.9146	2.21011	2.8909
										2.21531	3.9258	2.21545	2.7911		2.21545	3.9168	2.21713	2.8894
										2.22219	3.9258	2.22247	2.7892		2.22247	3.918	2.22402	2.8869
										2.22921	3.9267	2.22935	2.7861		2.22935	3.9187	2.2309	2.8857
										2.2361	3.9295	2.23638	2.7818		2.23638	3.9193	2.23792	2.8835
										2.24312	3.9304	2.24326	2.7784		2.24326	3.9205	2.2448	2.8813
										2.25	3.9314	2.25028	2.7756		2.25028	3.9224	2.25183	2.8785
										2.25688	3.9323	2.25716	2.7725		2.25716	3.9236	2.25871	2.8764
										2.2639	3.9329	2.26419	2.7703		2.26419	3.9242	2.26573	2.8745
										2.27079	3.9345	2.27107	2.7675		2.27107	3.9252	2.27261	2.8708
										2.27781	3.9354	2.27795	2.7641		2.27809	3.9264	2.27963	2.8686
										2.28469	3.9363	2.28497	2.761		2.28497	3.9276	2.28652	2.8661
										2.29171	3.9373	2.29185	2.7561		2.29185	3.9283	2.29354	2.8637
										2.2986	3.9388	2.29888	2.7533		2.29888	3.9295	2.30042	2.8615
										2.30562	3.9397	2.30576	2.7493		2.30576	3.9304	2.3073	2.8599
										2.3125	3.9413	2.31278	2.7434		2.31278	3.9314	2.31433	2.8565
										2.31952	3.9416	2.31966	2.7384		2.31966	3.9329	2.32121	2.855
										2.3264	3.9428	2.32669	2.7353		2.32669	3.9335	2.32823	2.8506
										2.33329	3.945	2.33357	2.7313		2.33357	3.9345	2.33511	2.8494
										2.34031	3.9462	2.34059	2.7269		2.34059	3.936	2.34213	2.8454
										2.34719	3.9466	2.34747	2.721		2.34747	3.9385	2.34902	2.841
										2.35421	3.9481	2.35435	2.7161		2.35435	3.9394	2.35604	2.8392
										2.3611	3.9497	2.36138	2.7121		2.36138	3.9391	2.36292	2.8354
										2.36812	3.9506	2.36826	2.7055		2.36826	3.9404	2.36994	2.8323
										2.375	3.9512	2.37528	2.7009		2.37528	3.9416	2.37683	2.8296
										2.38202	3.9524	2.38216	2.6938		2.38216	3.9438	2.38371	2.8268
										2.3889	3.9534	2.38919	2.6851		2.38919	3.9444	2.39073	2.824
										2.39579	3.9555	2.39607	2.6786		2.39607	3.9453	2.39761	2.8196
										2.40281	3.9565	2.40309	2.6724		2.40309	3.9469	2.40463	2.8162
										2.40969	3.9571	2.40997	2.6662		2.40997	3.9487	2.41152	2.8103
										2.41671	3.9577	2.41685	2.6587		2.41699	3.949	2.41854	2.8072
										2.4236	3.9596	2.42388	2.6516		2.42388	3.9497	2.42542	2.8032
										2.43062	3.9608	2.43076	2.646		2.43076	3.9509	2.43244	2.7995
										2.4375	3.9617	2.43778	2.6392		2.43778	3.9531	2.43933	2.7958
										2.44452	3.9624	2.44466	2.6324		2.44466	3.954	2.44635	2.7914
										2.4514	3.9639	2.45169	2.6259		2.45169	3.9546	2.45323	2.788
										2.45829	3.9655	2.45857	2.6215		2.45857	3.9552	2.46011	2.7818
										2.46531	3.9664	2.46559	2.6104		2.46559	3.9565	2.46713	2.7772
										2.47219	3.967	2.47247	2.6035		2.47247	3.9577	2.47402	2.7716
										2.47921	3.9692	2.47949	2.5958		2.47949	3.959	2.48104	2.7669
										2.4861	3.9714	2.48638	2.588		2.48638	3.9596	2.48792	2.7598
										2.49312	3.9717	2.49326	2.5803		2.4934	3.9614	2.49494	2.7536
										2.5	3.9729	2.50028	2.5704		2.50028	3.9633	2.50183	2.7474
										2.50702	3.9745	2.50716	2.5598		2.50716	3.9639	2.50885	2.7415
										2.5139	3.9763	2.51419	2.5487		2.51419	3.9645	2.51573	2.735
										2.52079	3.9769	2.52107	2.5357		2.52107	3.9667	2.52261	2.7272
										2.52781	3.9772	2.52809	2.5229		2.52809	3.9679	2.52963	2.7204
										2.53469	3.9791	2.53497	2.5087		2.53497	3.9692	2.53652	2.7139
										2.54171	3.9816	2.54199	2.4969		2.54199	3.9695	2.54354	2.7065
										2.5486	3.9825	2.54888	2.4857		2.54888	3.9701	2.55042	2.699
										2.55562	3.9825	2.55576	2.469		2.5559	3.9732	2.55744	2.6919
										2.5625	3.9844	2.56278	2.4563		2.56278	3.9748	2.56433	2.6801
										2.56952	3.9862	2.56966	2.4451		2.56966	3.9748	2.57135	2.6721
										2.5764	3.9865	2.57669	2.4337		2.57669	3.9757	2.57823	2.6634
										2.58329	3.9878	2.58357	2.4219		2.58357	3.9779	2.58525	2.6544
										2.59031	3.989	2.59059	2.4107		2.59059	3.9794	2.59213	2.646
										2.59719	3.9906	2.59747	2.3986		2.59747	3.9797	2.59902	2.6349
										2.60421	3.9912	2.60449	2.3847		2.60449	3.9807	2.60604	2.6246
										2.6111	3.9921	2.61138	2.3704		2.61138	3.9822	2.61292	2.6156
										2.61812	3.994	2.6184	2.3512		2.6184	3.9841	2.61994	2.6039
										2.625	3.9952	2.62528	2.3242		2.62528	3.985	2.62683	2.5908
										2.63202	3.9965	2.63216	2.3041		2.6323	3.9859	2.63385	2.5769
										2.6389	3.998	2.63919	2.2852		2.63919	3.9872	2.64073	2.5601
										2.64593	3.9996	2.64607	2.2638		2.64607	3.9884	2.64775	2.5319
										2.6486	3.9999	2.65309	2.2439		2.65309	3.989	2.65463	2.5084
												2.65997	2.2228		2.65997	3.99	2.66166	2.4882
												2.66699	2.2024		2.66699	3.9921	2.66854	2.4665
												2.6684	2.1977		2.67388	3.9931	2.67542	2.4442
															2.6809	3.9937	2.68244	2.4191
															2.68778	3.9946	2.68933	2.394
															2.6948	3.9962	2.69635	2.3692
															2.70169	3.9971	2.70323	2.3428
															2.70857	3.9989	2.71025	2.3158
															2.71419	3.9999	2.71713	2.287
																	2.72416	2.2337
																	2.73104	2.1956
